# Supplementary material for: CRF: detection of CRISPR arrays using random forest
Source: PeerJ. 2017 Apr 25;5:e3219. doi: 10.7717/peerj.3219 (PMC5407274; doi:10.7717/peerj.3219)
Supplement: Data S1 [file peerj-05-3219-s001.zip]

Archive with 3 entries (3 files):
- raw_data_for_random_forest/random.txt
- raw_data_for_random_forest/README.txt
- raw_data_for_random_forest/repeat.txt
