# Supplementary material for: CRF: detection of CRISPR arrays using random forest
Source: PeerJ. 2017 Apr 25;5:e3219. doi: 10.7717/peerj.3219 (PMC5407274; doi:10.7717/peerj.3219)
Supplement: Data S1 [file peerj-05-3219-s001.zip › raw_data_for_random_forest/random.txt]

>random_seq_1
ACACTGACTGAGAAGGGGTCCCCCTTTG
>random_seq_2
AACCGTACCGAAGGGGGTTGCTTGACAC
>random_seq_3
CAGCAAACGCACTTAGCAGTGGGTCAAA
>random_seq_4
GGGGGAGGATGTGAGTCGGCGAGACCTC
>random_seq_5
AACGCGACCATTACCTGAATCAAGAATC
>random_seq_6
TGGCTGGAGAGTCTGGACCAATTATAGC
>random_seq_7
TCTTCCCAACTCTCTTGATATGCCCCTG
>random_seq_8
AGATCCAATGAAGACGGGATCAGCAGCT
>random_seq_9
ACAACCCTGTGGCCCAAATCACCATCTT
>random_seq_10
AACCAGTCAGCCACCCAGCAGTGTACCG
>random_seq_11
ACCAGGAGACCGGAAGTTTTCCTGACTA
>random_seq_12
AGGTAAGCCGGGAATTGTCACGAACAGA
>random_seq_13
CTCCGGCGCACTCCTAATTGCTCATCCT
>random_seq_14
AGTTCTAGGGGCTAGGATTTCCTGTATT
>random_seq_15
CATGGACAAGAATAGTCACGATACGCGA
>random_seq_16
AGCTAGTCGCGGACAGCCCGATGGCGAC
>random_seq_17
CGTTAGTGGTCAGCGGTACGAACAGAGC
>random_seq_18
ACCACTTCCAATAGCTACATATTCATTC
>random_seq_19
CGAGCTCTCTGTATCTCCCTAACAATTG
>random_seq_20
TTGCGGTTGCAGGACGCTGATCTAGTTG
>random_seq_21
ACGGCCCGGAGCTCCGTCGGGAATCGCC
>random_seq_22
AAGCCGCAAGAGGAGTTTCACGGGCTCC
>random_seq_23
CTCTTCCCAGCACCCAAGCGAAAATCTG
>random_seq_24
CTCCGACAATCCCCTTCATGCAACGCCG
>random_seq_25
CATCCGCCAGATAGAAATCGATTAGCGC
>random_seq_26
AAACGGACCAAGTGATCCGGCATTGTCG
>random_seq_27
CACGAGGTTCATGCATTCCTTGCCCGAG
>random_seq_28
AAATCAGCGGCAGGCTCATCGAACCTGA
>random_seq_29
CGCTAAAAGGAGCCACATCATACGGGGG
>random_seq_30
GGCTCGCAGCACTGCTCTGAATGTTTGG
>random_seq_31
ACCATTCGCAGTAATTTGGATCTACCTG
>random_seq_32
AGCTTAGAATCGTCGCTCTGGCGTGATA
>random_seq_33
CGACTGTGCTGTGTTTATACGGGACCGT
>random_seq_34
ATAGTCGAGATTACAATTCTCACTTGAC
>random_seq_35
CGTGTTCACGACGACATCGTCCGTCGGA
>random_seq_36
ATATGTTAAGCGTCGGGTTTTTCTTCGC
>random_seq_37
ATTCTCTGGTAAATGGTAAACGGTTTTC
>random_seq_38
CTGGTTCACCTGCACAGGCTCAGGTTGG
>random_seq_39
CAGCGAGGTCTGATAATGCTAGGTGAAA
>random_seq_40
TCTACACCGGCCTGTGAGAATGGGGACG
>random_seq_41
ATCTTGCCTCTATTTACCAATGCATTCA
>random_seq_42
CTTTTATTATCTAAACGCCTGGGTTTTT
>random_seq_43
GCTTCCGAGTCACCCACGTAATCAAAAG
>random_seq_44
ATTACTTGTTTATGAGCGCTTAAGAAAG
>random_seq_45
AACCCAGATAGGAGCTAAGCGCTCCAGG
>random_seq_46
TACTTGGCGGGTGTGTGCATTCTGACCA
>random_seq_47
ACTGACAGTGACCTACCACGCACCTTCC
>random_seq_48
TTTATCGTAGAACCCACTTAGTTCTGCT
>random_seq_49
CCTACGAGCTAATATAGGGCACTGGAAC
>random_seq_50
TTTACACCTGCGGGGAAGGCCCCTTTAG
>random_seq_51
TTCGAGGGACCAGACAGAGTCCCAGCAA
>random_seq_52
CATGCGCGTCCGTAACGCATAGAGTTAG
>random_seq_53
ATTCGAACACCCTAGGGGATAGATTCCT
>random_seq_54
ACGTGGGTGACGCCTTCGCTCGCAACAG
>random_seq_55
TATAGGACGACGACCGCGCACTCTTTCT
>random_seq_56
CTGATACTACTATGAGTTGTCCCGTGAG
>random_seq_57
ACGCGCAAGGGTCCATGCCTTCGGCTCC
>random_seq_58
ACAAGAGGGTCGCCAAATCATGACCGGT
>random_seq_59
AGTCGACTAATAGAAAGTTAGTACAGCA
>random_seq_60
CAAGTAGTCCGAAAGGTGCTGGTTTAAT
>random_seq_61
CAATATGGAAATCCAGGAGAGGAGCCAC
>random_seq_62
CACAGTCAACATTTAGCCACCGCCTAAG
>random_seq_63
ATACACTCGGACACTGAAAAACTTCGAA
>random_seq_64
TCGATAATACGCACTTTAGACGGTCCTG
>random_seq_65
GTTCAGAGAGGAAGCCACAGGGACTTGA
>random_seq_66
TATTATTCGAATCATTACAAAGCTGCCG
>random_seq_67
TGCCGCGTCAGTTATAGAGGTTGTCTGA
>random_seq_68
AGCTTCATGAGTAATACCGGGAATATTA
>random_seq_69
ACTCGGTCGGAGTAGACTGTCCGTAATC
>random_seq_70
AATGGCTTTGCGGATCTTGCGAAATCAC
>random_seq_71
CAGATCTTATTAGCGCGGTAGAGGAGAC
>random_seq_72
GCACTTTGCGTATCAGCATTATTATCTG
>random_seq_73
TATTTTTAAGTTGCTTGAAAGCAGATCC
>random_seq_74
TGACAGCCGACAAACCCAAAGCGGTGAG
>random_seq_75
TGGGCAACTGACTCCTCGACAAGATGAA
>random_seq_76
AAGGTACCGGCTAGACATTAGCGGCAAG
>random_seq_77
TACCATAGACCTCCTGACTCGGTGAAAT
>random_seq_78
CGGCTCTACGTCTTCGTAAACTCGTAAT
>random_seq_79
CCAAGATACTCGACCGCACCACCTTTTA
>random_seq_80
ATTCCGGTTAGGTCATTGGTCTCAAAGT
>random_seq_81
TTCTGTAGGCTTTCCGATCCCATTGCCG
>random_seq_82
TGTGTCTGCAATTAAACTCCCTAGCTGC
>random_seq_83
CAGCTCAGTCAACACGACCGATAGCTGA
>random_seq_84
GAACCCTACGATCAATAGTGGGCCGTCC
>random_seq_85
GGACTAATGATGCTCGATGTGCGCACGT
>random_seq_86
GAGCTCACTGCATCCTCTTTCTAGTCCT
>random_seq_87
ACTAATACGAGCAGTTCGTAGTTTCAGT
>random_seq_88
GATTCCTTACTTCTACCAGCTGGGATTC
>random_seq_89
TTTTGCGGCACCAAGCTTGTATTAAGAA
>random_seq_90
TGCTATTCTTACCCTTTTGCTTGGAGAA
>random_seq_91
ACAAGACAGATTAATTCTGGCTTTATAT
>random_seq_92
ATTTTTGTACGCTGGCCAGTACTCTTCT
>random_seq_93
GCGAACGATGCTCGGCACCCACGGCTCA
>random_seq_94
CATTCCACATCGCGATACAATTCGTGTT
>random_seq_95
CCGGAAATTTTTCAACTCAGTCGAACCG
>random_seq_96
CGCAAGGGATTCTTCGAATTAATAGTCA
>random_seq_97
GAAGAGCTAGAACGGAACTTCTCCCGAC
>random_seq_98
ACGGTAACATTAACGTGTCGGTGAAGGG
>random_seq_99
CAAAGTAGCTGAGTTGATGCGTTATTTG
>random_seq_100
TCACCTTGCTGTGTTAAAGAATTCGAAT
>random_seq_101
GGCGGAGTTTGGCATCATGGTTAATGCT
>random_seq_102
AACGTCAAGGGGATATTCGATTCTTGAG
>random_seq_103
TTCCAGTTCACCTTCTTTGACCAGCAAC
>random_seq_104
TAGCATTCACGCGTTAGGATACTCTCGT
>random_seq_105
ACGGATTGTACGAGGTTTACTAATCGCG
>random_seq_106
CAATCGCCCGTATCGAGACATGTAAATT
>random_seq_107
AGTTCGGGGGCCATACGCCGACCTTTAG
>random_seq_108
GTGTCCGCCTGTTGTGTAATGGGGTAGC
>random_seq_109
TGAGTGGTCACGAGCCATGAAGCTATCA
>random_seq_110
TACGGTTGGAGAGCTATAAGGTCGCCAC
>random_seq_111
CCATCAGTGCGAGCATCCTTGTTGGTTT
>random_seq_112
GGTGCCGTCTACCCATCCATACTCTATG
>random_seq_113
GGCGCGGCCTCGGATCATGTCCGGGGGG
>random_seq_114
ACCCTGCCGGGTTCCTTCTCATGCAGAC
>random_seq_115
AGGTAAAACTCGTGAACAAGTGGCCGAG
>random_seq_116
CGAGACCCAGCCAACCACTCCTAAGCCT
>random_seq_117
GTAGAGCGCGTACTACCTAAGCAAGATC
>random_seq_118
CTTACTCTTGATGTGAGGATCTTCCCGC
>random_seq_119
ATCGGCCGGCTCTGACAATATAGGTCGT
>random_seq_120
ACGTGAAGTTAGGCCTTTATAAAGCCAT
>random_seq_121
AGTATCCGCTGGATCAAGCAGCCGCACC
>random_seq_122
AGGCATATGTAGCTAAGCGGGCGATTGC
>random_seq_123
TTTAAACTAATCTGGTGCACGCCTAACC
>random_seq_124
GTGACCTCCTAACAGGGTAGCATCTGAC
>random_seq_125
TTTAGATACGTTTGCGGCACGCCGTAAG
>random_seq_126
TCAGAATGAACCAGAATATGCACGTACA
>random_seq_127
CCCTTATTTACGGCTCGGTGAGCTGGTA
>random_seq_128
TTTACCATTTTACTTGCTAACCCGTTGC
>random_seq_129
TATTAATTGTATGCCCAAGTATCATATT
>random_seq_130
GGCTAGCGTCCAGTAAATATAGGCTATG
>random_seq_131
TAAAGTAGTGTGGGCCAGTAAAAAATGT
>random_seq_132
AGACGGCAAGACCATTGGCGAATGCTGT
>random_seq_133
GAATAATAGATTCAAACGCGACAATTCG
>random_seq_134
ATCACAACAGGCCCGGTAACTATTATGC
>random_seq_135
CGTGGTGTCCACGTCTAGCACGAAGTCA
>random_seq_136
ATAGGAGCGTCTGGCCTAGGAGGAGCGT
>random_seq_137
GTGAAAGACGACAGAGATAAAATACAGC
>random_seq_138
GAGACCAGACATTGCCTCCTATCGGTTC
>random_seq_139
ACTAACAGGATCCCGCTAGTGCTTTGAG
>random_seq_140
CCAGGCGATCTGGTCGATCGCCTTTATA
>random_seq_141
GCTAGCATTTCTTTGCGACGCTTATTCT
>random_seq_142
CTCACGAGCGATAAGTTATTCTTCTCGC
>random_seq_143
TTAAAAGTCATTCTCCCAACGTATTGGT
>random_seq_144
GTGATTTGCGTTGGTCGCCGGTTAATAG
>random_seq_145
CTTGCCAAAGTATGGTGGTGGATCTAGC
>random_seq_146
TCGGTGAGCACGTCTCCACCAGCGTTAA
>random_seq_147
GGCCCGGTTGTATGTGGCACATGCCAGG
>random_seq_148
GTGGGCGCGGCTTGGGAGCTTCGAGTTA
>random_seq_149
ACATGGGACCGCATGCGGTCCCCGATTA
>random_seq_150
TGGCTATTGAAGCCGGGTCAGTCACAAC
>random_seq_151
GTTGTGGTATCAATTACCAAGCCAAATA
>random_seq_152
TCCTCAAACAAGCAACGCTTTGTGTCGT
>random_seq_153
GCGTGCGGCGCAACTGCCTGCCACAGAC
>random_seq_154
CGGATTGGGCAGGAGAGGGCTACACAAC
>random_seq_155
GCGCTCAAAACTGGCGATTACTTGCTGC
>random_seq_156
AGATCCCTTATAGAACTGGACGGCCTAT
>random_seq_157
CTCCTTTCTAAATACAACTGTAGGCAAG
>random_seq_158
CACTGCGGACCAAGCGAGGGACACCTTA
>random_seq_159
TAGATCATTCAGACAATTGTTAAACTAC
>random_seq_160
ACGAAGGGTACGGCTGTGGGCTCCCCGC
>random_seq_161
GGGAATAGAACTTATACGAACGGCATAC
>random_seq_162
GCTCGGAAAAAACCAAGCTTCACAAGTG
>random_seq_163
CAGAAGTTGCCATGGAGTGGTTGCTGTG
>random_seq_164
ATAGTGTTCGCTGCGGAGTACCCTGTAT
>random_seq_165
AGTAAATTACGGGTCGACGACGTTATCC
>random_seq_166
CCTGTCTCGCGAGTTCCGCTTTGCAGGC
>random_seq_167
AGATGTCGACCGGGAGCAGCCAGATAAC
>random_seq_168
AGACCTGTCCCCCGAAAGTGGTCTTATT
>random_seq_169
TAAAGCGAATAAATCTGGCGCTAACCAC
>random_seq_170
CTACTCGGGCATGCAGTGCACGGTGCCA
>random_seq_171
TTGTCTATACCGTTATGCGAAATAAGCT
>random_seq_172
CTGGGGGAAGCTGAGGCGGAGAGTGAGA
>random_seq_173
TAGTGACGAGTCAGCCGGAGTAACTGGG
>random_seq_174
GATAAGCTTAACTCCTGTAACACTTGGA
>random_seq_175
CAAGACGTGAGTCAGCCAAAATCATGTT
>random_seq_176
CCAGGCTGCCCATGCATGCTAGCTAGTT
>random_seq_177
TGATAATTAAGCCCTTGTCTCTAGAGTT
>random_seq_178
CCGAAGGCAACCAAAGCTAATGATCGCT
>random_seq_179
GAGGTTGGTCTCAGTCCTGTTTATAGGG
>random_seq_180
CTACCGGTCCCAAGAAAGCCATCTAAAG
>random_seq_181
GTCCTAGTATCTGACCGAGCTTCGGGAA
>random_seq_182
CCCTGTGTCCTTCTGAGAAAGTCGCCCC
>random_seq_183
AGAACCAGGTATCCTTGTAACCTGCAGA
>random_seq_184
AGGGAATTCGTCTGTAGTCGCCCTGGGC
>random_seq_185
TGGGTCAGGAACTGATTTTTGCGTTTTT
>random_seq_186
GAGGCATTTAAAAGGAGCGATATGGTAA
>random_seq_187
GATATGATGCCCCGACCTCGGTGTCCTG
>random_seq_188
CACTGATTGCTATTGCGTTCGGAGACCC
>random_seq_189
GGTATCCTCGCTGGGTGCGTCTCGTTTT
>random_seq_190
ATCCCAATTCCGGATCGAGAGAGTGCCG
>random_seq_191
CCAAGTACCTATTATAATGATCGTGGCG
>random_seq_192
ACATACGTAACGCTATCCCCTCTTCAGA
>random_seq_193
TCCTCAATACTAGTATGCAGTGTCGGTG
>random_seq_194
AAAATTCGACTTCCTGTCGGGTATGAAT
>random_seq_195
CACATACCCTCATCTAAGGTGTTTATAA
>random_seq_196
CAACAAGGGATGTGGCACTTAAGTATTG
>random_seq_197
CAGTGTAAACGGTGTCTTATCCCTCGAT
>random_seq_198
CCTACCCCGACTAGTGTCGCGTCGCTAT
>random_seq_199
ACACTAGATCGGGGCCAGCACCAGGAAG
>random_seq_200
GTCCGCAGACTGTAACGACAAGGGAGAT
>random_seq_201
GCCACAGGACGCCAGATAGGACTGGAGT
>random_seq_202
CCTAACGGACGAGTTACCCGTCTCTCAA
>random_seq_203
CGGAGCATCTTGCCTATCACCTGGCGTA
>random_seq_204
TAATGGCATATTGCTCTTCGAGTAACAG
>random_seq_205
CGTATACGGGTTTGCATGACTCTCCTTG
>random_seq_206
AATACGTAATACCTAATAAGTTGTGCCG
>random_seq_207
ACTTCCCAGGTTTGGTTAAAAGATCGAA
>random_seq_208
CTGTGACAGTCCCTTTATTATGTACATC
>random_seq_209
TCGAACCCCCTCACCTGATTTTTGCGGG
>random_seq_210
CAATGGGAACTACCCCAGGCCTGACCGC
>random_seq_211
TGTTGCAAGATTTTGCCAGACCCCGTAG
>random_seq_212
ACCGAGCAAACCGGACCTGGATATACGG
>random_seq_213
GTAGGCAGGTACCGCATTGATCGGCCAG
>random_seq_214
CCTGGAAGTTGTTCCTGCCAAGTCTCGA
>random_seq_215
CTCCAGGCACATCCAAACTTGCCCTATC
>random_seq_216
GAGAACTCGGCATAGGCTCCAAGAGCCG
>random_seq_217
GGTCAGGCATTACGTCGTCCGAACCACT
>random_seq_218
CCTCGGATCTACCGGGATAAGGGGGTAT
>random_seq_219
GATGCGTCCACGTACACACACCATCACT
>random_seq_220
ACGTTTATACAGACGACGCAAAAGAAAC
>random_seq_221
TCGGGAACGGCCAAACTTTCCAAGTGGC
>random_seq_222
TCGTCGATCTATGGTCTCCCCTTTCTGC
>random_seq_223
GTGTCGCATGTTTTCCTTTGAAAGAGGT
>random_seq_224
CGGGCGAGCGGAATTATCACATCAGATA
>random_seq_225
CAGCCGGATTTCCACAGGTTTGCTTGTG
>random_seq_226
TCCGAACGCATCTCCAGTCGTCGTACTA
>random_seq_227
TACACTCGACCGTTCCTTTATCTGCAAC
>random_seq_228
GTTGATTACCAAGGAGGCAGCATCACGA
>random_seq_229
TAAACAACCGCTCTTGGAGAAGTCGATC
>random_seq_230
GGAAGCCGGGAAAGGTTCATGCCGAGAT
>random_seq_231
CTCTCCCATTAGGCAGGCTTAAAATTGC
>random_seq_232
GGCTCGAGTTTATCTGCATTCTAGACAA
>random_seq_233
TTTACTAAATCAACTCCATCGATGGCAG
>random_seq_234
GACCAGAATCTATGGGTGTGTAGAAGGC
>random_seq_235
TTGCTGCCTAATACGTTAAAGCTCCGTC
>random_seq_236
ATTCGGTAGTTCTAGATCTGGTATCTCA
>random_seq_237
CGTCGCGATTCCAGCTTAACGGGTAAGG
>random_seq_238
GCACCACTTTTGAACGTGCAATATCCCT
>random_seq_239
TTCGTGAAAAGACGACCGAAAAGGACTG
>random_seq_240
CATCCGCCTAAATTCCAAGACTGATCGC
>random_seq_241
TGTCTATACTGTCGCACCGGAATATCGC
>random_seq_242
GTACCTATATTCTTACGTGTACCAGCTA
>random_seq_243
TATAACGAGCGAAAAAACTGTGGGGCAA
>random_seq_244
CACAACGTATATCCCTGCCCTTTTGATA
>random_seq_245
GGGCATATCCCTTAACAATCCCTTGCCT
>random_seq_246
GTAGAGGCCGCGACTGGCGGAGCCCTGA
>random_seq_247
GCCCATGCTGAGGTCCGCAAGTGGCATA
>random_seq_248
GTCCAGGATGCCAAGGTTGCCTCCCAGG
>random_seq_249
TGAACATAAGACAGAGAGGACGAGACAC
>random_seq_250
GGTTCTCTACCCGCTGGCAGACCAGTAA
>random_seq_251
GACGTAGCACCCCGTGGAAACCTGACGT
>random_seq_252
AACTCGATTGCAAATGAGTTCCCAAGAT
>random_seq_253
GTACGAAACGGTGCGTGGAGCGTAAACC
>random_seq_254
CTGCGATTTTTCAAGTCGCCCTTCGGTC
>random_seq_255
GGAAGAATATGATAGGGTTACGCTCTCG
>random_seq_256
TTTGACTAGGACTGCCTTCTGGTTGTCTA
>random_seq_257
GGAGGGATTTGGTCTTTTTGTTAGCTTAA
>random_seq_258
CACTTGTGATCTGATTTGCAGGCTCTGGT
>random_seq_259
TCTCAGAAGCTTAGTCTGGAGGCAGTGAA
>random_seq_260
TAAGGGAGGCCGGGTATGAATTATGAGCG
>random_seq_261
TGACCGCTTACATCCCACCATATCTTGAT
>random_seq_262
CGACGATTCGGGAGTAAAGCTGTGTCGGC
>random_seq_263
GGTAAGAGGCATATCAGGAGCGTCCACGA
>random_seq_264
ATGGAGGGAATGATACTCCAACCTAGTAG
>random_seq_265
CCACTCACCTTCCCGAGTAGTCGCCTATG
>random_seq_266
CATATTGGCGTGTGGCTGCCCATACATAC
>random_seq_267
GGGCAGTTAAATGATATATACTGAACCGA
>random_seq_268
AGAACATAAGACAACATAGGACCGTTTTC
>random_seq_269
TGTCAATCCTCAATGTTGTGTTCAACCAA
>random_seq_270
GAACCTCCGTCGTGAGTCTGCGATCGCCC
>random_seq_271
CGGCGATGCGAGGATAAAAAAGCAGCCCG
>random_seq_272
TCGCGTGTACTAATGCCCGTAGGAGCGAG
>random_seq_273
CACATGCGGCCCCTGTATAACGAAACCTT
>random_seq_274
TATCATCGTAAGATCGCCATATACCTTTC
>random_seq_275
GCGAGCAATTCTCTTTGATAGCAAGTATG
>random_seq_276
GGTTTACGAAAACCTTTTTCACGCTGTTA
>random_seq_277
GATGAGCGGAGAAGATCGAGAGGGCAATC
>random_seq_278
AAGACACATGCCCAAACCAATCCTCATCT
>random_seq_279
GGCTCTTGAACGCTGGACCGGTGGTGATT
>random_seq_280
CTCCCGCGACAACGTGGCGCGTGTCCAGT
>random_seq_281
CGTGACTGCCTACTGCTCGGCAAAGATTT
>random_seq_282
TCGAACCCAGCAGACTCGATAGTCTCAAA
>random_seq_283
CCGGACGGATACTCCGATTCCTGGCGAAG
>random_seq_284
ACAGTCGTCACCGGTCTGCGACGTCTTCG
>random_seq_285
TACTACAGGCTTAAAAATTAGCCGCGAAG
>random_seq_286
TTTCATGCCTTGTCCATCGATGTACGGGT
>random_seq_287
AGCCCAAGATCCCCCCATAGACCATACGG
>random_seq_288
GTCCTTGAGTTCGATGGAGTTTGGAATTC
>random_seq_289
CAGGCCGTCGGTTTTTACCGTCGATAATT
>random_seq_290
ATGCTAGCTAAATACACGCCGCTTGGCAC
>random_seq_291
CGTTTAACCCGGTGTAACAAGTTCTTGTC
>random_seq_292
CGTCGACTGAAAGCCGAAAGGTGTCGTAC
>random_seq_293
GTAATAGGCGCCCTTTTAGAATTAGCAGG
>random_seq_294
AGGTACGTCTCACCGAAAGTCCGCCATTC
>random_seq_295
ACGAAGATGCGTTAGATCGAGATCAGTTG
>random_seq_296
TGTTAACTCACTACGAGTGCGCATGTTCC
>random_seq_297
AGCTAAATCATTGTGCAACTCTTGAGACT
>random_seq_298
CCTTTTCCGGTGTCAGCGATAGCGGGTTT
>random_seq_299
AGGACTGAGTAGCCCAAATCGAAGCCTCT
>random_seq_300
CTGCTTAAAAGGAAGTACAATCAGGGTCT
>random_seq_301
CGGTTCGTGTTCTGGCCAACCCACGCTCG
>random_seq_302
TATTGTCGCGCAGTTCTTTCGATCGCAAC
>random_seq_303
ATTGCCCGCAACGTTGCACGAAGCACGTG
>random_seq_304
GCGCAAGAGGCCTGTCCCTACGACATGCA
>random_seq_305
GCCGTCTCCGCCCCGCCGAACAGCAGCGG
>random_seq_306
ACGGTACCATATAACACGGAACAGTGGAT
>random_seq_307
ACGCTTGCCCACAGACCAACATGGGTAGT
>random_seq_308
GTTAGCAAATCCGCTACGACCCTAAGGCA
>random_seq_309
GCGAATGGCTGAGACCTAGCGATCTGACT
>random_seq_310
TAAGGGCTCACCCTGCTGGTAACGGAATC
>random_seq_311
GCCCACTTTAGTAGGTTCAGTTTTTTTTC
>random_seq_312
GTTGTCTTCATGATGTAGTATGATCCGTA
>random_seq_313
TCGAAAGAAATCCTATATACAGGATTACT
>random_seq_314
TTCCAGATGAACTTTCACTGAATGATGGT
>random_seq_315
CTCCAACCACCTAAGTGTGTTTAATGGGG
>random_seq_316
GCTTCCCCGCCAGGCCTTTAAATACGACT
>random_seq_317
TCAAGCGCTCCATGGGGCCACTCGGCCTT
>random_seq_318
CGTACTTTAGTATAGGGCTTTATAGCTAC
>random_seq_319
ATTCTCAGTACTACACGCTATCATTATTT
>random_seq_320
CAATTATTTCACTTATGGTCCTCCCAACC
>random_seq_321
TACACAGTGGTTCGGTTCGCTGCTTGGTT
>random_seq_322
CTTTTATCTTACATTAACATTATTGATCG
>random_seq_323
AGTGAAAAAGGCCCTTTTATGTCAAAGCG
>random_seq_324
ATCCCTCTCTTAGAATCCAGACACTTCGA
>random_seq_325
CTCTCAGGCTAAGGTGTAACATCGTGACT
>random_seq_326
CGATTACGATTATGGGAAGTGACATGTCC
>random_seq_327
AAAAGTACGTTAATTAAGAATGCCCTCTT
>random_seq_328
AGTTCCCACCCTGAATCCGCAATAGGACG
>random_seq_329
TCAGTTCGTACAAAAAGGTTCATGACGTC
>random_seq_330
CGGTACACCGTTAAAAACAGTGTTCCTCG
>random_seq_331
TCAAAATTGTTACATCATATCTGCGAACT
>random_seq_332
GCCACTGATCTTTTGGGGAGTCGATAATC
>random_seq_333
ACGCCTCAGCAGCGTATCTTCCTGCGTAG
>random_seq_334
GCCTCGTATAACCTCACAGTGGGATCTGA
>random_seq_335
GGCATCGATGACGGCTATCTATTGGGCCG
>random_seq_336
ACTCCGCCTCGCCCACAAGCAAGTTTCAA
>random_seq_337
CTCAGGCAAGGCCAACCCACTACGCCCTA
>random_seq_338
GGTTTATGCACCCGGGCGAGACTAGCCAT
>random_seq_339
TGCCACAGGGCCTATTGGCTTCAGTACTG
>random_seq_340
CGTCGTAAGTTCACAGTATCGTGTCGTCA
>random_seq_341
TGGGTAGGCATGTTATTCCATAGCGACGG
>random_seq_342
AACGTCCGTGCAATACACGCAGTAGCCGT
>random_seq_343
GTTTCTCGGCGGCCTGCGCCTACGCATAC
>random_seq_344
TCAAAAAGCCACCATGGATGCCGGAATAC
>random_seq_345
TTGTCTCAGCCGCGTTCGTTACCACAGTA
>random_seq_346
TTCATAGGCTGTTTAAATCGTTGCAGTAC
>random_seq_347
TTGTTTGACAATTAGTCACGGAACATGTC
>random_seq_348
ATGCTGCACAAAACGGTCCTGCTCAACGG
>random_seq_349
GTGTTACTTCCCCAACACATCATTCAACG
>random_seq_350
GAACCTGATTCACGAGCCCCTGAGGATTG
>random_seq_351
CCAAGAGTGGTTGCAAGCTAGTTGGAAGC
>random_seq_352
GCTTTATAGTCCCCATTCCTCTCCCGACT
>random_seq_353
CATCCAGCTCAATACGGCTTGCACAGATC
>random_seq_354
ACGAGTCTGCATCTTTTGTGACTCTCAGT
>random_seq_355
GTACCTCATGCATTACTAGTCATCATTCG
>random_seq_356
AGGAGAGGCGCTCGCTGGAATATTAGGCG
>random_seq_357
TCTGAAACTGGACTCTATAATTGAATATT
>random_seq_358
CGGAGCAGAGGCACAATTTCCCGGGCGCG
>random_seq_359
TTAGCTGTATTCAGTCTGCTAATATAAGA
>random_seq_360
ATCCACTCGATAAGGTCCTCTGTAAGAGG
>random_seq_361
AATCAAGGCGGGAATGCTGTGCGCACCTA
>random_seq_362
CGGCATCCATCCCGTGCCACATATTCCGT
>random_seq_363
GCCTTTATTTAGTCGCGACCCGAAAGGGC
>random_seq_364
TCTTTACAATTCACATTCATTCTAAGTGG
>random_seq_365
CTGTCTAAATGGCAACTTGAAAGTACGTT
>random_seq_366
GCTCGGGCACCAAGAATGCGAACGCACAT
>random_seq_367
GGCATGCGGGCCCTGCGCTGAATACTTAA
>random_seq_368
CGTATTAAGGGATTGTATGATTGTTGACC
>random_seq_369
GGGCATTAGTTTCCATAGAGCTGCGTTTT
>random_seq_370
AAAGATGCCCTAGCCGGTTCAACCTTCAA
>random_seq_371
GGGAAGTAATTTCGCGGCGTGAAGTGCAA
>random_seq_372
GGGCGATTATTAGAGCCGTAAGGAAGAAG
>random_seq_373
CGCATACGTCGATTAGGTGGCGCAGCAGA
>random_seq_374
CAACCGTGGTAGTCGTGCATCCTTCACGA
>random_seq_375
TCTCGTGAACGGAGTAGGGATATACTATG
>random_seq_376
ACGCTCGTTCATTATGATGACACGGTACC
>random_seq_377
GACCTGACCAAGGTATTGACGTCCGTCGT
>random_seq_378
GCCACACTAACATGAGGCATCCTAAATTC
>random_seq_379
TCGATCCCGTATAGTTACTCATTCCCACT
>random_seq_380
GGCACCTAGGACAGGCTTGGCGAGCTCGT
>random_seq_381
ACGTAAGCGCTCCAGCATCCTTCCGGATA
>random_seq_382
GGGGAGTAGCCCGCGCGCTGCCAACGACC
>random_seq_383
GAGTATTGCCCCGTACGTCTTAGTCATAC
>random_seq_384
TCTTTTCTTGGGGGCACTTGAGGCCTCGG
>random_seq_385
GCGGACGTACTGCTCACTGCAAATACGAG
>random_seq_386
TATCTTACCAGGACAACGAGAGAGAACGC
>random_seq_387
TGCCCCGTGCAGATCCAGGCACCGGGTCT
>random_seq_388
TAGCCTCGTTCATAGAAAAAAGGCGTTTG
>random_seq_389
GGTATATTCTATTGCCTATGGGACGCTAA
>random_seq_390
CCACTCGGTCTCTTACGTGGATATCATTC
>random_seq_391
GCAGCTAGCACGGTCTCTGTGTAACTTCC
>random_seq_392
CCCAGTTAACCTGACATCATGCCCAATGG
>random_seq_393
CACACGGTCGCTAAACATGGGGCGAAGTA
>random_seq_394
AGTTGATAACGAAAAGCTGTGTGCTCCTT
>random_seq_395
CCGCTCAAGTCGGCCCAATCACTCTAGGA
>random_seq_396
CACAAGCTTCTTCCCTTGCTCGCATAAAA
>random_seq_397
ATTAGCCAGGCGTCACACCGACCCTAGTG
>random_seq_398
TAGGGGCGATATGCACCGTCTCGGTCAAG
>random_seq_399
CTGCTAGCTCACCTACCTCCAAAGATACA
>random_seq_400
ACAGGGGCTTATACAAAACATCCGACACA
>random_seq_401
TTGGACAGTCCTTCATGTAAGGGAACTGT
>random_seq_402
AGAACTGGAGAGCTCTAATAGCACGCTGT
>random_seq_403
CCGTATAGGTAGGAACAACTATTCCGGTA
>random_seq_404
GTGGTACGCCTTTCAAGATGTACCCTGTG
>random_seq_405
AATACTGAAAAAGCCCTATCCGCGCGGCA
>random_seq_406
TATATGGAAAGTGAGCACATCGCTTGTCT
>random_seq_407
AGACAGATGCCTCTGAGGAACTCTCGAGC
>random_seq_408
TAATCGAATGCTTCAACTTATCAATGGCA
>random_seq_409
ATCTGAGTCCCTAAGCCCCGTGACGCTAA
>random_seq_410
GACACGGTAAGGTTTCAAGGCATTCGTGC
>random_seq_411
AAAACAATACGAGACCGACGCTCCGAGCA
>random_seq_412
ATCGGGACCGTCTACTGGCTAAAAAGTGG
>random_seq_413
CCCTTGAACGGCTGGGAGGGGGGCTAACA
>random_seq_414
AGGATTATGACTGGGTGATAGGGACAGTA
>random_seq_415
CATCTAGTACTTCGGGTAGCGTCAGAGCT
>random_seq_416
ACACGGCATTTTCACGCTCCGATCAACAT
>random_seq_417
AAATAGACCGGCGAGGAATTGCCATCTGA
>random_seq_418
GTTGTGTAGTTTAATGACTGTCATGTTGA
>random_seq_419
GCCTTTAAGTGTCGAATCGCGTGCAACTG
>random_seq_420
GTCAATTTCGCCACCCGTCACCGATGTGC
>random_seq_421
CGTCCGAACATACCTACTATAGCGAATCG
>random_seq_422
ACCGACACCACAGGAGGCTTGCTTCCATC
>random_seq_423
TCTCTTTCGGGAATTCCTGGAGGGGTGAA
>random_seq_424
GGCCCACGCGGCGGCAGTTGCCGAACTTA
>random_seq_425
GAAACCATCAGTCAAGCCGATACAATTCT
>random_seq_426
TGAATTTTCAACCCGCCGCTTCTAGCGGG
>random_seq_427
ATATAGTGAACCTGCTAATTGATCAAGCG
>random_seq_428
AGATGGGGCTATCGCCATGTAACACATCT
>random_seq_429
TGAGCGCACAGAAAAAGGTCGGTTATAGG
>random_seq_430
CATTACCACGGTACTCCACAACGCCTAAC
>random_seq_431
TGGCTAACTAAATAAGAGCATGGGTTTCC
>random_seq_432
CCTATTCTATTGTACGAGACGAGTGCCTT
>random_seq_433
TAGAGTGGAGATAAGGATGGCTGATCGTT
>random_seq_434
GATCCTAGACTGTCGCATCGGCGACAAGC
>random_seq_435
TGCTGTTGATCCGGTCGAATGGAAGCGAA
>random_seq_436
ACTGGCGCGATGACATCATTTGACAGGGG
>random_seq_437
CCTCACGTGTAGCAAGATCGGTCCCATGA
>random_seq_438
GAGGCCCACTTTCATAAGTAGGCAATGTG
>random_seq_439
TTCCAACTAAGCCTACCGAAGTATTTATC
>random_seq_440
ACATTTTAACGCAGGTCGTTCATCTGAAT
>random_seq_441
ATGCGGCGGGGGAGAGTAAAACGACTTGA
>random_seq_442
CGGGACGTTTATCCTATTGACTGTACTCG
>random_seq_443
CTTAGTTATAGCGCGGAGTGCCCTGCTTT
>random_seq_444
CAAATTCATCAGAGTAGATCAGTCTACAT
>random_seq_445
GTCTCCAATCTACCGGTGGCGGAGCTCTA
>random_seq_446
GCCCTATGTCCTCCGGAGAGGGGGTAGAG
>random_seq_447
GCGATAATCCGCCTTGGAGAACTAATCCG
>random_seq_448
CACGAAAAAAAAGCTATCTCTACCATGGG
>random_seq_449
CTTATGGTAGAAACTGTAATGGCCGCCTT
>random_seq_450
CACTCCCCCTATAGGAGACTGGCCACAAT
>random_seq_451
TTACGGCTGGAGCACCAGCGAAGCTTGCG
>random_seq_452
CAACGGGTAATGAATGAAGACCCATTTAT
>random_seq_453
CGGCCCATTAGCAGAGCAACACGGGGACG
>random_seq_454
CAGTGGAGTCGCTCCCATATAAGGTCTCT
>random_seq_455
AGCGCCACCGCTTTAGAGGAAAGCAGCCG
>random_seq_456
CCTCTCGGGGCGAGTCATTCAAACGACTC
>random_seq_457
TAGCGAATAGGTAGTGTGATACCTCGCCT
>random_seq_458
GTGCATTCGTCATATGAAATTGTTCGCCC
>random_seq_459
CACACAGTGAACCGTGGCTTCGCGTGAGC
>random_seq_460
TCCGATGTCTCTCGCAATTATCGTTCCAG
>random_seq_461
CTCCCTGTTGGAGGTGATTTAGCTCGAAA
>random_seq_462
GCACAGTGCTATCAGGAGAGTGGTAGTCG
>random_seq_463
GTAATGCGTCCGGACTTTAGAACCCCCGC
>random_seq_464
TGTTAGTGGGGGTCTTGTCACTCATTTAT
>random_seq_465
CAAATGGGTTAAATCTGAGCCAGGTCGCA
>random_seq_466
GGCGGTTGTGCACTGCATTAATTGTTCAC
>random_seq_467
ATGCTTTCAACCGTTTACTCCGGCTTAGG
>random_seq_468
CGTGAGTTCAAGATGGGAGCCTACCCTCC
>random_seq_469
AGGCTGATACCCGTGGGACGTAATTGTTC
>random_seq_470
ACGGGAGGAAATGTGCAAGGCGCTGCAAG
>random_seq_471
TTAGCATGGGCCGATCCCAGACAGATCTC
>random_seq_472
GACATGAAATGGTGTCTCATGTTATTCCT
>random_seq_473
ACGTTAGTTACAATCCCCGTTGGGACCAC
>random_seq_474
CTCGGCTAACGTGCTAGCGTGGACGATAG
>random_seq_475
TCTGTCGAGTGCCATGGGCAGTTCTACTA
>random_seq_476
ACGCGTGGACGGATTGATATTGACTATGT
>random_seq_477
GGCGGCCGTGGCTAAAAGGAGGCGCGCCG
>random_seq_478
ATCGGTAGATGAACCCCGGACTGTCAGGC
>random_seq_479
ATACGGGCGAGCCGGGGACTGTATAACCA
>random_seq_480
GCCGTCTGAATTCTCCCCGGAATATAAAA
>random_seq_481
CAGAGTGATCTCTGCAAAGCTCGCTGTAC
>random_seq_482
AGTTACGTCTATGAACCCTGTAGACTTAT
>random_seq_483
GCTCGGACTGTAATATAGCCTTGGGGATG
>random_seq_484
CCACGGCAATCAACATTACGGTGGTTTTA
>random_seq_485
CATATTTAGCGATTTGAGAGCTGCTAATC
>random_seq_486
CCGGTACCCCCGATGTGGCGCGCTCTGTC
>random_seq_487
ACCTTAACTTTTCTCCTCGCAACCTTATG
>random_seq_488
TAACATAGGATCTACTAAGCTAGGTATGC
>random_seq_489
GTCGGGAACCTTGAGCATTGAGTGAGAAT
>random_seq_490
GTGAGCAGGCACTGTATCCAGGTATTAGA
>random_seq_491
GTCGAACCTCAGCTATGGTGGGGGGACGA
>random_seq_492
GCTTTTGCGAACCTATGTTGGTGTCATCA
>random_seq_493
TCGCCCATTTATACATGAAGTTCGACGTT
>random_seq_494
CCTGGGCTAGGACATCCGGTAACCTGCTC
>random_seq_495
CTGGCCAGACGTAATGCGTCACCTAGTTC
>random_seq_496
AATTGGATATGAGGGCTCTGCGGACACTA
>random_seq_497
CACTCCTGGTTTTCGGGCAGCTTAAGCAT
>random_seq_498
AGCGTTACGCCTCTTAATGAGTCTAGCTA
>random_seq_499
ATGTCGATTATGGGCAATTAAACCCATAG
>random_seq_500
CCAGTCTCAATTCGGAACGATCCCAGCAA
>random_seq_501
ATGATTCATGCGAATCCCCAGGCAAGCTA
>random_seq_502
CACTTTTGTACCGGTAGAGGGACCTCTGT
>random_seq_503
AACTACAGCCTTGCCTGGGTGAGGCTGGA
>random_seq_504
GGACATCGTCTGATGTACGAGCCTCCCCA
>random_seq_505
GGGCACCTGGCCGCTTGCTAATAATAACT
>random_seq_506
AACAGGGCCACAGATAATTTTAGCATGTC
>random_seq_507
AACCGAGATATGTAATTCAAGTATGAGTA
>random_seq_508
ACCCAGCCATCCGTCGTCGGAACGGTAAC
>random_seq_509
GTCGTCCCCAGAAATTCGCGCATCCGGTG
>random_seq_510
TTCTGGACCCCGATCCGATGATCCCAATG
>random_seq_511
AAGGGATACCCGACTTCTCTTCGGCGCAG
>random_seq_512
CAGTGATGAGTCTACCGGACGCGTGGATC
>random_seq_513
TCAGCAAAGGTGTTGTGAAAAACTTAACC
>random_seq_514
CTATACAAGATCGGTCGCGGACATTCAGG
>random_seq_515
TAGTGTCTTACCGTGGGCATGGATTTGCG
>random_seq_516
CATGGACGGGCGGACTTGTCCGACGCACG
>random_seq_517
TTATGTGAGTGGTGTTCAAAGCGGGGGGT
>random_seq_518
AATTTCAATAACTGACGTCCTATACTAAA
>random_seq_519
GTAATAGCAAGTAGAAGGCATATCGTCCG
>random_seq_520
GCACATCCAGCGTTCGTGGCATAGGAGAC
>random_seq_521
AACCATAAGATCTAAACAGATCACTACTC
>random_seq_522
TAAAGATGACGGACGCCGCGAGGGGGTCA
>random_seq_523
AGCTATCGACAAGGAGTGCGGGTTCCTCG
>random_seq_524
TTGATCATTCACACGGCCAATCTCTGTTC
>random_seq_525
TCGTACGGGGTATGCCAGCCGGGCTAAAC
>random_seq_526
TTCGTTGTTATCTGGTAATGGTTCCCTAA
>random_seq_527
CCCTAAAAGTCTATGCATCGACGGATTCA
>random_seq_528
GTTATTCGAGCCGGCATAGATAAAAGGAA
>random_seq_529
CTGGCTAATATACAACAAAAGCACGAAGC
>random_seq_530
ACCCAAAAGTACTCATGCCCAGAACCCCG
>random_seq_531
CTTAGAGATTGGGGCCGTGACCGGCGAAC
>random_seq_532
TTAGACTCATCGCGAGCGACAGTCAGCCT
>random_seq_533
GATAGGCAGGTCAATAGGAAGAACGAGGC
>random_seq_534
CTGTGATAGGTCAATCTGTTTACTCTATT
>random_seq_535
ACAAAGCATTCCCCTTAGAGGTGGTCAGT
>random_seq_536
TATGGCACATAGGTCCAGAATAAGAGCCC
>random_seq_537
CTGCCCCAGACCTTATGTGTGAGGTCCGA
>random_seq_538
GACCGTCTAGTTCCCGTACCATTCACCCT
>random_seq_539
GAATAGACAGGGCGACCATGAGTTAAATA
>random_seq_540
CTTTAACTTTTGCGTCTGCAGTTCTACGT
>random_seq_541
GGGAGCAGTGCCGACGACGGCAAATATGG
>random_seq_542
GAGTTGTGTAGGCAGCGCTACTTATAGTC
>random_seq_543
AGTTTGCTCGGCGGCTGCTGGGTGTGGGG
>random_seq_544
GTCTACAGAGACATCCTCAGCTGCAAAGA
>random_seq_545
ATAATTCCCATCTCGGAACTGTGCGAGTC
>random_seq_546
AATGGTCCACTATTAGCCAAGTTTTTGAC
>random_seq_547
CCAGCCTACGCGTATTTTACGGATTGTTG
>random_seq_548
ATCGTGGTGTAAGATCCTGGTAAGGTGCA
>random_seq_549
CTGTTATATTCGAGACAATCAAGTGCACC
>random_seq_550
TAGAAGGAAGTGACTCGGCCAGACGGGCT
>random_seq_551
TTGACGACCATATGACCGCGACGGAGAAG
>random_seq_552
TTAGGTATGTGGACCGCAGTGTATTAGCT
>random_seq_553
AGAACTATACTGAGAACCCGCTCTGTCTT
>random_seq_554
CACGTCTTCCTATCCGGGGGCCTGGAACT
>random_seq_555
CACCCTGACTGCGTACTACTAGGACCGGG
>random_seq_556
TGTCGTGATGTTAATTGGTGTCTGCGGTT
>random_seq_557
CCACGGTCCCTAATGTGTTCCCTAAGACA
>random_seq_558
TCACACAACCAGACCCCTCCACGTGACCA
>random_seq_559
ATCGGGCCTTAATTTTGTGATGGCTTACG
>random_seq_560
CAGTAACAGGCACTGAGCCGGACTGTTGA
>random_seq_561
AATGGCTGCTCTTTCCATTTTTGCTAAGC
>random_seq_562
ATACGTTCCTATCTTCAGGCGACACGTTC
>random_seq_563
GGTTCATATGCATCCGCCCTCGCTCATGT
>random_seq_564
TAGTCGTAGTGCGGGACAGACGAATCTTT
>random_seq_565
GCTAAGTACAGGGTAACGTTGCCCGCATT
>random_seq_566
AGTGCGCTTTAATCGCTGTATATACAATA
>random_seq_567
CTCACTACTCAGGATAATACGCAGACATT
>random_seq_568
TGATATAACGGCCACTGACGGATGCTCAG
>random_seq_569
GCTGCATCGATGATACCGGTAAAATTCGG
>random_seq_570
TTCACCTTGGTTTTTTCCTGTCTACACGG
>random_seq_571
CCAGCGGAAGACTTAAACGGTGGATTCAA
>random_seq_572
CATGCACTGCCCTCAAAACATGAAGGAGA
>random_seq_573
CTGTTAGATCCTTTTCTCCTTCTTTGGAC
>random_seq_574
CGACTAGAGTAAGTATACCGCTTCCCATC
>random_seq_575
ATTAAGCGAGGGGTCGCAAGCCTAGCTAT
>random_seq_576
TCCTCCTACCCTTAGCGACATGAGACCTT
>random_seq_577
ACGGCGGAATTACAGCCGTATTAACTAAG
>random_seq_578
AGTCAAGATGCACTTCCGCTGCACCGGTG
>random_seq_579
CGGATGTCCTGTGTCCGGACACCACGTTT
>random_seq_580
AAAGGGAATCAATCCGCGGGACCCCCAGA
>random_seq_581
TAGCTTGACCGGCTACTAGTCAACTAGTT
>random_seq_582
GATTCTTGGACTACCCCCTTTACAGACAC
>random_seq_583
TATGGTAGTCTCTCGGGGTCGTTATAGTT
>random_seq_584
CCACGACAACGATCACCTGCCTTTTACTT
>random_seq_585
TAACGATAAGATTGACGCCCCACGCTGTC
>random_seq_586
GGTGTCATGCTGCCGAACTGCTGCGGACG
>random_seq_587
AACATTATGCTCATTGATTTTGGGGAATC
>random_seq_588
TCCGACTACTTCGACGGCCATTGTGCTAT
>random_seq_589
GACCTAACCTCTGTTATTATACCACTAAA
>random_seq_590
TCGGGATGTGCGGGGTATTAAAGTCTCCC
>random_seq_591
CATGGCTCCAAGTCCGCGATCTCGGTAGG
>random_seq_592
ATGCAAGGACCATATCTGTTCTTTCTGCT
>random_seq_593
ACCTTCGCTTCGCTATTAGTTCTCTACGG
>random_seq_594
AGACTTTATGCAATGTCATCCTCGTAAGC
>random_seq_595
CGAGACACAGCGAGGAGATATGTATGGAT
>random_seq_596
GCTTACTCGAGAACCAAGACTGATCGTTA
>random_seq_597
TGTAGATGTCGTGACTCCCTAAGTCTGCC
>random_seq_598
CTCTCGCTTAACGAGTCAGCGGAGGACAC
>random_seq_599
TATTTAGTCGTTACGCATGGCTTAGCCTG
>random_seq_600
GCTGTGACTATGCCTCCGCTGAATCGTGC
>random_seq_601
AATTTGGTCGTGGACAGAAAGGCGCGTTA
>random_seq_602
CCGGTCAACGGATGGACCGGCGAACGGCC
>random_seq_603
CAGGGGGCCACGGCAGTTGAATCGCACGA
>random_seq_604
CTCTGCCGGGTGCGGCGGGCACGAATTTC
>random_seq_605
CAGCGAAAGCCGCAAACGCCGATTAGGAG
>random_seq_606
GTTCTGCCAATGATCACGTTGTCGTGTAA
>random_seq_607
GGCTTTAATGTAAAGGCGCGAATGCCGAA
>random_seq_608
ACACTTTTAACTCGCAGAATAACCTGGAT
>random_seq_609
TCAGCTTCAATGGCTGATGCAACACCCGT
>random_seq_610
TGAGCTTGAAATTATTATGGCCAACTCGC
>random_seq_611
AGGCAGCTGGAGATTGGCATTCTGTCTAC
>random_seq_612
CATAGGGCACATACTCCGGACTGGACTCT
>random_seq_613
AGGACATTGCGCCAGACGACGGTATCCTC
>random_seq_614
GAAGTCGGAGGTTACGCAAACATAGTTCA
>random_seq_615
CATGGATTTTGATCGGCGATCAACGCGGT
>random_seq_616
GAACGCTCGGTTAGCTGGGTAACTAGCAA
>random_seq_617
AGGCTTACGCTCTGGCACCAAACCGGTCC
>random_seq_618
GACCCTAACCTAGAAGAACCGTGTAAGCC
>random_seq_619
TTCTGTATAAAACTCTTTTATTACAAGCC
>random_seq_620
ATGCCTTTAGTACGTACGTCAAGCGCTTC
>random_seq_621
TTTGTACGAGGACTGGGAAGCAAGTCGGG
>random_seq_622
CGTACCGATCACGTCTCGCCAACTACGGT
>random_seq_623
CTTCTGCCACAAACTACATCCAAGACGGT
>random_seq_624
GATGGTTGGAGCACATGTTAATGCCCTTG
>random_seq_625
CGAGTCGCCATATTTAGTTATGTGTAAAG
>random_seq_626
TCGAGCGACCTCTGGACGTGTGCCTCCCT
>random_seq_627
CTGGGAACACAAGCTTCTGCCGTCCAGTT
>random_seq_628
GACCAGGGGACCCTAACCCCTACGTTCAC
>random_seq_629
TGAACAGTGGGGAGATACAACCAGTCTGG
>random_seq_630
TTAACATAACCCTGACATTGTAGTTCGGC
>random_seq_631
CAGTCGGAGATAATAAATGTATCTGGTCA
>random_seq_632
CAGAACTCGACGGAAGATTCCTGTCTTGA
>random_seq_633
ACCGTACGGAAATTCATAGCTCCGTGCCT
>random_seq_634
ATTGGAGAGGATCGACGCAATCATAAGCC
>random_seq_635
CAGTTGCGATGGTCAAGTCCCTGGCGTCT
>random_seq_636
GTTGTCCTAGCGTGGAGACTCAGCCTTGT
>random_seq_637
CAAACAGATTACGTTCTTCGTTTAGGCTC
>random_seq_638
CGTCAGCCAGTGAAAATACCTTGTGCCCA
>random_seq_639
CGTGGAAGGTTTGACGCGGCCTCTATGCG
>random_seq_640
GCGAACTAACTTGCCGAAAATGAGACGTT
>random_seq_641
GTAAAGATGATTAAGTATTCGCGGAACTT
>random_seq_642
ACTCCCCGCCAGTCCCACTTAAGCAACGA
>random_seq_643
TTCTTCAGCGTAGGATGTGGGAGGGTTGG
>random_seq_644
GTATTGAGTGCTGCATATACAAGAGAATC
>random_seq_645
TGAAGGCAACAGATCCCCGACCATTGCTT
>random_seq_646
TAGTACCGTACGACTGAATCGAGACTAAT
>random_seq_647
GATGCTACGAGTCCACGGGACCAGGTTAC
>random_seq_648
GATACCTGTTCAGCAGTGACACCGAGAGG
>random_seq_649
AATTTCTGTCTGGATTCGTAACTGCACTC
>random_seq_650
CAATCCTGGCATCAGACTCCTAGGGGGAT
>random_seq_651
ATTTATTAGCACTACCAACTCTAGTCGCA
>random_seq_652
TCGCTTTAGAACGACAGGGACGCTCTCGC
>random_seq_653
AGGTATTCTCTGGTGTTCCTACGCCCACT
>random_seq_654
TACAGGATAATCTATATCAATCGCGATGG
>random_seq_655
CTATTCAGTACAAAGTTCTCCCAATGCAA
>random_seq_656
GTAGAGGAGCGAGGCATAGGCCTCCCGAA
>random_seq_657
GGATGGTTGCAGAGCGTGGCCTGCCCGTC
>random_seq_658
GTTGTTTGAAGTGGAGGTTAACTTTAAAG
>random_seq_659
GGATGTTTAGTTCGCAGTATAGGTTAACA
>random_seq_660
ACTTCAATCCTGCAGGGCTACCGACTCCG
>random_seq_661
TTTATCGCAGCATTTGCCTCAAGCTAGAC
>random_seq_662
GCCGCCCGCAGTGGCCTGCACTAGCGAAT
>random_seq_663
ACCTATGCTGGGGATAATATGCAGCAGCC
>random_seq_664
GAAACTGGTGGTTGAACAAAGGATAATAC
>random_seq_665
CTCCGAACTGGAGTCACAGATTGTCGCGA
>random_seq_666
TACTCCTCGAGCCTCCCCCACACTTTTCG
>random_seq_667
ATATGATCCTGGCAAAATTTATGAATATG
>random_seq_668
ACTAACAGTGTGAGGGACACTGTGAGAAC
>random_seq_669
CTGAGAAATGCGCGCCCACTACTGCACAG
>random_seq_670
TTTAAGGACTTAAAGACGATCTCGCCATA
>random_seq_671
TCCGGCGATGAGAGAGTCTGGCCGATTGA
>random_seq_672
AGCGCAAGCAACCACCCTTTTAATGAGGT
>random_seq_673
GCGTTGCTAAGTTTTGTGGCAGGGTACAA
>random_seq_674
TCTACTCCTCGTGAGGAGCACCCCGTCAC
>random_seq_675
GCGACGCACGTAGATTTGCCTTATCGAAT
>random_seq_676
TCGTCTGCATCCATGAGCAAGAGTCGACA
>random_seq_677
AAATTGCATTTGCTCGGCTTGGGGGCGGT
>random_seq_678
TTCATACCTATCTTACAGGTTCGCGACGT
>random_seq_679
CGGTAATGTCTTTTAGAGGCAACGGTCGG
>random_seq_680
CCGCCACTGATACCCTGCATACAGGCTTT
>random_seq_681
TATATTCCAATTACCACGGTGGCCCTCGA
>random_seq_682
CCACTAGTGGTAATGAGAATACGTCGAAT
>random_seq_683
AATGCACAATCAGATCATGCTCTAGGTGA
>random_seq_684
TATTGACGGAGATAGAGTCCTTTGTCGAT
>random_seq_685
TACACCCTCGATTCTGTTCATACTGCGCC
>random_seq_686
GGAATTGGTCAGGTCGAAGAGATGTTAGA
>random_seq_687
TACGCGTACGGTAGGAAGGAGCCCATAAA
>random_seq_688
ATTAGTGGTAGATTGGTAGCACTTCGGTC
>random_seq_689
AGCCGGATAACACTAATCGCTTAATTGAA
>random_seq_690
CTATGACCACCTGATATCTTGTATTAGTG
>random_seq_691
ACACTGTCCTGGCCGGGGGTTAGTGACTT
>random_seq_692
TCATTGGATAACCCCTGCACTGTTGGGCC
>random_seq_693
ATCAACAAATCGACGCGAGGCTCAACCAA
>random_seq_694
CGGAATTACCTGGGAATCCCAGGCAACTG
>random_seq_695
ATCATGTTGAGACAAAGAGGTAAATGACA
>random_seq_696
GACGGGCAAGGGCGTGCTTACGAACCGGG
>random_seq_697
TGCGCGTGAGATTTTAGTGTATATTCACG
>random_seq_698
TAAACAAATTCGTTGTTTTTGTCCGACTA
>random_seq_699
TATGGGCGTAGTCATTCTACCTCAAAGCA
>random_seq_700
GGGTCCTACTCGCAGGACAAACTTACACG
>random_seq_701
ACGAACCCTAGCCTCACGATGTCGCCACG
>random_seq_702
GGCGGCCATATTCAGGGGGAATAAAGTAT
>random_seq_703
CATAGATGAGAACGAGGATGTAAGACCGT
>random_seq_704
GTAAGCAGTTTCAGCTTGAGTGCGTCTCT
>random_seq_705
CAGAGTCCCATATAGAACACGCGTTTTTA
>random_seq_706
TATGGAGAAGGAATCTGTAGTTGCGCAGA
>random_seq_707
AGACTGTAGCCATCGGGTAGGGCGGACAC
>random_seq_708
AAAACGATATCCATGCTGTTAGTATTCTT
>random_seq_709
CGATGGAATAGGTACCAGGCGTCACGACA
>random_seq_710
CTCTAGTCATTCGTTTCACTACCGAGGTC
>random_seq_711
CGACCAGACCATAGTCCGCACTAACTGGC
>random_seq_712
CGATTCGAGACATAGGACCGGTTTCGTCT
>random_seq_713
GGCTTCGGTATGACTTCTGGTGCCAGCGG
>random_seq_714
ATTGGCATCGCACGTGGGATGAAGCATGG
>random_seq_715
TCGTAAGAGAGATCTGCGCAATGCGCGCC
>random_seq_716
GCTCGCTGTGGTCTTGTCACCCATCATGC
>random_seq_717
CAAATCATGTGGCTCTTTCGCTCTGAACC
>random_seq_718
ACCAGAAATTAGGTTCTTAGACCCTGCTG
>random_seq_719
CCGAAATCGACGTTGAATCTACCATTGGA
>random_seq_720
CCGCTGGTACAGGAACGGGCCTTAAACCG
>random_seq_721
ACGTTTGAATATAATACTCTTATTCCATC
>random_seq_722
TCTATTCCCTTACACCCTTTGAAGCTTCA
>random_seq_723
CCAAACATCAGGGTACTTCCGGGGAAATG
>random_seq_724
TTGAGGCGACGCGGCTGTGTCTGGTTAGG
>random_seq_725
TCTCGAAGTTTATTTGAACCCCTGCAGCT
>random_seq_726
TCACTTGACTTCTTGAGCATTTGGGAAAC
>random_seq_727
TTGTCCTGAACGGTTCGGTGTTAATAAGC
>random_seq_728
TTGCGTTCGGAATAGGAGGTTGCCCCGGT
>random_seq_729
TTGCGCAAAGTACTCTCAAACCTGTTCAC
>random_seq_730
GGAATGATTCAAAGGAACCTTATTCTCGA
>random_seq_731
CTTCTTAGAGTCGCACGGGGTGTCGAAAC
>random_seq_732
CCGCCCTTTCGACGTATACTAATGTTCAT
>random_seq_733
AAGGGCCTCACTACGGGATGCAACCAACG
>random_seq_734
CGGGGCTCCCCTGTTAAGGCTATAGTCTT
>random_seq_735
GGCCTGTAGGTCTCTGGTAAGGCGCGCTT
>random_seq_736
ACACCTTGATTATGGTGACCTTGGGAGTG
>random_seq_737
GCACCGTGAAGCACTTACTAATGACAATCT
>random_seq_738
GCGACGAAGTGGCACGAGTGTGGTTGCGGT
>random_seq_739
CACACACCGATATGGCATACTGTCCCAGCG
>random_seq_740
TACTCCGTGAGACTGATATCACCGCGTTGA
>random_seq_741
GCTTTCGCGCTTGGTTGGCATTCGTACTGT
>random_seq_742
GAAGAGGCTGCGGCGAGCTGTTAATATACC
>random_seq_743
ATCTCTGCCCGTCAGCACTCGTGTTCACCC
>random_seq_744
AGGACCTGTCTAGGGCAACCCTTCCGCTGA
>random_seq_745
AAGTACGATAGGTCATACATCATTCAACAG
>random_seq_746
TTCCCATTGCACCTTCGCTCCGCGAATTAT
>random_seq_747
TGCAGGAACGCGGGGACTCCAGCGGAAGTG
>random_seq_748
CATTTGTTGATTTCAGCTAAAAGCCACGGG
>random_seq_749
TGGGCAAACCGAGCTAGGTCTCTAGTGCCG
>random_seq_750
CGATCTCGCGTTGGGTTAGGATTGGGTTCA
>random_seq_751
AATGGTGAGATGTGGGTATACAAAGGAACG
>random_seq_752
ATCCCAAGCCCAAGTCCTGATCATGATTAG
>random_seq_753
CTGGATTATAGGTAGATTCAAACAAACCGT
>random_seq_754
TACTTACGCGCACTACATCAGGTGGATGAC
>random_seq_755
CTCGCCGTCCAACAACGGCCCGATTGAACA
>random_seq_756
ACCGGACGTGGTCGTTGAAGTCACGTATTT
>random_seq_757
GCCGGAAAGGTATGGCTTACTAACTCCACA
>random_seq_758
AGCATGCTCTAAAATAGCCCCGCCCAGACG
>random_seq_759
GTGCGACTTGATGAAACCGTCGTATCTTTT
>random_seq_760
CCCCATAGGGTAATCACACCTGATTTACGG
>random_seq_761
ATAGAGTTGTTGGGACACCCTAGTCAACGG
>random_seq_762
AGCACCGTAGACCGATCGTAAGCGTCTCGG
>random_seq_763
CGGGACTGAGGGAGTAAATCATGTTTAGGC
>random_seq_764
GGAACAATCGCGTTTTTGAGACATTCCGAC
>random_seq_765
GGTTCAAACGCTACACCTGCCTACGACGTT
>random_seq_766
CACCGCAGCACTCTCTCTCCTCGCATATAA
>random_seq_767
AGATAGCGGCCACGCTGGGAGCCACCGGTC
>random_seq_768
GAAGAGGTTCTGATAAAAAGCCAACCTTAA
>random_seq_769
CGAAGCTGATGCTAAGCAAGCGGGCAGCGA
>random_seq_770
TTGCCGTGACCAATCCGACGTCTCGACTCA
>random_seq_771
GTACAAGTCACATTTGTCGTGCAAGATTCA
>random_seq_772
CCCGCGGCCAAGCGATACCCTTACGTGACT
>random_seq_773
AAGATAGAATGCTCTCTGAAGCTACAGAGG
>random_seq_774
GATGTGTTTGGCTTCAGGGAGGTGGTAAGG
>random_seq_775
GGCTGGAGTAGCCACACTGAGCTCTTACGT
>random_seq_776
TGTGAATGGTTACCTGAGCTGACTATGGTG
>random_seq_777
GTGCCGTCCCCGGTAGTGAGCACCTCATGT
>random_seq_778
GTAGGTGACCCAAGAGTGCTTGGGCTATCG
>random_seq_779
ACAGCAACCCTAGTGCTGCGATATAAGACA
>random_seq_780
CTTACGAAAGTGGCCGATACGTTTTGCTCC
>random_seq_781
ATCACGAATGGCAGGCGCGTATCAGTGTGA
>random_seq_782
GATCCACTTGTAAGTAACGAAGCAGAGGAC
>random_seq_783
ACTGTGTATTTTATGCGGTCCGTGGGCGCA
>random_seq_784
TACTGCTTCGCTTCTGTTGTGATCCGGCAG
>random_seq_785
CGAGGAGCATGAGTAGTGTGTCGCTTCCGT
>random_seq_786
GGCTTGGCATCATGATGTATTCGCATCACA
>random_seq_787
ACAAGTCTGGTTGCATCTTCCGAGCCCACT
>random_seq_788
GCGATAGCCACTACTTATATGGCATTCACT
>random_seq_789
GTGGATCGTTGGTCTGCTTTCTATCGAAGC
>random_seq_790
GTGCAAAGAGACATTGGGAGACGCGGCTTA
>random_seq_791
TTCAATATAATGGGACTAGATGCGTGGTGC
>random_seq_792
GAAGCAACACGCAGCCAAGTCCCCTATGAT
>random_seq_793
CACAACGGTGGGCTGCTTGCTATGTATGTA
>random_seq_794
TACTCGTTTCGCCATCAACGATACTACACA
>random_seq_795
CCATGGGGCTACCTACGCTTCTCGATCTCT
>random_seq_796
GTTAAACTGGCGTTTGTCTGGTCGCGACTA
>random_seq_797
CATTCAGGGGCGAAAGCACAAGAGAGCTGT
>random_seq_798
CAATTTAGTGACTCGTCATCCGATGTTCAT
>random_seq_799
AGCCTCCTATTCACTCCAGAAATCATCGAT
>random_seq_800
ACACAACCCCCTCAGAATCGATACAGTCAC
>random_seq_801
CGGCTCTGCCGATAGAGTAGGTTCCACAGA
>random_seq_802
CTGGCCTACACCCATCGGAACGAAACTGTA
>random_seq_803
ATATAAAGGCTAGGTTGCTTATTTACCACA
>random_seq_804
ATTGTTGATTCTAATCCGCAAGAGAGGCAT
>random_seq_805
TCGACGTAACTATCCGGCTTCGTAGAGACC
>random_seq_806
GAATATGACCCGACTCTCCAGTAGGCCGAA
>random_seq_807
AACCCCTTGTGAGGACTACATGGGGTAAAC
>random_seq_808
TCCAGTACTAACGATGAGCGCAAACCTCGA
>random_seq_809
CGGATATTACCGAGTGTCAGACGGTTCTAT
>random_seq_810
AGGGAGCCCTAACGACAGCCCGCTTAGCTG
>random_seq_811
CGCAATTAACAAATGCGTCGTGGCGCGCCT
>random_seq_812
GGAGTAAAGGGAGTTTAACATCTCTCGATC
>random_seq_813
GATTTCGGGTGTTCCTTAGTTGTCGAATAT
>random_seq_814
GTCTGCAGATGTACTCCTCATGCCATTATA
>random_seq_815
ACAAAACGAAATTGCCAGGTCCACTATGCA
>random_seq_816
ATCACATATTACAAGCCCACGCGCGGTGAG
>random_seq_817
AACTGCAAACCGACACTTGGGAGCTACTGT
>random_seq_818
CCAGAATTAAGCGTTCGATTGTACACCAAA
>random_seq_819
AGTAAGCTTTAACAGAAGGGCTACACGTAA
>random_seq_820
AACTTTTTTACACTCGGCGGTAAGGGATCT
>random_seq_821
GGTACAAGTGATTACGGGCAGTCAACAGCA
>random_seq_822
GGCAAGACGATACGGATAGACGCTGTACAA
>random_seq_823
AAGAAAAGGCGTCTTGGGGAGGCTTCATCA
>random_seq_824
GGGTTATTGTTTGCTGCCCCCAGTTGTACC
>random_seq_825
CCCGCCCATGGAATGTCCCCTTACACTGGG
>random_seq_826
GCCATCCTTTAAGATCGTTAAAGCACGGCG
>random_seq_827
GTTACGCCCCGGCTTGCACCATGATTAGCT
>random_seq_828
TCTTCAGTAGCTATTGGTAGTGGTTACTGC
>random_seq_829
ATGGCTTTGGCCTGCATCCGCGTCCAATGG
>random_seq_830
TATACTTCGTGATCGAAGCCCAGCGAGAGG
>random_seq_831
GTATGTATTATTATTTGCCTCCAACCACCG
>random_seq_832
ATGCTCTGAGTATGGTTTCGGTTCCGACTG
>random_seq_833
GAGCTTAGTGACAAGTTACTCAGAAGGCTT
>random_seq_834
TTGTTAGCTACTGTAGGTGCGAGTGATTAC
>random_seq_835
GCATAATTATACGCGAGCATACTGCCCAAT
>random_seq_836
GGATCCAGGCTGATGGATTCTAGGACTCGG
>random_seq_837
CAAGGAATCGGGCACAATCGCCCAAGCATG
>random_seq_838
TAAGTGCCGGAGAGCTAGAACAGACGCGCA
>random_seq_839
CTTATGCGCTTGCTCCGGGCTCAGGTATAC
>random_seq_840
CGCCAGGGTACGGTGGGACCTGACCATGGG
>random_seq_841
TCTGCATAGACTGATAGTAACCCGCATAGT
>random_seq_842
AAAATAGATCCCGCTTCCAGCGCTCTGCCC
>random_seq_843
TCTATCTTTTCCGCATAAAACCTGAAAGTG
>random_seq_844
GGGATACACTACAGAAAAGCACAGATGAGT
>random_seq_845
CACGTGGCATACGACAATGTTTCTTGACGC
>random_seq_846
AGAGTTGGGTCAGTGAATTACTGTGGGAAG
>random_seq_847
TCGGCCTTAATGATAGCCCACATTTGTTTC
>random_seq_848
CCCGGGTTCGCGATCTTCTATCTACGTGGG
>random_seq_849
TTCACCGCAGACCTAATCCCTCCATCTCTT
>random_seq_850
TTGGATTAGTTTGATTGTGCCGGGTTTGGC
>random_seq_851
TCCGGGTAATACTAAGTCGTCTAGGCTGGT
>random_seq_852
AAAGCGAACACTACGTGCCACTTGAATTAG
>random_seq_853
ATATTTTTAAGTAACCAGATATGGTAAACG
>random_seq_854
TCCCTGTTTCTTCAGATTACTGGAGGATCT
>random_seq_855
GAGATAATTTTTCCATCGAAGAGGGGTTCA
>random_seq_856
ACTACCATGTTGGTGAGAGCTGCAGCGTGC
>random_seq_857
GTCGAACTCGCTTAAAATTACAGTTTAGCT
>random_seq_858
ACAGGTCACTCGGCCCATTTCACATAGGCG
>random_seq_859
ATGCAGATCATTGGGCCGCCTATAACCTTG
>random_seq_860
AACCCTTGTTGTCTGCCCGGTAGTTTCCCA
>random_seq_861
GTCCCGCATCGTCCGATTCGGCTCAAGACT
>random_seq_862
ACATGGGACTTTCCCGCCGACTAATGTCTA
>random_seq_863
TACATATCTGGCGGCACAGCAGTCGCCATT
>random_seq_864
GGACAATGGGTCCTCCTCTGTCGTGACATG
>random_seq_865
GCTGATGGCGTTAAGCGAGCCACCTTAGCA
>random_seq_866
TAGGAAGGTACGGCCTCAGAAATATCGTTG
>random_seq_867
TCTCCTTCGCCATGCAGACCCTCAAAGACT
>random_seq_868
TAATCTTAAGCCGGGGGGCTAGTCTTAGCC
>random_seq_869
TGAGATGGGTAGCCCACCTGTGCTGGCCCA
>random_seq_870
AAGGTATAAGTGTACATGAGTAAATCCCCT
>random_seq_871
TCCCTTCGCAATCAACCCGGGCTCGAAGAG
>random_seq_872
ACCGTGTTACGGGAAGGCGCCATACGTAGG
>random_seq_873
CTGCATCACAAGGCTTATCACGTAACACTT
>random_seq_874
CAAGTATACACACTAACGACTGATAGATCG
>random_seq_875
GGGTATATATTCGAGTTACGACCCTTGGGT
>random_seq_876
GCTCCGCCCCTGTAAATTATTTAGGGCGCG
>random_seq_877
GTCGGTTCGATAATAGTCTAGACGTTCTTG
>random_seq_878
TGGCTTGTTGTCGTTCGGTCCCTCCCCCCA
>random_seq_879
CCCGTTCAATGCTCACCCCACGCTCCCCCC
>random_seq_880
CTGTAACGCGGGCCTGGAAGATCCAGTAAA
>random_seq_881
CCAGCAACCGGGCACCCCCTTGGAGCATCC
>random_seq_882
GGTGTCTATTCCCAATGAGTATGCGGCTTG
>random_seq_883
TAGAGTTTATTCTCATGGGTGGCGCTTACA
>random_seq_884
GTAATGGTAGCCTCGAATTTGCGATTGGTT
>random_seq_885
CCAACCCCCGCGCGTGGGGCATGAACAGTC
>random_seq_886
GACTTCAGTATATATGGGACACGACTCCGC
>random_seq_887
AACAGAGATTACTCTTCCGTTTGGTGCCTC
>random_seq_888
GTCAAACATGCGTAAACATCCGGCCTCCGG
>random_seq_889
TTTACATATTTATATTTAAACCTTCCGCGG
>random_seq_890
CCTGGCCAGACATACCATGTAAGGCATAAG
>random_seq_891
CTCGGGTCCTCTTTTTTGAGCTACTGACGT
>random_seq_892
ACGCCAGCATATCTACTTTCGTATTTTGAG
>random_seq_893
ACATGAACTCGACGGTCGTCAATAGGGAAT
>random_seq_894
AGCGTGCTTGCACGACCATTTCCGGAATGC
>random_seq_895
ATTTGACCGCCTCTTCTTGGGATACACTAC
>random_seq_896
ACCCATACCACGGCAGTTCTTGCTACAACG
>random_seq_897
CCGTCCAAGAAAAAGGCATCTCTCATCGTC
>random_seq_898
GCTGCGGTCCGATGATTTGGTTTATCATGT
>random_seq_899
GAGAGGATGTGCTCTCTCTCCTACGGAGGG
>random_seq_900
CGACTACTGTAGTCTAGTTGATGGAGGCTG
>random_seq_901
CTACTCGTCCCAGTCAAGCAGCTTTTGACT
>random_seq_902
CCGAGCGGGTTATTTGATGGTCGCGACGAA
>random_seq_903
CGCCTAGTTTGAGGCCGGGATCAGGAATAA
>random_seq_904
GCTCTAAGGGCGCAGGGCGTCGCGGACCCT
>random_seq_905
GAATCTCTTTTTGGGGGACACCGGGGTAGT
>random_seq_906
TGGATAGTGGAGGGCTCGATAGGACTGCCG
>random_seq_907
ACAGGTGCGTTGGAAGCTAAATCCGGTCTA
>random_seq_908
AAAATAAACGCAGTCAATCGACCCACACTA
>random_seq_909
GAAAATGTGCTGGACAGTTGTACGTGACCT
>random_seq_910
CAAGTGTGGCAATAATCTTGTGGAGTCAAC
>random_seq_911
TCTCGGTGTGGCAATAAGAATTCTAATGCA
>random_seq_912
CGGAACGGAGCTAGTGTCCGACGGCTGTAT
>random_seq_913
GCATCTGACTGCGTATGGGAGCTGCATACG
>random_seq_914
CGCACATGAAGATTTAAGTTCAGGCAGGCT
>random_seq_915
CGGCCCAAATTAAGATCTGTTAGCATCGAT
>random_seq_916
TTCTACCTCCTGCGCGCACGTATGTAGGGG
>random_seq_917
GATGGGAGTTCCGTTCCGAAGACTTCGAGG
>random_seq_918
TCGAGCGGGGTCGTACTCGAGCGAAGGAAA
>random_seq_919
AGAACCTGGTTTTGATCAGGGAGGCAGAGC
>random_seq_920
CCGCTCTGTGAGTGCACAAGGCTTGAGCAA
>random_seq_921
CTTCGCGTCCGGCGCCCTCGGACTTTGACC
>random_seq_922
ACCCGAGAGCCGCCAGGATACCGACGAGAA
>random_seq_923
GTCATGAGCTACCCGGAGCCTCATGGGGCA
>random_seq_924
TGTGTCCGCGGATCCTACACTCACTTGTAC
>random_seq_925
GGGGTCTGTGGAAAAGTGGCCCGAGGGGAC
>random_seq_926
TACTTTTACTTGCAACTACGACCGGAAAAA
>random_seq_927
CCTTGCGGAGCGAGCGAAAGACGGGCCCCT
>random_seq_928
GGAGTTTCAGGGGTTTTTGATATGACGGGT
>random_seq_929
CAAACTTCGCCATGAAAAGATTAGTGCGGA
>random_seq_930
CCCTCAGTTCCCGGCTTGTGGTAAGGATAC
>random_seq_931
CCGGGTCGTCTGGACAGCAGTAGTGAGGTT
>random_seq_932
CCTGGAGCAGGACTGCATGAAACACGTGGT
>random_seq_933
CAGTACCCGTAATGCCTCCGATGCTTCCAG
>random_seq_934
GCACACACCTCGTGGGCAGCTAAATCCGAT
>random_seq_935
CAAATCCGTGTGAGGACCCCAGCGAGGCTC
>random_seq_936
CTGTGCAAGTCCTTCCTTTTTTTTGTACTT
>random_seq_937
CTCACGAGACTCTCTAAGATCTCCTGGATC
>random_seq_938
TGCGTACCTGTGACGTACTTTCAACGTGTC
>random_seq_939
GATGAATCTGTCATGGGCTTTTTCCTGCAG
>random_seq_940
CTTTCGTTGTGTCACGACAACTAAAGAATG
>random_seq_941
AACCAGTTATGTAGTATCCCATAAAGTATT
>random_seq_942
GAGCAATGGGAATATACGTTAGCTTCAGTT
>random_seq_943
CTGTTGATGGCTTATCCTTTTTAACATCTG
>random_seq_944
TACCATAGCCAGATGTCTGAGTTAATTAAA
>random_seq_945
GCGCTGGAGACGCCGGATGTGCTATCGTCG
>random_seq_946
GTGATTCACAGCAACCACGGGTGGATTCTA
>random_seq_947
TGAGCATATAACCACGGCCTGAGTCGATGA
>random_seq_948
AACCATTATAGCCTGTCCTTAGATAGAAGT
>random_seq_949
CAGCGAAGGCACGAATTACGAACTGGTAGG
>random_seq_950
GTAGAGGGGGTGGATTCCATAAGCTTCGCT
>random_seq_951
AGTTGGGGTCGCACAATTCCGAACGACCTG
>random_seq_952
AAGTTGCGGTTAACGCAGCGTAGTCTGCGA
>random_seq_953
CCAGGTCCTGCTGTAATTTGCTTTATGACA
>random_seq_954
ACCATGCTCATCGTTTGGATCCTGGGCAGG
>random_seq_955
GATTTCGCACTCAATTCATTTTTGTGCCTC
>random_seq_956
AGGATTGATAATAAGGACCTCAGGCCCCCT
>random_seq_957
TCGGGCCGTCTCGGATTATAATCTCTAGTC
>random_seq_958
TCTCGTGATACCTACGCGGCCAAACCACCT
>random_seq_959
GTCAGTTCGCATGGAAGATCCCTTGTATTA
>random_seq_960
TCGTCAGCTGTCACCACTCTGGTCTATCTA
>random_seq_961
ACGCACGGCGCGCAACCTCTGTCGTTACAG
>random_seq_962
GACTGGCTAGAGGATCCGGTCTGAGCGGCT
>random_seq_963
TTCGGTTACAAGTGCGGACAATCTTAGGCA
>random_seq_964
CGTCACTAATCTCGCATAATGCTAAGGGTT
>random_seq_965
AGAACATCCCCGCAATCCGCCCTGCTTTTC
>random_seq_966
CACAGTGCCGCATAGACAGAGTGCAGCAGA
>random_seq_967
TTTACACCTCACTCCGGTGCATTGTCAGTT
>random_seq_968
GTCATGTGAAGAGGGAAGAATCGCTCATGA
>random_seq_969
CGTTGAAGGACCCCATTATCGAAACCCCAT
>random_seq_970
GAAGCTGCACGCCGTAATAAAGGCACCGGA
>random_seq_971
GTTGGTATCATTGCTTGTGTACGAGGACCC
>random_seq_972
CTAATTTACTCTGGATAATTCAGGCCCTAG
>random_seq_973
CTGCACGAACCTTGCTAGGTACCTGGGCGC
>random_seq_974
AATCAACAGTGAGTCCAGAAACTCCATATG
>random_seq_975
TGCAATCTCCGGCTGCGGACTAGCAAACCT
>random_seq_976
TGTGCAATTCTAATTGTGGACGGAGCCTTT
>random_seq_977
CGCCCAAGGTAAGGCGAATTAGACTATATA
>random_seq_978
TCGTCCCATGCCGCGACATGGAAGGGGAAA
>random_seq_979
CACAAAGTCCGACAAAGGGCAGCCGTGAGC
>random_seq_980
TCACTAAATGTGATGCCCTCCGAGCATAAG
>random_seq_981
GTAATTCCAGGATGAATAACTATCAAGTCT
>random_seq_982
ATATGTCCGACTGCTTTGAATTAACCCTTC
>random_seq_983
GGCATAGAGACGGAGCATCGAAAACTATCT
>random_seq_984
GGCAGAAAACTGATTACGGTCCCTGGGCAC
>random_seq_985
CGCACGCCTAGGTCATTGCAACTTTCTAAT
>random_seq_986
TAGCCTGTTCTGGGTTTAATGGGGCTAATC
>random_seq_987
CTCGTATAGGCGCGTCGTATCCGTCGTGGC
>random_seq_988
CGATGCTGCGTGCGGAAGCTAACGATCCAG
>random_seq_989
ATACGTACCGAACGAGCTTGCATGTGTTTC
>random_seq_990
CAGGCCGAATTTAAGTGAAAATTCCGCCTA
>random_seq_991
GCATTGTATTGCGCGGGGAATGCCGTATAG
>random_seq_992
ACCTTCGAAGACAGCTAAGCACTGCACCGT
>random_seq_993
CATATGTCATGGGACTGACAGCTTTCTTAG
>random_seq_994
AAGATCCCTCTCTCGCCTTCCTATTTGGCT
>random_seq_995
ATGTACGGAACTCAAGCTAAGGCGGCATCC
>random_seq_996
ACCGGCAGCAGCTTAAGCTTGCCGGAGTAT
>random_seq_997
CGCTGCGCCAGCAAGCGTCCGGCGGCTCTC
>random_seq_998
TATTGCACTGGGCCCATCCATCAGGCCACT
>random_seq_999
AACCGGCTGGTCTTTGTGACTTGGCAAGAC
>random_seq_1000
TTACTATAGAATATGCCGTAGATCCATAGA
>random_seq_1001
GCGTCTGTAATTTCCACACGCAGAAGTGAC
>random_seq_1002
AGCGGCATGCACCCCTTAAGGGGTGTTGTT
>random_seq_1003
ACCAGCATTACGCCTAGAGTCATGTCATAT
>random_seq_1004
CACATCCGAAGGGAAGCAGCATTACCGGTT
>random_seq_1005
AACACTCTCGAATGTCGCGTCAGATAGTTA
>random_seq_1006
GAGGACATACCGTTTCGAGCAGTACGTTGT
>random_seq_1007
CTACATATAGCTAGAATTTGTAACATCTTG
>random_seq_1008
CCGGTTAGGAAACTGCTACAGGGCGTCAGA
>random_seq_1009
ATGACGGGTGATACTAGCTCCTTACCTATG
>random_seq_1010
GGATGTGTTTACATGGTCATCCCTGTCTAA
>random_seq_1011
AGGCGCATTGTATAGAGGGAGATGAGTGTC
>random_seq_1012
CGGGGAATTACATGTCTCCTATTGCGCCCC
>random_seq_1013
TTGGGGCTGGTACAGCTGGGTAGTGGATGT
>random_seq_1014
AAGCACGAATCTTCGAAATCGCGTAATATT
>random_seq_1015
GGGACGTAACTATGCATGAAAGAAGCACTT
>random_seq_1016
AGGTTCGTTATGGTTGGTAAACTCGCGTGC
>random_seq_1017
TGCTGGAAGATCATCCACTGCGTTGGAAGT
>random_seq_1018
ACGATATTTTCGGCTTGAGTCCCGCAGTAG
>random_seq_1019
TTTATCCATCCAGTAAATTTTAGATAAAGA
>random_seq_1020
TATAGCCGTCCGTAAGATCCACAAGGGGAA
>random_seq_1021
CGCCCACACGTTACGTCACTGCTTCGTATC
>random_seq_1022
GGTGCTGCCACAGTAAAAGGGCTGGCTGTG
>random_seq_1023
TAACGCGTGCGTGGACACCGAGTGTGAAGA
>random_seq_1024
AGCTACCTGCTCGCACCATACGCCACCCTC
>random_seq_1025
CATAGTGGGACGCGTGTTAAACTGTGGCCG
>random_seq_1026
TGGCACAAGAACATGGCCTCTAAACCCAAA
>random_seq_1027
TCGTTCCGCAGGTCGCATTATGTCTTTCGT
>random_seq_1028
CTCTCCGCTACAAAAACGGTCACGCCTAAC
>random_seq_1029
CAATGGAAAGGGCCTCTAACTGGCAGAGGC
>random_seq_1030
GGCACATGCACACTTATCCCTGCAGTTCAA
>random_seq_1031
CCTCCGACGCTAGATCCGATCTCCTCTAGC
>random_seq_1032
TTCTGCCGGCGTACCGGCCGCAGCCGGCCG
>random_seq_1033
AAGCAGACTCTACCGGGGTAAGCAGCCTAA
>random_seq_1034
ACCTAGCCTACCACTGATGTGACATTTCCC
>random_seq_1035
TCGGCCGGACATGATAGAAGAACCAGCAAA
>random_seq_1036
TATAGGAACTTCAAATCAGTATCACCGAGG
>random_seq_1037
CGCGCTTCCAGCTCGAGATTGTCCCTACTT
>random_seq_1038
GTCGACGACGCGGTCCTCAAAGTAGAAAGG
>random_seq_1039
TCATGTCGCGATAGGCGCAGCGACTCAGCT
>random_seq_1040
TTCACACAGAACTACCCCGTTCCCACGAAC
>random_seq_1041
TCTTTAGCATGACGCGTCTATCGGCTTCTT
>random_seq_1042
CCACCCCGCCATTCACGCACAATAGTGCAT
>random_seq_1043
GTAGGTATCTACCCAATAGCAATTCATCTG
>random_seq_1044
CTGGTTATTGTGTATTCCCTCTCACGTCAC
>random_seq_1045
TAACGCGTCGCGTGTTCCTGAGGTGAGAAC
>random_seq_1046
TCACACTTGCAACCTCCAGTGTTTCTCTAA
>random_seq_1047
GTTGTCTGCTTGTGTCTGGCACTGCATAGT
>random_seq_1048
TGGTTTTTTCCACAACGCGGGTGATCGAAT
>random_seq_1049
CAAATTTACATATTACCACGCCGTTTTCAT
>random_seq_1050
ACAGCAGAGTATTCGAACCGTTGATTAGCT
>random_seq_1051
AATGACGAAAGGCACATCGCGTCTGGAGGC
>random_seq_1052
TACATCAAAAGCGCCTGTAAGTAATAGATT
>random_seq_1053
TCTTGGCTCCCCCTGATAAACCGCACAGAT
>random_seq_1054
CTTTGTGGGCTAATTTATGCTGAAGTGTGT
>random_seq_1055
GCTCTCCGCCTGAGGTCCACTCCGTTCCTT
>random_seq_1056
GTCCACGTCGGCATATGTGTTTATACTCAA
>random_seq_1057
CTAGGGATCAATCCTTGGCAGCCATAATCG
>random_seq_1058
ATTAACGAACATTTCGAGACCGGGCTTGCA
>random_seq_1059
TGAACGGCTCGCACCTGGTTTGTTACTTTC
>random_seq_1060
GAGGGACGGCGCCACACCGCGGACTATTTG
>random_seq_1061
GCGCAAACTTGGCGCAGTTTCAGTGGTTCA
>random_seq_1062
TGGAGTAGGATACATTGTTAGGCGTGAGAA
>random_seq_1063
ACTTCTCTAGCTGTGGTGAACCTAAACGTG
>random_seq_1064
TACAAGTTTTAGGCTGGGTAGCATGCGTCG
>random_seq_1065
GCAGAGGAAGAATCTCGGCAGCTTTGGACT
>random_seq_1066
ATAGGGCCTAAAACACTGGCCAAGGACCCT
>random_seq_1067
AACATGGCTGCCAATTTAGCTTATTTCGCA
>random_seq_1068
TCAGGATCAGTGGGCAGAGCGGGAGGTATA
>random_seq_1069
GGAGCCTAGCAGGTTAGCTTGCCAACCCAG
>random_seq_1070
GGCAACGCGCCACAATATCGCTTGGCTTCG
>random_seq_1071
AACGTCTAAAAAACGTGCTTACATAGAACG
>random_seq_1072
TGGCCCTGCGTGCCGTCATGCCGGTCTTAC
>random_seq_1073
CGATATCCTCCGGGCAAATCTAGGCCGGCC
>random_seq_1074
TAGATGCCGTAGTAGGGATAGACACCCTAA
>random_seq_1075
CGCAACGCTGGAAGTTCGATTTGGGGCCGC
>random_seq_1076
GTGGGTTGACGCCCCCCTTTAAGGCTTGAA
>random_seq_1077
ACCCGCTGCTGGAACTATTGTAATGCAACT
>random_seq_1078
CGTGACTCTATTACAAATGGATCGAGAGAC
>random_seq_1079
GCGCCCCCTAGTCTTGGAGTAACTTCAAGC
>random_seq_1080
TTGGAAATTCATTTATGGACCTTAATGGCA
>random_seq_1081
CAGCGCTTGGGGCTGGCTTCAACAAGTACC
>random_seq_1082
GACATTTCAACGCGTTCCTCTGAATCAGCT
>random_seq_1083
AACTGTCGCTCGGCACTCTCGACAGCTAAT
>random_seq_1084
ATTGCTCGAGCCAAATCTGACCGTAATCTT
>random_seq_1085
GGCGAAACTCCGGTGTTTCATGTTGAAAAC
>random_seq_1086
ACACCGATATTCCCCCCTGAATCATAGCGT
>random_seq_1087
ACGCCGCTCTGATTAGTTCCCCATTTATTC
>random_seq_1088
CGCATAGTACGAACACCGCCTCGCCGTTTG
>random_seq_1089
CACGATAATAACGGCCGGGGCGACTTGCTT
>random_seq_1090
TAAGGCAAGATGCCTATGTAACGTCACGAA
>random_seq_1091
ATTAGCAATACGTTTTATTCAGCATGCAAA
>random_seq_1092
AGCCCCTCAGACTACGTCTATGTTGACGCG
>random_seq_1093
CGAAGCCTATGAGGCACATGGACCGTTACA
>random_seq_1094
GAGGTGCAATTGAAATCCTATGCGTGGTTA
>random_seq_1095
GGCTAGATGAACCGCATAACTGTATTGCTG
>random_seq_1096
ACTGAGCTTGAGTGGAGGGATTTGGTGATC
>random_seq_1097
GAGACGCGGATATTAAGCACAGAGGGTTTT
>random_seq_1098
TATTTTGCTCTAGTTGTCAGATAGTTTAGT
>random_seq_1099
TATATGGACTTGCTTAACAAAACCGGCTCA
>random_seq_1100
CCCGAGGTAGTAGATTAGGTCCACGAGTAA
>random_seq_1101
CTCAAGGGCCGCCGATACACAGTGTGAATT
>random_seq_1102
GTACAGTATGATATACGCGTGGAACGGTGT
>random_seq_1103
CAGCCCACGACGATCGCCAAGATCGGAAGA
>random_seq_1104
AGGGACAGAGCTCTCAATGTAGCTTTCAGA
>random_seq_1105
AATATGGAGTCACAGAACGTACGCCCTATA
>random_seq_1106
AAAGGCAAGCGGATTGCCCCCTCTATACTT
>random_seq_1107
TCTTTACTAGCAAGCTGGCGATCGGAGATG
>random_seq_1108
CATCACACGAGGTTAACTCGCATTACGGGG
>random_seq_1109
TGGTAACGTTAGGGTAGCCTGGTAACGGTC
>random_seq_1110
AGGACGTGTACGATGATTAAACATGAGAGT
>random_seq_1111
AACCGCTCTCACTGCAGAACCTTTTGAGAG
>random_seq_1112
AATTTCTCCCACGTTCAGCTGCCGTGGGTC
>random_seq_1113
CGAACATAGTCTCTGGTCCGTAGTTGTGTA
>random_seq_1114
ACGTGCCCATGAATGAGAGCATAGGGCGCT
>random_seq_1115
AGCTAAGCTACTCCTCCAAGGGGCACTAGC
>random_seq_1116
GGCGGTGGCTTTAGATGGCTGTGTTCCATC
>random_seq_1117
ATGATTGGAACTCCCACTCGGCAAGCAAAG
>random_seq_1118
CCAGCCACCTAACCGCTGAATCACTTACTC
>random_seq_1119
GCAAGGGTTGGGTAGACTTCAGGACCAACC
>random_seq_1120
CGGATTCCGGCTTTAGCGAATGCCATTCTG
>random_seq_1121
TCACGGGCGTTCTGTTTGGATGATCTTTTA
>random_seq_1122
CGCATGGTCCCAGTTCGCTATCCCCACAGG
>random_seq_1123
TTTCAGCATACCGATGACATACACGCTACC
>random_seq_1124
ATTAGGCTGTTTTCGAGCAACCGATATACT
>random_seq_1125
GTATGATGGAGAGCTCTCCGGAGTCCAATC
>random_seq_1126
GCCAATTATAGTTTGTACGCCTCCGGCAAC
>random_seq_1127
TAATCCCTAAATAGGCTGTCAAAACTGGTT
>random_seq_1128
AAGGGGATTGTAAGCATCTCGTAACAGAAC
>random_seq_1129
GCGCCGCCCTGTCATAGGACGCTAGCTGTC
>random_seq_1130
TAAGGATGCCACCAGATCCAGGCTAAGCTT
>random_seq_1131
TTCCGTTCATGTCCCGCGGAATCGGTCTAA
>random_seq_1132
CGCTTGCCGGCTAAGTCCGGTATGATAAAA
>random_seq_1133
AAGGCGGCTATTAAATGGCGAACTTCGGAT
>random_seq_1134
AATCAATGCGTACGCTTCGCAGTAGCTGAA
>random_seq_1135
TACATGAGACCACTAATAGCTTAATGAGAG
>random_seq_1136
TATATACGATTTCCGTCAAAGGGTGACGCT
>random_seq_1137
ACATGTGTGTGGCCACCACACTGTCCTGAT
>random_seq_1138
CGTAACCGGAGAGACCCATGTGTGTCCTGA
>random_seq_1139
CCTGGTCTAGGTTAGAAGCGGGAGAAGGTT
>random_seq_1140
TAGCGGAGTATCAGTCTTCGATAAGCTAAA
>random_seq_1141
CCATAAGATAGTACGTCTTCACATGCGGCC
>random_seq_1142
TCGGGCGACCAGCAAACACATCTGCAATGG
>random_seq_1143
GCGTTCATGCGCAACCCCCCACAGGTGTGT
>random_seq_1144
TGAGTTTCTTTAATTATATGACGTACAATT
>random_seq_1145
AAATTTTACATACTCGTCCCACACATGGAG
>random_seq_1146
ATGAGGTGTACCCTATACTTTTGGGCCTTA
>random_seq_1147
ACGATGGCAGCTGGTGGAGACGGAATCGAG
>random_seq_1148
ATACAGTGTCCATTTCTACATGCGAAAAGA
>random_seq_1149
CTGCCATATTTTTGAGGTTAATGATGCTTC
>random_seq_1150
GACTCTATAGAAAAGTGCTAGTCGTGCAAA
>random_seq_1151
TGTGAGATATATATAACTAGTAGACGACAT
>random_seq_1152
TCACATCCCATCCTATCGCTTCCCCTACGC
>random_seq_1153
TACATGAACAGGGAACATCATGTTCTTAGT
>random_seq_1154
ATACCGGCGCTAGGATTTTCTCAAACTAGT
>random_seq_1155
GATGTTCAAAGACTGGAACTGGAGTTGGCT
>random_seq_1156
TGACCGAACCGTTCACAGCGATCACGTCCA
>random_seq_1157
AATGAATCCTCCACAGCTAACAAATAGGTA
>random_seq_1158
TGCAAGCTGCCTCGGTGCTAGTCCTAGATA
>random_seq_1159
CGTATTAGGGCTATCGCCGTTCGTTTGAGG
>random_seq_1160
CCGTGTCAAGGTGACACCGAAGCGAACGCA
>random_seq_1161
TGCCCCCCGATTAAGCAGGCGAAATAGTAC
>random_seq_1162
TCACGTTATGATCGCTCAAATCACGTTCTC
>random_seq_1163
GGCGTCAGTTCTTCTAACGTCAAATACAGT
>random_seq_1164
GAAACACTTGGGCCGGGTTGGGGCGAACCT
>random_seq_1165
GTAGGACCTCTCCGCAGCGACTCCGGACGT
>random_seq_1166
TAAATTTATATACAGATCAGTGTGGGGCTA
>random_seq_1167
TTATAGCAAAGACGATATGCCAATCGAAAA
>random_seq_1168
AACTCGTCGCGTCAGCGGCGAGTATCGGTT
>random_seq_1169
GAGGACACTGCGACGCGGGAAGGGTGGACT
>random_seq_1170
GACATACAAGATACCATGTTTCCATAGGCT
>random_seq_1171
GCAGTGGTTAATGGTGACTGCCATGTCAGG
>random_seq_1172
GTCACTGATACGATACTCATCCATTATGAA
>random_seq_1173
GAGGAAATCGACGTCGAACGACAAATCCGA
>random_seq_1174
AGTGTTAAGTACGTATGAACAAAGGAACAG
>random_seq_1175
AATAGGCGTAATGAACCCGGCCTCGGATAA
>random_seq_1176
CAGATAGTCGCCCTTTAGCACCGCGCGTGA
>random_seq_1177
CGCATCGACCAGCATGGCAAACGATTGTGG
>random_seq_1178
TATAACCTGCCATATTGTTCGTGTGGTGTG
>random_seq_1179
AACAAAGACTAGAGTCCTCAAAAACTCACG
>random_seq_1180
GTATGCTTCCTATCCCATTCAAGTATTCGC
>random_seq_1181
AATGAATAGCCGAATCGCGTTGCATCATTT
>random_seq_1182
GGTCCGAATACTCATCCAACATCTCAGCTT
>random_seq_1183
AACTTGATTGCAGTCATGGCGCCGCCTTTC
>random_seq_1184
AACTCGTGTCGTTTAGCTTCTCTGATTTCA
>random_seq_1185
CTCCAGCGGGCAGCCCAACCTGGTCGCGCT
>random_seq_1186
AATGACCCATCCCGCTTACGACTATTGCCA
>random_seq_1187
CTATCCCAGCATATGAGTATGTAACAGTGG
>random_seq_1188
CGAGAAGGGTCGAATCATACTCCCCCAAAC
>random_seq_1189
GTTCTCCCGCGGATGTCACAGTATGTCTTT
>random_seq_1190
AAGTCTATTGTCGATCTCCACACGGTTTAT
>random_seq_1191
GAAAATCTGACTCGGCGTTACCATTAAGAC
>random_seq_1192
GAATAATGACACTGTGAGTACAATGACACA
>random_seq_1193
AACACAGCTGCTGCGTACATCTGGAGACCG
>random_seq_1194
AGTGGGGACGTAAAGCAACTGTTTACTAGG
>random_seq_1195
TTAACGACGGTCGAAGTCTTATCCAGGATC
>random_seq_1196
ATAAGGCGTGAGGTAGTTCACTCTTATGAA
>random_seq_1197
CTGGTCTGCCCAGCTGGCCCGTATTGGAAT
>random_seq_1198
GATTGATGTTAGACGTTATTCATCGTTCAT
>random_seq_1199
AAATTGTTGAGCCGCACCTTTCAGGAAACC
>random_seq_1200
GTGACCCTGATAGTTGCTGGCACTAAGATG
>random_seq_1201
TAGGAGCATAAACCAGGTATATCGTGCCCC
>random_seq_1202
TTAGGAGGGGCGTCACCTGGGTATCCCAAC
>random_seq_1203
AGCTTACTTTGTTTTACCGAACTAATAGAC
>random_seq_1204
GGTGCTACTGGCTCTGATCTCGTTTGTTGC
>random_seq_1205
CGGAGGGTCGTCACCCCCCGGACAGACCCC
>random_seq_1206
GGGTCATCTAGCAGGTTCGGGCTCTGTCCA
>random_seq_1207
AGCTGCGTGTGAGACGCGGTCCGATTCGCC
>random_seq_1208
GTTGGGTAATTTATAGTAATGAAACATCGG
>random_seq_1209
AGATCGATGATTAACCCCCATGAGGCACGC
>random_seq_1210
AGTCGGGTCATGGTATGTTATCACAGTTAG
>random_seq_1211
GACGTGGAGACCTGACATCACCAGTAGCAT
>random_seq_1212
TTCTTAAGGGGTAGGCCTGTAAAGGCTCGG
>random_seq_1213
TCGTATTGACGGGTGATAGCTGACGCAGCG
>random_seq_1214
GCGGTTATGAACAGTCACAAACTACGTATC
>random_seq_1215
AATTACAGTCTTAGGCTATCAGCGCAGGAG
>random_seq_1216
GGATGGGATATCTTATGGAACGTCGTAGCT
>random_seq_1217
CTATATGGCGTATCGATGAGGCCCCCTTCT
>random_seq_1218
AAACTTAATTTGCTATGAGCCGCTTATTTT
>random_seq_1219
CGTTGTCCCAGGATCCCTACGTTATGCCGA
>random_seq_1220
ACAGCAAAAGTAGCCGAGTCCAGGATGACG
>random_seq_1221
ACCTCGCGACATCTAGTAGATGATCAACCG
>random_seq_1222
GGAGAATAACAGACAGACTCACTTGCTATC
>random_seq_1223
TCGTATCGCTCTTTGGATGACCATTAACGT
>random_seq_1224
TTGATTAACGGCCGGATTTGTAACGCATTG
>random_seq_1225
AGAAGGCACGCCTTCGGATGCTAGTATCTC
>random_seq_1226
GGTAGACATTTCGAGGCCCAATACGCATCC
>random_seq_1227
TCTATGAACGTTGCTATCTTAGCACGTGAA
>random_seq_1228
ACTTTAGTCAAGGCTGGTCCATGCCATCCG
>random_seq_1229
AGAGCTTGCGTTTGGAAACCACTGACTTGG
>random_seq_1230
CCAACGAACATATTAGTTGGCTAATGAGGG
>random_seq_1231
AATCTGTATTCATGAATTTGTCCAAGTGTT
>random_seq_1232
ACGTATCGAGGCAATAGATCGAGTGGGCGC
>random_seq_1233
TGGGAGATGTTAACATTGGGCCGCATTCAG
>random_seq_1234
CGAACCTTAACCCGCGGCTGGAGATTATTA
>random_seq_1235
GCGAGCTAGATTGAGATACCCCCCTGCCTG
>random_seq_1236
GTACCCGTTTCGCACGAGCAACAGGTGGAA
>random_seq_1237
GATCAGTGAAACAAAACAAACGGCTCAGGA
>random_seq_1238
TGGATTACTTAAGTATGGGGGTTCGCTCCA
>random_seq_1239
AAGTAGGCATAGTAACCTCCTCTAAGAGAC
>random_seq_1240
CGTTGCTCTCCTGCCCATTCCAAGGACTGA
>random_seq_1241
GATTTAGTACCCGGGAGGGAATGGCGCCAT
>random_seq_1242
CTGGAGTTAAACCGGGTAGTCTGGACGGTA
>random_seq_1243
ATGCCAATAGCCTCGTGCAACCCGCGAAAA
>random_seq_1244
GTAAGAAGTTAGAATGGTGAAGAGGCGGGT
>random_seq_1245
CTGGTGTCTAGGGGAAGTTAGGGCGCCTGT
>random_seq_1246
GTGTGATCGGGCCCAATACTTCTCCTATAC
>random_seq_1247
GACCTATCGGGATTGTTGTATGCGTAGATGG
>random_seq_1248
GCTGTAACGTCCACTCCAGTTTTTCTTTTCC
>random_seq_1249
ACACTGGTAAGTGGCCGCATTCTAGTTCCAA
>random_seq_1250
GTTGCCGATGATTGACTATGGCGGAGATCGG
>random_seq_1251
CTCTCAAGGAAGTGTATGGAGCCCATCCGTC
>random_seq_1252
CCGCATTGAAACACGTACTAGTCTGCCGAGG
>random_seq_1253
AGCTAGGAGGTCCTTGACTTATTGCGTAGGG
>random_seq_1254
AAACTGTAATTTGAGATTTGAAAGCTGAGAA
>random_seq_1255
AGGGTTGTGGAAGTGCTTCAAGTGTTGCGCA
>random_seq_1256
TGTATAGAATAAATTGGTGATAGAGATTATG
>random_seq_1257
GATGATGACAGCGCCTTGAGACCAATCCGTG
>random_seq_1258
AGTGAGGAGTATAGAGGGTATTTCTACAGCA
>random_seq_1259
GTGCCAGACTAGGTCGTTACGGGGTAACGAA
>random_seq_1260
TGCCTACCGTTCGGTGGAATACTCCCCAATA
>random_seq_1261
TATCTTCCGTAGGCGACTGCCAGACCGTTCT
>random_seq_1262
AGTATGCCGCGCTTAACGGGGCCTAACGACG
>random_seq_1263
TTGCCGGTATCATGAGCAGCCACTTCCCTTT
>random_seq_1264
CGTTTGAGGTTATGAATGAGAGCATGCCCCT
>random_seq_1265
AGTTGGTCCCGTATTTATACTGAGTCGCTGG
>random_seq_1266
CAAAGCCATGGATCTCTAGTATGGGTGTAAC
>random_seq_1267
CCTTCCTCCTCGTCAGGTCGGGTTTGTCGAG
>random_seq_1268
CTGGTTGGTATCGCCCGGCAGGAGGGCTCGT
>random_seq_1269
AGATTTAGCGAAAGGTGACGACACTACAGAC
>random_seq_1270
ACACATCAGTCTCCCGCGGCGAGGTACTTCC
>random_seq_1271
TTACTCTAAGGACTATGCTAAGAAGCCAAAT
>random_seq_1272
CCCGCATTCTATGCGAGTGTATACCCACTCC
>random_seq_1273
TATTCCCACCTCGCCAGAGCACACGGTGGAC
>random_seq_1274
CGGGAACGGCCAAGGTGCTGATCTCAACCTT
>random_seq_1275
AGACGGTATTACGAGTGAGAACTTCCTGTAT
>random_seq_1276
TAAATAAGGAGGCGAGCCGCAAAGACAGCGC
>random_seq_1277
GGCAACCTGACAAGTAGCAATTCGACGCCTC
>random_seq_1278
AAACTATTGGTTCCTATGGTAGGCTCATTGC
>random_seq_1279
GTTACGGCGACCTGCAAATCTCGCTGTCCCT
>random_seq_1280
CTGCTGGGCGCCGCTACACAGGTCCAGTCGG
>random_seq_1281
TAGTGTCCTCCCTTTTTCTCTATTTGGCGGC
>random_seq_1282
CTGGTGCGATCTGATCGCTAGAACTAGATTA
>random_seq_1283
CGTTCATTTCCAGAGCACCTCGTATGACGTA
>random_seq_1284
ACTGGATTCCTCCCAATTCCCCAGGAGGATT
>random_seq_1285
ACTTATTGCTGGCGTTCGACGTCAACAAATC
>random_seq_1286
CTGTAACAAAGAGGGGGGACATTCGGAAGAA
>random_seq_1287
ACAGCCGTTTAGATAAAGATACTTTGACCCA
>random_seq_1288
CCGCGTACTGTGTTTGCGAGTGTCAACTGAG
>random_seq_1289
GGCATAGCCGCCGGCTCACTACTTCCGCGCA
>random_seq_1290
TCGTTTTAACGCGAAATAATGCCCTTGCCTG
>random_seq_1291
AGAGGTCGTAACAGGATTTTTAACCTCCTGA
>random_seq_1292
TGGTAAATCCATAATGGTTGAACACCCTCTG
>random_seq_1293
CTGCAAGCCTAAGTGGCACTTCATTTTGCAT
>random_seq_1294
TTTGGCATGCTCCTCTGCGTGCTGATTGCAC
>random_seq_1295
TTCAAACGTTAGCAGTACGTAAACGCCATAT
>random_seq_1296
TAAGCTTCAAGTGGTGAGATACTTGATATTG
>random_seq_1297
TTCGATTTTGTGTCTCAACATGGCAGGCGAG
>random_seq_1298
ACGATCCTCGGTACGTCGACTCTGACACGAT
>random_seq_1299
AATTTCTAGGCACGCAGGAGGATGACGGAAG
>random_seq_1300
GTTTTTGTCTCCCCCTTTACGCGCGCTAATA
>random_seq_1301
TTATTTGGCATGGGCCACTATCTGTAATGCT
>random_seq_1302
CATGACCCGCACAGCCCGAACTATGTCAAGA
>random_seq_1303
CATTTCAGCAAAGCCTGATGATTTCTGAGGT
>random_seq_1304
AAGATCAGCAAGACACGCCCTCGGGGCAGAT
>random_seq_1305
GGTGGGCGCGACAGTTGGCGAATTTGCGTCA
>random_seq_1306
CACTGTGATTATGCGATCGCCCACAGCTTCC
>random_seq_1307
GGTAAGTGTTCTCGGCAAACCTATGCACTTG
>random_seq_1308
ACCCATCGAGACAGATGCTCGGGTGAACTTC
>random_seq_1309
GCGGGACCAAGTGGGCAGAGATCAGTCGGTA
>random_seq_1310
CACAGAGGATTACACAGAAACCAGGGCACTT
>random_seq_1311
CAAACAGAACGGTACGGGATTCGGACTGACG
>random_seq_1312
CCTTTTCTTGAGAGGCGAAGTGTCGGGGCCC
>random_seq_1313
GAGCGAATACGCAAAAAACATGCTGATTCCA
>random_seq_1314
GAGTCTTCCCTCAGACCAGCGGAATGTACAT
>random_seq_1315
GGTGACGTCCGAGATTACTTAATCTCGGTAA
>random_seq_1316
CTAAGGAGGACATTCCCAATACTTTGAATTG
>random_seq_1317
GCGTCTGAATCATAGCGCAGGTAACCGATTG
>random_seq_1318
CGCCGCGTGTCCAACAGGTAGCAGGGGAATC
>random_seq_1319
AAATATCTAACCACAAGGGCAAACTAACGGT
>random_seq_1320
CCGTTCTTGGGGCTCGTGAGGTGTGCAGACT
>random_seq_1321
CTAGCGGCTACAGCGCCAGATTCTACGGACC
>random_seq_1322
TAGCTACCGCTTCAATGCTCAAATTTCAAGG
>random_seq_1323
CCTGATTAGAATATGTAGCCCTAAGCGTGCT
>random_seq_1324
CACTCCTCCAGCCGTGTGTTTAGCTTGTATC
>random_seq_1325
ACATTATCGTGATCGCCGTTTAACAAACTAC
>random_seq_1326
CTGAGCGACAGACGCTCCAACACCCCAAGTG
>random_seq_1327
TACCAGACCAGAGCTGTCCTCCCATATGTAC
>random_seq_1328
TCCTATGTCACTGGAGCATGCTAGGCCCGAC
>random_seq_1329
GTGCAAGGATACTATGAAGAATGCCACTGTG
>random_seq_1330
TTACAGTGTAGCAAACTCAGCGGCCTAAGCG
>random_seq_1331
CACCCTCTAGAAATGAAAATCGATCTCTAGC
>random_seq_1332
AGTAGTATCGTCAGCTGAGTCATACACGCAG
>random_seq_1333
TGTAGTAGGGCGGGATATTTTATTACGCTAC
>random_seq_1334
AGACTTCCGGGTGGAAATTAGGTCCCTGTCC
>random_seq_1335
CTCGACGGAGCCGATTAGCAGGACGTAAGGT
>random_seq_1336
AACTGTGCAACATATTACAAGCGAAAGCAGG
>random_seq_1337
AATGGTCCGGATCTGTAAACCTCGCTGCGCG
>random_seq_1338
CTTAACCTGCTTCCCAAGCGCAGACAGCATA
>random_seq_1339
ATGAATCGCACTACAAGTGGCCGGCCTCTTG
>random_seq_1340
TTCCGCCTTAAATCTGGATCCGGAATGTAGA
>random_seq_1341
CGCCGATTAGGGTCTGTTGCGGGAAGATAGG
>random_seq_1342
ACTTAGACCGCGCAGAGGACCCCCTGTTAAC
>random_seq_1343
GCACCAAGTCGTATAATCTGCTGTACGGCTC
>random_seq_1344
AGTAATACAATTGGATCGGGTTTCACCGTAG
>random_seq_1345
GTAAACGGGAGATTGTGAGCCCCTTTTGATA
>random_seq_1346
TACATAGTCCCCGTTGTCCATATAGCCCTCG
>random_seq_1347
TGGGTGACCACGTGCCGTGCCCTTGATCCGG
>random_seq_1348
TCGGAGGGGGATATGCGTACCTCAAAAATAA
>random_seq_1349
TTGGGAGAATCGGTGCGCGAGGACAAAAGGA
>random_seq_1350
AGGCGTATGTCTAGTTTTAAGCGCTCGTCAT
>random_seq_1351
CAGCTGGTTTTCTGCAGATAAGCTAGTATAC
>random_seq_1352
GTACATATTAGGCGATGGGCGAATATCCAGC
>random_seq_1353
GAATAAGATCCCACAGAATTCATACTTACAT
>random_seq_1354
CAGATCCTCCTTGAAGCAATTCCGTGTTTTA
>random_seq_1355
ATCCGTTCCCCTGTAACCTGGATGCGGCCGC
>random_seq_1356
GCTGCCCCGCACAGTCCGCTGTTCAAGGCCT
>random_seq_1357
CCGGCGTCGTCTCCGTACCGCAGCGTTAAGG
>random_seq_1358
CGGGAACAGGTGCTTGGTCACGCTGTGAGCC
>random_seq_1359
CGATCACCCATAAGGCCTAGAAAAAATTGAA
>random_seq_1360
TTCACCCTCTAATGCAATCCTTGGCATCGTT
>random_seq_1361
ACTTGCGGGATTGATCTTTCAGCTCAATGCG
>random_seq_1362
CCGCACTTTTATGCCTTGCGCCATCCAGTTA
>random_seq_1363
GCGCCATGGACAGGTAATATCCATGGATTGG
>random_seq_1364
TAGCCACCCAGGTAGGCTTGCGGTAGAGGGG
>random_seq_1365
CTTAGAAAACAGCAGATGGACTGCGATAGTG
>random_seq_1366
TATTTGTCCTTCACTTAAATCTTGGCCCTGA
>random_seq_1367
CATTCAATGAGAAGGTGCAGAAAAATTCGGC
>random_seq_1368
ATTTAATACCCCCACCTGAATCGAGGGTCAT
>random_seq_1369
ATTAACCCTCTCGCAGTTACCACGTGAGGAT
>random_seq_1370
GTGCCCAATATTGACTACATAGAGTTCGCGT
>random_seq_1371
TCGGTAACACTACTCTATTGCCCCTTTTTAC
>random_seq_1372
CTATGGGGGCCTCCGCCGAGAAACCGTGCCC
>random_seq_1373
CAAAGTCACTAAGTATTAGCTCTTGTCCGCT
>random_seq_1374
GTCCGCCCTCCGTTGAGCATCAACCACTAAC
>random_seq_1375
TGTGAAGAATAGTCGACCTACAACTGTGCTG
>random_seq_1376
TCAATCCGCGCCACATGCAGGTTTGCTTATA
>random_seq_1377
CGGTTCCATCTCGCATTCTCTTCGCGGAATT
>random_seq_1378
TGCAAAACACCCGGCACCGGCGTCTGCCTGT
>random_seq_1379
TCTTCCCTACACTTAAGCGTACTGTTGACCC
>random_seq_1380
CATTTGATATAGGAGTACAACCGTTGAACGG
>random_seq_1381
GCACAGTTAACGCATGCCCCTCCTGATTTGG
>random_seq_1382
TGCACGTGCAGATTATGGTTTCTTCATTGCG
>random_seq_1383
TGACGGAACTGTTAGTAGATTAGACTAAAGG
>random_seq_1384
GGATGGTTCGGGACTACTTATTTAGATCAGG
>random_seq_1385
TGCGAAGATTACGCAGATCGATCTGAAGGGT
>random_seq_1386
AGAATGTTGAGTCAGCAAGCCAGTAGCAAAT
>random_seq_1387
CTGTCTTTCTGACTGCTCTGTTCCCTTCAAC
>random_seq_1388
CCTCTCATTAGGTTTTTAAACCTACCTTCCA
>random_seq_1389
GCGAAGTGGTCCCCGCGAGCCGAGCGGCTAG
>random_seq_1390
GAACCAGGCGCTACTTTCAGGGTCCGCCGAT
>random_seq_1391
CTGAAGGACGGACTGGCGAGCAGTTCCTATA
>random_seq_1392
CTGACGTACCAGAATATAAACCTGTCGTCTG
>random_seq_1393
CAGTTCGTCATCACAGCCCCCGCATGCTTTG
>random_seq_1394
TTGAGCAACATCGTATCGATATGGCAAGAAG
>random_seq_1395
GGAGGTTACGGTTCACTGACGCCGAAATGAG
>random_seq_1396
TTGCCCTGATAGCTTTCGATCAGGTTAAGAT
>random_seq_1397
TACCAAGCACGATAGGGGTGGTCGTGCACGA
>random_seq_1398
CGAATCGGGCTTTCTGGGAAAGTTCTAAAGC
>random_seq_1399
AAATCCGGTAGGATCTATCGACCTCTCCGGT
>random_seq_1400
CTGCCTCGAAGCGCAGGACTAATGAATCAAT
>random_seq_1401
TGCGCTCATACAACTCGCGAACGCGTGCCCA
>random_seq_1402
TCATACAAAGAATGCGTACCCGGTGGGGCGG
>random_seq_1403
ACGGGAGCTATTGTTCCAGGTAGGTTCCGTA
>random_seq_1404
GTCTAACGCGGATCACCGATCGGTGCATTAA
>random_seq_1405
CTTTTTTGTCATGTGCGTAATTGGGTGATGC
>random_seq_1406
TTCGGTCTAACCTTAAACCGACCATGGGCTG
>random_seq_1407
GTGTGAGTTTGCGGCCAATCTATTGACTTAT
>random_seq_1408
GGTGGTCTGAACTATTGTCGTTTTTTTCGAC
>random_seq_1409
CCAGTAGACCAAGATAGTGTGATAGACGCTA
>random_seq_1410
CTACTAAACCGGGGAAAACTTGTATAATCGC
>random_seq_1411
AGAGGCAACTGGCGAGGTCCCCGTGTGCCGT
>random_seq_1412
CAATGCACATTATACTCCCAGGAGGTCTGCA
>random_seq_1413
AATACCTAAACAGGGCGCTTCTACATCTCGG
>random_seq_1414
CCCTAACTTGTTCCGTTGCCTCGCCCAGTAC
>random_seq_1415
CATTCGTTGGTAGGCTGAACTAGAGCTGAAA
>random_seq_1416
CCTGGAGGGTCCTGTACAGCACACTTAAACT
>random_seq_1417
TTCCGCTCGCTAGGTGCTTGTGGAGGATGCT
>random_seq_1418
ACTAGAGAAATCTCCGCTTCATGGGACGCAA
>random_seq_1419
GTATTTTCGGTCGCTTAATGCAGCGAGAATC
>random_seq_1420
GTACTGTAGCAACCAGGTGAAGTACTGCTGC
>random_seq_1421
GTCGGTGGTCTGGCGCAAAGTGTCCTCCGGT
>random_seq_1422
CCATACCCGTCTGCGAGTGCGTGCACCCAAT
>random_seq_1423
GTGTAATTGACTATAAGTGCGCTGGACAGTA
>random_seq_1424
TATGTCGGTGGAAGTCTACGGAGTATCTATA
>random_seq_1425
AAGAACTATCGTTTCCCATTTATCACGTGTG
>random_seq_1426
GGCGGATACATGGTAGTCAATAGAAGCCAGA
>random_seq_1427
CCGGTTAGCCGCGTCATCACGATCGAGGGAC
>random_seq_1428
TGAAACATGATCGCCATAGGGGTAGCCCTTA
>random_seq_1429
CTATTACACTATAACTCTGGTATGGAATGTG
>random_seq_1430
TAGCCGAGATCATGAGCGTACTCCATAGATC
>random_seq_1431
GATTTAGCATCGTTCCGCTACGGTGTCAAGG
>random_seq_1432
TTGAGTGTGTAACAGGACACGTTAATAGGGA
>random_seq_1433
ACGAAGCCAGTGGGCGACGCGCCGTATCGCC
>random_seq_1434
TGAATGATAGTTTTTCGGCAGTGGCTATTCC
>random_seq_1435
GGGGGTAAGTATTAATTGCGGCCCGTCGGGG
>random_seq_1436
CTTCCTAGTGATACAACATCATAACCCGGGT
>random_seq_1437
AGTGCTCGTAGAAGCCCAGCCGCCTGCATCA
>random_seq_1438
GAGGTACCTATTTACCGGCCCGGGAATTGAC
>random_seq_1439
GAGTTGTCGCGACTGTACCCGAATCAGGCGA
>random_seq_1440
TGGCCCTAATCAGTCCGGACCGAACTATACA
>random_seq_1441
AATCGGCTTGTCTGCATGATAAAAATTTGAC
>random_seq_1442
GCGTCACAGGATCCCACGAGTACATTTCAGT
>random_seq_1443
TGAGAGCCCTACGTCCACGGAATATCGCAAC
>random_seq_1444
CACGCTATTGAAATAGCTCTAATCTGCAACT
>random_seq_1445
GCGGGCTCCGTTCTACGCGATGTCGTATCGG
>random_seq_1446
GTTTCTGCGAGCGACGCTGGACGGTTGCAAG
>random_seq_1447
GTTTATCTATCAGAATCATGCTGAGGTCCTG
>random_seq_1448
GTCACAACGGTCCCTGCGCAGATTGGACCCA
>random_seq_1449
TCGCAGAACGCGCAGTCGGAAACAAAGATAC
>random_seq_1450
AACGGTTTCCGCGGTATCGTTGAGGGTACGC
>random_seq_1451
TTGGCGCATTCATAGCGACATACAAGGCAAC
>random_seq_1452
TCACACCAGTAGGCGAGCGGTCATCTTTGTT
>random_seq_1453
AATCTTCTCTAAGTGGAACCCTTTGGAGCTG
>random_seq_1454
GGGAAGTGGAGCCCTTTGGGCCGCATGGCTA
>random_seq_1455
ACGCGTACAAGACCTATAGGCCGTTGGGCAA
>random_seq_1456
TTGTAAGTAATCGAGCCTTAGTGGCCCGGAA
>random_seq_1457
TCTGTGCAAATTCAACACGGGGTTTAGCTCC
>random_seq_1458
GCTCAGCCCGTAGCATAATCACAGCTCGTAA
>random_seq_1459
CTGTTTCGAAGACTTGGAGAGATTTTAATTG
>random_seq_1460
GATAGTCCGACGCATTCGCACCTGCGGGCAT
>random_seq_1461
CTCAACGGAAATAACAATTAGACGACGCAGA
>random_seq_1462
GCTGTATTTTATCCTGATGACCCCAACGAGG
>random_seq_1463
GATCCTTCTACATACGCCCTAGTCAAGTCGG
>random_seq_1464
TAGGAATGCACTCCTTACGTTGCCTAATTCT
>random_seq_1465
GTCCTTCCTCGGTCCGCACTGCTCTACTCAG
>random_seq_1466
ACTTGAAACTTGGAGGGGTACTCCTTCGGTT
>random_seq_1467
GCGCCGCCGGACTTGTAAGCGCCCTCTCAAT
>random_seq_1468
TACTTTCTGCAGAATGTAGTTACATCGTTAT
>random_seq_1469
TCGTTGCCTCCACTAGCTCTTCACTCTACGC
>random_seq_1470
CGCGTTAGAGAGGCCTGCTACCCATTCTTTG
>random_seq_1471
GTTCGCGTAGCACCAATCTCGCAGCTCAAGG
>random_seq_1472
ACCCCCGTACATCTTCTCATTGAGGTCTATC
>random_seq_1473
ACCAGGGTACCGAATAGGCATGCTCCGAGGC
>random_seq_1474
TACTAGGCGAGAGTAGGATGTCATCGTAATA
>random_seq_1475
CAAGTTAAAGGAAAAAGTCAATGGAGACACA
>random_seq_1476
GTAACCATGGCCTGGTTGTCCTGCGCGTGCT
>random_seq_1477
CAAGTAGCATCATTAAAATTTTCGGATTTGA
>random_seq_1478
ACTAAGAATCAATTGTGTTTTGACACCGATC
>random_seq_1479
AGAGCTGTTTTACAGATCTGCTGCGGCTACT
>random_seq_1480
AATCGCGCTGTAGGGCCACATGCCCTGCGTA
>random_seq_1481
TAGTTGTTTAGTCTCCTCTGGGACATCTCCG
>random_seq_1482
TATTAAAACACCGTTTGGGTCTATCTGACGA
>random_seq_1483
GCAGCACTATACCCCATGTAATCACAAATGT
>random_seq_1484
GCCTCCCCCAGGTTAACACAGGCCAGTGCAG
>random_seq_1485
TCAGTTCAGAACCCCGTTATAGAACAGCCGT
>random_seq_1486
TGGAGCTATAGAGAGTTTGTCAACAGCATAC
>random_seq_1487
CCGGAACCGCAAGATGGCATTATTGAAGCCG
>random_seq_1488
GTCGAAGCCTCAGTTTAGCTTTTGGCCGGAT
>random_seq_1489
ATCCCCGCCTGTCTCGTGCTATGCGCATAAA
>random_seq_1490
AAGTAATGACCAAATAAACGCTCACGCCTCG
>random_seq_1491
TTCCCCCGAGTGTTGTGTGGGCCCGCGAAGA
>random_seq_1492
ATCTACCAGCAGGACTTTGCTATTCACAGAC
>random_seq_1493
GTTTACTGTATGGAGATCTCGAACCGACGAA
>random_seq_1494
AGTCTGGGGTGGAGAGGTCCAGCAAATCAGA
>random_seq_1495
AGGCACCATAAATTATTAAGCCCGATCAACT
>random_seq_1496
CGCACATCTAGTTGTGGCAGACGATAAATGA
>random_seq_1497
CATAGGCCCTGATATACCTACACCAGCGTCT
>random_seq_1498
AGTGCCTTCGGTGAGTCAGCAGGCATCAGAG
>random_seq_1499
TCTACTGCTGGCGATGTCTACCGTAGGCCGC
>random_seq_1500
GGTTTGGTTACTGTTGCCCCGCAAATTTATT
>random_seq_1501
ACATAGGCTAGTCTCTCTTCACTACGGTCTT
>random_seq_1502
TAAAATAATTATACACGGTGCATCCTTGCCT
>random_seq_1503
ATCGCTGGGTTCCAGCGGGTGACGCGTTAAG
>random_seq_1504
GTCACGCTGGGGTATCTATGCCCTTAGTGTC
>random_seq_1505
GCGCCATGGATGAGACAGAAAAAAAGTCACA
>random_seq_1506
TTCCCTAAAATGGACCTCTACGTTTGGTTTT
>random_seq_1507
GCTAGTTTAGAGAGGGGAGTGCTTATCGACT
>random_seq_1508
CCGTTACCTGCATCTTAGACGTCAATGTTGG
>random_seq_1509
TGAGTACAAGACTCATCCCCGCGCATCTAAT
>random_seq_1510
GGCAGTCCAGCTCGAAGACCATACTGTTTGA
>random_seq_1511
TAATACGGGACATGAAAGCCAGCCAGACAGG
>random_seq_1512
CGTGTTCAGGGTATTCCCACTACCCTCCCGC
>random_seq_1513
GATTCTAGGTTGACGAGGCGGATGAAACCTA
>random_seq_1514
CCAATATATTACGCCTACGCGCGGGCGGAGT
>random_seq_1515
ATGGGAGCTTGTCCCCTCCAATGGTGAGGTT
>random_seq_1516
GCGGGCGGTCGGGACTGCATTCTTATCTCAA
>random_seq_1517
CGCTAAATCGGACGGTTGCGCAATGTAAGAC
>random_seq_1518
TTGTGCGAGCCTTACGTTAAATGATTGTGCG
>random_seq_1519
AAACCGTCGTCAGCCAGGCTCACTTAAACTA
>random_seq_1520
GCCTGCTAGCGCGATGAAATGTGCGGCGACG
>random_seq_1521
GCTGGTGCTATCCTCCCAGCTAATACTCCGC
>random_seq_1522
CTCAGTCGTATCTCCGTTTTCGTCATGCCTA
>random_seq_1523
TGCCTAATACAAGAGGCAGGTACATCAATGA
>random_seq_1524
CTTGGCATCATACACTGCAAGCTGATCTCAG
>random_seq_1525
TCGCGCACCAACTAATACCCCCCTTTGCACC
>random_seq_1526
TCCCCCATGGGAGGCGCGAACTGTGACCACG
>random_seq_1527
AAGCATAGAATGACCATGGAATTAAGGTAGT
>random_seq_1528
CTAACATTGCGTCGACCTACGCCATATTTGA
>random_seq_1529
CGGTCTTTTCACTAAGAGGGCGCTCATGATA
>random_seq_1530
ACGTTGTAAGTGTCTCCCCCCCTGCTGGCGT
>random_seq_1531
TTTCTATAGAAATATAATCCCAGTTCATCGA
>random_seq_1532
GTTACCTGTAATTGCCCTCGCCTTCGCTAAC
>random_seq_1533
GACCCCTAAACCACTGTCCCCCAATTTTGTT
>random_seq_1534
ACGTTTTGAGGGGGAAGCGCAGTACGTAATA
>random_seq_1535
GCATATCACGAAGCGCCAATTAGGGAGTACT
>random_seq_1536
CCGGATTAGGGGAAGGGCGAGCGTTTGCTAC
>random_seq_1537
TACGATTACCGGCATCTCAGATACGCGCCAT
>random_seq_1538
GCGCCCAGGTTCGAACGACTTCAATAGCTTA
>random_seq_1539
ACTAACGGGAGGTTAATTCACAGAACGGTTA
>random_seq_1540
TCTAACGAGCGGAGTGTCGAGAGCTCCATCC
>random_seq_1541
CGAGACAACAAGTCAAGTCAGCTTCCGCAAT
>random_seq_1542
GGGCAACCTAAATGCGAATCTTACTAACGGC
>random_seq_1543
GCAATCAAGACTATTTGCAAGATTCATCATA
>random_seq_1544
GCTAGCCTCTGGAGCATGAAGCGTTTAACTC
>random_seq_1545
CTTGGCCCCCTCGACGTGTGATCCGGACTGC
>random_seq_1546
TCTGATCCTCCAGTCGGAACAAAGTCAGGGT
>random_seq_1547
AACAGAGTTCGGGATTTAAACCTCACGCAAT
>random_seq_1548
GCTAGCATAACATTTGTCGAATTTGCGTGCT
>random_seq_1549
CGTGTACCACGTCGATCCTAGCACGATGGTA
>random_seq_1550
TCTCCACGCCCCTCAAGGCCAGAGTACGTAG
>random_seq_1551
AGATAATCTAGACAGCATGAGAGTAGATCCT
>random_seq_1552
TATGGCTAAGTAGCCTTGGCCGACGACCGCC
>random_seq_1553
ATGGACGGCAAGTTAACACTTTGAGACACGA
>random_seq_1554
ATAAGACCACCGGGATAGTTGATAGCCTACC
>random_seq_1555
GATCCCCGTCATTCGTGGTACCGCTGCCGTA
>random_seq_1556
TAGGATTTAGGCCTCACTGCTGTCACTTTTG
>random_seq_1557
CCATCGCGCTTAGTTATTGACCGAGAGTGTC
>random_seq_1558
CTCTCGCATAGCTCCTTTACGCGGATCTACT
>random_seq_1559
TTATACTGCCGCGGGAGACTCGGGGCCCAAC
>random_seq_1560
TTTTTACTGTAGGTCCGGTCTGATTGTTCGT
>random_seq_1561
ACGTCGTCCGCACCCCGACGAGGCTCTGGCT
>random_seq_1562
AGCGCCCCCGTTTCGTGGAGAACAACACATT
>random_seq_1563
CGTCCCCCGCGTCTGGGATGTTTCTCGCAAA
>random_seq_1564
TAGAATAGCCAGCGTCTGAATGTATCCCGGG
>random_seq_1565
ACAGACGTCGGACAGTGGTGATTTCATCGTT
>random_seq_1566
CATTTTCCGAATAGACTACCTCGCCAATGTG
>random_seq_1567
AGCACCAGGATCCGCATTAGTTATACAACTG
>random_seq_1568
TTTGTACTACACAGTCGTTGTCCGAATACTA
>random_seq_1569
ACTTTTGGCGATGAGAGGGGTCGCCTACAAT
>random_seq_1570
CGGACAGACTGAATGACTCTAGAATGGTCAC
>random_seq_1571
GTAATACTATTCGCATCCCCTTCACACTTTC
>random_seq_1572
AGCGCACCAAAATGATGTCTTAAGTTGCTGA
>random_seq_1573
GCCCTAATCGACCAACTACGTCAGCGCTTAA
>random_seq_1574
CCAATCAACTTTGCACCGAGCCGTGGGTGTA
>random_seq_1575
TGACTTAGGTTCGCTGTTGGACGTACTTCGG
>random_seq_1576
CTTGGCAGCGCTACAGGTAACACACTTTACC
>random_seq_1577
CAATTGGCTTTAGGGCCCGAAACGTTTAGGG
>random_seq_1578
ACAAAGGGCAAGGACTATCAGCCTGTCTGGT
>random_seq_1579
ATGCTGTCGAGGTTTTATAGAGCGCCCCGAA
>random_seq_1580
GAAATGAAAATTGTAGATTTACTAGGGATGC
>random_seq_1581
GAGAAAAACCGGAGGTTCGTAGAGCCCACAC
>random_seq_1582
GGAATTCCGTCTTCGGATGCATCAGATCACA
>random_seq_1583
CGATTTCACATAAACCTTGGCGCAAAGGCCT
>random_seq_1584
ACTGGTAACGCGTACCGTGGCGTCGAATAGG
>random_seq_1585
GAACACCGGATGGAGCGAGGAGAACGACGTC
>random_seq_1586
AGATTACGTCCAACTGAAATTGGGGGGGGCC
>random_seq_1587
GTACCGCAATAACCGTGAATCCATCAATACC
>random_seq_1588
TCAGAGAAGCTTAGCGCGCCTCAGTTGATAT
>random_seq_1589
TACTGGAGTAAAAGAAAATGCAGATCACGAT
>random_seq_1590
CTCGCACGATGGGCTGCACATCTTGTCGTTG
>random_seq_1591
ATTCTTCTCTTTGGAGACTTCTCCTAAAGAT
>random_seq_1592
TGGATTCCGGCCCATTCGTGGGAATGCAAGT
>random_seq_1593
CTGCATTTAAATCGACGCAGCGCAGAAACAT
>random_seq_1594
GCTGTGATACTTCCGCAGTATGTCCGCTTCA
>random_seq_1595
CCGTCACCCCGCAGCCTGCAAATAGCTTATA
>random_seq_1596
ACTTTTATGATTGCGCCCTGTAGTTTTGCAA
>random_seq_1597
ATGGAGGCTTCTGTAGCACGGGGCAAGCGGG
>random_seq_1598
GCCGGGTATTTGCACGGAAAACCTTACCATA
>random_seq_1599
GATGGTCCAGTTTGAGGATCCTCTAGAATAG
>random_seq_1600
TGAAACTTCAGGTGTTGTTTCTTAGATAATA
>random_seq_1601
CGCACAAGTTTATGGGACAAATGGGTAGTTT
>random_seq_1602
TAAAATATGTGGGTCTGCTCTTGTTACAGGC
>random_seq_1603
CGCCTGATTGCCGGATGGGCAGGCTTGTATC
>random_seq_1604
CCTGTACCCAGTGTGGGTTTTCCACCGTACT
>random_seq_1605
GTCCAAATTAACACCATATTCATCGATAACT
>random_seq_1606
CAAGCTTAGGGCTACGACCGCCAGGTAAAAC
>random_seq_1607
GGGTATCTGATCAATTCCCCCAGGTGAGGCA
>random_seq_1608
TACGTCACCATTGGTATCAATTTAGGAGTAT
>random_seq_1609
TTACTGCTACCGCGTGCGCCAATCTTTCCCA
>random_seq_1610
GTTTAACACGACACGCGTCTGTAGAGACAGA
>random_seq_1611
CTTGCTTCTCTGAATATTCGTCATTACGTAC
>random_seq_1612
CAGATAAAAACAGCTTTCTTCTCCAAGCATG
>random_seq_1613
GTGACCCCTGGACAGGTATGCCCGGGTGGATT
>random_seq_1614
TCATTCAAAGAAATAATCCATGAAGTTAGCCT
>random_seq_1615
GCTAATATGTGTGAAGCCGAGCCAGCCCTAAG
>random_seq_1616
AATTTAAGAATAATCTGGTCTGACATCTCAGA
>random_seq_1617
AGCCCAGGCTTGAAAGCTACATACCATCGTTC
>random_seq_1618
CGGTGAGTAGCACTCATGTTATGCCTAGTGCC
>random_seq_1619
CATACATGAACCCGGGATGATGGCTTAGGGGT
>random_seq_1620
GCGCCCCGCCTATGATCTGTGCGAACCGGCCT
>random_seq_1621
CCGTACACCATCAGATGATAATCATCATCAGT
>random_seq_1622
ACTGAGCCGAGTCTAAGGTGACGTTGCCCAAT
>random_seq_1623
TCTCCCCGGAGGGCTGCGGATATCACATCTAA
>random_seq_1624
CAAAGTAAGGCAAGCTCGTCCAATCTCCTCCC
>random_seq_1625
TCCTAGGCAAGTCATTTACGAAGTTAGCGCGA
>random_seq_1626
AGAGCGTCATTGGGGAGACCAACTTCCTTTAC
>random_seq_1627
CCGGTACCGCATAGCGGGGTCGCGATCGGTGC
>random_seq_1628
ATGCCAAGTTCGTTTTCGATGCTCCGAGCAAA
>random_seq_1629
AGCTCCGAGCCTCCTTTCCTTCAACCTCGTTA
>random_seq_1630
GCAAACGGTTCGCAGACCCCATAGCACGCAAC
>random_seq_1631
TCGTTATGGAGCGGGGGTAGGGTGTCGGTATC
>random_seq_1632
CAGAGCGCTGGACCAACTCCACGGCTGCATGC
>random_seq_1633
GGTATTCATAGTTATTTGAGTCTTTTCAGTAT
>random_seq_1634
GCCAAACTCCCCAAAGGATAGAAGTTAACTCC
>random_seq_1635
TTAAGGAGGCCTAAGAGGCTGCATTTACTCAT
>random_seq_1636
TTCCCTTCCAATTTCTTAGATTCTCCAGGTAA
>random_seq_1637
TTAACGAAATTATAGCCCTTAGAGAGCATAGA
>random_seq_1638
GTGGCCGGACGGATTGTACGTAAATAGACGCA
>random_seq_1639
TATCACTGGATGACACCTACGGATGCCCTCGC
>random_seq_1640
GACATCACCTGGGAAGGTCACAGGTACGGGGG
>random_seq_1641
ACGTTAGCTCTGATAATTGATATCGGGAAATC
>random_seq_1642
CTCTCCTAGATAAAGAGGTCAGCGATTATTCT
>random_seq_1643
GGATACCTGACATTACGATGGCAATAGTCCCT
>random_seq_1644
TCCTGCCGGGGTGCCACATATACATACGCGCC
>random_seq_1645
CAGTTCACACCGCCGAGGGCACGAAGTCTTAG
>random_seq_1646
TTAAAGACGATGTTCAAGGATGACTACGACTT
>random_seq_1647
GGACTCGTGCAGATGTTGCCATTATTTTAGAA
>random_seq_1648
GTGAACGAGGCCCCATAACCAATCAGAGAAAG
>random_seq_1649
AGGTCCTGCGAGTCATATGTTACTTAAGTTTT
>random_seq_1650
AGGTTAACTCGGTATTCGCCTTACAGTGTTAT
>random_seq_1651
GAACCCCTCTATCCCCGATACCGTGTCACCCT
>random_seq_1652
CGTGTAGGTAGAGAAGCAGCCGTACATCACGT
>random_seq_1653
AAATCAAAGTCTTAATTACTTGTCTACTCAAG
>random_seq_1654
GCGTGATCTGGTCGCACGAACATAGTCTCGCG
>random_seq_1655
CCGTCACGGATTGGGGGCTTATGCCTGCCTCT
>random_seq_1656
ATCAATACGGATATTCGGGAAAAAAGTACGTT
>random_seq_1657
TGGTACCGTCATAGGAGAAAGACAACGCCGTT
>random_seq_1658
GCGCATTCGGGGCTCGTTCAAAATATGAATTT
>random_seq_1659
CGTAAGCAGCTGTCCCTGCATAAGAGTCCCGC
>random_seq_1660
AAACGGCCGAATGATACTGTAGCCCGTATACT
>random_seq_1661
AACGCCTTGCAACAGTGAAACGTACTCCGTTT
>random_seq_1662
GGAAGCTACGAAGTGGGGTCAGACAGGACTGA
>random_seq_1663
GTCATCTTTTGACGATAGGAGGTGCATACTGA
>random_seq_1664
CTAAGTTACTATTGGCCACATGCTTCCGCACA
>random_seq_1665
GTCCTGTCATTGGCGCGTGGAGCGTGAACTCT
>random_seq_1666
CTGCCCTCATGCTGAACTTAGGTTCGGGTGGA
>random_seq_1667
ACTCGAACATGATACGGCTTGCTACACGACCA
>random_seq_1668
AATAACTGGTGAAACTACCCCGATGAGATCGC
>random_seq_1669
CATAATGCATTGCGGTCGTAGGCAATTAACGG
>random_seq_1670
AACGGCCGCCCGAGTAAAGACAGGAACAGGCG
>random_seq_1671
CGGTCTCCGAGGCGATACAGACTTTACAACGA
>random_seq_1672
ACGTACTAAGGACTGAGATGTACAGCTATGGC
>random_seq_1673
ACCACCCCAGCCTGTCAAACGTGCAACCCAAT
>random_seq_1674
GGAGTATCTACGGCAACCTTCTCGTTACGGCT
>random_seq_1675
CGGCTCCAAATCGCGCAATGGGTAGGTCATCG
>random_seq_1676
CGTTGCAATATGGCGCGGAGACTGCAAGTTTT
>random_seq_1677
TGACGCTAGGTATGCCTTTTTCCAATAAGCGC
>random_seq_1678
GAAGACACAAATCGGTGGACCTAGACTCGATT
>random_seq_1679
CCGGGAGTTGCGAGCGCGTCACGAAGTGCTTG
>random_seq_1680
AGGATTCTGTCGCACATATTGTATGACGATGG
>random_seq_1681
TCACCAAATAGATTTACCTTCTCTCGTTCTAA
>random_seq_1682
ATCTGAACGGACGCGCTGTCCCCCATCGATGG
>random_seq_1683
ATTCGCAGAACTAGAAAAGTCTAAATTTTAGA
>random_seq_1684
TTTAGGGCATAATTCTGTATGCTCTACCTTTA
>random_seq_1685
AATTATGTCTTACGGGTATCGAAGATCCGGCA
>random_seq_1686
TGTGACCGAACGCGTTCATAAACCCACCCTTT
>random_seq_1687
GACTTGATATACTCAGATGCGGGGGCCGTATT
>random_seq_1688
CACTACGTGTCTTCCTGTATCGCGGTGACTTT
>random_seq_1689
GTATGTTGGGTCATGTGATGGGAGACCAGCTC
>random_seq_1690
CTTGTATGAGCGAGCCTGATCTGGACCATGGC
>random_seq_1691
GGCGATGGTAACTTGTAGGCTACACTGGGAAC
>random_seq_1692
TCATGCTATTTCTTCCCTGCCTAATAGTTCTT
>random_seq_1693
ATCGTGGAGGACCGTAGAGCTTTCCACAGCAT
>random_seq_1694
CTTTGATTTGAGCATTGCGCCGTGACCCTACT
>random_seq_1695
GGAAAGAATTTATCCGTAAGGATAATCGACAT
>random_seq_1696
CCACAACTGAGCATGAACGGCAGGGGGTTCTG
>random_seq_1697
CTGTGCGAAAGGCACTTCCCTATACCAAGTCC
>random_seq_1698
TGAGTTGCTGTCTCACTGGGTTTCAGTATAAC
>random_seq_1699
TTTTACACCGTAGAAGAGCTTTGTGCTAACCA
>random_seq_1700
CGCATACGCATCCTATAGGGGCTGCCCGGATT
>random_seq_1701
CTTGTTCGGCACTTAGCCGCCGCTGGGTATGC
>random_seq_1702
TAATGAGACAGAAATTATAAAATCAATGGAGG
>random_seq_1703
AATCGGCTGGGTGCTATGTCCAGACCAGAGGT
>random_seq_1704
GAGTTGCCACATATGTCGCAGGAGTTGAGGCG
>random_seq_1705
AGAGTTACATTGAACCTCAAAAAGCCAATGCT
>random_seq_1706
GCACATCCAGCCCAAACACGAGGTAGACCACG
>random_seq_1707
AGAATCGGACTGACCTCGTTTACAGACAGATT
>random_seq_1708
AGATCCCCTCGGTCGGGGCCGTCACCTATTCG
>random_seq_1709
AACCAGAATCCGCGATGTGCAGAAGCCGCACG
>random_seq_1710
GGAGATGAGGTATAGTTCGGATATAAGCTAGC
>random_seq_1711
ATAGCTTCTGAGCCTAGCCCCAGTGACAAAGC
>random_seq_1712
ACACTTGCATTTAACGCCCCAAACTGGAGGTT
>random_seq_1713
TAAATTGCGCTGCCGTAACGACAGCAGTTGCA
>random_seq_1714
AAGCATTGCAGAGCTCGAAAGTAGAGAACTCC
>random_seq_1715
TAGCCGGGCCATTAGGCACAGAGTATTTCTAG
>random_seq_1716
CGACTTAATTTGAGAATTGCTGCCAGGCAACT
>random_seq_1717
GGGTATGGTGCTAGGTGTTGTCACCAACCAAC
>random_seq_1718
CGAATAGAGTCGTTGGTAGGCTAACACGTAAA
>random_seq_1719
CCCATAGACTGGCAGCGTAACCCCCTCATGGA
>random_seq_1720
CCTTCAATGTCTAAATCAGTATTGCCTGTGAG
>random_seq_1721
CCGTAGAATCCAATGGGGTTGCCACTACTTAC
>random_seq_1722
GTGCACTACTAGGCTATTTAAACGAAAGATGA
>random_seq_1723
TTGTCTCCTTAGTTGTCAATTGTTAGCTATGA
>random_seq_1724
GCTTGCTAAGCAGTACCTGTAGTAACCGTACA
>random_seq_1725
GACTTCCGTACGACGAGGGCCAAGACCCGACC
>random_seq_1726
ATACCTTACAGCCGTGAAGGACCGACCTTCCT
>random_seq_1727
TGACCATCGTTAAAGTACGTGGGAACTGCATC
>random_seq_1728
AGATAGTTAGAGGTTGATCCCCCTCGTTTTTG
>random_seq_1729
AGCATCCACTTCTGTCGACGAAGATGCAGTCG
>random_seq_1730
TCCCTTTCTAACTGCGTGTGCACCGCCTATCG
>random_seq_1731
TCTCGCCGACGGTGTGGTACACGCCAGTACTA
>random_seq_1732
CTGGTAGTGGCTGCTCATTACTTTTACTGCGG
>random_seq_1733
AAACAATTTTCGTCAAAATCTGTGGAAGACCG
>random_seq_1734
TGTTCCGCAGCCCTCTCAAACCGAATTCTCCC
>random_seq_1735
GTCTCGGTAGTTCCCAAACACTGAGTACTGAG
>random_seq_1736
CGTTAGTACACGTCCCCCTGAAGGGGCACCAA
>random_seq_1737
GAATATCGAGGACTCTATTGTTCCCATCGGCA
>random_seq_1738
GGACTCCGAAGATAACGTCCGTTTCGCAATAG
>random_seq_1739
ATATGGATAGTTCAGGGACCTGTGTGCGTTCT
>random_seq_1740
GACTCTCGACCGGTACTCACGCGCAGGGGGCC
>random_seq_1741
TGGAATTGCTATCACTGACTCATGGTAGTCTC
>random_seq_1742
CTGCCATTATTACTACAGCGGTGAACTGATCT
>random_seq_1743
AAATACGCCGACTCCCTAGGCGAGAGAACAAT
>random_seq_1744
TTTGGGGTCAGGAGCTCCTGTACGGTAGGCTG
>random_seq_1745
TCGGATCTCCACCTCGAACCGAGAGCCGCAGG
>random_seq_1746
GATAGGGGAGCTTAAATAATCCTGACGACCTG
>random_seq_1747
GGCTGGTGGAAACGGGAGTAACTCTACGCAAT
>random_seq_1748
ACAAATGTGGCTTGACAAACCGAAAGCGCTGT
>random_seq_1749
GTCAAACCGCCGTTCCCCGCTGGCTGTGCACT
>random_seq_1750
TATCGAATGATGATCACAAGTATACCGAAGGG
>random_seq_1751
CCGACCTTGTGGACCCCCGCGCAACACCGACG
>random_seq_1752
ACGTTGTCTTTTCGGACCGTTCTAGTCCTCAG
>random_seq_1753
TGAATTAATCCGTCGCGCGTCGGAGGCTTGGT
>random_seq_1754
AATATTCTTCCTGATGCCGGTCGTATTGGTTT
>random_seq_1755
TTGGCAAGGCTGTATTTATAAAGACTTAGAGT
>random_seq_1756
TCTCCTTTGGGAACGGCAGTAAAGAATACAGA
>random_seq_1757
ATGCCCCTTAAAGTCGGTTACATGTCCCAGCT
>random_seq_1758
TTCTATCGAACGAGGGCGGGTACCGGCTGGCT
>random_seq_1759
TCGAACCTCAAGTTACTGCGCTGGTCACGCTG
>random_seq_1760
TCACCAATCTTGTCCGGAGAGCAGTCTGAGAC
>random_seq_1761
TGACCAAATCCCGGTATGGTCACCTCGAATTT
>random_seq_1762
AAGGTGTCAATGTGGCGCTAGGGTAGTTCTTT
>random_seq_1763
ACCCTAGCTCACGTGACCCGGACTACGTGCTT
>random_seq_1764
CTATACTTGTTCCATCCGGATAACGCGTTAAA
>random_seq_1765
CGCCACCTACTTGGCGTCAAGAATGACAATTT
>random_seq_1766
CCGCAGGAACAGAACATTTAAGTAGTGGACTA
>random_seq_1767
AATCGGGTCTGTTTTATTACGTCCGGTGATGA
>random_seq_1768
GGAGTTACAGGGCCTAGTAGGTGACGGCCCAA
>random_seq_1769
AATACGGCAGAGGCTCGCACCGTCTGAGGAAT
>random_seq_1770
GGACCTACGTCTCTACAACTGACGCCCGGGTA
>random_seq_1771
AAGTTCTTCCACATGTGAACATGGCTGCGAAC
>random_seq_1772
CTCCTGCATGGAGGTTGGGAGCGCGGAACCGC
>random_seq_1773
GATGATGCCACACATAGACTGTTCTGACGTGT
>random_seq_1774
TGGTCGGTCGATTTTCTCCCGTCGCTCTGCAA
>random_seq_1775
ATACATAGTGTCAGAGCCCCGATCACCAGACA
>random_seq_1776
GATCGAATTCTTTTCTGGATGTTTAAGCAAAT
>random_seq_1777
GTGGTTCGCCCTGACATAGTTCTGTCTAATGT
>random_seq_1778
TTCGGTTTATATCAGGGAGCGATACAGAGGCG
>random_seq_1779
GTCATCTGCCAGGAACGGCTTTCCAACAAAAC
>random_seq_1780
TTACCGTTCCATTTGTTTGGAGTCCGTTTAGA
>random_seq_1781
GCATGTTTGGACAACCCGCTAATCTGCGTATT
>random_seq_1782
GTAGCGTTATCCTATGCGCCTATGCCGCTACA
>random_seq_1783
AACACACTTCGTTATCGCCCTGTTCGAGGGGC
>random_seq_1784
GCTACCCACCAGCGTCTACGCGCCCTAGTGAA
>random_seq_1785
ATGATCACCGCATCGGCGAGCTACTTATAACA
>random_seq_1786
CTAGCCTGCCAATTCTTAATAGTTCGGCGGGAC
>random_seq_1787
ACGCCAGAGTTTGTAGACTAGCCCTGGGCGGCC
>random_seq_1788
ACCCTAATTGTAAAACAACCGATCACGCCCGGA
>random_seq_1789
GTGGTTCAGGTAACGCGACTGCGAACGTCCTAG
>random_seq_1790
TATTCGTTCATGCCTGACCACTTAGCATGCCGA
>random_seq_1791
AAGACGTAAGCTTTAGCCTCCGGCAACCTATCT
>random_seq_1792
ACGGTTCCTCCCATTTCTTTGGGGGGATAGTGT
>random_seq_1793
GGTATAAATCAATTATGGTGCCCGGGGGGACCT
>random_seq_1794
CGGAGCGATTGGTGTTCATAACGAACCCCAGTC
>random_seq_1795
ACGTCAGTACGCCGCAAGGCGAATGATTATCCC
>random_seq_1796
AGGAAGGGCGTAAACCACGGCATACTAACTTAT
>random_seq_1797
CCGTGTTGGTCACCCCCCCGAACACTAGAGGCT
>random_seq_1798
GCGCCTGGTCGACCAGCCTAGACTACGACTGGG
>random_seq_1799
GCGTCGCCGAAGCCGGAAACGTAGGAATCCGCC
>random_seq_1800
TGGATGCCATGGACACACTATATTCGCGAGTCG
>random_seq_1801
ATGCTAATCCCATACAATTGACCTACTTTCCTT
>random_seq_1802
CCTATTAATATTAGTCGTGGAACCGGGGAGAGA
>random_seq_1803
GAAGCTTTTTTGTAGTCATTGTACCAAAGTCCA
>random_seq_1804
CGATGTGTTCGGCGTTGAATGCGATTGGGGGGT
>random_seq_1805
GGCAAGGAAGTGTTCTGATAATACCAGACAATG
>random_seq_1806
ATTCGCGTGCACATCGCTAGAACGATACTATCT
>random_seq_1807
GGGTGGGTCTCTACTTGCCCAGGGTACCTAAGC
>random_seq_1808
AGTCAGGGCATCAAAAAAGATTGCTCCGACACC
>random_seq_1809
GCCGTTTCGAGACTCGGCGGAAGTCATGGCGTT
>random_seq_1810
CATTTGAGATATGCTCAGTCCGCTATGCGTGAC
>random_seq_1811
CCGAAGAAATGTGCAGGCCCTCTTTTTGAGACC
>random_seq_1812
GTCCCCTTATACCTATGTCTAACGCGCGGGTGC
>random_seq_1813
AGCTGGTTACCCCCGTAGCTCGATAGGGGGCTA
>random_seq_1814
GGGTTCAGTGAGTGGGACCTCAACGTTCGGTTT
>random_seq_1815
GTAGCATATGTACTATCGAGAAATCGACGCCGG
>random_seq_1816
CGCCAACGGCTTTGTATAACAGATTCGTGCGGC
>random_seq_1817
CTGGATGTAACAGAGGCTGGGCTTACTGCCCAG
>random_seq_1818
CGGGGTGCCTCCACCCTCCGTAAGGGCAGACCC
>random_seq_1819
GTAACCTCACCCCCGTTCGCTGTTAAGGGCCTG
>random_seq_1820
ATGGCGTGGGGATCGGCTCAAACGACGCCGCTC
>random_seq_1821
TAGACAAGGTAGATGTGAGGACGAACCTGCCCG
>random_seq_1822
AGCGAGGTGGCTGTTATCAATTACGCCTATAGG
>random_seq_1823
ACGGCTGTCAGACCTTAGATACCGTCTCTCGCA
>random_seq_1824
AACATCTGTTAGGCTTTATGCTCGACTATGCCC
>random_seq_1825
TCGTATTCGCTCCGCACATGACACGTCCGGCTA
>random_seq_1826
CGCCTAGCGTCTAAACAGGTGAATACCCCGCTG
>random_seq_1827
CCGTAATTGACGGAAATTTCTGTCGACACGTAA
>random_seq_1828
TCTACCCGTGTGCTCTACCCAAACATGGAAAGC
>random_seq_1829
AAACTTCAAGGCCTAACAAGTGGCAACTTCCGT
>random_seq_1830
ATACACACGGTCCGCTATGGTGCGCACGCCTCA
>random_seq_1831
GAACTTATTAGTTATGGGGTAATACGCGGCGTG
>random_seq_1832
CCGTCAATCACGATGAATCCTTACACTTATACT
>random_seq_1833
TGGGTCCTCCACTACAACTGCTGCAACTACTTT
>random_seq_1834
ATTATGTTAATCTTTATATGCATGATGTCCGCT
>random_seq_1835
AGTTGACGATGACCAAGCACGGGCAGGGCGGAA
>random_seq_1836
TTCCGGGCCTCTGTCCGGCTCACTGACGCAGGT
>random_seq_1837
TAATCTCTCCGTTTGCGTGGGCATCATCGCAAG
>random_seq_1838
CTAAGCTACCCTCAATCTTACGCGCACCGAGCC
>random_seq_1839
GACCGGTGGCAACAGGCCTGCAATTGTATGCTC
>random_seq_1840
ATTGTCATCCGTAGCAAATTACTTTTGTCGTTG
>random_seq_1841
TCAGCTTAAGACATACCCCAATGTTACATGCGC
>random_seq_1842
AGATTTACGGGGGTAGCGGCACCCCTTTAGGAT
>random_seq_1843
GTTGTAGCATGATCCGCTAGTAAGACTGTAGCT
>random_seq_1844
GTAACTTAGAATTCATTACGTAAATTTCCCACA
>random_seq_1845
AGTTTAGGGCGACCTGCTCAACCACTACAATGT
>random_seq_1846
GGCTGACGATCTGATACGACTACCGAGGCCTAC
>random_seq_1847
GCCGATAGCGCGGGCTACCATTGCACGTTACTC
>random_seq_1848
TTCTTCATTGGGGAGATAGGTCGGCCAGTGCAT
>random_seq_1849
TGTGAAACATGCACGTGAAACAGCTATTGGGCA
>random_seq_1850
AATCTTTGTGGATAAATGACTTTAACCAAAATC
>random_seq_1851
CTGAGTAATTGGCCTCTAGCTACGCCACTATTG
>random_seq_1852
AGCTTCGAACACCGCTAACTCCCGATCTGGACA
>random_seq_1853
AGTACGGCCAAACAGCGCGAAGGGTGCATGATG
>random_seq_1854
GCAACTAGAGGCGCATGATAACGGCACTCGCCA
>random_seq_1855
CGAGTCCCACGAAATTAGGGATAGCACACTCAT
>random_seq_1856
ACATGTAATCCGACAACAGACACTCCCCCCAGC
>random_seq_1857
CTGCTCCGCACGCGGAGGCTCCACCGCACATCG
>random_seq_1858
GCAGCGCGCGGATCAAGATCTTTATGGCACGGC
>random_seq_1859
AACGCATACCCGAAACTCTGGCGTCAAGTTCCA
>random_seq_1860
TTTGCCACTGATATTCCATGAGTATTTAGGTGA
>random_seq_1861
TCGCAGCCTAGGTCTACAGGCCCTCAATGCCTC
>random_seq_1862
CGTTCGGTCCAGGCGCTAGACGCCACCGCTCTC
>random_seq_1863
CGAGAAGTTGCCATATGCTTTGAAGGCACATGG
>random_seq_1864
CAATTCACTCACTATTAGGTACTGGACGCTAAC
>random_seq_1865
GTATGTTTGCTCTTCTTGAACGAATTCATCCCG
>random_seq_1866
GCGTAAGCTTGGAATATAAGCAGCGGATACATA
>random_seq_1867
GATGTGAGACCCCAGAATTATGAACGTGGTGTA
>random_seq_1868
TTTACTTTTCTATAGACAGTAGTTCCCACAAAT
>random_seq_1869
ACTTTATCCAGTATTAGTGGAATCCGCTTGGGA
>random_seq_1870
ACATTGGGTGGCATTAGAGGAAATAGGTATGCA
>random_seq_1871
CCAACGTTTATCAACCGATAAGAATAATCCCTT
>random_seq_1872
TATGTTAGGCGTCTAGTACGTAATACTGTATGT
>random_seq_1873
ATACCCACCATACCATGCACTAGGGACGAAATG
>random_seq_1874
TCGCGATACGTGAGCGTGGGTAGCAGGCGACGT
>random_seq_1875
CATTATTACTCGACAGGCGCGATTTATTTTAAC
>random_seq_1876
TATTCGAAAAACTATTTCCTATCCCTTCAGAAC
>random_seq_1877
TTTTCTCTGCGCTCGCCACATCTGTCCGCGTGT
>random_seq_1878
CGTCCAGAAACTACATCCGGTGATCCGAGGGTT
>random_seq_1879
GCATATGAGGTATGAGCAGAAGGGACCTGGTTC
>random_seq_1880
CTGCGTGCATCCCCCTGAACTCCCGTCATCAGA
>random_seq_1881
CAAAGTCAGAGACGCCGGCGTTTTGTGAAGCTA
>random_seq_1882
TAGTGGCGTAAACTAACGGGCGCTATTCGATCT
>random_seq_1883
CTGGTTAGAATCCCCATCAGTTTCATACATAAA
>random_seq_1884
AGCCTGAGGCATTGGCATTTATAGACTGCCAAG
>random_seq_1885
AGAAGACGGAACATGCCAATGCCAGACCCCCCA
>random_seq_1886
ATCTAGCGTCTCACCCGGGTATTCAAGAGCGGC
>random_seq_1887
TATAAAAGAAACTCCCAAAGGGAACAAGAGAGG
>random_seq_1888
GATTCTAGCACTACTCATTCAATGACTTGCACA
>random_seq_1889
GGACGATGTCAATTCATCACAGGTGGACTGCTC
>random_seq_1890
ATTTAGACCCTAAATTGTTGTGGAAACCGACGA
>random_seq_1891
CAAGCCTTGGCCCTCCCCGTTGAGCATCCCCTC
>random_seq_1892
ATGAAGGATGAGTATATCAGTCAAAACATACGT
>random_seq_1893
TCCAAAGCTTTGACCGCTGGAACCTTCCAAACC
>random_seq_1894
TCAATCTGGACTAACCATGCTATCTTTACTTCG
>random_seq_1895
TTTGACATGAGCCTGAACACCGATACCCGTCTT
>random_seq_1896
CTTACCTATTCCTGCTCCCTTATGTCGTGTAAA
>random_seq_1897
AAAAAACGAATGTTCACCTCTATGACTCAGGCT
>random_seq_1898
TCTCACCTCGGCCGTCGGAAGTCATAGTCCCTG
>random_seq_1899
ACCTAGGTTCTTCACTACGTCCGGTGGTACCTA
>random_seq_1900
TGAGACACCCTGAACCAGGGATCGAAGTAACGT
>random_seq_1901
TCACGAAGCTTAAGCCTTCTACAAAACCGCAAC
>random_seq_1902
TTCTTATACCCTTGGACATAACACGGAGCATAA
>random_seq_1903
CAGAATTATTGTTAAAGCGCCATATAGGAATCA
>random_seq_1904
ACGGATGATCGGAAAAGAATGGGAGGTCAGTGA
>random_seq_1905
AGTTATTCGCACTAGATGTTACCTGTTCTCGCA
>random_seq_1906
CTCGCTCCAACCGGAGAACGTTCTTGGAATAGG
>random_seq_1907
TTATTAGCTAATATGGCAGCAAGACCTACGGCG
>random_seq_1908
CCGCGACAGGCCCCGAGGTTCCAGTTGCCTGCA
>random_seq_1909
ATGCTTGGTATAGCTTGGGTGCGGGATTGTCAC
>random_seq_1910
CCTCGGAAACCCCTCAGTTTGGTGAGATGAGAC
>random_seq_1911
TGGATTGTATCAGCAGCCTGTTTCAGCGGCGAC
>random_seq_1912
CCCATATCACTCGGGGTTTGCCTACTTAGAGAC
>random_seq_1913
ACCCGTACACCGCAGGAGCAAGTCCATTATCAA
>random_seq_1914
CGAAGCACTATACATTCAGCCTCTCTGGCCATT
>random_seq_1915
GAGAAAGCAAGAAGTGTGCGAGGTATGCAGCGG
>random_seq_1916
CTTTCACCAGTACAAAAGCTGCAACTGTTGGGG
>random_seq_1917
CGTATATCAGAATCCCTGAGCCACCCGGCTACA
>random_seq_1918
GTCATTAATGTGCCTCATCCACACCTGGAACAT
>random_seq_1919
GACTTTAAGCGCCAATCGTGGGCCTTTGTGGGT
>random_seq_1920
TCCTTGTTGAAGAGTAGATGCGTCGACCGTCCG
>random_seq_1921
GGATGCTACGCTGATAAGATTCCAATATCGCGT
>random_seq_1922
CACGTTCCGAAATGTGGTAGCAGTGAGTCCTCT
>random_seq_1923
GAGCGCGGCGCGAACTGTTCTAGCACGATGACA
>random_seq_1924
GAAATAAGATAAGGGTACAGCTTAATAGTCGCC
>random_seq_1925
CTCTGTTTGAAACTAGACGCTAACACCCCGCAG
>random_seq_1926
TGCCACGCTCAATGGTCCTGCGAACGATCCGGT
>random_seq_1927
CGGGTAGCCAGCGATATACTGAGTTTTGGATCA
>random_seq_1928
AAAGTCCTAGCCGCGGTAACCTATACGAGCGGC
>random_seq_1929
CTGGCTTAGATTTACTTCCCCATCTATTACTTT
>random_seq_1930
AAGTCGCAAGTAATGCCCCTGTTAACCCCTACG
>random_seq_1931
CGGGTCGAAGTGTGCACTGCTCTGGCCACATGA
>random_seq_1932
TCTAATGTATCCATAAGTCCCAAGCCGAAAACT
>random_seq_1933
CCCTACCTCCAAATCAACTGCACGTTGGAGTCT
>random_seq_1934
CTGGAGCTCACCTAGCAGGGGTCGGCCAGTATA
>random_seq_1935
GTGTAACGAATATCTCGGCCGATATTGCTTGGG
>random_seq_1936
TACGCACGTTACACGATGGGGAGGGGTCTGACC
>random_seq_1937
ACATGTGCCAGCAGCTAATATTTAAGATAACAT
>random_seq_1938
GAGCAAAGTTTAACGCATTGCGAATTCGTGGTG
>random_seq_1939
TATGCGTAGACTACAACGTATGACGTATAGCAG
>random_seq_1940
CGCGATCCTACCTTAATGCCGGAAGGTCCACGA
>random_seq_1941
CTCTAAGCCGTGTTTGTTAACTCACTCTAACCA
>random_seq_1942
ATCGGCACGGACTCTCGAAGCTCACAGAGTTCT
>random_seq_1943
AGCTATACCCGCGGGTATCCGGCGGCGGATTAA
>random_seq_1944
GATCGACCCGCACACTTTCAACGCTAACCCGCT
>random_seq_1945
GATAGCCCTAGAAAGGTCAATCAGAGCTAACTT
>random_seq_1946
GAGCCAGGATGCTCTCAAACTTACGTACGTCCC
>random_seq_1947
ACCAGCTTAATTTGGCGAGCGACCCGGCAAGGG
>random_seq_1948
GTGTGTGTCGCGGCGCGGTATGAGAACCTAAAC
>random_seq_1949
AGAACTACCGGGTATCGGGCTTTGGGCCAGACA
>random_seq_1950
TTAAGTTTGTAATCCCGTTTAGTGGATTTTTCC
>random_seq_1951
GAGATGCGAATGAGGGATAATTCCTCTGAAATC
>random_seq_1952
AGATAGAGGCCTATGTCAAATGATCCATCGTCC
>random_seq_1953
CGCGGGCGCCCCTCTTGACTTGATGGAAGATCC
>random_seq_1954
TGCGAGCGATTGTCAAACCCCCATGCGAGGCGA
>random_seq_1955
GACTCCTACCTGCTTCATCACGGACGGCCTGGC
>random_seq_1956
GCACATGTATTCACCAGGCCTTATGCGTGTCAC
>random_seq_1957
ACATTATGGAGGGGCGATGGGGTTAGATGCGAT
>random_seq_1958
CGAATGTGGAGTTATGTCTTTTGGAGTATAATT
>random_seq_1959
TTTAGCGTATTGTAGCCGTACATCTTTTATAAC
>random_seq_1960
AGAACGACCGTATAGCCACGACCGGCCTTAAAC
>random_seq_1961
TATATCCCGCTCCGGGAGTATTGTTTTACCTCG
>random_seq_1962
TCGTGCGTCGACAATTGACTAGTCTCGTTCACG
>random_seq_1963
GATGTTGCCGACATCAGGTCCCGATGACGGATG
>random_seq_1964
CACCGACGGTCGTTGTTCGCTCCCTAACTAGCT
>random_seq_1965
GGCGACAGCGGCAAGCTAACTCGAGCGTGCAAA
>random_seq_1966
TCCACATCAGCGACAGTGTGCACTCTCTCCATG
>random_seq_1967
GTGAATAAATCCCATTGCTTAGCATGTTCACTT
>random_seq_1968
TGCGTTTAGAAGTGAGATACTGATCATGAGGCC
>random_seq_1969
GGCATGCAGTATGTAGCCCAGATTTGTTTCCAT
>random_seq_1970
GGGCCTTTTTCTCCGAATATTGTAACCCTTTCG
>random_seq_1971
TAGGACGAATACGTAATGGGTCTGCGACTACGG
>random_seq_1972
GGGCGCGTGACCGTAGATAGCCAGTCCATGCCA
>random_seq_1973
TACGTCGTTAGTAAAATCAGAACCAAGCAAGAT
>random_seq_1974
AAAATCGCAATCTTACCCAGACCTGTGCAGTAA
>random_seq_1975
CCCCCCCAGCGTGGTCGTAGACGGATGAGACTG
>random_seq_1976
CACGTATGGATCACATTACGAGATTCCAGAGAC
>random_seq_1977
AGCCCTTTCTGGGCACCTCCACACATGTGCCGT
>random_seq_1978
TACAGTGAGTGGGATTCTGCTATTACGTACGGA
>random_seq_1979
GTATATCGGTTTCCTAATCAGGAAGAGACGGGG
>random_seq_1980
CGTGTCCCGGATCATAGCATTCGACGGCTAGTC
>random_seq_1981
CGTATACGGCCCTCCTACTGTAAACATGAACAT
>random_seq_1982
ACGCAGGTAGATCGGCCTGACCTTGCGTCAAAC
>random_seq_1983
CTAGCTAAATGTCGTAGACACCGCTTAACCCCA
>random_seq_1984
AGGCGGACACTTTCCCCCTGAAATGAGACACAT
>random_seq_1985
GGTCACGACCTAATCCAGATCATAGGGAGGGTC
>random_seq_1986
TCCGATAGTTCTTTTCGGTATCTCCTCCCAGGT
>random_seq_1987
ATTTACACGGGAGGAAGCTATAGCTAAGGTCCC
>random_seq_1988
AAGACCTTTGCGTTCAGGGAAGTCTTTTAGAGT
>random_seq_1989
TTGCTGTTCTGTATTGAGGGTGTTGGGTAGGTT
>random_seq_1990
CAAATCAACACCCCGTGAGCTGCCTCATGTAAT
>random_seq_1991
ATAGGGCAGACACTGATGAGCTCAAACTGCGCT
>random_seq_1992
ACTGCTTGAGCGTAACTACTTGGGCGGCCCCGC
>random_seq_1993
TCCTATAACTCTCCCGAATATCACGTATTTACT
>random_seq_1994
AAGTTCAAACACGCACGATCATACCCCGTTGGA
>random_seq_1995
GGCGCCTGAAACCGCGGAACACGGTTGCGTAAT
>random_seq_1996
TGCCCGGTAAGCACTATGGCAACAAATATGACA
>random_seq_1997
CCCTCCGCGCGGAAACGTGATACCGCTCGTTGC
>random_seq_1998
AAGGATGACAAGATAGCTGATACGGAGTGCCCA
>random_seq_1999
CGGATGAGCGGCGTCTTGCACCATACAAATTAC
>random_seq_2000
AGGGGTGATGGCACTACGTCTACCGGAAACCTC
>random_seq_2001
ACCTTCGGTGGGGCCTGTTCTCGGGAAATCTGT
>random_seq_2002
ACGCCTCTAACGTGATCCCCACTTAGGCCACGT
>random_seq_2003
AGAGGTTACAGTAATTATCGGTAAGCTAAGAAG
>random_seq_2004
GTATAACGTCGCCGCTACTTCGTTTTCACGCCT
>random_seq_2005
TAATAGCCAAAGCTGCATAGGACTAAGGAAGCC
>random_seq_2006
AATTGTCATGTCCCGCAGGCAATGAACGAATAA
>random_seq_2007
TGGTTCGTGCACATCCCCGTCCACCTGACGGTT
>random_seq_2008
ACACAAGCGTCAGACCGAAGGCGTCTGAGAGAC
>random_seq_2009
TGGGACCCCTTCAGACTTGATAGAGCAAGCGCA
>random_seq_2010
CAACGTTTACTGCCGGCAGCTGGAAGAAGATCA
>random_seq_2011
TGAGTGGTTCATAGTGTCGTGAAAAAACATACC
>random_seq_2012
CTACACTCGTCCCCCTCCCACTTGCAGTAAGCT
>random_seq_2013
CCCAACCTAGGGTCCGAATGATAACAATCCGGG
>random_seq_2014
TAAAATTGCTAGCAAATCCCCCCTTCTCTACGG
>random_seq_2015
TAAAATACGCGGACACATTGTACATAGTTCGGA
>random_seq_2016
AGGTTCACGTGAATTTGCCAAATCGTGGGACAG
>random_seq_2017
AGTTACCTGATCAAATGCACCAGTTTCGCAGGA
>random_seq_2018
TAAGCCTGCATTAAACCGCTTGTGCTGCGTTTA
>random_seq_2019
TAGTATGTCTGGCCATATTCTGAACCGTTTGTG
>random_seq_2020
ATGGCCTAAATTAACTTCCGGACGACCTGTAGG
>random_seq_2021
GACAAAGTTTATGGCCTTGTGCGGGTCCGTCCT
>random_seq_2022
TTAAACATTATAGGTCTTCACAGGGACAAACAT
>random_seq_2023
TGCGAGCTACGCGAGGGCGTGTAAGCAGATTGG
>random_seq_2024
AGTTAATATATTGATGATCCAGATTTTCATGCA
>random_seq_2025
ATACTCGAGGCCCAGGTACGTCACATGTGGCGC
>random_seq_2026
TCCCGTTTCCGGTTACGGAGACTAACTCCACGG
>random_seq_2027
CACATCCTTTACACAGGATCTACGGCCTAGTGG
>random_seq_2028
CACTCAAAGCATACCGCACCCATCAGTAAAAAA
>random_seq_2029
CGGCATGAGGCCGGGGCTCTGGATGCGGGAATT
>random_seq_2030
TGCATTCTTGGGAACCTCATGCACGTACGGATC
>random_seq_2031
AAAGGATTGGGTACAGGGTACTTAGTAGTCGAC
>random_seq_2032
AGCTGCCGACCTTAGAACCTTAAATGGGACCCG
>random_seq_2033
GCTCGCCCTCAAGCTGCTCGCCCGTTTAATTCC
>random_seq_2034
AACTAACGGTACAGGGGATAGACTGCAATTCTT
>random_seq_2035
ACCTAACATTCCCGGCTTTTCTTGAATTGATGC
>random_seq_2036
AATCCACATCTATCTACTCCGAAAACCTGAAGT
>random_seq_2037
GGTAGGTGCCGGTCAGCCTGTCACCCTAACGCA
>random_seq_2038
GGCTCTAGGTGGAGAAATCTGTGTTAATGGGAT
>random_seq_2039
ACCTTGCGTCACTCCTGCGTCACGTATTCATCT
>random_seq_2040
TCATCCGCCCTGTGATGCTTAAGGGTCCAGTGC
>random_seq_2041
ACCACTTACGGAAAAAAATATTGGGAGAGACTC
>random_seq_2042
AGTAATTAGACCAAAATTTTTACACCATATGAT
>random_seq_2043
GATAATACGACACGGACTCTCCTCTTGGCTTTT
>random_seq_2044
GGTCGTCGCTACTGTTCGTCAGCTGATGCCCAA
>random_seq_2045
TTTCTGCTATTTGCGGCTTCTAGGGCGCTTTCA
>random_seq_2046
GGATTCAAAGATCCTAAAATCGAAGCCTCCTCA
>random_seq_2047
GTACATAAAAATAGAGGTCGGCTGAGTGTATTC
>random_seq_2048
TTCCCTCCTTTTTACCGGCTATATGCTATAACC
>random_seq_2049
CCTGGTGCCCTCCCTCTTACTCCTGACCGGTTG
>random_seq_2050
GCACTTAAAAACTCTCGTATCCGGCAGAAGCTG
>random_seq_2051
ACTCCGGTCCGTTTAACTGTTTAGCGAATCCGT
>random_seq_2052
TCTGCATCATATAAGTGCATTCATGTGAGTAGC
>random_seq_2053
CCAATTAAAGGCTGCAAGGACTTATAATATTCA
>random_seq_2054
GGACACTATATATCGCTTCACCTACGACTCTCA
>random_seq_2055
CGAATTAAGATATAGGGCTTATATCTACGAAGT
>random_seq_2056
CTTCCGGAACACGGTTATTAGGTATATTATGTA
>random_seq_2057
GTTTTCCACACTTCTGTCGGGACTAAAGGAGAA
>random_seq_2058
TTTAGCCTATCGAGGACAGTTATGCAGACGTGC
>random_seq_2059
CAACGCCTCCTTGGTCAACTATGCCTTCAGAGC
>random_seq_2060
CACATACGTCAGGCTAAGCGGAACGACGGGCTG
>random_seq_2061
CGAGCAAATATACTTACGAAAGATTAACTTCAA
>random_seq_2062
TGGTCCTGTACCCATAGATAGACCAAGCGAGTT
>random_seq_2063
AAGTGTAGGGGCTCCACGACGAGATAGGCAAAT
>random_seq_2064
AAAATGTAATCGATGCGTGCTTAGGGAAAAAAC
>random_seq_2065
CGTTCGGATAACATAGACATATCGCGGACAACG
>random_seq_2066
TGATTGGCAGCCATAGTCCCTTTTGGAATGCCG
>random_seq_2067
CCGATTGTTCTACGAGCTAGAGGTCCGCTGACA
>random_seq_2068
AGACTCAGAAAAGCCCGTCTACTAGACGTAAAT
>random_seq_2069
GGCTATGGATAGTTGCAGCAAAAAACGGCTGGA
>random_seq_2070
GGGGCCGATATTCATAAATCATGTATGTTCGGA
>random_seq_2071
AACAAGCGTTAGTAGCGCGTTTATCGCTACTGT
>random_seq_2072
TATAGGGAGAAAGCCATAGGTGTAGGTAGTTGG
>random_seq_2073
CAGTACTGTTGGGGCAACAGTAGCAAACGTGTG
>random_seq_2074
ATGTAGACTCTCTGTCAGTGTTTATGCAAATAA
>random_seq_2075
TAGCCACGTAATCTCCTCAATGTTACCACTTGG
>random_seq_2076
GAACAGTCCATCGTGCCCCGGGGCCGGACCACC
>random_seq_2077
CGTAAACCGATCGTGGATGTATTTCAGACACGG
>random_seq_2078
CTCTGAAGGTCGCCCCTAACTATCGCCCATTGC
>random_seq_2079
GGTATCAGTCACCGACCTCTCGACGGTAATCTC
>random_seq_2080
CTAACATTATGGATGGTCTTACGTGGTACGTTG
>random_seq_2081
GCAGATTATAGTCGGACCAAACCTGATAATTAG
>random_seq_2082
TATCTGTGTCCGCAAGTCATCGGGGCTGCATCA
>random_seq_2083
CCCGCTCACTCGAGCTTAAGCAAATATCTGATC
>random_seq_2084
AAAATGGGCACCTAGTATGAGAACAGCAGCGTT
>random_seq_2085
TGAGCCGATTCGCGCTGCGTGGTTGTCCGGGTC
>random_seq_2086
CAACTGTCGAGTGTCTTTTGTATGCTCGGCACA
>random_seq_2087
GTTCCAAAGGCCACCCACGAGAGAAAGGCCGTT
>random_seq_2088
CCATAGCTCGGCTCCGTTACCGAAGGCGAACAC
>random_seq_2089
AGCGCTATAGATAAGGAAACTCGAATCAAACTT
>random_seq_2090
TCTTCATTACCCCGCATTAGGAGACCGGTAGAG
>random_seq_2091
CGCATGCGCCGGTGCAAGCGGAATCGTGTTTCC
>random_seq_2092
AGGATTGGGAATCCCAATTATTTCGGTCAAAGA
>random_seq_2093
AGTTTTTAGGTAAGAATAGGAGCACTGTATGTC
>random_seq_2094
TCCCCTGGAGTACCTTCGGTTGTCACTGCTGAG
>random_seq_2095
ACGCCCCATCGCCTCCCAAAGCAGTTGTGTCAT
>random_seq_2096
AGGCGCATCAACTTTGCACTGTAGCGAGGCAGG
>random_seq_2097
ACAGTCAAGCAGGCTGTACATTTACAGAACTAC
>random_seq_2098
TCAGCTGGGGGCTCCAGCATTACTGCCTAGTTT
>random_seq_2099
GACCAGCATGGTTGGTACTGCAATAACCCCCCT
>random_seq_2100
CTGTTCGTCATAGTATGTAGAAGGCGTTTAAGG
>random_seq_2101
TTGAATTCACAGTACCGGCAACCTGCATCCGGC
>random_seq_2102
TCTATAAAGCGAAAATAATTTTGAGCTGACGAT
>random_seq_2103
AACCCCTGTGTAAGGTACGCGCGTTAGTGGGGT
>random_seq_2104
CTGTTGTGTTAATTCGCCCGGCAAAGACTTGCG
>random_seq_2105
AGTCACAGCACCTAGCAAACATGCCTATCGAGG
>random_seq_2106
AAACCGCTAACAGACATCGAATTAACAATCTCA
>random_seq_2107
CTAACAACGTGGAGACGTGTGGGTCGAAACCGG
>random_seq_2108
AGGGGGGCATATTTTACCGATCATCAACCCAAC
>random_seq_2109
CGCATAGCGCACAAGGCTTGGTTAAGTGCGGAT
>random_seq_2110
GACTCGGTGGGTAGGTAATACGACTCTGGGCCA
>random_seq_2111
GATCCCATAGAATCGTCCCGTTCATGGCTGGAG
>random_seq_2112
GATTGTAATCCCGGTACGCCGGATTTGAACTCT
>random_seq_2113
TTTAGCTACTAGGACAAGTTTGGACTAGTCACT
>random_seq_2114
ATCGGAGGGGTGGGCGGACATGATTCTTTCGCT
>random_seq_2115
GCTCCTGGGATGATCGTCACAGTTTCTACGTCC
>random_seq_2116
GAGCCCGTCCGCGACGAGAGGAATGAACCTTTC
>random_seq_2117
TAAGTATTCACGACACCCGTGGTTAACGTGAGC
>random_seq_2118
GAGATGGGGTCGACTCGAACAGGGACTGTCGGC
>random_seq_2119
CAGAGACCAACTATGTGCATAAAAGCTGCATCC
>random_seq_2120
TAATGCGTTTGTGTCTGAGCGACATAACAACTA
>random_seq_2121
AGGGAACATACTAATGACCTCCGATAAGCCTTC
>random_seq_2122
GTATCGACTGGTCGCGACAGACACCGTCGAGGG
>random_seq_2123
GCTAGCCATGCGATGATTGTACGAAATCGTGAA
>random_seq_2124
ATTGGGTCAAAGTTACTCTCACAGTAATACCAA
>random_seq_2125
CACATCACATTATAGCCCATCCTGTGGGTTGTG
>random_seq_2126
TCGGTACGTAGGAGCACCCAAGGAATATTAGAT
>random_seq_2127
GGCTACAGGTATCTGTACCATTGATGCTGCTAA
>random_seq_2128
TTCAACACATATCTCTAAAATTCACGCAGACCC
>random_seq_2129
ACTCGCCTCATGTATCCCGCCTACAGATTTAAC
>random_seq_2130
GTGTATGGCTGGTGCGCCAAGAACATGCGTAGG
>random_seq_2131
ATATGTGATCATATTTGCATGGCGTCTTAGCGC
>random_seq_2132
TCATTGGGGGTGACCAAAGTTTGGTTACGACTG
>random_seq_2133
AGGGCAGACCCTGAAGAGGCATGGCGTTTCTAT
>random_seq_2134
GCTGAGTGGGCCACACGGATTTAGTTCCAACGA
>random_seq_2135
GGCGTCGTTTAAGACGCATGTATGGCACGCGTG
>random_seq_2136
CACCTTTTCGCCATGGAAGTTCCTTCGCTGCCA
>random_seq_2137
GACACTTTTTGGTTACGGACCATAGATGTCGCG
>random_seq_2138
CTTCAGAGGGTTGACGCCATATACCTTGACGGA
>random_seq_2139
AATTGATCATGTATTTAGATATATTGCAGAGAT
>random_seq_2140
ACGCACCAGGTGTAGGAGTACCCCGTCGGGTTG
>random_seq_2141
TATACCGTATATTTGGTTTGGAGGTTCTTTGGC
>random_seq_2142
GGGGGAGCCTAATAGGAAACTCGATACGCGCAA
>random_seq_2143
GGAGCGGCGCGATTGGATGTGGGTCGAAAGCCT
>random_seq_2144
TGGAATGCTCATCAACAACCCGATGCTTGTGTT
>random_seq_2145
GCTTAGATCCGCTCTGTCATGGTTCTGTGACTT
>random_seq_2146
GGCGACCTTGGGACCGAATCAATAGACCCGCAT
>random_seq_2147
CCTCTTGAAACATGTGCAATCAACTATGTCATT
>random_seq_2148
GCCTTTGCCGTCAGCTACTTGTCGTTGACCTGA
>random_seq_2149
ATCTGATAAAGAGATTATAAGTCGACAATATCC
>random_seq_2150
TCCCGCCCCTGGTGATTGTTGTTACCGGCTTCG
>random_seq_2151
ATGCTTAATCTGCCAGGGAGCCTCTCTTGCAAC
>random_seq_2152
TCTTTCCGTCAGTCACTGGATTGCCTCGGAAAT
>random_seq_2153
TCTCAAGGTGGCATTTATGAACGTTCAGGTCCG
>random_seq_2154
TATCTCATAAAGTCTTCCGTTTCTACCTCTGTT
>random_seq_2155
CCGAACAGAATTTGGGACTAACACGTCTAGAAC
>random_seq_2156
CTTGCCGGGCTCTAAAAATCAAGATTGTCCAAC
>random_seq_2157
GCTTAGGAGTTCAAATCGTGAGTATGACCCTGC
>random_seq_2158
TATCATTAACGCTGTGAGGAACTAATATTAAAA
>random_seq_2159
GCCATGAACGATAAGCGGCGAAATCCTGACGCG
>random_seq_2160
GCCAAGATTTAAGCCATGGTGACTCATTCAATT
>random_seq_2161
GGTAGTCAGTTGCGATTCCCACCATGCGGACCT
>random_seq_2162
TTAGTAGGGTTTGAGGTTGAACTGGATTCTGCC
>random_seq_2163
CCTTGCTTTCTTTGTTCTGCAGTGTTCCACGTT
>random_seq_2164
ACGGGAGACAGGACGGGCGAATTTAGAGACCTG
>random_seq_2165
ACGGGATCAGCTCTTCGCTAGCTGTCGATTCGC
>random_seq_2166
GTTATTAGTATCGTCTCAGGAATAAGCTGGATA
>random_seq_2167
CCCGTCCTTTAAAATACGGGTAGTTCTACACTT
>random_seq_2168
TTTGAGGCGCGTTAGAGGTGCTCAGATCGCTAA
>random_seq_2169
GGTAGAGATCCGGTACATGTCATGCGGATCAAG
>random_seq_2170
TAAAATAGGAAGTGTGAGCTGAGAAAGGGTATG
>random_seq_2171
AGCCGGGCCTTGATTTAACCTTTATTCCTCTTC
>random_seq_2172
TCCTTTACCAAAAGGGCCAATTTCCAGGCCCCC
>random_seq_2173
CAGCGTAAGCCACAGAGATCCGGATTGTCACAC
>random_seq_2174
CAACTAGCATCTGTGAAATCGCATTCTAGTCGG
>random_seq_2175
TAATATGTAATCTCGCGGGCGTTACTGTACATC
>random_seq_2176
GACGAATCCCCGACTGATCCGATGTGGCATTCT
>random_seq_2177
TGACTCCATTTAACATCGCCGTATTAGAGGCCT
>random_seq_2178
ATACATTTACAGGCTCCTCAGCACCTACAAGGC
>random_seq_2179
GTAAGATACCCAGGCCGCGTGTGCCTGCAGAGA
>random_seq_2180
CAAGTAAATGCACTGTCCCGTCATACCGCTTGT
>random_seq_2181
GAGCGTGTCTACATGCGCCTTTATCACGTAGGT
>random_seq_2182
CGCATTCAGACTCAATCACCAGGTATGGGGGAA
>random_seq_2183
TGTCAAATCAGGAGGTTGATGTGTGCCGTAAGG
>random_seq_2184
AATTAAAAGTCCTGTGTTGGGGACTTGTGGATC
>random_seq_2185
GTCTGCTATGGGTATCTCGGTACGAGAACGCGG
>random_seq_2186
CGCGGTTCGCAACCACATAATAGGAGACGTTAC
>random_seq_2187
TAATATGCTAAACCACTCACAACCCCTGGGCAT
>random_seq_2188
TCTAGCGAACACCTATACGGCCCCACGATCTCG
>random_seq_2189
AGGGGTAATTGTTTTATTGTGACCAGCGCTGTG
>random_seq_2190
AAGATACTCAGGTGTGTAGACCATACTCAAATC
>random_seq_2191
TAATATCTCCTAACTCGTGGTGAGCCTATCACT
>random_seq_2192
ACATTGTCTCGATCATCGCCTGTCCCGTCTGAG
>random_seq_2193
AGTTGTTTTAACCTCACGTCGGACGAACGTATG
>random_seq_2194
CAACGTCCCCGTCGAGTTTGAGGTTGTTCGTAT
>random_seq_2195
GAGTAGAGAGTTTACATATTGGTCCGTCCCCGG
>random_seq_2196
CCTGGGGTACGATCTTGTCTCTTCCACCTCTGC
>random_seq_2197
GCTCACCACTACAGTGGGTCATTTCGCAGATTG
>random_seq_2198
GTGCTCGTTGACAGCGGCCCGACTTCGTTTGTG
>random_seq_2199
ACGTAACATCATATTAGGAGAGTGGCAATTGAT
>random_seq_2200
GAGACGTGCCTGGTTGCGCTGAAGCATTGTAAG
>random_seq_2201
AGACTACGCACGAGCTTTGTTCCCTTTGCGGCT
>random_seq_2202
CGAAGCTATAGCTTCAATTCACAGAGTTCGCTC
>random_seq_2203
ACGTGGACTCCAGTGCGAGGGGCACCTGAGGGT
>random_seq_2204
TGGTCGGGTTTGCCGTAATTGTGAGCGACGTGG
>random_seq_2205
GGATGTCCCAGTGATAACGTATGCAGCAATACT
>random_seq_2206
AGCCTCGATCGGGCACAGCCCAAGCGTGTGTGG
>random_seq_2207
CTTAGGCAGCTGTCTGGATAGCGAAACCATCGT
>random_seq_2208
CAATGTACCTGCATACCTAACTAGAGGGAAATG
>random_seq_2209
AAAGCTGGCTGACCTGGAGTCAACTAAGGGTCT
>random_seq_2210
CCCAAAATTAGGGCGGCGATCATACTGTGTCGC
>random_seq_2211
ACACTAGCTCGGCGTTACATGCTAGACTTATGC
>random_seq_2212
ACGATGAAACAAGGTCGATGCTGGTGTAAACCT
>random_seq_2213
AGGTGCGGATGTTAGTACGTTAGTTAGGACGGT
>random_seq_2214
GATTTTTGCTTGTGCTAGACGGAGCCAATCTGT
>random_seq_2215
GGGTGTACTCAACGAGATCCTCCTCATGGATTA
>random_seq_2216
ATGGCATAGCTACCCCGGGTCCATCCTCGGTCA
>random_seq_2217
CACTCTCGTCCTCGTCGCACAGGAACCAGATGC
>random_seq_2218
CGTTATGCAGTGCACAAGTTCGTTGCCACTAAT
>random_seq_2219
ATTGGCTCTTCCGCCTTTCAATCGGACACTCGC
>random_seq_2220
CTGCAAGCTACGATCCCTAGTGTCGGGGGCTAT
>random_seq_2221
TAGAGGGAAGGAGGCTGAGCCTACATACAATTA
>random_seq_2222
AGTGTAGGCGCGGAAGAACTGTACGTTAGACAC
>random_seq_2223
TCGGGTAGCGGCAGAAGGTCGGTCGATGTGACT
>random_seq_2224
CGGTTGGTCCCAATCCCTCCCTCACTTGTGGAA
>random_seq_2225
TATTAGCCTATCCTTTGAAGTCTATGGAGAGCT
>random_seq_2226
GATACCACCTTCGCACACGCTCTTAAACTCTTT
>random_seq_2227
TAGAACTCCTGTGATAAAAGATCGTCGGATCCG
>random_seq_2228
CGTACAATATAGGGCCAGTCCTCAGCCTGCAGC
>random_seq_2229
GTTATTCGATTTCCAGATCGAGATAACGGGAGA
>random_seq_2230
AAGGAATCCGCTTCGAATGTTTGTTTGCACGTT
>random_seq_2231
TGCGTTTTAGAAGGTTTCTATCCATCCGCTATA
>random_seq_2232
CACAGATTAAGCAGTAGTACTTGGCGTCAGGCA
>random_seq_2233
GTGGGCCGAGGTCGCATTCGTCGATGGTCCCGG
>random_seq_2234
GAGATGTAACGGAACACCGCGGACCTCTGTTGT
>random_seq_2235
TCTTAAATAGCTCCGTGCGATCTCATCCTTTCC
>random_seq_2236
ATGTCTGGAATGAATATTGCCTTACTGCTGCGC
>random_seq_2237
AAGACATAGCAAAATTTAATGCGTTCGGAACAA
>random_seq_2238
CCCGGACAGCTACGTTTTACAGAAACCACCTCA
>random_seq_2239
GTCCTCTACGTGTCAACCATCCGTCGGGTGGCC
>random_seq_2240
TCCAGAGTCCACGGGTAAGCCCAATCACTTTGA
>random_seq_2241
GCATTCAGAACACTCAAACAAATAAACACTTGT
>random_seq_2242
CCGTGCGACAGCCGAGTTGGCCCACGTACTTAC
>random_seq_2243
CGGATGATTACAATCAGTCTTTGTGGGAGACCT
>random_seq_2244
ATCGCCCCCTAAACCTCGGTGAAAACTACTCAG
>random_seq_2245
CGCGGAGCTCACACTAGAATCCGCTAGGTATAT
>random_seq_2246
TCGAGTTATAAAGCTCCCGGTTCAGCTGGTGAC
>random_seq_2247
TGCAATACTGCATTGTGCAGCTAGTCCCTATTG
>random_seq_2248
GCTTCACATCCCTTTGATGGCGGCCGGGTATGC
>random_seq_2249
AATTACTGTACGAACGTTTCCCTTGAGCTAGAG
>random_seq_2250
CAAAGTCGGCTGTTTACAATTCGGAGCGTTTTT
>random_seq_2251
AGATTAGAGGTACGCGCATGCGATGCAGTTCTC
>random_seq_2252
GCAGACGCTATTACATTCTGTTACTTCTGCACG
>random_seq_2253
CAACCCACAGAGAACGAGCTTGGTCCCAAGCAT
>random_seq_2254
AAATGCGCTGCGTCGCACTAGGTAAGAGCTAGA
>random_seq_2255
GGACAGATTTATCCATGTGCAGGACACTCTGTC
>random_seq_2256
CTTTAGAACGTTCAGCTGTGCTAACGAAATCAC
>random_seq_2257
ATGCTGGCCGAGTGACCGCAAGAGCCAAAAGGA
>random_seq_2258
ACTCGTGCTGGTCATACTTCATTGCCTTGGGGA
>random_seq_2259
TCACGACGACTAAAAGGTTTGGGATTCCACTCA
>random_seq_2260
GATGATCCAGCATGTTCGTTAGTACTGGCCTTT
>random_seq_2261
ATTTGCGCATGAAGCCTGGACGCCCCTACTGAT
>random_seq_2262
AGGCGGTCGGTGACTGCCGAAATAAGGAACATT
>random_seq_2263
CTGAAGCAACTCAATCGTTAGAGTTCGGACATG
>random_seq_2264
GAGATGGAGGACGGTTGATGCCGGGTTCTGTGT
>random_seq_2265
CGTTATCAACTCAACTCAATGTATACACTGATA
>random_seq_2266
AGCAGAGTTACTACTGTACTCGACGGGAACCCT
>random_seq_2267
GTTTCTTCGGAATCGGGCGACGTTATAGGGTAT
>random_seq_2268
CTTAGGTATCCGGCTCCGGGTCACTGTCCGAGT
>random_seq_2269
GGCGATCCCGCACAAAGACCATGAGTTATCAAG
>random_seq_2270
ATCAGGTCCGAAACAACTATCTCTGGTTGACCA
>random_seq_2271
ATATCTTACGGAAAGGGTCAAGCAGAGTAGTTG
>random_seq_2272
AGGCCAACCGTCATGCGTTCATCATGGTTCGAA
>random_seq_2273
ACTCCCGGGTGGAGGTCGGCGGCGCATTCGATC
>random_seq_2274
GAATTACCAAGTACGGTACTGGTCTCCAACCTT
>random_seq_2275
TGTCCGGAATTATTCCTAAAACATCCCCGATGA
>random_seq_2276
TTGATAGTATAGGGAAGGACTGGAGAGTATAGG
>random_seq_2277
ACGATTATCCTGGCGGCCCTCAGAACAGCTTTC
>random_seq_2278
CAGAGCCGGCAAGGGTGGGGATGTGTCTGTTCT
>random_seq_2279
CATAACTGAATATATTGAAATACGAGAACGCGC
>random_seq_2280
ATCACTTCTAATCATAATACAGGCCTTTTAACC
>random_seq_2281
GGGCGGCGACTGCCCAGACTTTATTTACGTGGC
>random_seq_2282
ACAAAAGCGCCCCTTCACCCTCACGCGAATGCG
>random_seq_2283
CAAGACTCCTGTGAGCGGGGCCTAACCCCTGGC
>random_seq_2284
CGTCCCAATGCAGGGAAAATCCGTCAGCAGACC
>random_seq_2285
ACTTCATATTGCCGTCATCGCAAGAACTGGCGC
>random_seq_2286
GACCCGTGTATTTCAGTCCTAGCGAAGGGTCTC
>random_seq_2287
AAGGACGAACGATCACACCATGTAGGCATCGCT
>random_seq_2288
TGCACCCTAATAATAACTTGATCAATGATTCTA
>random_seq_2289
CAGGCGAGTGGGTAGCGGGCACGCTTCTGTTTG
>random_seq_2290
TCACGTAGGGAAAATAACGGCGCGCTTGGCCTA
>random_seq_2291
CAACTCCAACATTGAGACATGTGGACTAGACCC
>random_seq_2292
TGCGCCTACGTAGACAAGTCGTGTCACCATGGA
>random_seq_2293
CGATTAAAAAACGATCCTAAGGCTGCTGGCTGA
>random_seq_2294
CCGGTCATAACCATCAGAGCGTTTAGAGTAAAA
>random_seq_2295
TTCAATCATCTTCCACGGGTCAGTACGCATCGT
>random_seq_2296
TGGGATCCAGGAACAACCTACCGTGTATGAAAC
>random_seq_2297
CAAATTCCGTAAAATGCGCCTTCAAGGTACGAA
>random_seq_2298
ACTGCGCTGGACATAGACTAGACCCCCCCATGG
>random_seq_2299
CCACTTGGCGGTTAGAGGCGTGACATGGGACGA
>random_seq_2300
GGTAGTATATACGCTTTTATGTTAGACAAGGCG
>random_seq_2301
TCTCCTCGATGCAGCACTATTTCCGGGTCGTGG
>random_seq_2302
TACAAAAAAGTGCCTCGGGAGGGATTAACTAAA
>random_seq_2303
TGAGACCTCGGCGTACGTCTTTACGCGCCGGTT
>random_seq_2304
CGAGACCTAATATCACAACGGGTTCAGTCTAGT
>random_seq_2305
TGGGCTGTGCACAATATCTGTGTTGCCTCCCAT
>random_seq_2306
TAAACTTGCTATTGCCACCGCCTCGTCCATGTC
>random_seq_2307
CCAATTGGCATAGCCTGGCGAGGGCGTCTCAAG
>random_seq_2308
CATACACAACGGCGCGCGAAAACATCTAAACAA
>random_seq_2309
AAAACATAATGACTAAAAGCGTCAGCCTTGCCA
>random_seq_2310
AGCAGTTGAAGGGTCCGGGTACTTGACACAACG
>random_seq_2311
GCATGACAGTTCGCTTGATGTTACGAAGGAGAC
>random_seq_2312
GAGACAGCACTTTTCTCAGTCCATAGAGGTAGT
>random_seq_2313
TCCCTTCGTTGCGCCGGATCAGCGGTTGTACAT
>random_seq_2314
ATCCGCTCCCGTTTGCTTAAATCTGATTATACT
>random_seq_2315
TCCTCCAGCAGCCGTTTGGAATACTCGGAACGC
>random_seq_2316
ACGTCATACTGTATCATACGACACCACTCTTAA
>random_seq_2317
CAAGTTACACTCTCACCCGGGCGGTCCTAAGCG
>random_seq_2318
AATATATTCGTGCCTTGGGCTTGTGTCGGCAGC
>random_seq_2319
CCTTTCCGATAACTCCCTAATTACATTACGCTA
>random_seq_2320
ATTTATAACTTTAATGTGTCACCTCGACCATCT
>random_seq_2321
TGGCCTTAACCTCTCACAAGTTGAAACTTTAGG
>random_seq_2322
CCCTTCTAACAAGCACCCCATGTGGGAGTGAGC
>random_seq_2323
ACCATGGTTTTTCTACCCCGCTATCCGACGCAA
>random_seq_2324
GGCACCACACACCTAGGAAGGATTTCTAGCAAG
>random_seq_2325
GTTGTATCCCTACTAGCCCCAGGGTTAACACGC
>random_seq_2326
GGCTCGCGTCCAAACCCAGGCCCCTGTTCAATA
>random_seq_2327
GAACAAATCTGTAAAGACGTGCCGTCTTACAAA
>random_seq_2328
AAAGATTCGTTTGGGATTGAGTACAGTGGTGTC
>random_seq_2329
CACATTCTCCGTCTCCTGTCGATCAAGCATTGA
>random_seq_2330
GAACACTGACTTCTCGCCATTAGCTTCTTTTCA
>random_seq_2331
CACGTTAACCGCATCCCATGAGGTAGAGGTATC
>random_seq_2332
GTGTGGGAATTTGGCGCTGTGATCGACAAATCG
>random_seq_2333
TCGTCTTCGTTGTTGGATCAATCCGCTTGCAAA
>random_seq_2334
ATTTGTCATTAACGCGGCTCACGATCACTAGAG
>random_seq_2335
ACCTACTAACTAGGCGCCTAAATACTTTAGGCC
>random_seq_2336
CATACCATTATCCGGCTGGTATAGTGATAGTGG
>random_seq_2337
GTACCATTATTTTACTAGGCGATATGCGACGTC
>random_seq_2338
TCAATTTATGAGAATTAGACACCCGCCTTGGGT
>random_seq_2339
ATTGAAAGGTTAACCTGATACCATGAATTGTCC
>random_seq_2340
ATCATAACTTATTGAGGTTAGTGTAAACCGAGC
>random_seq_2341
GCCAATTAACCTATGGGCGGCTTAATATTTACC
>random_seq_2342
CGGGAATGCTTGCTCTGGACGCATTAAGTTTCC
>random_seq_2343
TCGTGTGTGACTGTAGCGTCAACCCTCCTCATT
>random_seq_2344
CAATAGCAGAATGCTCTTGAAGATAGTGACTGG
>random_seq_2345
ATAGGTGAACAAGGGAGGATGTCGAAGATAGGG
>random_seq_2346
TTACGCGTCTGGGCATCTGAGGCTAATGCTGCG
>random_seq_2347
CCATCAGGCGCTTGAGTTTGTTGAGCGATTGTG
>random_seq_2348
CGAGGATATTAACTTTGCAAAAGTTCCCTTGTG
>random_seq_2349
GCGACGCCCATGGGCGTCACTGTTTATGGGCAC
>random_seq_2350
GTACGCCGCCGTGAATGTCCCAAGTAGCTAATT
>random_seq_2351
GCGCGACATTACGTGATACTTCAGCGTGTCATA
>random_seq_2352
AATAACGGATACTATCAAGCCTCTGCCCGGTAC
>random_seq_2353
AACCTTACGGTTTAATCATGTCCGAGTTCTAGG
>random_seq_2354
CACATGTCGATGTGGAGTACGCAGATCTACCTA
>random_seq_2355
AAAAATACCAATGCCGAAGCCTCAAGATGATAA
>random_seq_2356
CCGATTCGGCTTACGGCTGCCGCATCCGGTTAA
>random_seq_2357
GCCGGAAGATCCGAGCAAGTTACCAAAATGAGG
>random_seq_2358
CCGTTGCCAGAGAAGCCAAAATCGATGTTGGAA
>random_seq_2359
AGGGAAGTATTAGGTCTCCTAGGGTGGGGTAAT
>random_seq_2360
AACTCTGAGAGTACTTTAGCGTAAGAGAAGGCG
>random_seq_2361
ATAGGGATAACTGTACCTTCCAATAAGCATCCC
>random_seq_2362
GGCGTACAAATCGCCGGAGGACACGGTATGACT
>random_seq_2363
ACCAGTCCGCTCCCGAAACCGTACAGGATTGCA
>random_seq_2364
ACAGAAACAACTGCGCTCAGGAAGCAGAGAAAT
>random_seq_2365
GTCTTTGCAGCGGCCTGAACCGATGGGACGAAC
>random_seq_2366
GGGGTGTTATACCACGAAATCGGCCACGAGGGA
>random_seq_2367
TACGCGCGGCGCGGCATTAGTGCCCCTAACCCA
>random_seq_2368
ATTTAGCACTAGGGGGAAAGGAAACTGACGTTC
>random_seq_2369
TCTACTGGTAACAGAGTCTTGTATTTTCATGGT
>random_seq_2370
AACGAGCCACTTAATTAAACCCCGAATGACATT
>random_seq_2371
ACTAACATTGTTTCCTCGCAGCCACTTCCCACG
>random_seq_2372
AAGATTCCGTGACATTGCAAAATGTCGGGCCTC
>random_seq_2373
GCCAATACCCGTAAATGCGCCCCAACGATAAAC
>random_seq_2374
TAAACACTCGTGCCGGTGACAAAGGTCACTTCA
>random_seq_2375
AGCGTCACAGATTTTTCAAGCTTAACTGCCGGT
>random_seq_2376
GGTTGATGACTTCCCTCAGGCGACACTTATTGA
>random_seq_2377
CTGGAAGAGAGCAAACTGCCAGGGTGCGCCGTT
>random_seq_2378
TGCTAGGCGAACGAGCGAGGCCAGCATTTAGGA
>random_seq_2379
TTTAAGAACGGACTCGATGGAATACAGACTCCT
>random_seq_2380
TCAAGGTTCTCTCAGGATGTAGAGGTTGCGGTA
>random_seq_2381
CCTAATTTTTCACGGGATCTTATGACTGGCTAT
>random_seq_2382
TACTGGACTTCAATGGGAATCCCATCAGTGTTT
>random_seq_2383
GGGACACAACGGCAGGTGGCCCAGACTGGTCCC
>random_seq_2384
GCTGTCGGATCACCTCGGGCATCGATGCAATGG
>random_seq_2385
GCCCCGCGTCTATGCCGTTAAAGCGAGTAGCAC
>random_seq_2386
GGTAAACAGGTTATCCGTCTAGGTTCCATCGTG
>random_seq_2387
CTAAGGTATACTTAACGTCAAGAGTAGCTTGGG
>random_seq_2388
GGACGATAAGCGTTTCGCCTCTGAGCTATCATG
>random_seq_2389
CAGCCATGCATCGGCAAGCGTTACAAAAGGTCC
>random_seq_2390
GCGTTGGTCGTACGGCTTCAGAAGTTTGCTCTT
>random_seq_2391
GTGTGTACTGTTCGGTCCTGCCGGGTCCATCTT
>random_seq_2392
GCACGTCGTAAGAAGCATGCATGACTTCTTGGA
>random_seq_2393
TCACTGCAGGCTAGGTAGAAAGTTAGACCACCA
>random_seq_2394
AAAGGCCTAACATCTTATCGTACAGCACCGGCT
>random_seq_2395
CCCCGCCTGCGAGCAAAGTACTGTACATGAGTG
>random_seq_2396
CGAGTAAGTGAGAGGTATCCTTAGTCCTGTTTA
>random_seq_2397
TACAGGGTTCACTTTTGCACGATCTCGGGTACC
>random_seq_2398
CACGTAGGTTCCGAGTTCTTATCCGGCGCGGAT
>random_seq_2399
TATAGAGACGAAGATAGGCCGACTTGTATCTGT
>random_seq_2400
GTCTGGCTCTTGTTGGCTCGCCGAGCGCGGTAA
>random_seq_2401
TACGCCTCTCGATATTAGACGCCTCCCGACCTC
>random_seq_2402
ATTTCGTTCATGGTCGCTATACTATCTGCGGAT
>random_seq_2403
AATCCGCCATAAATCTATTGAGATTGCCGGATG
>random_seq_2404
TGTATACACCATTTCGCAAGAATGTAGGTCACA
>random_seq_2405
CCACTTCCAAGCTCGTCAAAGGCTGGACGACAC
>random_seq_2406
GCATGGTGAAGAAGGCCTACCCTGCTGGATGAC
>random_seq_2407
TTAGTAGCGACTTAATGCTCCAGGTTTTAAAGA
>random_seq_2408
ACATCTTTGTAGGGTATTCACACTATGTGTTCA
>random_seq_2409
GGGGGCGGCTTACGTCGGTACGTGCACACTAGG
>random_seq_2410
TATAACTCGTTCACAGTAACACTTCGTCTCGTT
>random_seq_2411
GGGTGGGGCTCGAAAACCCCGCGGCGAAGTATC
>random_seq_2412
TAAATGGAGGCGGTTTCTGGATATTAGTTTTTG
>random_seq_2413
CTAGTTGCCATCACGTGTTCCTATAATGGAGCA
>random_seq_2414
CACGTGCCCGGATTACCATACCCCCGATGTAGC
>random_seq_2415
ACATTTCTTGCCATTAGCTAATTACTGCACCTG
>random_seq_2416
GACCTTGAACTACCCGAATCTAGACATCGATTG
>random_seq_2417
TAGCAGAGAAGACGCTCGGAGACCTCACCAGAG
>random_seq_2418
GGATTTAACTTCACTTGCACATAAATCGATCAA
>random_seq_2419
TCTTGGATTGAGAAGTACCGTCACTGTCCCTCG
>random_seq_2420
GTTAAAGCGTTCATGGGTTGTTAAATACCAGCT
>random_seq_2421
CGTCGATGTATAAGACGGAGGCCATGTTTACGA
>random_seq_2422
AGCTATACTTGACCTGAACTCCCGTGTGTCCGA
>random_seq_2423
ACATCGCCAGTCAGCGCTAACAAACATGGGGGC
>random_seq_2424
GTGAGGCCTTGTCGTAGAAATCATTTGTCGCTA
>random_seq_2425
TAACGGATGATGTTAATAGTGTGGTTCAAAGTG
>random_seq_2426
AGTACATGACGACAGGATCGCAGTACTTCCTAG
>random_seq_2427
ATGCGTCCTTTATGAGGATATTCGTGTTCTGGA
>random_seq_2428
TGGCTTTCACTTGTTGTTAGGCGGGGTGTTTGG
>random_seq_2429
GACATTATTAGTAATTACACCCATGGTACGAGA
>random_seq_2430
TGTGGACCCCATTGGAAAGCACGCAAGATACCT
>random_seq_2431
CTGCCTGGTAAGGGACAATGCTGACTGGTGTCC
>random_seq_2432
GGTAGACAAAATAAGAGCGTGAATTGGGGCTCT
>random_seq_2433
CCTTGACCAAGACGCACAAGGAGTAGGTACTAT
>random_seq_2434
CGGGTCGGGTGAGCGCCAAGTGAGCCTAGAAAA
>random_seq_2435
ATGTTTTCCCATAATCTAAATCAGATAGTGAAT
>random_seq_2436
GCTTTCACGGCCCGTTATTCATCGCTACTGTAT
>random_seq_2437
AACTGGGCCCGTGTAGTGATCCGTTTCCCTTAG
>random_seq_2438
GAGGGCTCCCTAGGCGGCTGCTGTCTCAAGACC
>random_seq_2439
GTCCATAACACAATGAGGAGTCATAAGATCTTG
>random_seq_2440
CATTGGCGACGATCCGAGGCACTCCTTACGTGT
>random_seq_2441
CTAAGAATTAGCCACCGTGTAAGAGGCTTTCCT
>random_seq_2442
CTGAACGGCTGGAGCCGCTCGTAAGCATATGAG
>random_seq_2443
CTCCAAAGAATACTTCCCTCCGATAATCTTACT
>random_seq_2444
CGCCCTGCCAGTCAAAGGACCGTGTCCAAGTAG
>random_seq_2445
TCTGTCATGCCTTTGTGCAACCTGCAACTAGAG
>random_seq_2446
CTTTGTTTCCTGGACTGTCGCCGTAAACGCCCT
>random_seq_2447
CCACTATGCTTTGCATGGCTTATACTCATTCTT
>random_seq_2448
AGCCTTACAGGCCGAGTTCTGGCAGTTGGTACG
>random_seq_2449
CAGTAATTCATCTCAACCATTCGCACCGCTCGT
>random_seq_2450
CGGCAACTCGTCGATGTTGATAAATGGCATCCT
>random_seq_2451
ACACCCAATTTTGACGGCCCATGCATTATATGT
>random_seq_2452
CGGGTGCATGTATCGCTACGCGCCAGTTCTCTA
>random_seq_2453
CTAATTCGACTGCGTTCGCGTCTGGAAGATACA
>random_seq_2454
TGTAGACCCAGTGTACGCCTACGGGTCGTCAAT
>random_seq_2455
GTTGCTAGCCAGTTGCATTGAGCTTTATCTTGT
>random_seq_2456
CGTATACCGGCCCACCCCAGAGGTCGAGCCAGT
>random_seq_2457
GCTCTGGCGAATATATATTGCAGCTCTGGGGGT
>random_seq_2458
TCCTGAGCCGGCTTAGATGGATCAGCAAAGGTT
>random_seq_2459
TCTCGAGAAAGGAAGCTGCACCTACCGACGACG
>random_seq_2460
AAAATCTCTGTGTCCTGAGGACGTTACACATCA
>random_seq_2461
CTCAATGTTTGGGGCCGCCGCCTAGGGGAAAAT
>random_seq_2462
GTGGGAACTGTCTGGTTTGTGAACCTCTATTCT
>random_seq_2463
GATGGGTCAGCTGCTACCTTGCGTCGTCCTGGT
>random_seq_2464
CCCGCCCTCGGCAGTGTCTAAGCGCAAGAGCTT
>random_seq_2465
ATGAACATTGCAGAATGGTCAAGGCTATGACGG
>random_seq_2466
TACCCAACGCCGTTCAGAAAGTAGATGTCGACA
>random_seq_2467
TTACAGGACAGCGTTGAATGACCAAGCGTACGA
>random_seq_2468
GACGAAACAGAAGCGTCGAATCCGACTACCATA
>random_seq_2469
GCTCACAGTTAGGACACTAAGCTTGTACAGCAC
>random_seq_2470
ATCTATTACTAGCGGGAGTCGGTGAAGATGTCT
>random_seq_2471
GGTTTTTCTTTATCCCTCGCCCAATCCCAGAAA
>random_seq_2472
TCGTATTCGGGATGCCTAACGAACAAGAATTTC
>random_seq_2473
CTCATGATCAGTGAACCCCGGATTGTCAGCGCT
>random_seq_2474
GTTCGGTTGTTAGAGATTTTCTCGCTGAGGAAG
>random_seq_2475
CGTGCGAGAGACCGGTCCCGCTAAGGACAGAAG
>random_seq_2476
TATAGAGAGGGGGTACGTTGTCGTTCTAAACGA
>random_seq_2477
AGTTCAACCCGGGAGGCCGGAACACGCGCGCCT
>random_seq_2478
GCCCTCAGGGATGACATTGCTAAATCAGGTTTG
>random_seq_2479
GTCATGCAGCGGTGTATGGGGAAGGAGTGGGTA
>random_seq_2480
GGGCGGTAAGGAAAGGGTGGGGCCTCCGGCGAC
>random_seq_2481
AACGTCTGAGTTATCCGTGATGATTCGTTCAGC
>random_seq_2482
CATTTGTCGGGGTCTAGGATACCAAATTGCATC
>random_seq_2483
GCCCCTTAATCAAACGACATCCAGTGCCCCAAG
>random_seq_2484
TGCCAGGGCCCAGTCTGCCGTCGTGTCCCTAGG
>random_seq_2485
TTCTCTGGTAATAAGACTGTAACTTAGGCAAAA
>random_seq_2486
CGTGTAGCGAGAGCACGGAATACCCCATCAACG
>random_seq_2487
TTGGCAGGTTAACGAACCGCTAAACGACACCGA
>random_seq_2488
AGCATCAGAGACACTCCGACCTTTAGCAACCAT
>random_seq_2489
TGAGGTAGTTTCGTCGAGTAACGCGGACTGCGA
>random_seq_2490
TTGTTAGTAAGAATCTGAGTTGGTATGATCTCG
>random_seq_2491
CCACTAGTTCTATTGTCGTTTGGGCGAATGCCA
>random_seq_2492
GGTTACGGCCACGTGAGCTTACTCCACAACGAC
>random_seq_2493
GAGATAATATCGATATGGCGACTAGTCCACAAC
>random_seq_2494
TCCAATTCCTCGTTCATCTTGAAGTGATCCCTG
>random_seq_2495
ATAAGGTCAAATTAAGCTTGAATGCGGACCTGG
>random_seq_2496
TGGGCGGATTATACCGGTATACCGAGGCGACAT
>random_seq_2497
CATGTCCACTATCATTGCCTAGATCAGTACCAG
>random_seq_2498
GGTGCTTACTTTGAACTGAATGCCTATGAGCAA
>random_seq_2499
TGGCCTGCAAGGCCTTTAATGCACAACACCCCA
>random_seq_2500
CACTACATCAACTAGCTGATTGACCAGCGGTCG
>random_seq_2501
TAGTTCGCTCTCGTCGAGAAGCAGGTCCGTATA
>random_seq_2502
GTATCGATCATAACCTTTGCCATAAAGAAATGA
>random_seq_2503
TGGGAATAGAGGTATCACGTAGGCACGAACCTT
>random_seq_2504
TAGGTTCGTAATAAAGGCTATATGATGTAAGTT
>random_seq_2505
TCGCGCAACATTGCGCCGATCGGATCCGACCAG
>random_seq_2506
GTTGCTGTAAACTATATTGAGAGCCACCCACCA
>random_seq_2507
CATCGTGACGTAGACCACGGGCAGTGGACCTCT
>random_seq_2508
GAATGCTAAATATTGAACCCTCTGTTCTCATGG
>random_seq_2509
CTAGCCACACTCAGCTGTTATACTTCATTACTC
>random_seq_2510
AGCGTAGTGAGGTCATACCCGAGACTAGAGCCA
>random_seq_2511
ATATACTGAGAGATGGCCCAATTCCTTCACGTG
>random_seq_2512
TACCCTGAAAAAGGCGGGAAGGCTGCACGAGGT
>random_seq_2513
ACCCAAGCTCACTCTATAGGATAAGGTTCACCA
>random_seq_2514
GAGCGAAGTGCTGGAGAAGGGTTCCATTACGAC
>random_seq_2515
AATCGTAGTAACAGTCATCACGGCAATCGGGTT
>random_seq_2516
GGCGTCTCTTTGGACATGACATAGCCTACATCT
>random_seq_2517
AGGGGTCAGTTCGTGGTCAGAATTTTGATCGTA
>random_seq_2518
CTAATGTTCATTCCCGTATACTACTTAGGTCCG
>random_seq_2519
AATATCACCAGCACCCAACCGCACTGAGGGACG
>random_seq_2520
ACTTATTTCCACCGTCTGCGCTAAACGCGACTT
>random_seq_2521
GTGCACATTACGCCCTATGCTGTCAGGCTCTAG
>random_seq_2522
TGTGGCGCTGACAGGCTTCAAACTTCCCTCGGG
>random_seq_2523
AGCCGCGCAAGTCCTCAGTCGAAGACCGTGACG
>random_seq_2524
GTGCTTGGCATTAGGCGGCCGCTTGATCCCGGC
>random_seq_2525
CCACTCCGCCATAGGAATGCATTGCGTGCCGCA
>random_seq_2526
TAATCTCCCAAGCTAGCTTGGATCCCCGGGCCG
>random_seq_2527
TAAGTTCAAGAATTGATTCTTAGAGTACGGAGC
>random_seq_2528
GGTCCAAACGGTATACTGACAAAACTTATCGAG
>random_seq_2529
CGAGAGCTTGCCTTACGAACCGTGAGAAGCTAA
>random_seq_2530
TCACTAGACACGTTCGGAAGGTTTGAGAACCAT
>random_seq_2531
ATGGGACCGTCCTTTGGGAGCTTGGCAATTTTG
>random_seq_2532
CATTTAGATTTGTATATGCTGGCCGACGTACGC
>random_seq_2533
GGATCTCAAAAGGCGGCCTGGTCTACCCCGCAA
>random_seq_2534
TGATAATAGCCAGGGTGCACGCCAACGGTTCAA
>random_seq_2535
CTTGCTTTAAATTCATCACTTGGAGATTGTGTA
>random_seq_2536
AATGCATCCCCTGACTGCACCGGCTGATACTCA
>random_seq_2537
CGTTGAAAGATTAGCTAACAGCCGCCGGATACG
>random_seq_2538
GAGACTCGTAGCCGCAGAGACACTATGCATCTC
>random_seq_2539
GGAGGTCGATATACGTCTCCCTTAGCTTTCGCT
>random_seq_2540
CAGGCTACTCCCATGTTGACGTAAATAATTAGC
>random_seq_2541
GAATCATTTAATCCTCAGACGTAGGCGATGATT
>random_seq_2542
GATTAGCGCCCGTATCGGTTGAACAGCCCCTAG
>random_seq_2543
CCCGATTGGTCACTAACCAGGATTTCCCATTTA
>random_seq_2544
GTAGAAGATTGACTACTACCCAAGGATGGAAGG
>random_seq_2545
CGCTCGTAGCACTTTAAACGCACAATGCGCAAG
>random_seq_2546
AGCTCCAGCCCTTTCTTTTGGGGCTCATCACCC
>random_seq_2547
TCAGTGTACAACGGTCCCCATAACGGCACGGCA
>random_seq_2548
AGACCCAACACTTGGGCGCCGAAGGTGAGCAAA
>random_seq_2549
TACAGGGCACTCATGATGCGTGGTGCTGAATTC
>random_seq_2550
GCTTCCCTCTCGGGAAAGACGGTTGATGCTGCT
>random_seq_2551
TATTCCTCGGGAATGTCAGTTCGCGGCGTTCCT
>random_seq_2552
CCAAAGCTGGTCTGCACACAAATCGAAGGCGTA
>random_seq_2553
TATTATTTGTCTTTAACAGCTGGAGCTCGGTGT
>random_seq_2554
GGAACTGGTTTACTTCTTTTACCAACCCAAGCA
>random_seq_2555
CCCCAGTCTTTCTCCAAATTGCCCTACATACAT
>random_seq_2556
ACCTCATGGGCTTGATGCCGTGATACAAGATCA
>random_seq_2557
AACTATTTGATCTCCCTTTCGCGAGCGCTGTAA
>random_seq_2558
AAACGTGACCCAGTACGAACACGTGGGGTGGGG
>random_seq_2559
CCTGAACCAGGGGCCGTGGAATCTAAAGGAACA
>random_seq_2560
GGTACTTGGAGCCTCTCCTGGCGTGAATCTTGG
>random_seq_2561
CCATGGTCCACGTGATATTGCCGAAGTACTAGT
>random_seq_2562
CCCTGGTTGACAAGTGACCCCAGTGACACATCC
>random_seq_2563
CGGCCGAGCAGATCCCGTCTAGAAACGCGAGGA
>random_seq_2564
ACACCTATATAAAATTCGAACCAATCCCTCTCT
>random_seq_2565
GATTCATACGTCCATTGGAACTGTAGTTAACGG
>random_seq_2566
GACTGTAGCCGACAAAACGCCATAGTGCTGAAA
>random_seq_2567
GGAACAGTCACCAGTATTTGTATACCCAATGTG
>random_seq_2568
ACCCGAGAGCAGAGTGATGGCCATACAAGGGTT
>random_seq_2569
TTCACATGGGAGTGGTAAGGTGATGAAGTCAGG
>random_seq_2570
GCAAATAATTTTCCAATGCCGTTACCACAGTCG
>random_seq_2571
GCCGAACAGCCATCGAAACAAACCCGCTCCTAG
>random_seq_2572
ACGAGACGTCCCTTGGGCCAACTACAACATTGG
>random_seq_2573
TGAAATGTATCGTTTGCGTTAATGAGCCTAATG
>random_seq_2574
TAATCGAGTCCGTGATCGCCCCAGGGAGACGCG
>random_seq_2575
AACACTGCACCTTCCTAGACAAAGAATCCGGCC
>random_seq_2576
ATGAAGTGTTCATTCTCTGGGTATCAATGGGCC
>random_seq_2577
CGCTACTACGACAGTTGTTCAACGTCCTACAAA
>random_seq_2578
GCGCAAATTCACGTAGGCACCGCCGATCCGGCA
>random_seq_2579
GTGTGCAATAACCTCACTGTGACAGATGATTCT
>random_seq_2580
ATCACGGGACACATGCCCTGACCCAACCTTTCG
>random_seq_2581
CCAACGAGGGCGCCCCTGTGGTCGCGCGCTGAA
>random_seq_2582
GGGTGCTATTGGCAGGACATTCCAAATAGGCTA
>random_seq_2583
ACGATTTATGCCTACGATATATGGCACGAAGGC
>random_seq_2584
GCGGGCGGCCAAAATTCTACAGCGTTCAGTGCC
>random_seq_2585
TCTAGTATGCGATCGTTCTGAGCACGTTGTTCA
>random_seq_2586
TGAGATTCTCTCGCGATACCGAACGTCTAGCAA
>random_seq_2587
CTATACTTCACTTCGAAGGCCCTAAGGCCACAG
>random_seq_2588
TCAGGATAGCCTATTCTTTCTGGAGACATCCCT
>random_seq_2589
GCCTAGGCAACTCTCTGGATTAGAAGCGAGTTT
>random_seq_2590
TGACCTTGTTGAGTTGTTAATGGCAAGAGAAAG
>random_seq_2591
ACCCCACAAATTAAGAAAGCGGCCGCTGCACGC
>random_seq_2592
TGCGTCACCGCTGTATCGGGGCGACATCACGCT
>random_seq_2593
ATTGCTCGGCCTGACACACGCTGCAGGATATTA
>random_seq_2594
GCTATCTTATTAATGGATCCTCACGCCTAACAC
>random_seq_2595
TGTGGTGTGTCCAGGAATGCCGTCCCGCCCTAT
>random_seq_2596
GCAGTATCAGGGGGCGCCAAGGTCCTACCTGTT
>random_seq_2597
TCTCCGACTGTTGGCTCGTCCTAATATAAAGAG
>random_seq_2598
ACTATACCCCAAGAGGCGTCTTCATTACCTTAA
>random_seq_2599
CCCGACCACTTCTCAGAGAGCTCATGATATTGG
>random_seq_2600
AAGATTGAAGGATATATGATCTAACCGAGCACT
>random_seq_2601
TTGCGTAGATAAAGGCCAGCGTCTCTTCCGCGG
>random_seq_2602
CATCCGTACTTCAATTTACCGTTCCGTCCAGAA
>random_seq_2603
CACGAACCTCGCCGCTATCGGCTCTACGGGGAG
>random_seq_2604
TCCTATTGGGCTAGCATTCAATCCGAAATGTTG
>random_seq_2605
ACTCTCCCTCTCCCTACCATCCTACAGAATCGT
>random_seq_2606
CGTAACGGAAACATACGGTATGTATACTGCGTC
>random_seq_2607
GTGCGGCCTGCTGGCCTCGTTTACCACCGTAGG
>random_seq_2608
CCGGGTAGTTTGGATCGCTTCAGGTCGGAGAAG
>random_seq_2609
AAGTGGCCCCCTGCCCTTAGTTACCATCGCGAA
>random_seq_2610
GCTATGACGCACCGCTCAAACTTGTATTGACGA
>random_seq_2611
GGTTACAATCCGCTCACCGTTGAGACCGGCCCC
>random_seq_2612
GAAATCTATGATGTTTGGTCTTTCTCAGGGTGT
>random_seq_2613
CCTTCACATCCGTCTAAGCACCCCCAACGTTCT
>random_seq_2614
GCTTCTCAACCATGAGTAACTCATGATGAGACC
>random_seq_2615
TCAAATCATTTTGGCGTTTATGGGCAAGGATTT
>random_seq_2616
GAAAAGCGGACGTACGTGTACGCCCTCACACTG
>random_seq_2617
TTGAGAGACGGTTGTGGCACGAAGCTCGTCACT
>random_seq_2618
AATCATAGTTCGACTACTGATCTCTGTCGCAAT
>random_seq_2619
TCAAGGGGTCGGATCCCCGTTTTGGAGCCCGGG
>random_seq_2620
TGCTGAACAAGAAATCGAATCGTTTACGGAGTC
>random_seq_2621
GCATGTTTTGCGCATCGCCATGCTGGCTCATTC
>random_seq_2622
CGTATCAGTTATGTGACGCCCCCGTTCAATACA
>random_seq_2623
TCAGCTGACACGGTGCAAGATAGTTTCTCAAGC
>random_seq_2624
GCGTGAGTTCGCTGCACCTGGATGATGGGAATG
>random_seq_2625
GTGCAACCTCTGACGTGTGGCCGGCTCGTAGGT
>random_seq_2626
GGCTTCACATAAATCTTTTAATGGTCTTGATTG
>random_seq_2627
GTTGATCCCACTTGCTTCGTTGGTGGATGGGAC
>random_seq_2628
TCGATCGAGCTTCGTGGTGTTCTCCATTATACA
>random_seq_2629
CCCCCGCGTTGGACTAGGAGCATGGCCATAGCC
>random_seq_2630
TAGTTTTACTCGGTAGCTCCTAGTATACAGGGT
>random_seq_2631
ATAATCACTCATCGCTCTATCGCAAACGCAGAA
>random_seq_2632
TGCAACTTAGAACGTGTATGTCTCATATCTTCG
>random_seq_2633
GGCTCGCGGCATAACAGCTTCAGAATCTTTCGT
>random_seq_2634
TTGGCAACCGGCACGGAAGTCGGACCCTATGTC
>random_seq_2635
GCGCCGTGACAAAACGAATGTCCAATGTTTCAT
>random_seq_2636
TTACGATTACTTCTCGAAGCACACGGTTCTCTA
>random_seq_2637
GGTCCTTAACGTGCTTTCTCGGGATTGGGTTTC
>random_seq_2638
CTTAGTGGGCAGAGACAGGCACCCAAGACGCTG
>random_seq_2639
CCGGTGGCGCTTAGACGCGTCAGGGGGCTCGCC
>random_seq_2640
TATTATTAGTGAACTTGAGCGCAATGTCGCGAT
>random_seq_2641
AATAACACTTGGAGTTTATTCCGACGTGTCGAT
>random_seq_2642
CGGCGGGGGGCCATCGGGATGCGAATAAGATAC
>random_seq_2643
ACCAATGCGCATAGCGGTGAGTCTTTTGACTCA
>random_seq_2644
GCACTCAACTGGACCAAAAAGAACCACGCCCTC
>random_seq_2645
CAGATGAGGCTAGCTCACAACAAGCGGGAAGGG
>random_seq_2646
AAGAATGAGCGCCTCGAGGGCACTAATCAGCTT
>random_seq_2647
CTCACACGTCCGTAGGGTCACACGCATCAATAC
>random_seq_2648
CCTTATTTCGCGGTCCGATGCCAATCGCTAAGA
>random_seq_2649
CTGCAACGCGGGGTAGGCTCATATGTAGCCACG
>random_seq_2650
CGAGATTTCGTGGTATGACCGTGAAGGGCGTGG
>random_seq_2651
GTATTACAGGTATGGAAAGACTGAACGCCCGTC
>random_seq_2652
AAACTGCAGCTCTCACTCAGGTTTCGTCACGCG
>random_seq_2653
ATAGTAACCCCGGGTAGCCGGTTACGATTCTCC
>random_seq_2654
AAGTTAAGTATCCCGCTTATTTGAAATGATTCG
>random_seq_2655
TTGAGCCGACAGGCTATTAGACGCCGTAATATT
>random_seq_2656
ACAGCTACCTCGATATCGAGCAGCCGTTAATGT
>random_seq_2657
CTGTTCGGGGTATGGTTGCTGCCGCCGAAATCA
>random_seq_2658
GCATTGTCACTTCTGTGCCATTCGCGTTTCATG
>random_seq_2659
GGTCTGGGCTTCTCTCATATAGTTTGACCAGGA
>random_seq_2660
CGTATAAACATTTCTAAACGTTATTGCCGTATG
>random_seq_2661
ATCCGATTGCCGCCCCTATCGGAACCGCGCGTC
>random_seq_2662
TACATATACCAGTCGGGATGTACCTCCAACAGA
>random_seq_2663
ATGAGGCCTTTAGCGCCCCGCAACAGTCATTTC
>random_seq_2664
TTTTTGATTATTATAGCTTGCTCATGCCTGCCG
>random_seq_2665
GCCGTAGAAGCAGCATAAAGTCGCGCCCATCTC
>random_seq_2666
ATTGGCAAATATTAACGTTCCTATGGTGGATAT
>random_seq_2667
CATGCGCTGACTCAAGCCGGAAGTCCGCTCAGT
>random_seq_2668
AGCCGAACTATCTAAAATCGTGAACCTTTTCAT
>random_seq_2669
TGCTAGGATAGGTAAACTCAGCGCGGACCAACA
>random_seq_2670
TCCCCGCGCTTTTGCTCTTGCCTGCACACGGCC
>random_seq_2671
CCGGTGGCCCCCTCCCGCGCGCAGGGGATAACC
>random_seq_2672
GGCGAGCTCAATGCGCCACCAATATCGCGGCCT
>random_seq_2673
AACGAAACTACGCTTCATATCCGGGAGGTGCGC
>random_seq_2674
TAGAATTAGCTCTCAGAGTTTATGCGCTTAATT
>random_seq_2675
AGTGGTGGAAGATTACTAGCTCTCTAGGCACCC
>random_seq_2676
AAGACTAACTAATCGGGTGGATCACGCGTGAAT
>random_seq_2677
TCTGCACGGAAGAGACGACGGTGGCTGTCTGCA
>random_seq_2678
ACGAGTCGTCCACCCTGTAGCTATTCTGGGAAC
>random_seq_2679
GCATGTGTTCCTATCCGTCAAAATTTATTTGCT
>random_seq_2680
CGAAGCATATCGATCATTACAAAACCCTGCTAA
>random_seq_2681
AGAATTTTTGTATGTTTTCGCATTTCTTAACCT
>random_seq_2682
GGCCGGAACAGTTACGAGCAAGGTCGTATGTGC
>random_seq_2683
TAGTGATAATCAACCGAACTGTCGATACTAAGG
>random_seq_2684
GCAAACTTGGCTTTACCACCAGAAATCGACCTA
>random_seq_2685
GAAGACCTTTTGGATCATGGTCATTGTATACTA
>random_seq_2686
ATCCTTAACGGGCAGTTCCGTAGAGATTGTTTC
>random_seq_2687
TATGCGTAGGTCGAGTGGTAGTGTGTGAGGTGC
>random_seq_2688
AGAATTCGTGTGATCATGCTGTCAGGTTTTTCG
>random_seq_2689
TGACTGCCTTGTTAGTCCGCGCGTTCTATGGTC
>random_seq_2690
CTGGGGCGAAGGGAAATATTGCACACCTTAACA
>random_seq_2691
AAAGGAGCCGCGCTTATTCTGTGGGTCTGACCT
>random_seq_2692
GGGGACATTCCTAACTAACGCTCCGATCACCCC
>random_seq_2693
GTACTATATCGGTATGTTCTTGTGCTTCCGAAC
>random_seq_2694
CTATGCGTAACCGGGATCGGTAGTTGACTGCTC
>random_seq_2695
TAGGCAAGGGTTGGTACTGTAAGCGGAACGCCC
>random_seq_2696
TTATTGCGGAATAGAAGTAACTTCTGTACACGC
>random_seq_2697
TTCGGCGTGGACAGGATCTCGTTCAAGTAGGTC
>random_seq_2698
TAGGGCCAGCGCTCGTTTAGTGTGGAGAGTAAC
>random_seq_2699
TTAAAGCTGCCTTGGCACTCTCTGGTCTTACGA
>random_seq_2700
GCCTGCACCATACTTTCCCCGACGGCGGGTTTT
>random_seq_2701
ACAATAATTGTAAGTGAAAGTCGCCTTCGCCAC
>random_seq_2702
CTTAGCCCCAGACCAGGGACTGCGGACTCGATA
>random_seq_2703
TTGTGCCAAAGTCAAGGAAGAGGGATTCCGTAC
>random_seq_2704
ACCTGCTCCGCGAGGAGGAAAGCCAGCCTCTAG
>random_seq_2705
AAAAGCAATTAACCATGATCTGCTTTAGAAGCA
>random_seq_2706
ACCTATTAAGCATCCAACTAGTAGCATAGGAAA
>random_seq_2707
TGCCAGGTAAGCCCCCGGGGGTTAGGTCCACAT
>random_seq_2708
ATGAGTCGTTGTAATGATCGTGCGTGGGGTTCG
>random_seq_2709
TATTCGGCCATCCGCGTCCATTGTTGCTCTAGA
>random_seq_2710
CGGCTCGCGCCATGGTTCGATCGTGTGGGAACT
>random_seq_2711
GGGAATGCTGCGAATCCGGTTCAAGAGAATACC
>random_seq_2712
AACCATGGCCATCCCTGATGATATGAGTGTGCA
>random_seq_2713
GCCGCGGCCCAGTCACTAATGACTGTATAATAA
>random_seq_2714
TTACGACTGCGTAACAATGATATACCCGATTAC
>random_seq_2715
TTACTGCCTTAGCAATTGTGAGATGTGACCGAC
>random_seq_2716
TGGCGACTGTAATGGTTTTCTGTAACTGATACC
>random_seq_2717
CTGTTTTACGTAATACTAGTGCAAGTAAACTCG
>random_seq_2718
GTTTTAATGCTACTACTATGTTTTGAGATGCAG
>random_seq_2719
ATCAGTATGCGCTTTGATTTAGAATAATGTTCG
>random_seq_2720
GAGTCCATTTTGACATCCTTTAGCCTCGCACCG
>random_seq_2721
CTGGGGTGCTAACGACTCTTTAGATTCATCCTT
>random_seq_2722
TGAGCGCGCGCGCTTCATTTAATCATCGACATC
>random_seq_2723
TGGAACACATCCGGCTTTATGATCGTGATGTCA
>random_seq_2724
GCATAAATTTTTCTGCGATGTAAAATTCCATAG
>random_seq_2725
TCGTGGAGCATCCCAACAGTTGTACGCATCTCC
>random_seq_2726
TTTGTCCAATTTGGTTAGACATCCGATTCGCTA
>random_seq_2727
AGGTTGGATGTCCGAGCTTGCCTTCTCTCGTAT
>random_seq_2728
AAATTCATCAAAAATATGAACTCGCGCTGAAGA
>random_seq_2729
GTTTCGAAAATGTTCCGGGTCTAGTTCCAGATC
>random_seq_2730
CAGTAAGTGCTTAATAAGGCGCCTCGGCCAAGG
>random_seq_2731
ATCTATGATACTTGCCGTCCAAATCAGCCTGGA
>random_seq_2732
ATTAACGAGCTCTTCGCTGCAATAAGTCTAGTT
>random_seq_2733
TTCCCAACCTAACGACCCAAGGCCTCCGTTACA
>random_seq_2734
TTGGACTGCCTTCAATGCACATACGCGATTCAA
>random_seq_2735
TCTCCATCGACTCAACCATGCCTGGGGAGATTT
>random_seq_2736
TCTCCGTCTGGAACCTTACATGTCTGTTCTCAA
>random_seq_2737
GACAGTACCCTGTACCGGCGCGATTCTGTGCTG
>random_seq_2738
AGGCAATAGTGTCTGGAGAAGCCAAGAGCGGAC
>random_seq_2739
AATCCGAATACACTAATGCAGGTCGTGGAACAG
>random_seq_2740
TACATGGAGAACTAGGCCCGGCGACCGGTTTCA
>random_seq_2741
ACATGCGATGCGGCATCGACACCGATTCCAGAT
>random_seq_2742
TCAAGGAGGACAATTAGCTAAGACCATGCATAC
>random_seq_2743
CTGGACTGTTGTTAACGGTTTCCGTAAAGGGAT
>random_seq_2744
TACTTCTTCTATCACCATCAGGTGCAGGAAGCG
>random_seq_2745
CCATGTCAAGTTTTCTTCTCCGGTACCCCGACC
>random_seq_2746
GGGTTAGTTTGGAGGTATGATATCGTCAACCCA
>random_seq_2747
CGGCGTGTCTTTAGTAAGCGTCTGGGTGGGGAG
>random_seq_2748
CTAGAAAGTGTCAAGGAGACTCAACCTATGCCG
>random_seq_2749
GCCCCCGTAACCATTTTTTTGAATATGGTGAAT
>random_seq_2750
TTGAGGAATCCCCTAACACTAAGAAACCATAAC
>random_seq_2751
GTTAACATTGCCCACAACGTGATTATACTGTCA
>random_seq_2752
ACGCTCACGCGAATTAACTTTATGACCATTTCT
>random_seq_2753
GTCCAGATGAAGCCGACCGGCGAAGGTCTCGGA
>random_seq_2754
CATATATTAGAAGTCTACATAGTAAATGAAATA
>random_seq_2755
TGGTGTTATATGCCCCCCCGTGCTTAATGATTC
>random_seq_2756
GCATTTCCTGCTAGCTATGAGCCTTAGCATGCC
>random_seq_2757
CTTAGAGGTGTCTCCGCGGAATGATAGCTTTTG
>random_seq_2758
CGTCAAAACTCGATAACGTTTAAAATTCCCTGG
>random_seq_2759
CCATCGCTGGATATCAAGGAGGGAGTAGATGAA
>random_seq_2760
ATCGACCGCCGAAAGGCGAGAACAGAGGATGAT
>random_seq_2761
AGACAATCTCACTTTCCGCTTTAACTCGACGGC
>random_seq_2762
TCTTGTAGGAGCGTGAATGCCGGGATCACTCCC
>random_seq_2763
TTTGACGAGGCTCATGACATATTTCCGATTGGT
>random_seq_2764
AGGAGTCCGCCCAATGTGATCGCACTTCACGTC
>random_seq_2765
CGGGCGACTCCCCAGCTGTAATCCTAGACGTAA
>random_seq_2766
ACTGCGTCGAATGGAGGTAGGAGAGGGGGTCGA
>random_seq_2767
TACGATACATTCAGTAATCGTGTTTAGTCGAAA
>random_seq_2768
AACAAGTTGCACGAGAACACTTTGGCCGGCTAT
>random_seq_2769
GACTCTATATTCCCACAGACGCACGGTCCGAAA
>random_seq_2770
ATGGCAACAGCCGTTCTCGATCCGGGTCGCCCT
>random_seq_2771
TTTATTGCCCGGGGCCGAAAATATTGCACGCCG
>random_seq_2772
CAGGCATGGAGCATCCCGATCCCAGGGACCCCG
>random_seq_2773
CCAACAAAACGATGATTTTCTAGGTCGACGGAT
>random_seq_2774
CGTTTCATCTTGACCCGGGAATTGATCTCCGCT
>random_seq_2775
TCATGCCTAGGGTATGGTATGCAAGAAGTTTTG
>random_seq_2776
GACAGACTTAAGGGAGGTCGTTGCTTTCAGCAT
>random_seq_2777
CCTGCGCCCGGTGTTCCGTGGTAAAAGTCGTGT
>random_seq_2778
ACATACTACGCAGAAGCCGCGCTACCTCCAGTT
>random_seq_2779
TGACGCTTACAACGGGTGTTGTGTTGGCCATAA
>random_seq_2780
TGCTCTAATACCGCGCCCTTGGACCCTCCTCCA
>random_seq_2781
GCGCACAGGCGCTCTTACTTCACTTTTACCGTG
>random_seq_2782
AACCCAATAGAACTATCCGCGTGACAGTACTAG
>random_seq_2783
TGACTTTTTAGCCGGCAGGCGTACCAACACATG
>random_seq_2784
TCTACGGACGTTGGGCATCGTCTGTCTTTACAC
>random_seq_2785
TATGTGCTTCACCTTTTACTCCACTGATTCGAG
>random_seq_2786
GAGTTTAGGAACATTATTCAACCAGGTGGCTAG
>random_seq_2787
CGTGGGGGACCAGTTGCAGCCCAGCTACCAGTC
>random_seq_2788
GTACATACGGAGACGTTTGTGTGCGAGGGACGT
>random_seq_2789
TTCTCATGTGGCGCATTACCCAGACGCCTGTGA
>random_seq_2790
ACTGGAACCGGCTATCTCTCAGGGAGTTCCTTC
>random_seq_2791
TATTTAAGATTCCGTTGAGTCGAAGTAGTCTAG
>random_seq_2792
CACTTATATTGAATCCCACGGAATTTGTCTCCC
>random_seq_2793
CCGCCATTGTGGGCTTGTCGATTTATACTTGCA
>random_seq_2794
CTTCGACGACTAAAGGGGTATAATTTAGTGGCG
>random_seq_2795
ACCCGGGAACCATTTCGAGCTACCTGATGGCGA
>random_seq_2796
ACAGCTCGGTTTGCGACGAGCCTTCCTCCCCAC
>random_seq_2797
GCGCGATATCGTTCGGTCTGAAGGCGTCACTTA
>random_seq_2798
GTGGTAATCACCATGCGCGCGATCCCTGCTGGA
>random_seq_2799
GCATCGCCATACCCCAGAACCACTAGAACTATT
>random_seq_2800
GAGTCCCTCTCGCCAGAGGGGAAATGGAGCTGG
>random_seq_2801
AATGTACATCTTCGTTCTATTCTTGGTGAAGGT
>random_seq_2802
TCGATGGATTCCTGTCCCCCACGGGGACCCCGC
>random_seq_2803
ACCACAGATAGAAGGAGCTCTTGAGATTAGTTC
>random_seq_2804
TTCGCTCTGTGGCGAGAGACTGCGTTCGATTTT
>random_seq_2805
ACGGATGCGCCGCCTGGACTACGATTTGTTCCA
>random_seq_2806
GTCTGACAGAGCTCCGGTGTTATAGACTGAGCT
>random_seq_2807
GGGTTCTACGTGGTACGGCAACTCTGGTACTTA
>random_seq_2808
TGGTTAGGAGCCTTGACCTGTTCTAGCCGGTGA
>random_seq_2809
ATGGTAGTAACGCGTACCTATCTTTGAACTTGA
>random_seq_2810
TATTTTGTAGAGGGAATAGAGCATGAACAAGCA
>random_seq_2811
AGGGCGGAATGTGGTAAGTTGCACGGGGTAGAG
>random_seq_2812
TAACAGACGTCGTACACATCGGCCCAGTGGAAG
>random_seq_2813
TCTACGCTACCACGACCAGGTTACACACACGGT
>random_seq_2814
AGAATTATAGTTTAGTGGACGGAAGTCTTGAGA
>random_seq_2815
GGTAACCCCATACTAGGTCGATTAGCGATGTAA
>random_seq_2816
TAAGACGGCTAGATAAAGGAGCTGTACGATGCA
>random_seq_2817
AGTGACGCCAACTGCGGATTGCTTTACTTACGT
>random_seq_2818
AACACGCTTATACTTCGCGAATGGCATGGAATT
>random_seq_2819
CTTCGATCGGCAAGCTTTATTGCGGCAGGGCTG
>random_seq_2820
TATCGGATCCGCTCTAATCCAACTTCGTAGTGC
>random_seq_2821
CTTTGAGTTACCAGTGACCCCACGATCCTCAGG
>random_seq_2822
AGAAAGACAGCCGAGAAGAGAGTATTAATTGTT
>random_seq_2823
ACGAAACCCGTCGACTCTAGCTTGAATTTGAGG
>random_seq_2824
TTGATCTTAAAATGTTGCTTCACGTGTTCCCCG
>random_seq_2825
GACCAATTATTATCAACTTGAATGGCTGTGGGT
>random_seq_2826
GCTCGGCTTCCTTTATGTACCCGAGATTCGAAG
>random_seq_2827
GTTTAGGTGTCTGGGCGATAGCAGTGTATACGC
>random_seq_2828
GAGCCATCCATACCCAGGCCACTGTTTGCTAAC
>random_seq_2829
TTAAATTTGCGCCTTGGGGATGCCACGCGTATG
>random_seq_2830
GCCGAGAGGTGCGGAAAACTAAGAGGCTGAACG
>random_seq_2831
GCGCTTAACTTGGCTCTTCCCTAGTCTACTATG
>random_seq_2832
CATCACGGTCTTAAGGCGGTCCAAAAGCGGTAC
>random_seq_2833
CATAGTTTCCTCTGGCGAACTTTTGTTGAACAC
>random_seq_2834
TACACGGCAAAAGCCCTTGTCCCAATCGAGGCT
>random_seq_2835
CCAAGCTTGGCGCGTGTCAGACGGAGAGGGCGT
>random_seq_2836
ATACAACACGACTCATCTAGTTAGGCCGTATTA
>random_seq_2837
GGATCACCATACGACAAGTTATACCTGAGCACC
>random_seq_2838
CGCTAAGAGTACTTAAATTGTATGGTGATGTTA
>random_seq_2839
AGATGACACTGAAATTCATTATCATACTATTCG
>random_seq_2840
ACGTTACTAAGTCCTTGGTGGCCTAATGCCGAG
>random_seq_2841
TAAATGCTGTTTCGTTAGGGACCTTGCCGCATG
>random_seq_2842
TCCTACGCCGACAGATGTGCGTTGAACTCGAGG
>random_seq_2843
GAGAAGTTACGGGGACCATTACATAAGACAGTT
>random_seq_2844
TCGATTAGGAACCTTGTCTTGGCAGGATTTAAT
>random_seq_2845
TAGTACTCAGTGGTATAACCAGGTGCCATTCTG
>random_seq_2846
CTAATCATTCCACCCTAGATTGAAAGAACAGAC
>random_seq_2847
AATCCGTATCAGCGGTCCTCCCATGGTGCTACT
>random_seq_2848
GGTCGGTAAATATAGTTGCGCCCGCTCGAGTCT
>random_seq_2849
CTCGGATAATTGATGTTAGTATTGCCTGATTTC
>random_seq_2850
GCGGAGCCGGGTATCAGTGTCCGAGAATTGCTA
>random_seq_2851
CGGTCCAGTGTTGGGGTGGTGATGTCCCCTCTT
>random_seq_2852
AACCTGAGAGAAATATCCAGGCCAGCATATGGA
>random_seq_2853
AAGAAGGAGTCGGTCGACGCGACGCGGTCGCGC
>random_seq_2854
TCGTTGTAGTGTATAAAATCAATGGTGATCCAC
>random_seq_2855
GATCGGATGTCCACCCCACTAGCCCGAGTGGTG
>random_seq_2856
TACCGCGCATCCTGGTACTGTCTGGCATGAATA
>random_seq_2857
TCTACTAAGGCTACCGTAGAAGCTTAGCTTGAA
>random_seq_2858
GATTTTCACTGAACGAGTGTGATGATCCACCGG
>random_seq_2859
CATCTACGAACGGGCCCGGCTAGACACGCGGAG
>random_seq_2860
TGCTCTAACCGTTCATGTACTTTGGACTTCTCC
>random_seq_2861
TAACTTGTGAGCAATTCAGTGGAGTAAGTGTAC
>random_seq_2862
GGAGTCCAGGCATTATTCCTAGTCGGAAACCAA
>random_seq_2863
AGTTCGAGAATGCGACATGAATGTCTGGCCATG
>random_seq_2864
AACCCTTAGCATTTACAAGTCCATCCAGCACCT
>random_seq_2865
ATGACATAAGAAGGACAGGACCCAATATGTCTG
>random_seq_2866
CCATGTCGGTCTCCGGGACAGAGATAGCCTTCC
>random_seq_2867
AAAGTCCGCATACACTAATAGGAAGACGCTTGT
>random_seq_2868
GACGGTCAGCCTTCCTGGGCGTTACGGGTGAAT
>random_seq_2869
CTGCATCGTTTGCCAGTAAGTCCCCGCTACCTA
>random_seq_2870
CTTATAAATGAAGACGCAATCGTAAGGAGGTTT
>random_seq_2871
CTAGTGTGAGCCCATCCCTGGGGTCCTATACTT
>random_seq_2872
TTAGTTGAGACGACTCCGCGTGCGTAGTCTATG
>random_seq_2873
TACAAGGGAGTTTAGAACGCTACCTCCCGCCTC
>random_seq_2874
GGAGACCCTTGAGGGATGTTCTTAATACAAGTG
>random_seq_2875
CTTGCTGGCGCAGCATAGATTAGAGTTCGCCGA
>random_seq_2876
ACGCTGTAGTGCGGAGCCGCTGTTAGACTCGTC
>random_seq_2877
CTTCTGTAGTATATTACATTTCCGATAGTTTCT
>random_seq_2878
CGGCGGTTGGTTTTTGAGGAGAGCCCCTGCCGA
>random_seq_2879
CGCGCTAACGTAAGTATATTCACCTATGCCTGA
>random_seq_2880
AAGTGTTTATGTAATCTCCGAGGAGTTAGTCGA
>random_seq_2881
TTTGCAGTGTCACCTCATCCGGCACACCCAAAT
>random_seq_2882
TTAGAGCTGGGATGGGGGTGTAGCTGGGGTGTG
>random_seq_2883
GGGCGCCCGGAATACTCTTTATTCCGTGGACGT
>random_seq_2884
TTCCGGCCTGCCGGATCGAATAGGCACCCTGGC
>random_seq_2885
TTGTTAGCGTCGTTTATTCGTACATTTGTAAAG
>random_seq_2886
TCTAATGGGCACGAAATTGTTTTCGGGAAGAGT
>random_seq_2887
GAAGCCGACAGAAGTACAGGTACAATGCACCGA
>random_seq_2888
ATTATACATATGACTCGTTAGAATTTGTCTCAA
>random_seq_2889
ACTCTCCCCTGCTATTATACGATTCCCAATACG
>random_seq_2890
AGAAAACAGGAGTACACACGGTCGTGAATGTGC
>random_seq_2891
AAATTCGTTTGTACAGACGTCCAAGTTTTGCAA
>random_seq_2892
GAGAAAGCCACTATAGGGAAGCGACGAGATGCA
>random_seq_2893
ATAGAAAGACCGAGGAGAAGGACCGTGATAATC
>random_seq_2894
GCTAGCGGGCTCACGCCGGCCGCCCCAAGGATT
>random_seq_2895
CGCTAGAACGGTATACAAGTGAAGACCTATATT
>random_seq_2896
TGACAATCTAAGTCCCGAATACAGTAGCGCAGA
>random_seq_2897
CAATGAATACCGCTGGATAAATCCCGAGGGACC
>random_seq_2898
GTAACCTTCGGGGACTCTCATGTGTGCGAGTGT
>random_seq_2899
TTGCAGGTTACCGCCGATGTCCCGACGCAGCTT
>random_seq_2900
CATTAATGCCGCATCGATTGGGATTCTTCTAGT
>random_seq_2901
AGACTACACCTCAAGCACCTGTACGCCCATTTA
>random_seq_2902
TCTCCGGCCTCCTTTCGGTATCTAGCAATGTCC
>random_seq_2903
ATGACTACAATTTTATTCGAGGTCAGCGAGGCC
>random_seq_2904
GATGTAGGTGCCGCATAGATTACTCTGAACCAA
>random_seq_2905
GCGTACGTAATATACACATGACCATTGCTTCCG
>random_seq_2906
GTTGCGTAGTTCTCCCATCTCCCGGTGGACGCG
>random_seq_2907
TCTTAGGACTATCATGCAGCGTGTATAAGCCAC
>random_seq_2908
CGAGTGTCTGACGCTTGATTTAAAGAGATAATT
>random_seq_2909
AGATGGATATAGACGGCCTCTTATGCCTATGGC
>random_seq_2910
CTCGCATCCCGCGCTCGAGCCTGTCTTTAACGG
>random_seq_2911
TTAGATGTCCAACCGGATCCTTTTGTTATAAGA
>random_seq_2912
CAAAGTCCGATCTACTGGTAGTAAATGGAATGC
>random_seq_2913
AGCACCGAGTAGGTCGTACTAGTCCGACTCGAT
>random_seq_2914
CAATACATTATATTATTCTTGCCCTATCCATGA
>random_seq_2915
TTATGACTTAGGATGGCGCAAGACCAGCATGCC
>random_seq_2916
CCGACGCCGGGACATTCAGTGTCCACTCTGAGC
>random_seq_2917
CTACGTAAACCTGATAGGAACACCTAGGGACAG
>random_seq_2918
GAGGACCAGTTTGAATCTCAATATCCCGTTACT
>random_seq_2919
GCGTTCCTTCCTATTCGACGTCGACACGTGCAA
>random_seq_2920
CGGGATCTTCCTATGTGAGTACTGTTCGCTTGG
>random_seq_2921
AACAGGTGTATTGTGAACTAAGTTCCGCGGATG
>random_seq_2922
TTGTTGGAGGAGATTGACCTAGTGCTAGGTACT
>random_seq_2923
TACTCCTCCTGCTAGCTAACTTGAGATTATCCT
>random_seq_2924
GTATACATAAGCCTAGAACTGCGGTAGAAGGGT
>random_seq_2925
CAAGCATACTTCCGAGCTAGCTCTCGTCCTTTT
>random_seq_2926
CAAGAGCACCTCTAGTGAGAACGCGGACCGAGC
>random_seq_2927
GACTGCGCTGATGCGTTCCGTACCACCCACTGC
>random_seq_2928
GTTAACGTAATTAGGTCACTTGACTTGGCGCTA
>random_seq_2929
GATAGCAGAGCAGTAGAGACGTGGGATGCTTTG
>random_seq_2930
CGCCTGGGATAGTGAATACTTGGTCCGTACTGG
>random_seq_2931
TGTTAATAGCGACCGATAGAGTGATTCTGTCAT
>random_seq_2932
AACTAATAGGATGAAGCCGCGCAGAAGCTGATG
>random_seq_2933
TTGGGCTCGCAATCCTCTCAGGTCGTAGATTGC
>random_seq_2934
TATAAGGATCACGTTTAGTACCCTTGATCGTGC
>random_seq_2935
GCGTCTCGGTTGATCTAAATATAGCGGATCGAG
>random_seq_2936
TATATCGACCGAAACAAGAGTTCGGTTCGTGCC
>random_seq_2937
CACGCATCACCCATGCCACCGAGCACTCATGAA
>random_seq_2938
TTATCCTGATCTGCGCCCGTTTTCAGTGAATCG
>random_seq_2939
GCCTGGAATCTCGGCCTTACTTTTGAGAGAGTG
>random_seq_2940
AACTACAGAATTTGCTTTGGATTCCAGCCAGAG
>random_seq_2941
ACAACGTTGAGTCGGACCGGCTCGGCGCGGGTG
>random_seq_2942
GCCAGGCTTTGTGTTAAAGCTGATTCGACAGAG
>random_seq_2943
TTAAGCCACCCGTGAAGAAATTGTCACAGGGGA
>random_seq_2944
GACATAATTGAAAGACAATTTTTGGCGCTTTCG
>random_seq_2945
CGAAGTTACGGAGCGGCAGACTTCTTTTTGCAG
>random_seq_2946
CATCTGTGACATAAGCCGGTCATGGTTTATTTG
>random_seq_2947
ACATTGGTGTCGAACTTTTAAATCTGGAAGGTT
>random_seq_2948
TAGACGCCGGTTGTTGCTCACAAAGAATTATAA
>random_seq_2949
TGACCTAACTCACGCACTTAAAATTACTTATGA
>random_seq_2950
GGACGTAGATGAATCGACCCACGTGCGGCGGAA
>random_seq_2951
TCAACGCGGGGGGCACTTTTTGTACGCGGCCCA
>random_seq_2952
ATTACAATCAGAGAAAACATGGCTAAATAGCAC
>random_seq_2953
ATACTCTACTTCTGCGACATGAAGACTCGAGGA
>random_seq_2954
GAATTATACCCAGGCATAGATGGAAGGGGCAGC
>random_seq_2955
TAAGCGGGCTAGGCGAGAACAGGAACCATCTCT
>random_seq_2956
ATAAGAGCAGAATCAATATTTGTGTCGGCGGGA
>random_seq_2957
GACAATATGTATACAGATTGGGACTACGAGCAG
>random_seq_2958
TCGGGAAGAGGCCGGCTAGCAAAAAACCTATAT
>random_seq_2959
AATAGAATTCCCGTAATTACCTAGCCGCTGGGT
>random_seq_2960
CTGTCTTCGGGCCGACTACGATCACCTGTTGGC
>random_seq_2961
AGGTGCGGTTACATCTCTATGATGGAATCCTCA
>random_seq_2962
CGGCATTCTAAAAAAAAGAGACTTCGAGAAACG
>random_seq_2963
AGCAATTAGGATAACGTGCTGCAACAGTCTTTC
>random_seq_2964
TTCAGCCAGAGTCGCCTATGAATCCATTGAGAG
>random_seq_2965
CCTTTCCGCTCTCATGTTGTCCAAAAGAACAAAC
>random_seq_2966
CAGGTACAGACAAGGTAGTCCTGAACACAATGTG
>random_seq_2967
CGTAGCCCCCGCTCTGCACCCGACTGTGAAAGCA
>random_seq_2968
TGTTGCGTCCGCGTGAGCCACTGTCGACTTTCGC
>random_seq_2969
ACACCGGCACATCCACCCTCCTGATCCCCTGGCT
>random_seq_2970
GTATTTGATTGACAAGCAATTATCTGACATACCT
>random_seq_2971
TGGCCCTCCAATATCAGGCTAGCTGCGTAAACCC
>random_seq_2972
ACGCTCAGGGACACTTTCCCCTAAAGTGGATACG
>random_seq_2973
CTCCTAATGGAGAGCATACCACAAGGCTACAATG
>random_seq_2974
GGGGGTGCGATCAAGTCCCCAAGAGGTAGGGTCA
>random_seq_2975
GGGAGGGAAACCAGGGGGATCCCTTTCGTTCCTC
>random_seq_2976
ACTCTCGCTAAAATTGGGCAAGCTTGTGCAACGG
>random_seq_2977
CTCCATAATGGAATGCTGCGCAGACATTACCCCG
>random_seq_2978
GCCGCGCCGATCCATCTGCACATAGACACCCCGT
>random_seq_2979
TTTTTAAGAGCCACAGTAGAGCGAGCAGTGGCAT
>random_seq_2980
CCTTAAATGAGGCCACACGGTATTGCGCTGGATC
>random_seq_2981
TACATGCGAAGCGGGTATCCCGTCAGCGCACGAG
>random_seq_2982
AACTTTGATCCGTTTACATACCTACTCAGAGGTT
>random_seq_2983
TCTGATACAGTGATCCAATTAACCTGATGAGCCA
>random_seq_2984
CCCAGGCACTGCCCTATCGTGTCACTAGAGAACC
>random_seq_2985
AACATCAGCCAAAGGTGAGACCTTGGAGGGTACC
>random_seq_2986
ATGGAGACTAAGAACCGAATGCATTTGTCTTACT
>random_seq_2987
TAGATAATATGGAGACGGTGTGCTCTAATCACAC
>random_seq_2988
AGTACTGAAATCCGAATCACCAGGCGACCCAGGT
>random_seq_2989
GACGCAGAAGAGTAATAGCGTGCCTCACTGGCCG
>random_seq_2990
CGCACGTAATGTAGCCGGTGTGCTGACACATTGG
>random_seq_2991
GGCGGTTGTTTTGCGGTAAAGAAGTAAGTGAGAC
>random_seq_2992
CAACATACGAAAGTGCATCACCTCCAGCCGGAGG
>random_seq_2993
GTGGCCTGGAAAAATTGTGACTCGAAATTCGAGA
>random_seq_2994
TGGTCTCTTGGGATGCCGCGGGCGCTATCCGAGC
>random_seq_2995
CAGGCTGAAAAACAAACGGTTCACGTTTCTCGCT
>random_seq_2996
TTGCAACAGCAGGAACCAGCGCGAATCGTTCAGC
>random_seq_2997
ACTATTTAGAGTCATAGGTTAGCCGCAGTAGCTA
>random_seq_2998
GAAAGGCTTACTTGTCCCAAGGATGGTAGGTTTG
>random_seq_2999
GGTTGCGCGGGATTAAAGCCTTAAGAGAACGTCC
>random_seq_3000
CGTGTCGGTTCTCGGTATCTCTCACTCAGTTACC
>random_seq_3001
TAACAAGGAGCATCCGGACCCATATTACCTCGGC
>random_seq_3002
CCACCCCTCGCCACGATTCATGGGCCCGTGACAG
>random_seq_3003
TGACACAATCGGTAATGCCGTAGAGATCCGACAG
>random_seq_3004
CGCCCGTTGGGAGGCCGCTAGCATCTAAGCGAAC
>random_seq_3005
GGGCCTCCTTCCTCCGACAAGGCGTCCCAGCGTG
>random_seq_3006
ATAGCGCGGAGGGACTGATGGTCGGCCGCACTAT
>random_seq_3007
ATCTCTAGTTCGTATCGCTCGTCATTAAGTGGTA
>random_seq_3008
TTCAATCTTGCAGTGAGGTCAGTTCCGTGTGACC
>random_seq_3009
GTGATAACTTACTGTAAGTAGGTACGTACCTCCC
>random_seq_3010
GGTTCCTACGTCGCCGGACCAGCGCAAGAACGCA
>random_seq_3011
TAGTGGGACACCCCTGGAGTAGCATTGGCTTACA
>random_seq_3012
CCAAATGACGGGATGCTGCATTAGGCGGCCGGGA
>random_seq_3013
GGGCGCTCCTCCCAACAATATCGCAGAGCCCCGT
>random_seq_3014
AGTGCCTTTGTTAGTAGTGGTCCATTGAATTGCG
>random_seq_3015
CTAACGAAATTCTCAATACACGAGACATTGCACA
>random_seq_3016
GTACCTCCAGCAGGAAGTGTGTCGTGATACATCC
>random_seq_3017
GGGGTATCTATCGCATACACGTCCCCCACCAGTT
>random_seq_3018
TACACGTGGTATTACATATGTCGGTTTTAGTTGG
>random_seq_3019
GCCTGATTCGAAAACGTGTGTAGGGGACTAACGA
>random_seq_3020
CGCTAAATTATTAGTATAGGGTAAAACGCGGTCA
>random_seq_3021
CGACCTTTGACGTCTCTTTATGAACAGAGTTATT
>random_seq_3022
TAACGGTTTGGGGATCTTTGGCCGCACTTGCCAT
>random_seq_3023
TTATGCCAGGAGTCTACACATTATACGCGCGGAA
>random_seq_3024
TACCAAGGTGATGGCCTATCGGCACTAGTCAACA
>random_seq_3025
TAGTCATAGGTTCGGTTGCGTAACTACCTGATAT
>random_seq_3026
ATTAGGTCCGGTCGTCCCCTGCGCTACATGGTCG
>random_seq_3027
GTTCAAAGCCGGTAGCGCGCCCCTAGCTTCCTCT
>random_seq_3028
CCAAAAATATCCCGAAGGTAACTGTACCCCTCCC
>random_seq_3029
TAGCTGGATACACCAGGATCGACCGTTCATGCAT
>random_seq_3030
GCCGTATTGACGTGGCTTGCACCCTGCAATACAA
>random_seq_3031
CTCCCCCTTTCTTATCATTACCAGGTTAGATTCA
>random_seq_3032
TCACCGGACCTTTGGGGTGCCACTATCACTGTCT
>random_seq_3033
TCAACGCACTTTGCTGACTTGGGAAATCGATCCT
>random_seq_3034
TAATACTAGGAGCATAGCAAGCCAACTGTACGGG
>random_seq_3035
AAACAGACTGAGCCACTTCTCTGCTCATCTGGCC
>random_seq_3036
GAGTCCGTTCCCGCCGGTAGGTTTATCGCATCCC
>random_seq_3037
GTCCTTTCATCATCCTCGCGCCGTGTTAGTCTTC
>random_seq_3038
GCCCGAGCAGGGGCCACCGTGTCTCTACTGCGCA
>random_seq_3039
TCCCTGTAGCTTTACCTGGATTCCACTTCTCTGC
>random_seq_3040
CAAAATTCAGACGGGTGGCATGTCTGCTAGCAAC
>random_seq_3041
GTTTGGTGGGGACCTAGTCTTCTCACCAGACACA
>random_seq_3042
TGCGCGCGATATGATACAAGCAATAGGGTTCGTG
>random_seq_3043
CACAGCCGTGTTATCAAATACATGGGTCGTCCGG
>random_seq_3044
CACCCGATCCAGGACTATTATCACTCTCCGCATA
>random_seq_3045
GATATCAATGAGGCCAACGTAAAACGTTTATGAT
>random_seq_3046
CCCAACGATATAGCAGTCGCGCACTTCAAGGGCG
>random_seq_3047
AGCTTCCCGGCGTTAACACGGGAGGCCGGCTGAA
>random_seq_3048
TAAATGGACTAGGGAACAGATGGTGAAGATCGAG
>random_seq_3049
ATGCACCGAACAGGAATATGATATCAAGTGGTAT
>random_seq_3050
CCCTGCTTTATATGTTCTTCAGGCATCTAAATCT
>random_seq_3051
AAGCCGTCGAGAGCGAATTCCTCAGGAAAATTAT
>random_seq_3052
CTTTGGAGATGTCAGTCTTCAAAGCGCGCCGCGT
>random_seq_3053
ATATATAGCCACTTGGGGTATGTTGTGTCTGGAT
>random_seq_3054
TTCATCAACACGAAAGTAGGCGGGCGGGTACTGC
>random_seq_3055
TTCGCTAGCCAGACTGACAGTCCGCCTCGGATAT
>random_seq_3056
CCTGGGTCAACATAATTCGAAGGCGTACCTCAAT
>random_seq_3057
TACAAGACCTGCTTGTCGTACACAGGGGAGAGAA
>random_seq_3058
TACCCTGCATAAACCACTGGATACTTCAGCGGGG
>random_seq_3059
TTATGAATCTAGACAAACGGACTTAGGGTGAGAG
>random_seq_3060
CAAACGCGAAGCAACCTGATTTAGAAGTCTGCGA
>random_seq_3061
CTGTCTGTGTTGGCGCGCACATCTTCATGAGGGA
>random_seq_3062
CATAAGGGTCGCATCGGACGTTTCTATAATAGAA
>random_seq_3063
CAAGCAGTAGATAGAAATCACAAGGAATGCTATA
>random_seq_3064
TTCAATAGCGGAATGACATTGGACATGGATAGGC
>random_seq_3065
GAATATGTGATTTATTCTCTCCCTTAAACAGCCC
>random_seq_3066
GCTGGTCGCGGTAGTAGCTTGCGTCCAATGTTCC
>random_seq_3067
ATGAACGACGGGAGCAGCGAACACCAGGTTGCCT
>random_seq_3068
GATTAGGAATTAACAACTTGTTTAACGCTAGTGG
>random_seq_3069
TCCCGTGTGACATGAAAGGACCGAGGAAGCGCCA
>random_seq_3070
CTTAAACTCAAAGCAGCGCGGGGCGACTTAAATA
>random_seq_3071
CTACCTCACCCAAGTCAAAGCGCCCTTCTCAACG
>random_seq_3072
TGCAGGCAACGGTCATCCCGCCCAAGTCTCCTGT
>random_seq_3073
ACCTACTATATTAAAGGGTTGTTTGTAGAGTAGG
>random_seq_3074
TCTGGATTCCCGATAACCAAGGAAACGTGAAATT
>random_seq_3075
TACCCAAGGCCGTTTTCAGGTTCCACGTAATCTA
>random_seq_3076
GGACCGACTCGCAACGCATTAGAGCCATGGCGAC
>random_seq_3077
AGAGTGCCCGCGGGGGCTAAGACTCGCTTTGCCC
>random_seq_3078
TGTGGTGGTGTCTTAGAATGCCACTCAACGAACT
>random_seq_3079
AAGCTATTCAACAACGTGTGCCTCCGTAAGTTAC
>random_seq_3080
CCTGCAGCGTCGCAAAATTAGTGCGTTACCGCCG
>random_seq_3081
TTGCGGGCACCTTAGTATTATCGCATTTCTACGT
>random_seq_3082
TTGCGCGATTCAAAGACCGAACTGAGTTCTTGGT
>random_seq_3083
AACGGGGAACTGAGGGGCCAAAGTTCTACGGGCG
>random_seq_3084
CATTATCTGCGGAAGTCATTCGTGCACATCGACA
>random_seq_3085
CTCTCGACTCCCCGGTGCTCTTGCAAAAAACCCG
>random_seq_3086
GCAAAGTCAGTTGCTGGAAACGTTTTCTTCTGGG
>random_seq_3087
GCTCACGTCACGATTCGTAAAGCATTGGTTGACC
>random_seq_3088
TCTCCAAGCTGGAGGTGGAATCATCTGTAGCGTC
>random_seq_3089
TATCCCCGCGTCTATTCATCTGGCATTGTGGTAA
>random_seq_3090
TCCGAGTCCGAGCTTCTGCGGCTCGTGTACAATA
>random_seq_3091
TGCGTCGAAAAATGGGTCTATGTATAATTATGCA
>random_seq_3092
GGACATGTATAATGTTATTTCGATATGTCTAATC
>random_seq_3093
AAAGGACGAATTTCCAAAATTTCGTCTACACTGG
>random_seq_3094
ACAACCATGGACGAGCTGAGGGTCAACTTGTCTC
>random_seq_3095
ATAACGGCGTCGGATAGACTACCGGATGGACTTC
>random_seq_3096
TGTACTACGGCCTAGCCCACGACAAACTGGGTGA
>random_seq_3097
CCTGCAACTGGGGCTCGGAGGAATACGCCTAAAG
>random_seq_3098
TACCCGGCTTGGATAGGCTTAGAATCCCACGTCA
>random_seq_3099
CGGCTCGGTCTGAGGGCGCCCCGGCCGACCCCAG
>random_seq_3100
TACTCGTGAACTTAAAATCTTACTCTGGTGTCAG
>random_seq_3101
CCAATACAACCAGACCACCTCTAAAACAATAGAG
>random_seq_3102
GTGTAACCCCCCGCCACTAACATATTCGTGAACA
>random_seq_3103
CATGAGTGCTACAGGGAAGTGGAGTCGCGATCGA
>random_seq_3104
ATTACGATGCGGCCTTAATTATTCTTTGTGCAGC
>random_seq_3105
AAATTTAGACTTACCATTTCCAGATCGCGGAATG
>random_seq_3106
ATACGGGCACCCTGCGCGCGCCGTGTTTAGGGGC
>random_seq_3107
GTTTCAAGAGACGGTGTAGACACTCCGCTCCGCA
>random_seq_3108
AGCCAGAAGCAGCATTCAGCCGTATGGTTCAGTC
>random_seq_3109
TACCTCGACTGCAGAAAAAAGACTGCACCTGACG
>random_seq_3110
TCGGTGACAGAGGCGAATACGATCTCCCTAACGT
>random_seq_3111
TTTACAAAAGAGGGATTCAGGATTGCTCGGCTAA
>random_seq_3112
ATAGCTCCATCACAGCGCGCTCCTAATCTTGAAG
>random_seq_3113
CCGCTTTCCAGCTAAGTCTAGCGAACCGCATGAC
>random_seq_3114
CACGTAACGCCGATCGAGTCTAATGCTGCGTTAT
>random_seq_3115
CCGCGCGATGCAGCATGGACTTTTGTTAGTCACG
>random_seq_3116
TACGAGCGTGGCTTTTTGCTCCCTAGTACTATGC
>random_seq_3117
CACGGGACTAGATACTTCAGGGAGTCTGCTTGCC
>random_seq_3118
TCTTTCCGGGACGATCGGAGTAAACTAGTTGCGG
>random_seq_3119
ACTCGCCGAACATCGATCTTAAACGTTCTCCAGA
>random_seq_3120
GAGTCCTTGGATCGACAAAACTTGTTGCATTCAC
>random_seq_3121
AATGCAGAGTTTTAGTGATTGCTGTGGTCTGCGT
>random_seq_3122
TCGGTTCGCAGCTTCCCAGAGTTATTATCAAGAA
>random_seq_3123
AAAAACGAGTGGGTCTTTCACAGATATCTGAGGT
>random_seq_3124
TAACACACATGTGAGCCAACACCACATGCGCCGC
>random_seq_3125
TCTCGCAGGTCGAGCGCTAGCTGCCCTCTGTAGA
>random_seq_3126
CACGCAAATTCGGGCGCTGTAGAGCCCCCTCCCA
>random_seq_3127
TTATTCACCAGACACCTAATTAGTGTTAACAGCG
>random_seq_3128
ACAAGCAAAGTTGCATCAGCATCCAAAGAGGACT
>random_seq_3129
CACCAATAGAACAACGAGGGCGCCGGACTGTATT
>random_seq_3130
CCGCCCTGCAGGGTTCAGCGCGAGAGCAGCAATA
>random_seq_3131
TGTTCACAACGGTATCGTTCACAACGGCGCTTCG
>random_seq_3132
GATACGAAAGAATTATCCGAGAGGCATAATGACT
>random_seq_3133
TGAATCACGATAAGAAGAATTGGTGGGGGAGAAC
>random_seq_3134
GCGGTTTCCTAACCCGCCGACCATACGAATCTCC
>random_seq_3135
GTTGTAGCCTAGATGAGCTGCTTCATACATGTCG
>random_seq_3136
CGCCAGAATTTAAATCTGTCTATGGTGCTAAAGT
>random_seq_3137
ATCATAGCCTCAAAAGGCCGCGCCATAAGCGGCT
>random_seq_3138
TCTGTGCCGGAGAAGGGTTAATACGAGGGCCGAT
>random_seq_3139
ATCTAATCACCCGTTATCGTATCAGTGGAAACTC
>random_seq_3140
TAGTTGTGCTAGGGCCTGACACAGAGGGTGTGAA
>random_seq_3141
CCCTCCTCTCTGATAAGGCAGTTTTGGATCTCCA
>random_seq_3142
AAAAATAATGCCGCCACCGGGCTCAGGATTTGGG
>random_seq_3143
TTTATTCAGTTTCCCCTTACGTTACTGTTCGGAT
>random_seq_3144
CAACAAGTCAGGGACAACCGAGTGCACTCATCCG
>random_seq_3145
TGTCGTGCGAAACATCCAGGCGGCCCAAACGATA
>random_seq_3146
TCGTATCTGGATCGTGCGCCTTCCACCTGATTGA
>random_seq_3147
GGCGAGATGTCTCCGCACAACAAAACTCGTAGAG
>random_seq_3148
GACCTTCTCACGGGGGCCCACTAACACACATTTG
>random_seq_3149
AATATCCAAGTGCTCACTCCGGCCATACGGAATT
>random_seq_3150
GGTTCGGGATAACGTTTGGAGGCCGCAGGCGTCT
>random_seq_3151
TAAAAGTCTAGCGCGATATCGCCCGTCCGTCTTA
>random_seq_3152
TTTACACCGGTGACTTCGAGCTGCAAGATAGATA
>random_seq_3153
TGCCTTTTGATCGCTATTGTCCGCTGCGCGTTCT
>random_seq_3154
ATCAAATCTTAACAAGCTGACGCGGCGCGGGTTA
>random_seq_3155
TACGCCGTGAATACACACCTAGCCTATTAAGACT
>random_seq_3156
AGGCTATTGATACCAAACCCTCTGCAGGATCACG
>random_seq_3157
CGAACTAAGAACAGGTAGTGCCTTGCACTATATG
>random_seq_3158
AAAGCGTAACTCAACCGGGCCCCCACCTACCAAA
>random_seq_3159
GGATGTTAGCAACGGGCGACGTTGTGCCCTCGTG
>random_seq_3160
TAGCAGAACGCCAGCCCTGTGGAGTTCAAAGGTG
>random_seq_3161
TTTCGCCCTCGATTTTTTACCTAAACTGCACAGA
>random_seq_3162
CCTTAGTTTAGCATAGTGCGGAGCAATGGGCCTG
>random_seq_3163
ACGGCAACCTACTGAGGAGTCCTGTGTGCGTCTT
>random_seq_3164
AAACACGACCCGGCACCAGTCCTCTCGCCAGTGA
>random_seq_3165
TTTGTTTAGAGTCTTACTCCTTAACTTAATAGCA
>random_seq_3166
CACAAGGTACATAGTATGAATTAGGCGAGACAAA
>random_seq_3167
AATTAGTCGCGAGTAATGGCTCGCCTTACCGGAG
>random_seq_3168
TTCCATGGATGATTACGAGGATCGAGAGCCTATT
>random_seq_3169
GAGATAGGGCCCTGATATGACTGCATTCCCCCAT
>random_seq_3170
TCAGCCCAGAGTCTTTTCGTACAGTTACGTTGTG
>random_seq_3171
CTGTGTCAACTGGCTTAAAAGGACCTCGGAAGGC
>random_seq_3172
TAACGATTAGCTTTAGATGCATGGGCCCCCGGGG
>random_seq_3173
CGGCTTCATAGCCGAATCCGGAGGGTATGCATCG
>random_seq_3174
CAACGGCGCCCAGATTCACAGCGCCTGTACACCG
>random_seq_3175
GATATTATGTCATAGTCTCTGAGGTTGGTCTGAT
>random_seq_3176
GGATATGAAGCCGGAATATTTTTAGGTCCGGTAA
>random_seq_3177
GCGCTCGGTGGCGCCCCTGGAGGTGACGCCCGAA
>random_seq_3178
CTCACCACCTTCATGGACGGGGCGTTTGGAATTT
>random_seq_3179
CATGGGACTGTTGTGGAATTGAGGGATCCAGCGG
>random_seq_3180
AACTCTTAGGTTACTGGTCCTCTGCTGGCCGGCC
>random_seq_3181
GGTACAACTCCGGTCCAGAAGCTGTAAGGATATG
>random_seq_3182
GCGATATAAGAGCTCTGTTGCTGATTTCGACGAC
>random_seq_3183
GTGACCATTGCACGCGTTTGATCGCAGAAATCTG
>random_seq_3184
TCGCAGCCCCACAACGACTGACATAGCCGTAGTG
>random_seq_3185
TAGAATCGCAAAGCAATGAGAACACTACTATCAG
>random_seq_3186
ACGCAGGGTCAAACGTGAGTTATTCGATTAGAAA
>random_seq_3187
AGAACTAGTCATAACTCAAACTAAGAGGCTGATT
>random_seq_3188
CAGTCAACCAGTATACGCTAATATTTGATCCTAC
>random_seq_3189
AAGTTACTTCTAGTCTCTGAGCTAGGCACTGGCT
>random_seq_3190
AATAAAGAAAGCTCGTAGTTAGAAGAGTCCTTCC
>random_seq_3191
GACGTGAAGTTGCTCGTGCGAACAATCTAGTCGC
>random_seq_3192
TACCTGTGGTGGGAAATATATCGTGAGTGAACGA
>random_seq_3193
CTGTTGTAGAGCAAGGTCGCCTCCACCAACACGA
>random_seq_3194
CAACCATTTTGGGACCAACGAACTACTGTAACAC
>random_seq_3195
AGCCGTGCGAACTTGCCGATCGATTCGCAAAGTG
>random_seq_3196
CCATCTCGGATGCATCAGTTTATGGACTTAATAA
>random_seq_3197
AGAGGGAACGAAGGTATTCTTCGGGGCTATCTAA
>random_seq_3198
TCCCATCTCCCCCAGGTTCGGCCCTTAACCTATG
>random_seq_3199
TAGCATCTCTTTCCGATTTCTGAGTCCATAGTGA
>random_seq_3200
CATAAACCGCCGCGTCTGGAAGGGCTCGTGTCCC
>random_seq_3201
GTTCTTGAGCACCGGCACCAACTAATAATAAGGG
>random_seq_3202
CTTTTCGTGACTCTGTAGTGAACTTTGCCTGTTG
>random_seq_3203
TAACCAACTATCAATTTCAGGTCCTCCCCAATTT
>random_seq_3204
ACAGTTGGAAAGCTGGTGTCGAAACGAGTCGTAC
>random_seq_3205
TGTATTCGCCCTTACCATGCGATGCTCATCGTTA
>random_seq_3206
TGCGTTGCGGGAATACTTGTGCGGACTCGATATG
>random_seq_3207
CCACCTTTGAAAACTGCATGTGTACCCTTCCAAC
>random_seq_3208
AGTCAGCAGGAATGTGCAAGAGCCATATCGTTAC
>random_seq_3209
TAACCCGCCGCTTTTTGTTGATTTTGTGTGCAAA
>random_seq_3210
ACCAGATATCCTACGTCCCCTCTCGGGAGGTACT
>random_seq_3211
TTATACACCCCACTACGTCTTTGCCGGATCGAAG
>random_seq_3212
CCGTTAGGCTGTGTTGGATCGCTGTGCCGTTGGC
>random_seq_3213
ACACTTTCTTGGCTCTGATTTGCACCAACGACTC
>random_seq_3214
AACTAGCGGCATCCCTTTGATTGTAATGAAGGCG
>random_seq_3215
GCTCCCGAAACAGCTACAGGATAGCCGATAGTGT
>random_seq_3216
AAGTCCTGAACCCAATATTTCTCACCGCGTCCGC
>random_seq_3217
CGTAAGGGGAAACCAGGGACCCCTGTTGGTAAAG
>random_seq_3218
GAAGTAGCGCGAATAATCATAGAGCCTACGCCTG
>random_seq_3219
CCCCGGAGCTTGGTACATTTCGAACAAGGGAAGG
>random_seq_3220
CACCGACTCCGAGCCTCCGGATTTGATCATCAGC
>random_seq_3221
TGCCCAGTCCATCTTGCCCTGCCCAACTCTTTTG
>random_seq_3222
AAGATGAGGACGTAGGTTAGTCTCCCGGTGACCC
>random_seq_3223
GCAAGCCCAGCGCTCCGGGGCCCGATCGCTGCTG
>random_seq_3224
CCGAGACAAGTGCAGCTCAGTCTATACATTGGAT
>random_seq_3225
GCCACAAGCAAAACCAATATTCCGCTCTTGCGTA
>random_seq_3226
GTACCCAGCATATGGGATCTTATTCAGTGAAATG
>random_seq_3227
GGGCACTCTCTTCAGATTTTCTATTCCGATAGCG
>random_seq_3228
ATCGACGCGATCCAGCAATGTGAAATGAACGTGT
>random_seq_3229
GTCCTCGTAATGGGGATATCACGAATAGCGCCGT
>random_seq_3230
TATCAGGAATCCATGTTTGCTAATTCATTTGCCC
>random_seq_3231
TGTATGCAAATGCGCACTTATTCGGTGATTAGAA
>random_seq_3232
TCACTTCCCACGGTATTTCCTCAATTACAACAAT
>random_seq_3233
ATGGATCGACTGGGCATAATTAACCTCGAAACAC
>random_seq_3234
TGAAGCTTGCCGCTAAATCGTAGAAGCGCCAGTT
>random_seq_3235
GAGTTGCTGGATGCCGGTTTTCCAGTAGAGGAAT
>random_seq_3236
ATTTATTGTTTGGTAAACCCGACGTGAGGCCAAT
>random_seq_3237
CTTTATCGCTGGGAGTTCCCTGAAACGGTCACTC
>random_seq_3238
AGCAACTAGTATAGACCACTAAAGAACTATCTCC
>random_seq_3239
CCATAGTTATAATAATTACTCTCAATTTCCTTAC
>random_seq_3240
ATGATTTAAGCCATGTCGGAAGACCCGACCCAAG
>random_seq_3241
CTAATGGCCATTCACACGAGAGCCGTTTAGAACT
>random_seq_3242
CTAGATTAGTTGAGCTGATCAATGAGGTCATTCA
>random_seq_3243
TTGAACCTCTGCAATCTCATGTCATTGGTCCTTG
>random_seq_3244
AGATGCCTCTCCAAACCGGTGGCTACGGTTTTGT
>random_seq_3245
AGGATCTTAACAGGGCAAATCGATGATGTACTCG
>random_seq_3246
CGGTTGATTGAAAGACGTTATGACTGTAACTCGA
>random_seq_3247
GACGGGTAGTGGCATAGGTTGTGCAGTACTCTAG
>random_seq_3248
CTCTTCCTTCCTCATTCGAACCCGCTAAAACTTG
>random_seq_3249
ATACGGAACCCAATATCCCGACTAAGTCCCGCTG
>random_seq_3250
ACATTTCTACCGGGCTACTCCCACCCTAATTTGT
>random_seq_3251
AGGGCCGCCGGCCTGCAGGCTGAGCCCATTGCCA
>random_seq_3252
GGTTTGCCCGTAACAAAGACGCGTAAAGTTACTC
>random_seq_3253
CGTGGTGGACATGATCTCGAGTGAAATATACGGT
>random_seq_3254
CTCGAACCCCAGCCAGGCCCCTGAACACTTCGCT
>random_seq_3255
AGTTTATTTGCCTGCAACCGTCTATTAACGCCTG
>random_seq_3256
TATTAACTTATGCGCGATTCGAGCATGAACAAAA
>random_seq_3257
TCCTCCCCGGCTTTATTCCTAAGCATCCATAGCT
>random_seq_3258
CGTCATAGGGCTGGGCCGAGTCATTACGGTACAA
>random_seq_3259
TAGTTGTCGCCCGCATTCAACAACGGAATAAATG
>random_seq_3260
ATTTACGTCTCCGTTCTCTGCAAATAGAGGTACG
>random_seq_3261
AGACCAGTATGTCAAAGCACACGATTCCCCAAGT
>random_seq_3262
CCAGAAGGTTGGCCTCAGCGTAGGAGCTCAAGGG
>random_seq_3263
GCGCAGGGGGGAAGATACTGTATGTGTCTTGTGC
>random_seq_3264
TAGTCTTGCATAAAAGCATAAACCGGTGCCTTAA
>random_seq_3265
CCGGAATATGCAAATTGGTTCCCGCAGTCACGTT
>random_seq_3266
CTCGGAGCTGCCAACGCCTAGGGCCGCTGCGAAC
>random_seq_3267
GAAAGTCCAAACCGGAGTCTTGGAATTCTTGTCC
>random_seq_3268
TAAGCGAGAAGATCCGCTCCCTGCCTACGCTTCT
>random_seq_3269
CCCTGTAACCCGAAGTGCAGTGGCCCCTCCTTGG
>random_seq_3270
TAGCCGGGTGAGCAAACGTTATTGGCTGGACACA
>random_seq_3271
GTTCGGGAACCCCTGATTCGGTCCGGCCACAGAT
>random_seq_3272
TAGAAACGCGAGAACACGACATAGATCTTGTTAA
>random_seq_3273
GCCGATTCTGGTTTAATCCGTGTTATGTTATTTG
>random_seq_3274
GCACGGTGTTTCGTATGAAGTGTACACAGAAGCT
>random_seq_3275
TTAGTGTGGTGATATCGGTTTTCGATCCAAGCAT
>random_seq_3276
CAGCTCCTCAGAAGTTAACCGATAACCTATAACC
>random_seq_3277
CATTTTTTAGGGAGGCAATATGTTCGAAATGTCT
>random_seq_3278
AGTACGAACAGTTAAGTCCTGCACGTAGAGTGTC
>random_seq_3279
CCCTCAGGGATACAGGTACTGTGAGCCCGCGGGA
>random_seq_3280
CCGGGTTGGCCCGTATCGTCAGGACTCATAGAAC
>random_seq_3281
GTACACTTGGTATAGCAAGAGACGAAAACCGATC
>random_seq_3282
TTACAGACTCGCGCGTTGGGTATCCGTCTCCCGG
>random_seq_3283
ACGGCCTAAAGAGGGACAATCTATTCAGTTTGGC
>random_seq_3284
ATTTCATCGAATCTCGTAGGGATATAGCTTTGCA
>random_seq_3285
GAGGACGTCGGCGAGGCGATAGATCAGACTTAAA
>random_seq_3286
TCCTCTAACGATCCGCTAAGATCGTGTCACGGTA
>random_seq_3287
TCATGGCGTCTACTGGGTTGGATAAACCTCGACG
>random_seq_3288
CCCAACCCTAGTACTGGGGAGGAGCTTGTGCGTA
>random_seq_3289
CGGTGACCTCGCCGACCCGTACCGGGCCATTGGC
>random_seq_3290
TCGCCATAGACGTTTGTAGATTAGCCAACCGAAT
>random_seq_3291
ACGAGGCTCCTCGATGAGCCTGGATTTCTCAAGG
>random_seq_3292
CTTTATAACCAAGCCGGTGAGTACCTGTATCAGT
>random_seq_3293
TAGGGACATTTCACTCCGCCGAGACCCAACAGTC
>random_seq_3294
CACCCGGGCCCGCGTCCAGCTAGCCAGTATTCCT
>random_seq_3295
ACCTGTTCGGACAATTCCCGTGTGAACTTGCATG
>random_seq_3296
GCATTAGAGTAAGACCCATGCCAATCGCACAGTC
>random_seq_3297
TAAAAAGTATCCAAGTTAGATGACCATGATCAGT
>random_seq_3298
CTTAGAGATCTCGGGACTATATGGGCCACCGATC
>random_seq_3299
ACCCCGTTGTATGTCTCTAAATCAACCGTATTTT
>random_seq_3300
AGTGATACAGTCTCCCCCTTGGCTTCAATACTCT
>random_seq_3301
GCAGTTCAAAGGGTGTACACGAGTGGTGCGCATT
>random_seq_3302
CGTTGCATTGTACACTGGAATTAGACATTTCTAA
>random_seq_3303
GGCAGTTGCTTCAGCGGTCGGACCCAATTCCAAG
>random_seq_3304
TCAGCGCAGCCGACTCTACGTTGGAAGGCGTCAA
>random_seq_3305
ACAGGCATCGGAAAAAGTATCTAGTTTCGAGCTA
>random_seq_3306
TAGCCCCGTTCTAGTCAGGGGGACCAATTTCCTT
>random_seq_3307
AGCGAAGTCCCGTCGCACTTCAAAAATCGCAGGC
>random_seq_3308
TCGGCCAGTGGTCTCCCAGAAGTACAGAATGCTT
>random_seq_3309
CCCGGTCGTGCTAAACTTTTAAGATGCTGTCTGA
>random_seq_3310
CATAGTCTACCCGTAAATGGGCACAATGTAGGGC
>random_seq_3311
GATCCTAGGAATATATTGCCAGCTCTCCGAATTA
>random_seq_3312
ACGTAAGTGATGCTATGGTAAGCATGATGTCTCC
>random_seq_3313
AGCTCTTGGGATCTACGTCTACGGGCGTTCATCT
>random_seq_3314
AATCACTCTTAATGAAAGACATACGGGCTAGTTT
>random_seq_3315
ATTCAATGACGCGCGACACGCCCCCACGGGGCAA
>random_seq_3316
CTCGAAAATAATTGGGACATGCAATGTGCGTCAC
>random_seq_3317
GATAGATGCACGCTTACAACTGCCCCCGTGGTCG
>random_seq_3318
GTAACTGCTCGAGACCAAGGTGAGACACTATGTG
>random_seq_3319
GGTCGTACCACAAGTTAAAAACCATCAGGCCCAA
>random_seq_3320
CCAAACAGGCCGTCATCTCTCATTGTCTTGTAGC
>random_seq_3321
TCCTAGTTTGCGTCCACGTCACTGGCCGCCTACT
>random_seq_3322
CAAGTCTAGACTGGCTCGCGCATTATTACAACTG
>random_seq_3323
AATGTGTAGAGTTAGGAAAGCCTGAACTGACGCT
>random_seq_3324
GCCATGCCACCCACGGCTCAATGGCTAATGGACA
>random_seq_3325
TGACCATAGACCCGTGTTGGACGGATCAATAAGG
>random_seq_3326
TAGACAGCAATGCCAGCAGGTTAAACACGTTGTA
>random_seq_3327
TTAGATCCTCCCTGTAACAGCCTCTCTCAAGGGA
>random_seq_3328
CAGGTTGGTCTTGACATCGCGACGTAGACGAAAC
>random_seq_3329
TGCCGTATCATGGATTGTGCCTTTGGCGCGTCAT
>random_seq_3330
TGTAGAGGCTGCCCAGATTCCATGCTAAGCAGGT
>random_seq_3331
CGCGCATCCGTGAACTAAAACGTGAGTCCGACTT
>random_seq_3332
CGGCGTGGGTTAGCGCTAAAAGTGCAGATGTCGC
>random_seq_3333
AGACGAAAGTTCCCCGGGAATTCGCATGATTGGG
>random_seq_3334
ATCCGGCCAACGACCTAGCCCTCAACAATTCGTG
>random_seq_3335
AACTCGCACTTAATTCCAAACAAAGAGCGAACAC
>random_seq_3336
GTTGTTTAACAGGGTGACAGCTGCAGCCTACTCA
>random_seq_3337
ACACTTTAACTTGACACTTTGTGTACGCAAGAGG
>random_seq_3338
TCTCAGGGGCCGGGCGAGGACAGCATTGTGCTGT
>random_seq_3339
AGGCATAACTAGGGCTCAAGGTGGCCGCTGGTTG
>random_seq_3340
TAGCTGATAATGGCGCTCGTGCTGTCAATTTGAG
>random_seq_3341
TCGCATGGTACAAGACAATAAGAGGCAATACATT
>random_seq_3342
TTCCAAGTTCAGGTGAGGTAAAGTTAACGAAGGC
>random_seq_3343
CAGCTAGCCCGCTGCCCTCGAGTTGTCTAAGTAC
>random_seq_3344
ATGTCATAATCAACGCTGTGAGGACCCGGAGAGG
>random_seq_3345
ATGCACTGTTGGATTGCGCTGCCAGTACTCAAAG
>random_seq_3346
CTTAGCTCTGCGTTGACTCTGGCCTGCGCGAGAA
>random_seq_3347
GCATCTAGCAAAAGGTCAGGTGTTGTCTGCAACA
>random_seq_3348
GAACATATTAAGCCAGGCAGTTCTGAAGAGGACG
>random_seq_3349
TTAACAACATGTTAACCGTTGCCCGGGACTGGGG
>random_seq_3350
TGTCGAGTCGCCGACCGCTAGGTGACTTCTGGAG
>random_seq_3351
TCAGCCTACAGAACGCTGTTAGGCATCAAACTTA
>random_seq_3352
ATCCAATATTATGCATCACCTGGCACGGATCGTG
>random_seq_3353
TCGACCGCTGGACAACGGCACAGCCTTACCTTCT
>random_seq_3354
CCCCGCTGATACAAGGCAGACGACTCTGACTAGG
>random_seq_3355
CTAATGGTTCCGGCCTAGTCTTGTAAGACCCCCA
>random_seq_3356
TGGTGGTAGTCCGGCCGGCGATCCCCGCAAAATA
>random_seq_3357
TTCGAAGAAACGACGGTATCTCATCTTGACCGAG
>random_seq_3358
AGAAACTATAAAGCTAGGACACACGCACTTAGAG
>random_seq_3359
GTTTTCAGTCATATAATGTGTCCGTGCGCACCAT
>random_seq_3360
ATTGAGATCCGAGCAGGGGGTGGCCGTCTGGACT
>random_seq_3361
AGCCGTTCGTACGTTTATTCCACACACTGAACGC
>random_seq_3362
ATCACCACAGTAAGGCATCCTTTAATCTTAAGCA
>random_seq_3363
TAATGTCGCTATTTAAGAGCGTCGAAAGGCGTTA
>random_seq_3364
CCGAAGACCTGCCTCTGCAAACTTATTCACTTAT
>random_seq_3365
TTATCGACTAGACTGAAGGGGTAATCAATGGTAC
>random_seq_3366
ATGCCCGCAGGATTACGATCACGCGTTGCGGTGT
>random_seq_3367
ATCAGTCTCCATTGAAGAGCCCAGCCTCTATACG
>random_seq_3368
CCGTTAGGACATGCAGCTCCAAACAAAATGTAAA
>random_seq_3369
AGGTGAAGAACGCTGTTCATCACGTCACTCCCGG
>random_seq_3370
AAAGTCGGACCCGAGTGACCGGTCGCCCTGTAGT
>random_seq_3371
CTGTGGCATCTACATATCTGGAAACTGAGTCCGA
>random_seq_3372
CGAGCCGGTGTACCCTTCCGTCGCTATCATGAGA
>random_seq_3373
TTTGTCTATTCACGCTGGCTCAGGTTTCCATAAC
>random_seq_3374
ATACTTGCGTTCGACCCTTGGACTTGTCTCAGTG
>random_seq_3375
GCCTCATTTCGAATGTAGCATGGTCTCGAGCGCT
>random_seq_3376
TCAAGGTCGCACGAGAGCACGGGCAGGAAGTGTC
>random_seq_3377
CCCCCTCAACGACTGACAGTAGCCATGCCGAATA
>random_seq_3378
CCCGCCTTTACCCACAACGCGGCCGCAATTTCAT
>random_seq_3379
GATAGCTAGCCATCCATCCGGTCCATTGAACGGT
>random_seq_3380
CTACCCCATCGCCGCTCGGAATCACAGGAGACTG
>random_seq_3381
ACAAACGGTCTATTCGATGATGGCATAGTGGCTA
>random_seq_3382
CGCAGGAGGAGCTAGACTTCTCGTGATATAAAGA
>random_seq_3383
TGCCTGCGAGGTATAACGTTCTCTGGATGTCCGG
>random_seq_3384
TCATGGATCATTGCACAATAGTAACCTATCAGGT
>random_seq_3385
GATTAGTAGTACTGGATGGAACCCATTTCCAAAC
>random_seq_3386
ACTGGTTGCCAGAGAATACTTTATATTACTTTAT
>random_seq_3387
ACAATTCCCAGCGTATACATCCATCATAACTACA
>random_seq_3388
TGGACCGACGGCGTGACGGCTCGCCCCTCGCGCG
>random_seq_3389
AAACACCGACTCAGAACCCATCCCCTTCTCGGGT
>random_seq_3390
AACCGCAGCCACTTCGCGGCCGCGGTGCCTAACA
>random_seq_3391
CAGGTCTTTTTAATTATGAATGAGGACCTGAATT
>random_seq_3392
CAAGCCAAATCGGACTCCGCGCCGTTCACAGCCA
>random_seq_3393
GCGCGAATTTAACCTAATTAAACCTATTAAGTAG
>random_seq_3394
CGACGCGGTCCCGCCCCGGGGAATGATACGTTAG
>random_seq_3395
ACGGGGAGGCTCCACTTTATGTGGCTTCAGCGGC
>random_seq_3396
ATGGCCCATACATAGAACGAGCAAGACGTAAACA
>random_seq_3397
CCATAATAGTAAGTACTATATGTATGCACGCTCC
>random_seq_3398
GCTGAACCCCACGGTTCACGACACTTGAGCCCGG
>random_seq_3399
GGGCGTGCGTCAGCACATGGCGGAATTGGTTGAG
>random_seq_3400
CCAATTTTTTGGTGATCTTGGACCATGGTTCTGG
>random_seq_3401
GCGCGCGCTTACCCCACCTACCTGGCCATACGGG
>random_seq_3402
AAATCCTGTCCACGACAGGCGTCCTTGACGAACG
>random_seq_3403
TTTCGTCATTAAAGGGACCGGTCACCGCCGTAGA
>random_seq_3404
GAATGAATCCTGGTTACGGGGGTTTGCATGCGGC
>random_seq_3405
GTTCCTGAACAGACGTGTGGGGGTTAGATAGGGC
>random_seq_3406
AGTCATAGCCCTACACATACCCATGAGCTGGGAG
>random_seq_3407
AGTGACGCTGTGGGTAGTAAGATCTCCTAAGACA
>random_seq_3408
AGAGCGTTCAATGAAAGTCCGCGAGTATGCCCGA
>random_seq_3409
CTTTGGATAGATCTAGCGGGCGTGAAGGACACAA
>random_seq_3410
GATTTCCCTAGGCCGGTTTCCACCCTCCTTTTTT
>random_seq_3411
GGGCATGTTAAACGGTCTAGTCGGTTCCGCCCTT
>random_seq_3412
ATACAAGACTCGTGAAGGGCGAAACCAGAGCCTG
>random_seq_3413
GTACTATCGATTCTTTTAACAAGATTGTGTCAAG
>random_seq_3414
CATAGTGGGGCGATCGGGTCCGATAAAGAAGGGG
>random_seq_3415
TGGTTGACCGCTTACTCGACAAATGGTCCGCCAA
>random_seq_3416
ACTTAGGACCAGGTGGACTTTGTCTGACGGGTAC
>random_seq_3417
TTGGATTCGTTCGCCGAAGTGCCCGGAACGTTTA
>random_seq_3418
TATACAGGTCCGCAACGATTGGTCTGTCCCTCAT
>random_seq_3419
GAGCGTCCGCGTGATAAACACATCTGATGTAGAG
>random_seq_3420
GTCCAGCCGTAAGGGGCCCACGGGGGTAATTCGA
>random_seq_3421
ATCATGAAAGCTGGCACACCTAGAAGGACGAACC
>random_seq_3422
GTCCGCATTATCTGTTCAGCGGTCTCGTTGTCTC
>random_seq_3423
GGGGGACTAGGACAAAACGAATCTGGCGGCTGTT
>random_seq_3424
TAACCCTGTGGCAAAGGATGAAATTCTGCACCGG
>random_seq_3425
GTTGGTCGGATGACTTTGTCGGTTGGTCTCTATC
>random_seq_3426
CGCGCGAGAAATGCGATACCTATGCGCCCGCACC
>random_seq_3427
ACCCAACGAGGCTTCGGGCCCCCGCCTACGGGAA
>random_seq_3428
TTTATTAGGGGGAAGCCGCGACTAGGCGAAATAG
>random_seq_3429
CTTGCCTTACACAGCAGTCCAACTTGGTTGCGTG
>random_seq_3430
TATGGCGGGCTAGAGCCATGCCAGTCCGGGAGGG
>random_seq_3431
ACGAAGTGGAGAATAAAACGACTGATTGGGTCCG
>random_seq_3432
AGGGATTACCGCGACTTACGCCTATAAATAAAAC
>random_seq_3433
AGTCTGCCCGTTCTATATGAAACATCTGTAATAC
>random_seq_3434
GTATGTGCCCGGTGCATATGCCTGTTGTAAACTG
>random_seq_3435
TCCATTTCAGGGGTGCTCTTAAAACAGAAATATC
>random_seq_3436
GTAATGTTCGATCCTACCATGATTATACTACCTT
>random_seq_3437
TAGCAGACAATTCGCGTAGGCGGGATTGTGCGCG
>random_seq_3438
CGAAGGAATGAGGATGCTACGGACTACTTCGCGC
>random_seq_3439
CCGCGTATGAGTCTTCGAGTATTGTGTCCTCGGC
>random_seq_3440
GCTCTAATCACGGTCCGACGAGGACATGCACTCT
>random_seq_3441
GGCGTACGTACAGCACTGGTTGTAATACCATGCA
>random_seq_3442
TTTTTAGTACATTCGTGTCACTAGCTACGTTCAA
>random_seq_3443
TTATCGATATTTCCAGGTCGCTTGTCGGCAAGTA
>random_seq_3444
CTTCACCGTTCGTACCCCCCGGGAGGCGGCCGCG
>random_seq_3445
GAGGATTCTGCCCCGGCCCTCTTTGGAGGCCAAA
>random_seq_3446
CTACCACTGCCGAAATTCCCACGACCAGGTAGGG
>random_seq_3447
CGACTGCCGCGTTGACTAATCGTCATCACGGACA
>random_seq_3448
ATTAACTAAGGCCGCCATTAGAGACATTAGTGTG
>random_seq_3449
CCACTTTGCCTCAGAGCTCAGAGTAACCGAGACC
>random_seq_3450
AGAAACCGTGTCCAATTATCCAACTACTGCTCGT
>random_seq_3451
GAACTTGATAGTGGTTGCGGTGGCATATGGCCGT
>random_seq_3452
CCACCCAAACTCGTCTTCAGCGTCGTAGGAGCCG
>random_seq_3453
GATTAAATCCACTACATCGATCGCGGAACCAGGC
>random_seq_3454
CGGTCTCATCGGGGCTTACCTTGTCCACCGTATG
>random_seq_3455
CGGCGGCGCATCTGAATGTCGTCGAAGATTACGT
>random_seq_3456
TTGCTTTAATAACACGAGCCAACGGGAGACTCCG
>random_seq_3457
ACGCCGCACAAGCCACCAGAGGTATATAATAGCA
>random_seq_3458
ACTTAATGATGGTGCTTTAGGCTCCGAAACGTGA
>random_seq_3459
GCTTAACACAGTAAGAGTACCTAAAGCAATAGGC
>random_seq_3460
CTCAGTCACGAGAAAGTATCCTGGCGACAATTTG
>random_seq_3461
AAAGTGATTACCTGAGACCGCGCCAACGCAGGCA
>random_seq_3462
GTACTGTAGGGAGACCAGTAGGACTGGCACATCC
>random_seq_3463
CGGTTGCTATTGCTAAAAGGGCTCTAGACCTTTT
>random_seq_3464
ACGTTGTTACAGTCCGTACAAGGGATAGCCCTAC
>random_seq_3465
GGCCAGCTTAAACAGCGGGCAGGCTTAGTGTGCC
>random_seq_3466
TGAAAAGCCTAACGTGGCTTCCGGTTGGTGCACC
>random_seq_3467
GCTCCTACACGGCTTTAGACCCAGGGGAAACTCC
>random_seq_3468
TCGGGGGCATAGCTTGGCCGTAACATCGTGCTGT
>random_seq_3469
GTAATGGACTCGTAGTGCGACGTCCTCGTGGTCC
>random_seq_3470
TCAGCGTTAAAAAGTATCCACCCACGAACTCATT
>random_seq_3471
AATAACGCTTGTATAGACCAGAGGCACCTGATCT
>random_seq_3472
CCATTGCGGAGAACAGTGGGGCCTGACGATCACC
>random_seq_3473
GAGACCGGAAATCGAAAAAACCTCCTATATGCTT
>random_seq_3474
GCGCCTAGGGTTCTTTTCACAAAGGTCAGCAGAC
>random_seq_3475
CGAAAGGATGAGAGCCAGGGATGAAGGCCCACTG
>random_seq_3476
CCCCCGTGTGCCGAGACCCCTACACACTCGGCCC
>random_seq_3477
TGTGTAAAAAAGAGCTGTTCAATAACCAGATAGC
>random_seq_3478
ATATGGAAGATGAAAGTAGGACCCACCTCTCACT
>random_seq_3479
CAGTGTGTAATCCATAAACTGTGATCCGCGATAT
>random_seq_3480
TGAGCATGCGCCCAATTCTACAAGGGGCCCTAAT
>random_seq_3481
ATCAGGATATATCTTGATGCCAAGCGGCAAATGA
>random_seq_3482
AGTCGCAAAAATTGGGCGAATACTTTCCCTAAGA
>random_seq_3483
GGGAGGGTCGAACAGGTCACTCGTAATGCCATTT
>random_seq_3484
TTCCTACAATTTAACTGTCAAAGAAGGGCGCCCC
>random_seq_3485
GCGACTTTCGCCGGTGATGAGAATAAATTGCATC
>random_seq_3486
ACTTAAATGTGTGCATTTGAATCGGTACCGGTTT
>random_seq_3487
CAAGACATAGTTTAGTCGTCCCACGGCCTCTGTA
>random_seq_3488
TACCCGTATCCGTGGACTTGTGCCAAGTACGCAT
>random_seq_3489
TTTGGCTCCAAGCCGGTAGATAGATCGAGAAGCT
>random_seq_3490
AAGTCCCCCTGTCGTGCCTGCATCCTTATCCCCT
>random_seq_3491
GCGTTGACCCGCATACCATGTGTAAGCCATATCA
>random_seq_3492
AGTCTACCAACACGACACCAACACGCCGACTAAA
>random_seq_3493
ACCCTGTTGCGGCAGTTATTCTCCTCACATGTTG
>random_seq_3494
TGAGGATGCGTAGACACGGGTAAGAAACTACTCG
>random_seq_3495
GCAAGTCTCCGTGGGGCTTGCCTAAGTTTCGTAA
>random_seq_3496
GGTGAATTCGTGTCAACGAACTAGGTGCGTCCCG
>random_seq_3497
CATCTAGTTTGACAAGCGCCAAAGGTGCGTCGGT
>random_seq_3498
GCATCCGTTGATTACCACGGTGACGTGGGGCTGC
>random_seq_3499
AAGAAACGGTCGAGTGCAACTGTATGGGACACAG
>random_seq_3500
AAGATCATGCCGCGGACACAATACAGAATTTCGT
>random_seq_3501
TTACGGTGTCACTTGAAAGGGAGTTCAAATGCTT
>random_seq_3502
AAATAGGCTAATCTGAGTCGGTAGAAGCACCTTG
>random_seq_3503
GGCGATTACGGACCGGTCCCCGGAGCATAGACAA
>random_seq_3504
GGGCAACTGGTCGCTTCACTTCGTCGGGACAAAT
>random_seq_3505
AATCCGAACATACTCAGGACACTCGCCAGTTGAG
>random_seq_3506
AGGCCTTGAGAAGTTGGCACTCCCTGTCAGCTGA
>random_seq_3507
AAGCACGATTATAGACAACGCCTAGTTTTTAGGC
>random_seq_3508
CCCCACCTGCAACTCGACATGGAATACCTCGGTC
>random_seq_3509
TACTTTGGTCCATTGGCCCCGTCATTTTGTCATA
>random_seq_3510
AGAGTTAGTCAAGGGATTCGGTGTCGCTGGCCGA
>random_seq_3511
AGTTTTTTGGCCAACCTGAAAACGTACCCCGCAG
>random_seq_3512
TTCAATATCAACTCTAGGGCCGAAAAACACAAAT
>random_seq_3513
TTTGTGCGCCTACTGCGCATAAGTAATGAAAACA
>random_seq_3514
TATCTTAAACGCAATGACGATCTGTTCGCCTGCG
>random_seq_3515
TTATAATGGGATGCAGCTGACAGAAGGTATCTAA
>random_seq_3516
GGGATTAAGAGCGTGTAAATAGCTATTCGGAGGT
>random_seq_3517
CTGTCCACCAACGCGCCAAACGGAAGAGAGGCTA
>random_seq_3518
GGCAGGCTTCTCTGTTCTGTCACCAACCAGACTA
>random_seq_3519
AGACGTTGAGGACGACGGGGTTTACCTTGGTCCG
>random_seq_3520
CGATAAGACGAGGCTGTTTCCCTGGACAGGCTCC
>random_seq_3521
TCGAGAGTGTAAGAATCATGTTTGCCAATTCCAG
>random_seq_3522
GGATCCAAGTGTGGTCACGAGGCTTCATAACAGG
>random_seq_3523
TTGGTTGCGGCTGTGGCTCGGGGGTTCACTACTT
>random_seq_3524
ACCAGTTACCGTCCGCCTATACAATGGCCTTTAG
>random_seq_3525
TTCCTTGGATACAGGTGCTCCTGCCACTCGAAAG
>random_seq_3526
ATTCTGTTACGCGGTATCGACAGAGATTGCAGCT
>random_seq_3527
ATCGGTAATGGACAAATCGCATATAAGTATTGTG
>random_seq_3528
CAGTTGCGGATTTTTCCACGTAGCATCAATTGGC
>random_seq_3529
TAGATCTATCCCTCCGATCTGAGTCGGGGAATAG
>random_seq_3530
AGGCGACTGCGATCTTTTTGATCGTGGAGAACAG
>random_seq_3531
AGCGATCACCTCGGCGATAACAGGCATCAGAAAA
>random_seq_3532
TTGCCCACGTCATTCAGTCTTGACAAGCGGTGAA
>random_seq_3533
CAACAGGCGAACGTGCTCAGGGATATTGTAGCAG
>random_seq_3534
CTTGAATAGGCTGACGGGACGTTCCACCCTTCAT
>random_seq_3535
GGCAAACCCGTACGTCAAAGAATACTATATAAAC
>random_seq_3536
TGCTCTAGGGACTATCCGTTGAACATTCCCTAGC
>random_seq_3537
AACAATAACTAGGATGTTTCAGCGGACAGTAAGT
>random_seq_3538
GTGTTAGCACGCTCTGGGGCAGTCTCGCGAGAAT
>random_seq_3539
TATTGCCGACTTCCCGTGCCTATCTCGTGTGAGA
>random_seq_3540
TTTCGTTTGGACATCAGTTGCGCCCGCTCACCAC
>random_seq_3541
GTTGCTGAATGCTGCACCCGCATTGGGCGGAACT
>random_seq_3542
GTCGTCGACACCGGCGAGGAGGCACTTACGTGGT
>random_seq_3543
GGTTAATCGAGAGACGCTCCACCCTTTGGAATCG
>random_seq_3544
TGTAACAACCGTCCGGTTTAAAGGGAGCGCTTAA
>random_seq_3545
TCGTTACCCTGTGAGGCGCAGAGTTGGTGATGCC
>random_seq_3546
CCCTAAAGTTCCGTTTTGCCTAACAAGGGCAAGG
>random_seq_3547
AAGTTGCGAAATGCAGGCAGAGCTCGTCTGAATG
>random_seq_3548
TTGTAGCGATGTACGACGGAAGTACGTTAAAACG
>random_seq_3549
TGCTGGGAACAAGCAAAAAGTAGACGGGGCCTTT
>random_seq_3550
ACTACTTTGCTTGATCTCTTATTGTAATTCACTG
>random_seq_3551
CAATTACCAGCCCAAGACAAAGCTGTCCGAGACA
>random_seq_3552
CGATTTTTTGGGGTCGTCCCGAACTGATTGGAGT
>random_seq_3553
CATCGACTTCCTAGTCTAGAGCTACTTACCCCAG
>random_seq_3554
CCCGGCAGACTGGGTGGAAGTAGTAGCGGCGGTG
>random_seq_3555
TGCCTGTCCGTATCAGGGCTATCCAATGTTCAGT
>random_seq_3556
GGATCACACTCTTCGAAAGTTTCCAGCACGCCCT
>random_seq_3557
GGGAGTCAAGAACCTGCCTATGCCGTTCCGTTAC
>random_seq_3558
TGCAGATTTTTTTCTTTCCTTGAGGCACTTTAAC
>random_seq_3559
GAACCGCAGTGCCACATAATACAACCTGTGTGAA
>random_seq_3560
CGCCTCTGCATATAGCTGCCCTTTTGTGAGCGCA
>random_seq_3561
TCCCTGGTGCCGCACGCATCGAGAGCTTAGACGC
>random_seq_3562
AGGTCGCCTCGTCTGGCTTAAAGATAGGCCTTCA
>random_seq_3563
ACTGTTTACGGCAACGGGGCGATTCGATTGCATC
>random_seq_3564
GATCCGTTCACGTATGCTATACGCGTAAAAGCTA
>random_seq_3565
GAGACGGCGTGAAGAAGGGGTTAGCCGTCTGGCT
>random_seq_3566
CATGCCCATCTCGTCTGGAGATTGATAAATTATC
>random_seq_3567
GGGCTTCCATTAGATGTCGCGTCTAGGCACGGCT
>random_seq_3568
GCCCCACGCATCTAAGGTCTAGGTGACTCCCAAT
>random_seq_3569
TATGTCACCTCGTCGTGCGATCGTTCCACCCCCG
>random_seq_3570
ATAAGGTGCACACCGCATTACCATAGTCAAATGA
>random_seq_3571
ATTGCGTGCATAGGGAACGCGAGTCCTATTAGCA
>random_seq_3572
GCGCTTTGCGCGGAAGCATTATTGCTGTTCGTCT
>random_seq_3573
GGAAACGCTCGTTAAGTAGTTGTCATGCAGGGTC
>random_seq_3574
GGGCACAAATGCAAGAGCGAGAGTTACCCAAAAG
>random_seq_3575
AGTCTTCCCGCCAAGGCAACGATACCCGTCTCAA
>random_seq_3576
AGTCGAATAGCTGTGAATCGGGGGGGAAGTAATA
>random_seq_3577
AAAAAATAACAAATTAGACCATTTTCCGTCGTTT
>random_seq_3578
TGTGTGCTCCAAACTTACGTCGAACTGTACCCAT
>random_seq_3579
GTAATGCCGACCAAGATTCGAGGATCACGTTGTA
>random_seq_3580
GCGCGACGAGTGCCTGAGATCGTGAAAGGGACCA
>random_seq_3581
GCTCAGTCCCGATGATTCCGAGATTAAACTTAGG
>random_seq_3582
AGGGGGAGACGCATTAGCTAACGCTCAGGATACA
>random_seq_3583
GTTGTGACAACCGACATTCTAGACCAGTGAGGGT
>random_seq_3584
AATCAGATGCTCGTAAAAATCGAGGAGACCTGTC
>random_seq_3585
AGGTGTCGCATACCGATAGGCTGTGAGAGTACGA
>random_seq_3586
TACACGTTGATCTACATCCAGCCTAATAGCCAGT
>random_seq_3587
AGCGCACTAAGCGGAATGTGAGTAACATAGTTCG
>random_seq_3588
GTATAAGCCGAACCGTCCCCATCGGAACGACGGT
>random_seq_3589
CTGACCCTTATGCCAGACATAGTAGAACCCGATA
>random_seq_3590
GGGAAACGCCTGCATCTTTTCTGTTTAGGCGGTG
>random_seq_3591
TACAACATCTACCTTCCAATCCGTAAACTGGTTT
>random_seq_3592
CGTATTTATGCTCGATTTAAATTTGCACCATCGA
>random_seq_3593
TCTACTTGGGTCGGCGTCCTGGACACGTGTAGCC
>random_seq_3594
GTGTGTCTACTGTTGTTTGAGCGAGTCAAAGGGA
>random_seq_3595
ATAGGTGCGACACATCCTGGAGTCACGTGCTACT
>random_seq_3596
ACCCCTAGCCGTCAGTTGCACTCTCCGGAGGATA
>random_seq_3597
AAGACCTCGAAAATCCCTGCGACTTCAGTTTCGA
>random_seq_3598
CAATAATGCCCCTAGTATGACAGACGACGTGGCC
>random_seq_3599
ACGACTAATGTGTCATACTTAATACCAAGAGCAC
>random_seq_3600
GAAGAACATTCGACGACGTCGGGCTATATTGTAT
>random_seq_3601
CAACTAGTGGTAGGGGGAGGACGGTGATGATACG
>random_seq_3602
CTATCAAAAGAGAGAGCTGAAGACAGGTGACAAA
>random_seq_3603
TAGCCCCATACTCGAACGGCATAACAGAGGGTTA
>random_seq_3604
CATAAACGGGAGACATCGGAACTCAGCCTCTGTC
>random_seq_3605
ATATGTTCACCACGTAATTTGGGGTCCTGAGCTC
>random_seq_3606
GCCTTCTACAGCACCATGCTACCCTGCGTTGCTT
>random_seq_3607
CCCGGTGGATTCATGACCCAAACGGCGACCGGTT
>random_seq_3608
GCGCACGAGGCGCATCCCCGCCTAATGATATCTG
>random_seq_3609
GGAGGTACAGAATTCGCACCCAGTTCTAGCAAAG
>random_seq_3610
TGCTCCCTGGAACTTGCAAATTTACACGGAGCCG
>random_seq_3611
CTCGATAATCTACTTCCCCATTGCTTGCGCGTTA
>random_seq_3612
TTGTCACTAAACATTGTGGCACCAGTTAGCCTGA
>random_seq_3613
ACTGCCTGAACCGCCCGTCTTCGTTCACCCGGCG
>random_seq_3614
GGTGGATCGCAGAGTCCATCTATAAAGGCCGCTT
>random_seq_3615
GCGCGCTGAGGCCCGAGGTTATAAAAAGCTTACA
>random_seq_3616
CTTAGCCCGATCCACGAAACAATATGTATCATTT
>random_seq_3617
ATTCCCGGACGCCCGGCAATGTCGGAAGCAGAGA
>random_seq_3618
ATTATGCCGGAACGATATGATCCTTTGAAACCCG
>random_seq_3619
GGCAGAGCGAATTCTGTCAAGGGTCCGAACACGT
>random_seq_3620
TTCGCGTTCGTCTATGTGGAGCGTGGCTCACCCG
>random_seq_3621
TAACCTAAACGCCTATAAGAAGGTCGCTTAAGGA
>random_seq_3622
GAAATTCGCCAGCACTTGATTTCCACGTTGGAGT
>random_seq_3623
TCGATACCGGATTGCCCATAGCTGCTAAAAAAAA
>random_seq_3624
TATGGTTGCTTATACCAACCTGGCGTCCAGATAT
>random_seq_3625
TGATACGCTCGGCTGGTATTGAGGTGTTAATTCG
>random_seq_3626
AGGAACCACATACACCATTGTCAGCATCTCAATG
>random_seq_3627
ATAACCCATATAGACGTCAGCATCTCATGCCAGC
>random_seq_3628
TAGGGGGCGTTCGTTGGGGCATCATGACTCCCCA
>random_seq_3629
TATGTACTAAAGCATTCACGCGGCAAGCGTTTTT
>random_seq_3630
CAAGTGAATATTGCCCCTACGATAACGACAGAAC
>random_seq_3631
ATCCTCGAGGTTTGTAGGGTTGGCGAACAATTTT
>random_seq_3632
GATTATAGACGCGGTTAGCGAGCATACCTCCGGA
>random_seq_3633
GCAAACAAGCGTCAACACTTTTTCCCTCGCTCGA
>random_seq_3634
ATTTCCGGGCCATTTAGGTTCTACATACTTTTTC
>random_seq_3635
AACAGCATACGGGGAGACTCGTACAAGTTGAATA
>random_seq_3636
CGGATATCTTGTAAATCCCAAAGGCGGATGATTC
>random_seq_3637
GCAATCGTACTCTTATTATAATCTGCTGCTGCAA
>random_seq_3638
ATGATGCCCTCGCCGAGGGACTAGGAGCAGTGCG
>random_seq_3639
CACTTAATAACATAAGGGAGAGAGTCGGGACCCT
>random_seq_3640
TACGGGAGCTCTCAAATGCCCTATAGCCGGGCAG
>random_seq_3641
GTAGAGTGGTTTGATGAGACGCGCTACAGGACAG
>random_seq_3642
GAACAGCTCAGAGCCTAACCATTAGGCGGAAGGG
>random_seq_3643
GTACATATGGACGCGAGTACGCATCGCCTTGCAT
>random_seq_3644
TTAGTAATTTTTTCGTCACCGTGAGGTAGTATGA
>random_seq_3645
TTCTGCTCTCATTGATCATTTCCTCAAGCGGGAA
>random_seq_3646
TGGCCATAGGACACCAAGCGGTAAATAATACACC
>random_seq_3647
TCTGCTCCAACGAACGAACCGACGAGAACGCGCT
>random_seq_3648
GTTCTACGGGACGAAGACGTTCCATATCTTGGAC
>random_seq_3649
ACTTAATAGCACACACCCTCTAGATATGAAAGAA
>random_seq_3650
ACAGGAGTAAGCTACTCTGTTGCGGGTCGGTCCT
>random_seq_3651
GCTAGTGCTGTCGAGGACCACGACGTATCCCATC
>random_seq_3652
ACAATATCGGCTCGTGACCTGGTCGGCCACGTCC
>random_seq_3653
CAATCCTTCAAGACGCTCTTTCGACCATAGTGTC
>random_seq_3654
TGATGTCGATCTGGAAGAACACAACTGCTAGCAT
>random_seq_3655
CGACCGTTGTGAACGCCCCGTGAGGGGTTGGGGG
>random_seq_3656
GTGTAGCGCTGGGGAAGGACGCTCATTAATTCGA
>random_seq_3657
AGTTGACAAAACGTGTGCAGCTGAGAATTGGACC
>random_seq_3658
CAAATCTTAATGCTGAAAGGAATCCATGTGTCGG
>random_seq_3659
CTCTTATTGAACTCCAGGAATTGAATTGTTGATC
>random_seq_3660
TGGAGTCTCGATCATGCCTGACAAGGTCTTCATC
>random_seq_3661
ACTTGGTGTAGATGGTATATGCTTGTCGCGCTTT
>random_seq_3662
GGGCACTGAACAAACTATGTTGATCAGGCGGTGA
>random_seq_3663
GGTCAAGAAACGTGGTGAAGTAGTAGCATTGCTG
>random_seq_3664
CTCGGATAAACGAAACGCTGTGCTGTTGTTATTT
>random_seq_3665
CTGTGACTGCGGCACGACCCTGCAAGCAGCTAGT
>random_seq_3666
AGCATGCAAGCATGCCCGATGATTACCCGGTCGC
>random_seq_3667
GACTGGCTCTGCACATGCCCTTACGCAGGCGGTA
>random_seq_3668
CTCCTAGCCGCCCGCTTCTCTTTGTGGCTCCAAC
>random_seq_3669
ACGAAGACCAGCAGCCAATCAGACTACGCGGAAA
>random_seq_3670
GCTTCCAACCATGCGGCATATCACTCCACACACT
>random_seq_3671
GAGCGGTTGAACGATGGGGGCTTCGGGCGCAGTA
>random_seq_3672
GCTCTGAACCGCCCAGTCGTGTTGCAAGATGCAC
>random_seq_3673
GAGCTCCCACAGCGACACCTACCTAGACAGCTAG
>random_seq_3674
ATTTGCACTCCCGCCAAAGCATGCAACTGGTACA
>random_seq_3675
CAATGAAGACTGAACTTAAAACGTTGGCGGCGTA
>random_seq_3676
CAGTTGGCGGTGACCAGTGACACGTAAAACGCGT
>random_seq_3677
ACGAAAGGACGTCACGGGCAACAACCTGGACAAG
>random_seq_3678
TCTCAACGCACTAGCCCAAACATCTTGAGTTATA
>random_seq_3679
GGCTGTTGACGTCTACGGCGAGCTTTTAGACCCG
>random_seq_3680
GTGACGTGAAATAGGCGCGCTAGTTGGTCTATCG
>random_seq_3681
TGATTCAGGTCTTAGTCTTGACAATCCACCTGGA
>random_seq_3682
CTTATCGGGGGCAATCCCCTGTGAACGAGCCCCT
>random_seq_3683
GTCCGAAGAGATTGTATTAGCTCACTGCTTTGCT
>random_seq_3684
ATTGCGTCGAGAAACTGGATTAGATTTCTCAATA
>random_seq_3685
GTCCCATACCTCTAGGTAAGGGGCGGTTGCATAC
>random_seq_3686
GTAAAGAGAATGCTCTTGAAGACCTTATTTATAG
>random_seq_3687
ACGCCAGTATTGGGTCACCCCCAGCGATTGGTTA
>random_seq_3688
GCGCAGTTGGCAGAATTTACCTTACATGTTGTAG
>random_seq_3689
ATGCAAAGTTACCTACCCGTATTAACGGTGGCGA
>random_seq_3690
TAGAGACGCACGCCGGGTCTAGCGAGCTTTAAGA
>random_seq_3691
TCTACAGAAGCGCCAGAGCAGAACGTCGACACTG
>random_seq_3692
TACTCGGTTGTCACTAACAGAGAGCGTAGGGGAT
>random_seq_3693
CATCCAGAGCTCTTATTTAACACCCAACGTGAAA
>random_seq_3694
ATAAACAGCTTCACAGTAAAGGAATGAGGCGCGA
>random_seq_3695
GCAACCTTTAATTGTGTGAAGCAGGTCGAAGAGA
>random_seq_3696
CCAGATCGTTCTATCCTAGCCAGGCGACACGATT
>random_seq_3697
GGATGCGGCTGGTTTTCTCTAAAGTTAGAAATTA
>random_seq_3698
ATGCACTCGGTTACGAACCCATCACATTAGAGTG
>random_seq_3699
GAGCACCATCGCGTCGAGCCTTGAGCCAGCTTCG
>random_seq_3700
TTGCGCCGTCAATGGCCATACAGTGAGCTGGGAA
>random_seq_3701
CGCGGATCGTTCGCCTGAACGGAGCTGCGTTCGC
>random_seq_3702
ACAAGGGGCGTTCTCTGAAGAGGACGGCCTAAGT
>random_seq_3703
TGATAAGTGCGTACTGGGTTACCGCGGTCAGCAG
>random_seq_3704
AATCCACTAGTTCTAGGACAGCCCGCCTCCATTA
>random_seq_3705
TGCGATGAAATGACATCGCGCGATGCTTGGTAAA
>random_seq_3706
TGTCTAGGGTTGGCCTCGGGACGCCTGGGTCGTC
>random_seq_3707
TGTGGATTCTCTGTAGCGACGGGACCTAGTGTCT
>random_seq_3708
CCTGTCCCCTCTTACAGGCCAATCATGTCTCAAT
>random_seq_3709
TCTGTTAAGTTAAGCTTATTTCCATCCGGTAGGT
>random_seq_3710
CATCTATATGCCGGCACTCTTTCCATACCCGGAC
>random_seq_3711
GTAGGTGACAAACTAAAAGCATAGAGACCCAATT
>random_seq_3712
CTTCTAGAACAGCCGTCAAGCGTAGACGGTAACC
>random_seq_3713
TTGATTGTGGAGTCTCTGCCCTATTTTGCAACCC
>random_seq_3714
AATATCGGACCGCGCACCGTTTCTGAGGGAGCAG
>random_seq_3715
TTCTCGCCGAGACCTACTCGAGAGAGGGCCTATT
>random_seq_3716
CGGGGAAGACCCCGGGAACCCGCTGGATGCATTG
>random_seq_3717
TCGAGCAGGGCATAGCCGCTGGAGGTTTCTCCGC
>random_seq_3718
TCAAGTGTTAAGGCTATAGGATTTCTTTTTCAAG
>random_seq_3719
ATTAGATTTCTATAAAGCCTGAAAGTTTGAGCTC
>random_seq_3720
GCGCATTATAATCCGCCAATAGGCGACACCTTGT
>random_seq_3721
CCTGTCTCCAAGTGTTAAAAGGTTATAACATGTA
>random_seq_3722
AAAGTATGGTTTCTGAAAAAATCGTTATACTGCC
>random_seq_3723
AGCGAACTTTGTTCCCCGAATTGAGTTATTCCTA
>random_seq_3724
CCATAAGTCCAGAATGCGTAAGCGCCTCTAGGTC
>random_seq_3725
GGTATCGGCTTCAAAGCATGAACGCGCGTCGTGG
>random_seq_3726
ATTAGCCCGCCACGAATATGTCTTGTACTAGATA
>random_seq_3727
CTACTAGGCGTGCCCATACCCTAGTTACAATGGA
>random_seq_3728
TATCTTCCAGACTGCCTTCCCTCGAGAACCCATC
>random_seq_3729
AAAAACCCGTCCTGAATACGTAACTTTATACCGT
>random_seq_3730
TCTCACCCCTAGACCGGCTTAAGTGTATACGGCG
>random_seq_3731
ACAGGTACTTAAAACTCTTCGCCGCGGCAGGGAG
>random_seq_3732
TTTATCTCTGACACTCATAAAGTCACCGGTCTTT
>random_seq_3733
CAATTGGATTTTCAATAAGTCCATGTTGAATACC
>random_seq_3734
CGACAAACCGAGGTATCTAGGTTGTGCATTAGCC
>random_seq_3735
CCAAGGGAGATCACCTGAATTTTTCGGCACACCC
>random_seq_3736
TAGCATGCAAGCTACTGCTAGTTAGGTGATGAGG
>random_seq_3737
TACGGGCCGACATATGAAAGGCCACGCGCTTTGC
>random_seq_3738
CGTCTTTCGACCGCAGGACCGCTCGCAAACAGGT
>random_seq_3739
ACGCGGGAAGTCGGACAGTACATGCGGAAGTTTT
>random_seq_3740
AACAATACGTTACGAGTTCTGACCTTCACGTCTA
>random_seq_3741
AAGCCCGGCACCTATGTCGAGAACTAATCTGCCA
>random_seq_3742
GCTGAACGTGTGCCAATGTCAAATCTGGTCGGGA
>random_seq_3743
AGAAAGCCCTGATGGTCGATACAGCATGCTGCTG
>random_seq_3744
ACGCATCGTAAACAGATCTCCCTGGAGGGGCGTA
>random_seq_3745
TTCCGTTTAGGCTACTGCCCAATCTCGTAGGCAA
>random_seq_3746
CGTACGGCATACGGTAGATCAAGGCAGCTATGAG
>random_seq_3747
CGTAAAGCTGTTCCAGTTGCATCTATTTGTGTGT
>random_seq_3748
TCACCGCCCAAAGAGTCAACCTCAATACTAGCCT
>random_seq_3749
CCGTACCAACTTAGCATGCCTTCAGATCGGTGCT
>random_seq_3750
TCTGGCCATAAGGCCGGCAATCAGCCCCGCAGCC
>random_seq_3751
TGTGCCAGACTCCGCAATCTTTACGTCAGACGCT
>random_seq_3752
TCCGCATGCGATTCTTATATAACAGTTATATGAG
>random_seq_3753
ATGAGGAGGTGTCAATCGATCACGACGAATGAAC
>random_seq_3754
ATTCCCTCCTAAGAAACAGGGTACCTTCCAGAGA
>random_seq_3755
AATACCCCGTACGCGGTTTAAGCTCTGCTGACGC
>random_seq_3756
CCCCAGTGTCCCTAAGGTCGATCCCCGGTCATAC
>random_seq_3757
TATCCTCCTTTGGTTCGACCTGAAGGCCATAGCT
>random_seq_3758
GGCAAATTGAAAATCACGATGGGAAGGATTCTGC
>random_seq_3759
GAAATAGATCAAGATTGGTCGCACCATATTGTAT
>random_seq_3760
GCTAATCCCGGAGTAGAAACGGGTCTGGGCAACC
>random_seq_3761
CTAGTCACGAGGCGAAATGACGAAAATAAGGGTT
>random_seq_3762
AGGAGCTCTTGGCTCCATTTGAGGGAGTGCCGGG
>random_seq_3763
ACAGAGGCGGGCAGTCCCCGCGAGATTCATTACT
>random_seq_3764
GCGGATACGGAAGTCTTGCGATTCTTAGCGTTTA
>random_seq_3765
TTAAGCAAGGTCAACTAAAATCGATTCTCACACA
>random_seq_3766
ATCTTGGATTCCAAAATGCCCACCGGTTTAGAAC
>random_seq_3767
CATGGTGACGATGTAATGGGCATTTTGATTTACG
>random_seq_3768
ACATTCAGGATGGTCAACAGTTGCCTATCGCTTG
>random_seq_3769
TGATGTGCACTCTTAATCTTGCAGACTGCAGCAT
>random_seq_3770
TCGGCCTCTTAGTAGCGGGCCATGTCGCTTTCCT
>random_seq_3771
GATGTGTTCGCAACACCGGCGCGCTGTTCGGTCA
>random_seq_3772
CAAATCCGCACTCACATCCCGATACGTGTCGCTG
>random_seq_3773
TAATTGGCCATGTCCCGGGGGACTACGTACTGGG
>random_seq_3774
GAAATAGAGGCCTATCTATTGCGAGCAGCAGGTA
>random_seq_3775
TAGTCATACCCCTTTGTAGATATGATTGCCAGCG
>random_seq_3776
GACGAAGATGGAGTCGGGTAGTATCAGATCGTAG
>random_seq_3777
GCTTTAGCGGTTGCCTATGCCGTAATCGATATAG
>random_seq_3778
GGACTTAATGCTCAGAAACTTGGTATCTCAGGAG
>random_seq_3779
GAGCATGTTTGGTTTTAGAATGCTGGGATTGTTT
>random_seq_3780
AAGAAGCCCATTAGTATCCAGTGGAACGAAACGT
>random_seq_3781
TCGTCGTACTTTCCTCATCAAGGGCGAATGCAGA
>random_seq_3782
CATGTAGTCAAAGGTTCTAGTATTCAAAAAGGGG
>random_seq_3783
AAACGGTCAGCTACAACCCTGTAAAAGCCCCAAC
>random_seq_3784
CTCACGTTGGCCTAGTACGTACCGTCTACGCTCA
>random_seq_3785
CAGCTGGCCAAAATCGTCCTTCGAGTTTACCCTC
>random_seq_3786
CGTCAAGCAGCATACGTCGCCAGTACCGCAACCA
>random_seq_3787
CCCGTCGTATGAAAAGAATCAGACCCACAGATGT
>random_seq_3788
ACAGCTGAAAAGTCATAAATGGCTACGGCAAACT
>random_seq_3789
CCGTCGCGTCTTCCAACCGTTCCCATTGCGGGTG
>random_seq_3790
CCGTGGTGATCGTCGCAGAGGTACCTATCTTTAG
>random_seq_3791
ATTCACTACCCGAGGTAGTTACCGGACTTTGCCG
>random_seq_3792
CGCTCCTAATGATTCCCTATTCAGCAGGCGTTCG
>random_seq_3793
AGGAACAACACCGGCGGCCGCAGTTGATCTTCGA
>random_seq_3794
ATGATGACACAATTGGGGCCGGGGAGCCGTACCC
>random_seq_3795
GCTAAGTGTAAGGCTGTACAGGACCGGCTGCAAT
>random_seq_3796
TACCAGCCTCAACCCCAAATAGGGTTCACGTCGA
>random_seq_3797
CTATTCCCCTCACCGATTTATCAGACGCACGTTT
>random_seq_3798
ATTTGCGAGACTCGTTACAATATCATACGGCCTT
>random_seq_3799
CATGAATCGCCGGTATGTAAGTACAAGCAACTTA
>random_seq_3800
TAGCCACAGAGATCGTTTTCGAGCAAGTATGAGC
>random_seq_3801
CGATTCACCCCCTCCCCTGGACTGGATGCGGTTA
>random_seq_3802
GTATCTAAATTATGCCACAGGTGACGACTTAAAG
>random_seq_3803
GCGGGAAGCTCGGGTACCTCTAGATCGTTAGAGT
>random_seq_3804
AGAAGCGCCCTCAGAAGTAGGATGCCAATTGCCG
>random_seq_3805
CTGCTGGCGTAGATCAACTCAAAAAAGCTTATAA
>random_seq_3806
AGGACCCCGTGGCGCCACGGCTATTGTAAAATCG
>random_seq_3807
GCCGAGCGACAGCGATACGCCGCTAAGCTCCTAG
>random_seq_3808
CTTACAGACTGTTGTGCTCTTTTGCTCCACAAGG
>random_seq_3809
TACCTCCGCACATCGGCGATTATGCTCCTGGCTG
>random_seq_3810
TTGAAAACAGCTAGTTCGAGGTGACGCGAGGGAT
>random_seq_3811
TAAGGATGTCATCAGCTGGAGCGCCGTTTGCATA
>random_seq_3812
TCAACATTGGTTTGCCGACTACCAGCAAATTATG
>random_seq_3813
ATCTCATGCATCTTGCTATATTGAAGGCCTAGAG
>random_seq_3814
GTTCCTACCCACCTCTATACCCGGGCTCTTTGGT
>random_seq_3815
TTATGTGAGCGTCATCTTCGGAAACAGACAAGAT
>random_seq_3816
TGACTTTAGCGGCCGTGCTGCGGCTTCTCACGAA
>random_seq_3817
CTGTGCCTTAGGGAAGCAAACTCATCAAGAGCGA
>random_seq_3818
CCGGTATCATTGAAGCAAGTTCCAGGAAAGAAGC
>random_seq_3819
GGACTTCAGATATGCATACAGTGCTACCTTACTA
>random_seq_3820
CGATTTCAGTCACCGGGGTGATAAGTACCCTATA
>random_seq_3821
CGCTCTTTAAGGCGCATTTCTGGATATAGGCGAC
>random_seq_3822
GTGGCTCCCATAATTCCTCTTTGGCAGAGGAAAT
>random_seq_3823
ACCGAACTAGGCCCAATGCCAGAAAGTTTCTCCG
>random_seq_3824
CTACCGAAGTTAAAACAGTATTTTAGAGAGACGA
>random_seq_3825
GGCAGCAATCTGAAGGCTACCGTCATCGCGACGC
>random_seq_3826
CCGGAGTAAGTACTGGCTTTGTTCGAATGGGCAT
>random_seq_3827
AACCATCGTATCGCGGTAACAAGAGGCTCCATCG
>random_seq_3828
GTCGACGGGGCTTATCATGTGAAAAAATCTCTGG
>random_seq_3829
CGTGTGTCTATCTGAAATGTTCTATCAGCGCAGC
>random_seq_3830
GTCTATAGAGGTAGGGACAGATTTTCTAGTATCA
>random_seq_3831
GCGCTCAGTCAGATTAGCCCGCATTTTCCCAGAA
>random_seq_3832
AGCTGGCGTCCCTTTTCTAGATGTTTCAGACCGT
>random_seq_3833
CCGTCGATCCTCAATCCGGTTGGGTAACATGCTT
>random_seq_3834
ACCGCCAATCAGGCACTGAAATCGACCCGGAATT
>random_seq_3835
ACCAAAGGTAAGGTCTTCGAACCACGTGGTGAGG
>random_seq_3836
CAATTTCGTGCAGCAGCGCATCCATAGTATTACC
>random_seq_3837
ATAGGTTAGTTGTGGTCGCAGGAGTTGTGGCGGG
>random_seq_3838
GGATTTAGAGGATTAGTGGTCACCGATGCCTGTC
>random_seq_3839
TGTACGAAGTACAAAGAACTCACTAAGCCACAGG
>random_seq_3840
TAGACCAATAACGAGGCACTCTATCGGAAATTCT
>random_seq_3841
GTAAGACTCGGAGAGCACTAGTCGCAGCATTTGG
>random_seq_3842
GGTCCAGATACTAGTGGACCAACCAGCACGGCTC
>random_seq_3843
GCTCAGACCCCCGCCAAAATTTGATAGGGTATAC
>random_seq_3844
TAAAATGGTAACCAGACTCGCTGTAATACTGCTT
>random_seq_3845
AGGTCAGCTAGAAGCACCGATAGACTGCTACAAT
>random_seq_3846
TTTAACGAGACCTAGTCTAGTATGTGGAGGTTGA
>random_seq_3847
GAAGTCCGTAAAGGTGACCGTAGTGAGTCAGTCA
>random_seq_3848
TGCAGTTTTATGTACCAAATGGTTCTCCGGAGTC
>random_seq_3849
AGTGCCGGTCTCCAGTCTACGGAAAGTACTACCC
>random_seq_3850
AGTACCGTGACGGAGCTAAGCGATAACTATTGAG
>random_seq_3851
AACTGTATCGACGCGCCAGGAAGGAGTAAGCCCT
>random_seq_3852
GGCGCCAAACAGTTAAACGTTTCCAGGTGATTAA
>random_seq_3853
GTCCAACTTGCTTTGAGAAGAATGATTTACCCGC
>random_seq_3854
TATACGAACGATGTCATGCTCTCGTAATGAGCAG
>random_seq_3855
GGAGCGCGATGCGGGTTGGCCAAGGAAACCTGGT
>random_seq_3856
GGTCGATCAAAACTGAACCTCTATTAGTCCAGCA
>random_seq_3857
GGGTTATTCACAATTAGCGCCGTTGTCGACGTCA
>random_seq_3858
ATCACGAATGGAACTCCCCCGGGTCTTGATAGCC
>random_seq_3859
GCGATTCGCTCCTCTGCAATGACAACATTCTGGT
>random_seq_3860
ACCATGATACATCTCGACTTCTTTCCAACGCCAT
>random_seq_3861
ACCGCTGAAACCGGCATGCCGCTCTCCTGGCAAG
>random_seq_3862
AAATCCGTACCTTAAATCATGCTCTGGGATTACC
>random_seq_3863
CACATTCTAGTGGACAGGGTCGAGATAGCGTTCG
>random_seq_3864
ACAAATCTCTTGGGACTATAAACTGGTCCATGCG
>random_seq_3865
CCTCTATCTAAAACTTGCCTAGTATACAGCGCGA
>random_seq_3866
CATGAGCCCAGACGCCGGTTGGACGCAGGTCAGA
>random_seq_3867
ACCGGGGCCCGGAACAATTCCAATACCGGGGAAG
>random_seq_3868
CATTTGGTCTAATGGAGACTCTACTCGTCTGCCG
>random_seq_3869
ATAACCGATGTTGGTCCGAACGACGAGCCATGAC
>random_seq_3870
CCACTGGACCATCGGAGGGGATGGAGCCAATTTT
>random_seq_3871
AGATGGTTTTCGTCAGTGGCACTCCTATATACGC
>random_seq_3872
TCTGAGGCATATATCAAAAACGGTTAATAAATGG
>random_seq_3873
GTGATCTAACTGTTTAGACCCGTACTTCAATTCT
>random_seq_3874
TTATCAATTCTTGGATCTGCTGGAGCAATACTCG
>random_seq_3875
TTAGCCCCATCACGGACGCTCGAGCTATTGCCTA
>random_seq_3876
GGCTGATTGCTAAAATCGGTGTGAGGTTCGAGAG
>random_seq_3877
CCGACAGGAGCATTTGATAATAAACCATGAGGTG
>random_seq_3878
TCGTCTATACGATCGTGCCACTTTCTTAAATGAT
>random_seq_3879
GGATACTCTCCTCTTACCGGACCGTTATTACATT
>random_seq_3880
TCGAGGTCCTTGATAGCACGTCGCCTTGATAAAT
>random_seq_3881
AATAAGGATCTGCCGCCCAGAAGCGTTAGCCCGA
>random_seq_3882
CTATCTTACATTAATTGGTAATATACATTCTTCC
>random_seq_3883
TTGCCGACTAGCGTTCTACGTTTTCTTATGGCAA
>random_seq_3884
CCACGTCGTAAAGGTCACGGCCTAACACCTTGTT
>random_seq_3885
CTGGATCGTCTCGGTTTTGACTCTTGGGTGTAGT
>random_seq_3886
AAATCCGACCCGGTGCTTCGGCATTTGATTAAGA
>random_seq_3887
CCGCATATTGCACTGGTTTACCTTATGGCGGGAA
>random_seq_3888
CGGAACACTGGGCCTGTCAGAAAATCTCGCTCGA
>random_seq_3889
GCGATGTAAAGCTGATTGGCTTGCGTTCTCGACA
>random_seq_3890
ATTTAATCCTTAAATTATGTGTGACTGATAAAGT
>random_seq_3891
GAGTGCACCGACTGGCTCATAAACAGCAGCCCGT
>random_seq_3892
TCTATAACTAGCTAGGCCTTCGTTATATGCCTCA
>random_seq_3893
ACCTGGACGTCATGAGATATTGGCAAAACCAAGG
>random_seq_3894
AATAACCGACTTTTTGGAACCGAAAACACTTATG
>random_seq_3895
ACCAATTTACCCCATCCTCAGCTTCAGCAGCGGC
>random_seq_3896
TCTACTTACCCGAGTATGTGCCGTTTCTGATGGT
>random_seq_3897
TCTGCTCGGCTATGTTAGTCTACGGGGCAGGAGG
>random_seq_3898
ATTAATTTAACAGCTGTGGGCCTGATCGACTCGC
>random_seq_3899
AACTGGGTGCGAGTAATAAAGCTCTGCTCACAGC
>random_seq_3900
ACATTAAACCCAGGGGTGGGCATGGGTCTAGTCG
>random_seq_3901
AAAAAGTATTGTAAACTTTTGATCTTCCTGCCAT
>random_seq_3902
CCAATGCACGCTCGAGCGGTCCCGAATGTTCGAA
>random_seq_3903
GTACTCCCGTCGCATCTAACTATGAAATGATGGC
>random_seq_3904
TACCAGCCGGTTGTTCAGCATTGGGAGTTTGTGG
>random_seq_3905
TCACGGGACTAGGCTCCGATCTAGTGGGTAAAGG
>random_seq_3906
TAGACAACACGCAGGTCTAAAATACTTAACACCT
>random_seq_3907
CTCAGAAGTGATTTTCGATATAGGGAGGAAACAA
>random_seq_3908
GCACAAGTGATCAGTGGCCTAGACGGTGCGTTAC
>random_seq_3909
TAGCTTATACCTCATCTTTAACCCTTAGCTCTTT
>random_seq_3910
AGGTTACGGTGGGGGCCCGTGCTTGAACATTTAG
>random_seq_3911
CTCGGACAACTACGATATAACATGCCCATCTTCT
>random_seq_3912
CAGGTAATACCGAAGATGGTATGTGGTATTAGAC
>random_seq_3913
CTCTTCCATACGATATTGGATGGCGTCCGAATGT
>random_seq_3914
CGTAATAGAGACGAAGCAATAGACCTGTCCGGAT
>random_seq_3915
GCAACCAATTCGTGGGGCAACAGATGTTGAGAAT
>random_seq_3916
GTTTGTAGCGGATATATGATCCAACTTAGCATAG
>random_seq_3917
TTGGGCGAAGCGTAGAGTGGGGTAGAGCGATAGA
>random_seq_3918
TGCAAAATACGGTAACCCTTAAACAAGGCTTTGG
>random_seq_3919
CAGCGGCCTTATTTGTCCACATCACGGTTCTTCA
>random_seq_3920
TCCACAGCTAATCATTACCGTGTTTGTCGTAAAT
>random_seq_3921
ATGCAGCTGTTACGAAAAAAGACTCAGGTTTAAT
>random_seq_3922
TCGTGGACAACGTGTACACGTATCATCGGCCATA
>random_seq_3923
TCTGCTGCACTTTTGTCAGACTATTAAGTTATCC
>random_seq_3924
GCTGTTTGCAATCCTCGACTTCTGCTAACCTAAT
>random_seq_3925
TCATGCCGGATATTGAATATAGTGTTGCCATTGG
>random_seq_3926
TTACCTACAAGTAGAAGCGCAATCTGCGTTCGAG
>random_seq_3927
GGCTCCCTCAATCTAATTTATTTGGTTTCCCACC
>random_seq_3928
CAGGGGCTAGGTATCTGGGTCGCCGCTCGACTGT
>random_seq_3929
TTTCTATAAGAAATGTATACGGCGTTGAAATATC
>random_seq_3930
ACTCCTGTGTTCCGTGTTGCATGGTCAGAGGTCG
>random_seq_3931
AGTATCCCGTACGTAGGTCGGGTCCCGACACCTC
>random_seq_3932
GCAATGCTCCGATTCTGTTCGGAATAGTAGACGG
>random_seq_3933
TGGGATCGCCCGGGGACGACGAAGAAGTTACCGA
>random_seq_3934
TACCGAGCTGAGGGAAACTCGCCATTGTGCTGTA
>random_seq_3935
ATCGTGCACGGCTGGTTGACGCAAGTAGTTACCT
>random_seq_3936
GACACGCGGTTAGTCACAGCTAGGGGGGTCCAAC
>random_seq_3937
GCCCGTTGTTTCCACCGAGTGACTTTTCCTCAGA
>random_seq_3938
CACTACATTTTCCGCATGTGCCTCTCACGAGCTG
>random_seq_3939
GAGCTGCCTTTACCAATTTTGGCCTCCAGACAAG
>random_seq_3940
TCACCCCCGTCTTCTATTCTCTGATGATGAGCTT
>random_seq_3941
GCAATCGTTAATGAACACGCGCATCTACATGATT
>random_seq_3942
TACGCCTGTGGTATGATGGTAGGCCTAATAGCAG
>random_seq_3943
CTAAATCAGTATGCGGATATAGTCTGTCGCACGC
>random_seq_3944
GCCTCCGCTCCTATGCCACTACCTGCCTCAGGTT
>random_seq_3945
TGTCGCCAACTTGCCGAACACAGTAATGGGAGCA
>random_seq_3946
CTTTCCAACCTACAAGATCGTGAATCATGGCACT
>random_seq_3947
AATTAGCGTTTTAGTCATCTTCCGTGAGCATGGC
>random_seq_3948
AGTGTATGACTGGGGTGAAGCTTGCGGCTTAGTA
>random_seq_3949
GATCGTCCAGCCAGCTTACTGAGAGTTGAAACGT
>random_seq_3950
CGGTGCGCGGACGCATTAGGTGCGAGCCGAGCCT
>random_seq_3951
GGAAGAGACGTTGCAATCTAGTTATCGAACGCCA
>random_seq_3952
CAGGCTATACTGCATCGAATGGAGGCATGATGTA
>random_seq_3953
AACGCAGACATTGGCCATGTCTATGGAATGTAAG
>random_seq_3954
GTTCTAGTGCCGGCTCACGTCTTAAGTAAACTGT
>random_seq_3955
GAAGTCCCACGTGCGACGTCTTAGCCTCCAACTG
>random_seq_3956
TAAATACTCCAGCGGAACGATGCGTCCCGATGGC
>random_seq_3957
CGTTCTTACGGCGGCACTCTAGCGCGGGGTAACC
>random_seq_3958
TTACCTGAGTAAATGAGAAAACTGAGAATTCTAC
>random_seq_3959
TAGCTCTTAGATCTGCAAGAAGTTGGTTGCGATA
>random_seq_3960
TTTGGAGCGGGTGACTTGTTAAAAGCATACGGTT
>random_seq_3961
TCCCAAAGCGTATCAGCGATCTCATACATAGGAT
>random_seq_3962
CATCACGAGGGTGGATAAATGCATGAGTTTCGAT
>random_seq_3963
TTCCCCGAGTAGCGATGCACATGGAAGCGATTGT
>random_seq_3964
TACCTGGGGGCCAGAGGTCCTTCTGCCTTTCGAG
>random_seq_3965
TAGCTACACCAGAACGAATGTGGAGGGCGGGCGC
>random_seq_3966
AAAGTATACTAAAAACCTGATTAGTGAGAACAGA
>random_seq_3967
CTTTGCGTCACGGACCAGGCCTCCTGATCGGGCC
>random_seq_3968
GCCCCAAATAACAATCAATGCTGGTACGCCGACA
>random_seq_3969
CTCCGGGTGAGTTCGAGGACGTGCCTGCTGCGCA
>random_seq_3970
GGAGGGGCTGTTGCTCCGGGTGAAAACTCTCTCT
>random_seq_3971
CTTACAGGATCACGCATACCGTGTAGACGAACCC
>random_seq_3972
CGGCGTAGACCGCCGCAGATAGCGGGCGGCACAG
>random_seq_3973
CCCTTGGAGCCGTTACTCCTGAGAAGGATTCGAG
>random_seq_3974
TACAGGCTGTCGTTGAGAAGACCAGCACAAGCGA
>random_seq_3975
GTTAGACGCTCGGCTCAATCGCCAATCTGGCAAA
>random_seq_3976
TGGAGCCTGTGCTCAATGAGCTAGTGAGTAACAC
>random_seq_3977
TTCGAGTGCTGATGCGGTGACGACTCTAGCGGTC
>random_seq_3978
AAAGCGGTATTGATTGAACATTTTCCGGGGCGCA
>random_seq_3979
ATAGACTGAACCGAACGAAGGACTAAACAACTGT
>random_seq_3980
GGACACATTGGTTGGATTATGCTCAACCAGATGA
>random_seq_3981
AATTGCCCGCCCCCGGGAGCCTTACACCTCCTGG
>random_seq_3982
TGTGGCATACGCGATAACAAAGAGCTTCACTCTT
>random_seq_3983
ATCCGGAGAGGACATTGTACTAAGCATAGGAGCT
>random_seq_3984
CAAAAATTCATACGGCAAATATCGCCGTCTACCA
>random_seq_3985
TAAGTCCGTGCGGCGCCAACAATGCGCTTGAGAA
>random_seq_3986
TTCTTGTGAGATATATCGTAGACCTAATCGTAAT
>random_seq_3987
CAATTAGTCATCTGGATTAAAACGATAGAAGGTC
>random_seq_3988
GTTCGCGACTCTGGAATGAGTTCACCATCTGCGA
>random_seq_3989
TTTCCCACGCTGATCACCCGATCGTGCAAGAGCC
>random_seq_3990
TACCAGTCCAGTTACAGTAATCACCCGAAATCCT
>random_seq_3991
GGGACGACGTCATCCCCAAAAGGCCTTTGTACAG
>random_seq_3992
GGCAAGACTCTGCTCCTCGGGTCTGACGCTAGCC
>random_seq_3993
CTAGAGGACAGATGGCTAGTCTATCGCAATTCTA
>random_seq_3994
CCTGCAAAGGACCCCTCTGGTCGTACCGGCGGGG
>random_seq_3995
CTAACAGTCATGCATTCCAAGAGTAACTTGTCTC
>random_seq_3996
ACGTCTTACTCCTAAGTCTGTCAGAGAAGTGCCG
>random_seq_3997
AGAAGCCCACGTGTAGTTCCCGGGTGCGGCTACA
>random_seq_3998
GCCCCGGATGAGAACACTGTCACCGCCGCGCATG
>random_seq_3999
TGTGCAAGAACTTGAGCCCGGTACGGCAGTCTCT
>random_seq_4000
AAGGTTAACATTCCTAACAAGCTAAAAATTGCGA
>random_seq_4001
CTCACGCGATGCAAAGATGTTTGGATTATGGTCC
>random_seq_4002
GCCAAGCCCCCAACGGGTTCTCCTGCGCTAATAG
>random_seq_4003
TACTTTGGCTAGGCAGAGCCGACTGTCACTATGG
>random_seq_4004
GGTGGGCAAGTACGCTCGTGTCGTCTGTGGGGTC
>random_seq_4005
GATTGGTGACGTCACGCGAGGCGCCGGGGCCTGG
>random_seq_4006
CCCGGTTGCCGCGCACTTGCGACTTTTGCGAGTC
>random_seq_4007
GCCGTTCAGGCTGTGTGCTATGTCCTCTTTCAGG
>random_seq_4008
GTAAGAACTTTGGACAGTTTGCGTCTTATTTTTT
>random_seq_4009
ATCACATACCACAAGCCCCCTCGTTGAAAAACCG
>random_seq_4010
CATGAGGTCAGCTACGCGACGGTCGCATTCGCTC
>random_seq_4011
CAAGATCTGCACTTCCTGGTGTCCTAATTTGAAC
>random_seq_4012
TGCGACACATTTATAAACAGAAGTTGTTCTCAAA
>random_seq_4013
TAACACTCAGGGTAAGAAGCTTTGAACTAGTGCT
>random_seq_4014
GGCTGCCAGGAGTGCCTATAGCTTAACACCTCTA
>random_seq_4015
TCTAATGATTTGTAGGTGAGAAAGCAAAACATGT
>random_seq_4016
ATAGATGATTCAGCCTGTGACATCGGTGAACACC
>random_seq_4017
ATCCCTCTCTGGGCCTGAGAGGACATGGGACGGC
>random_seq_4018
AGGGAATTCTACGGTTCCGCCGCGATTAGTTGCT
>random_seq_4019
CAAGGTGCACTGCTGGACCACGAAAGTGAAGCCA
>random_seq_4020
CCTCAGATTGCTACAAGTCACTGCGCTTTTATAT
>random_seq_4021
CGGGCGGGTCCAGTGGGATTCCTGCTAATGCCCC
>random_seq_4022
TACCCAGCACCAGTAACTTACGAGCTAGTGATAT
>random_seq_4023
GAACAGGTGACTAACTGCTCGCGGGGCCTACTAG
>random_seq_4024
CGGGCGTAAGTTGCTTGAACCCATTTGAAGGTAG
>random_seq_4025
CCATCGTATACACAAACTATACACACACCCGATC
>random_seq_4026
CTTACCGAACCTGACTGCCGGGCAATCAGACAAC
>random_seq_4027
ATTCTCCGTGAGTTTCGACTTACGCTCCCGTGTT
>random_seq_4028
GTAATGTAGTGCTTGCTGTTATTTGTTGGAGAAT
>random_seq_4029
ACTTTTCAGATAGATGTAGATGGTCCCTCAAGTC
>random_seq_4030
CCCCCGGCTTCGGATGCAGCAGTTTCAGACGATT
>random_seq_4031
AGAAATAATCCGAACGGATTCAACAATAGTTATC
>random_seq_4032
GGCTCCGGATATCTATTGGTGAGTTCTCAAACTC
>random_seq_4033
GCGTGAGGCTGTCCACTACAAGTGCGTCAAAGAA
>random_seq_4034
AAACAGCGGTCTGCGGATCGGGGCCAGTACCTGT
>random_seq_4035
CGTGTAACCAAATCAATGCTGACTTACTCGCTGA
>random_seq_4036
TGAACCTTTCCTCTAGCAACAAATCATGCTTCCG
>random_seq_4037
TGTCTCTACCCATATACAACCGTCGGGGGGATTT
>random_seq_4038
TCGTGACAGCCTTCTACGAGTGTGCCATCTGCGC
>random_seq_4039
TTAGCTTCGCGCTGGGGTTGGTGACTATTTAAGA
>random_seq_4040
CGCTAGGGACTTGTCCGTTAATACGAAAACGTCG
>random_seq_4041
TCCAAATGAGAGGCGCGTCACGCCTAGAAATCCA
>random_seq_4042
GTGAGAGCGTTCGGACGTGCTGAGAAAGAGGCTG
>random_seq_4043
TAGTCTCGAGGTTACCCATGGATGCAGATTAAAC
>random_seq_4044
ATTAGACCTGTAGTCAGCGACCTATCCATGAACT
>random_seq_4045
AGTTCGTCGTCCGTTACGCACTACGACAGACGGG
>random_seq_4046
GTTCCCGGTAAACTATTCAGGTGGCGGGTAAACG
>random_seq_4047
TTAGGCCCCAGAGCTGAAGGTATGTTCATGCGTG
>random_seq_4048
TATCTATATAGAAACCATCCTTGGATTCTACGTA
>random_seq_4049
AGACGAAGAGTAAGCAGTACTTCCAAGCGACACT
>random_seq_4050
TAACTTTATACCATTTGCCACACACGCTACACGA
>random_seq_4051
CTCGTATGCAGCTGTGGGCCGAAATCGAAAAGCA
>random_seq_4052
ATAACCCCTAAGCTTAGGCACACCGGCCATAAAG
>random_seq_4053
CGGTGGATGCTCGAGGTAGCTCATGTGCGCGATG
>random_seq_4054
TTGAGCTTGTAACCCCTCGGTCCCGAGTAACCAA
>random_seq_4055
GAACCTCGTGTTTCGACTCTGTCCACTTTAGATC
>random_seq_4056
AGTGGGCACACTCAATTAGACCCATCTCTCGAGT
>random_seq_4057
GCTGCCATCTTGCACACCTGCGGCGACAGTAAGG
>random_seq_4058
TTCCCGATGTGGTAAATAATTGACACCACACGGA
>random_seq_4059
CATCAATTGCTTGTTAGAATCGACAGCATGCGAG
>random_seq_4060
CAGGGGCTTCAACTATGCCTTGAGCGTAGGGGCC
>random_seq_4061
TCCTGCTTCGCTTAGCGAGCCTGGATGGCGGAGA
>random_seq_4062
CAGTGTATGCTCGTGCAACCTGCCAATCTACTAC
>random_seq_4063
TGAGTGACCAAACGTGTTTGAGTGCATAAATTTC
>random_seq_4064
GACTGTTTAACTTGGGGGTGGAACGCATTGACAC
>random_seq_4065
TCCGCTCCAGGGGGGGGAGCCTCGACCAGCTACG
>random_seq_4066
TCGTACCATCGAAATTCCGCATGATATCTATGCG
>random_seq_4067
TATCCATTATCCCCCGCTGGACTTAATCCTTTAG
>random_seq_4068
GGTTCTAAGCCCGAATTGTGGCTATTCTGCCGTA
>random_seq_4069
CAGGTAGGGCAGCTGGATTACACAGTCGATCAGC
>random_seq_4070
CAAGGGGGGTTATTTGTCACGTTTTTCCACATCC
>random_seq_4071
GCCACCCTAGTTGCCACACTGTCAGGGGACGTAG
>random_seq_4072
CCCGTAACAATGACAGGGGCTTATTATTAAATTC
>random_seq_4073
CTAGAGCTCCCCAGCCAGAACGCAGAAATCAGGG
>random_seq_4074
TAAATAATGCCAAGATAAAAACCGAGGCAAAGTA
>random_seq_4075
AAGTCTACTACACAATAGAGATAGGTTCCACGCA
>random_seq_4076
ATGAGTTTTGTGATGTTTAGTAAGTGAATCCCCT
>random_seq_4077
GCTGTACCCCAAACGGGGTCAATACTAGGAGTCA
>random_seq_4078
CCGAACTAAGCCAAAATTGGTTAAGACCCCTAGA
>random_seq_4079
GGTCGATCGTAGTAAATTGTAGTTACTAAAATGG
>random_seq_4080
GGGCCGCCCAGGCCCGTTTAGTAAGATAGAAGAT
>random_seq_4081
CGGTCCGCCACGGGCCGGATATATGGCGCCCCGA
>random_seq_4082
ATGGTGATGAGAGGAGTGGTCCCATACTGCGGTA
>random_seq_4083
TAAGAAAGTGATGGCGCGGACACCTGAAATCCGT
>random_seq_4084
GACCCCTCACCACCAGCAAGGGAGGTAACAAAGA
>random_seq_4085
CCTAAACAGCCTAACGGTGTACGGACGAGGATCC
>random_seq_4086
CCGCACCCATATTATTTGATACCTCCGCATTGCG
>random_seq_4087
TGAACGTGATCAAGCCACATTGATCTTAAGCAAC
>random_seq_4088
ATTGAGAATATAGCAGGCGCTCATCTAAAGAGGT
>random_seq_4089
AAAGATCTAAGGGGTCGCCCGTCTTATTCGTGTC
>random_seq_4090
TTTCGAGGTTTGAGGGCGTGGAAGGATAAGTCAG
>random_seq_4091
TCTTCGCCTGCTCTGTCTCCGGTCCGCGCACGAC
>random_seq_4092
TACTAAGGCATACTGAGACTTTGATTTGCCTCCT
>random_seq_4093
CGTATCTCCTGTCTCTAATGTTAGAAGAGACATA
>random_seq_4094
ACTCTCGGCGTCTCGCGAAATCCCACCCGACTCC
>random_seq_4095
ACGCGGTACGTGGGACCACATACGGTAAAAGCCT
>random_seq_4096
GTTCAGGGATAGCGCACCATAGCCTGTTAACTCG
>random_seq_4097
TCGGGTACGCGGCTTTTATACTCTGCGTTGAACC
>random_seq_4098
GCGGGTTCAGTCCCGTTTTCGTTTGATTCGTGAT
>random_seq_4099
GGGAAGACTAGCCGATGAATTACTATTTCGCAAC
>random_seq_4100
GCGTAATAAGAGCTAGATAGATTTTACACGGTAC
>random_seq_4101
AAGTGATAGCGGGTAACTCCTGATTGCCCCGAAC
>random_seq_4102
TTTCAGCTGTCTCCGAGTGGACCAAGCGGGGCCT
>random_seq_4103
GGTCCCCCATCGTAAGAGCCTAGGTTAAACGGTA
>random_seq_4104
CAGACTCAATTATTGTGTCTGAATGACGCAATAA
>random_seq_4105
GGGCATCGCGTTACTTTGTTATCAGCAAGGCGTT
>random_seq_4106
GTACAAGGCTGTGGCATAAGAGCAAATTATGTAT
>random_seq_4107
CCCCGCTCGCCTAGGCAACCGTATGCGATATGTT
>random_seq_4108
ACGACAAAAGAGTACGCTTTTAAAGAGCGGCGGC
>random_seq_4109
ATTCGCGCTTGCTAACTACTTGTGGTGTGATAAT
>random_seq_4110
TGAGAGGTTGATAGCCGCCCGTGATTCACACCTT
>random_seq_4111
TTTCTAGACACTAATGCTCGCACATGTGCGATTA
>random_seq_4112
AAGGGTTTTTCGGACATGCAGCGGAATGTACTAC
>random_seq_4113
TCGGTAGACGATCACGGGAGCGTTATGGAACACA
>random_seq_4114
TCGGAATTTAACGAACCTTGAGACCCGAGCATGT
>random_seq_4115
TTGTGTTAGGCAACATACATACTGGCTTGTTTCA
>random_seq_4116
TGGAATAAGCGTGCACCAAAAGCAAAGAACCCCA
>random_seq_4117
GCGTAGGGCGTAAGGGCTGCTTTTAGCATACTCC
>random_seq_4118
TATTTCGGCCCCCGCGGTAGGCATGTGCCGGGGT
>random_seq_4119
TTTGCCGCGGCCGCAAGCAAAGTGAGTGGGGAGA
>random_seq_4120
CGGGCGGATAAGCCCTGCAGTGGCCCCCCTTAGA
>random_seq_4121
TGGGGCGAGTCTATCACGGTACTCCCACCATAGT
>random_seq_4122
CGAAAATGAAGCAGCCATTCAGTGTGTCTGTGTA
>random_seq_4123
AGCTGCCCACTGCAGACTGCGACCTTCCACGGCA
>random_seq_4124
AAAGCGATTCCCAGTTAAAGGGGCGTAATCGTGC
>random_seq_4125
CATGTCCGGCAGACAATTGTCGTCGCGCACCCGT
>random_seq_4126
GAATCGTCCACACTGGGAAACAAGCCGCATGGGA
>random_seq_4127
TCCCGGACAAGTGCTACTCTAGCCCACTCCTGGT
>random_seq_4128
GGCGGGCCCGAGCCAAGTATTTTAAACGAATGGT
>random_seq_4129
AAATATTGTCCAACGTAGTAGAGTTACGGTTTTG
>random_seq_4130
CCAGCCGGCCCGAGAGTCTACCCTATTGGAGCCG
>random_seq_4131
TCAATGGCATCAGCGTTTGCGTCAACCGTCATCC
>random_seq_4132
GATCCCGAAGTATGGGAAATGATGCTATCTACGG
>random_seq_4133
TAACCTCTGCAGTTTGTTCCACCCATCATCTCCC
>random_seq_4134
CACTGTCGAATACCTGCATTATCTAGGAAGTTGA
>random_seq_4135
GACCGAATAATATGCGCGACTAGTGCGACCTGCG
>random_seq_4136
CATTGGGGGCCACCCACCTCGGAGAATCATTGCC
>random_seq_4137
ATGCTGCCTGTGTATGAGCGTTCGTGGTTGGGTA
>random_seq_4138
TTTCTAAAACGCGAGCAACTGGCATGCAAAGTAA
>random_seq_4139
GTGTTGTGGCACTCTATTACGCACAAAAAATACA
>random_seq_4140
GCCGGCGCAACCACAAGCTCCCAGATCGGGTATG
>random_seq_4141
TTGTAGATACTTATTTGTAGATTCGCTTCTCAAG
>random_seq_4142
ACGGTCATTTTCACGTGATTAGCGGGGCTTAACA
>random_seq_4143
GAGATACACGCGGACGGCAAGGAATGACCCGAGG
>random_seq_4144
ATTCTTTGTGCTTCTCCTAGATTGAGATCAGTAT
>random_seq_4145
TGCCCCAGGACCTGTCACTAGATGGGGGCGGTCG
>random_seq_4146
TGTCATCTGAGCCTTGTTCATTTCCCCCCCGCAA
>random_seq_4147
ATACGTGCCGCTTAACATGAGGGAAAGAACCGAT
>random_seq_4148
TGGAGATAAGGCTTGCACCTTGGTTCGCGCAACT
>random_seq_4149
CACAGTCAGCCCTAAAAACGTGATTTCATGTATC
>random_seq_4150
TGAGCGGCCACAGTGTTTGATAACGAAGGGATGA
>random_seq_4151
GAAGCCGATTGACATAGCACATTTAGGAGCCATG
>random_seq_4152
TAAGCTAGCTCGCGTCCACTCGGCCTCAAGGTCG
>random_seq_4153
AAGGATTTCTCGTTTCACTTCAAAGCCTTCGACC
>random_seq_4154
AGGTGCAACCACAGAATCTAAACGCCAATGGTTT
>random_seq_4155
CCGTATCCCGCGGTAATTTCGAGATTCCCAATTG
>random_seq_4156
TCGAGCGTGTCACACCACTCACGCGACGATTCAC
>random_seq_4157
ACCACCGATTCTCACATTGTCTTACTCGAAGGGC
>random_seq_4158
GGGCTCATCCTCCACTGAGGGTCCAGGCGTAGAC
>random_seq_4159
ACTGAAGCTAACTCCAGAATCCCGCTTCATAATG
>random_seq_4160
GACAGCCATATCCTTCCCGGGCTAGATAATGACT
>random_seq_4161
CTACGAGAGGAGCCCTGAGATTACATCTAAACAT
>random_seq_4162
GTGCTGTCGCCGTGAGGACGTATTCAATTCTTGC
>random_seq_4163
TGTCTAGTTCTCGATAGCAATAAGTGCCCGGGTA
>random_seq_4164
GTGACACACCGGCGTGCTACGTATTTAAACCTGA
>random_seq_4165
CAATACTCCTCTAGTGTGCGTACGAAACGTCTTT
>random_seq_4166
TAGACGATATAACGCTTAATGCAACACGCATGCT
>random_seq_4167
TGTCGTGACAATAGCGATTTCATGAGCTAAAACT
>random_seq_4168
AGTGAGTATAACGGATCCGTTGCGGTGAACGGGG
>random_seq_4169
AAGGCGGTCGCAGTATACGCAGTGCTTCCCTACT
>random_seq_4170
GAGGTCTGGCGTTGGCGGTTTCCGAGTAAGTAGA
>random_seq_4171
GCCTGCCAGGGGAACTTGCTGAACTAAGAGTCGC
>random_seq_4172
GTTCACCTATTCCTGCTTTCCAGAGGATCCCTAT
>random_seq_4173
AAGACTCTTTCGTTAGCTCCAAGTAGAGACATAT
>random_seq_4174
TACAATATTTCCCACACCATTAAAAAGGTTAAGG
>random_seq_4175
AGGTAATATCCACATTGGACAATACGTACCGAGC
>random_seq_4176
ATAGGTCACACGATACTGTCTTGCTTGACTTAGA
>random_seq_4177
ACCCCCCAAGGATCGTATAGCAACTCCGCCAATC
>random_seq_4178
TAATCTTTTGAAGCATGACCCCCACGAAGTCTTG
>random_seq_4179
CACGCTTCGTAGCGAAATCGGAGGTTACAGGGCG
>random_seq_4180
GTACACTACAGGCTTCATCGCCAGTGGTGGACCT
>random_seq_4181
TACTGCCACCTAAGTGACCTTGGGGTATCCCCAA
>random_seq_4182
CGGGCCTGTTGGTGCGACGTATTAGCGTCTGAGT
>random_seq_4183
CAGCAGCTAGAACCCACACGAATTGGAGTAGGAA
>random_seq_4184
ACATAATGAGATGTGGCGATACGATACCACACAC
>random_seq_4185
TCCTCGGGCAGTTGAAATTACAGCTTAGCCGCGT
>random_seq_4186
CCAAACTTAGTAATGTTGTTGCTGTAGACCTTCC
>random_seq_4187
GTATCCCCTGGGCCAGTAATCTTATAGGTAACCT
>random_seq_4188
GACACAAAGAACCATCGGTACTGCGACATAGGCC
>random_seq_4189
CTCGACGCAGCCTTTGGCTTGCATCTTATCGGTG
>random_seq_4190
CGTCTTTCGTTCCGTAGGCGCGCCAGCTTCCACC
>random_seq_4191
TTACGACTCATCGAGTGAAAATCCCGCGAGGCGT
>random_seq_4192
CGCGCCGTAAGTAATTAAGCAGACAGTAATAGTC
>random_seq_4193
CTACGCTTGATCCAAAGCAGTCTAGTGCGTCACG
>random_seq_4194
TAGCAGAGATACGGTAGCTTCAGTGTCCATTTCA
>random_seq_4195
CTCCTAAACTCACGCCAATGACTGCCGGCCGCCA
>random_seq_4196
TACTCGAGACAGTGATGGATTTATTCACCTATAT
>random_seq_4197
AGGATGAGCCCCCCTGCAGGATCTCGTTAATTGG
>random_seq_4198
AAATCGCCAGGCTCCGATCGTTAAGGGCGCATCA
>random_seq_4199
GAATCACTACGGCAAACCCTTCTACTGACTGAAG
>random_seq_4200
GTCTGTTTAGGGTGCCAACATCCATGTGAGTTTC
>random_seq_4201
GCTATACCCAGAGCATACGAATTAACACGATCAA
>random_seq_4202
CCGGACGCATCTCAATAACCTGCTCAGCTCTCCA
>random_seq_4203
GTTCGGCTCGGTCTGGCACTACTAACGGACCGAT
>random_seq_4204
CTACAGAGCGCCACTGCGGGCATCCATTTCTGTT
>random_seq_4205
TCGACACAAATTCGACGGTTAAGGTGGGACCCTA
>random_seq_4206
ATGGTTCGGAGACCCGTGGTCCCAATATACTAGG
>random_seq_4207
TGGATACGACTCTACGAGTGCGCATGTTAGATCA
>random_seq_4208
ATTTGCGAGGGCGAATATATGGCGGACGCCGCCC
>random_seq_4209
CTCGAGGCGATGTACGTGAGATTGGTCTATTCCA
>random_seq_4210
CTCGCCGGGTTGAGCCCAACGCCTTTTGACGGTA
>random_seq_4211
CTAAGCCTGCGGCGGCTCAACTCTTAAATAGTAT
>random_seq_4212
TGCAAGTTTTCGATCACTATAGATACAAGCTGCA
>random_seq_4213
GTCAGCGGATGTGTCCCATCAGTATGGAGCTCAA
>random_seq_4214
CCCCTCGGTTGAAAGCCTATCTGGGCCTTCGTAC
>random_seq_4215
TTTTGTGCCCCTCCTGCCCTTCCGATGCCAAAAT
>random_seq_4216
GTCCGGGTTTAAAATCTGAGGTCATTCGTTCTTG
>random_seq_4217
AGAGTACGCACAATCCCCGTTCAAGCTAGTCATC
>random_seq_4218
ACGTACTAGCCACCGCTAGCTGATAGCGATGACT
>random_seq_4219
CATGACCCCTGGCTCCTTTTCTCAGAGTACGTGC
>random_seq_4220
GTAGATGCTAAGTTACCTGCCCTCCGGACACGCG
>random_seq_4221
AATGTAGTCGTACTCAGGAGCGACTATAAGATGA
>random_seq_4222
CGCTGAAACCGCACGTGAACAGGGTTTTAAACGG
>random_seq_4223
TAAGCTTGTTAGGGCTCTATAAAAGGAGACGTAC
>random_seq_4224
GCTAAATAGCAGGAGACCCCGAAACTGCTAGGTC
>random_seq_4225
AGCTAGCACGACCCGTTGGTGGAGGATGTATCTA
>random_seq_4226
TAATTACCTCATATCGGAGCTAGTTCTCCAGAGT
>random_seq_4227
CCAACAGGAGGCACATATAAATCTCGCAAGTTAA
>random_seq_4228
TGCACACAAAACGTTCGCTCCATGATTCAAAGAG
>random_seq_4229
AGTGTAAAAGTAAAATTAGGGGCATGGGATATAC
>random_seq_4230
GCAGTCCGTAAGACGTTAGCTATCGCAGTCCCAC
>random_seq_4231
TTCAATCCTGTCTGTTACGCATAATGTACTTAAT
>random_seq_4232
TGCAGCATAGTTGCGGTCTATGAGTATCGCGGAT
>random_seq_4233
AGTTGGTGCTGTAGTTTATTTTTGGTACTATACC
>random_seq_4234
CAACTCGCAATAGGCCCCTACCTATCCGCCTTGC
>random_seq_4235
GTGGTGGCTGCATAAGCTCGCCTCCCACGCCAGA
>random_seq_4236
AAGTCCCACATAACAACAGACGTGTATGAGATTT
>random_seq_4237
CGTATGTTGCCACGTCGGCCGGCACCGTGCGCAC
>random_seq_4238
TTGCAGTGGTTCACAAGGAAGATCACAGCCCTGA
>random_seq_4239
CGAAAGTAGCGTGTCCAGGGTGATAGATCGCGCT
>random_seq_4240
ACTTTTTGGTACACTTATAATAAGTGTAGCCTAG
>random_seq_4241
TTTCTTTTATTAAGATTCGGTGCGAGCTCAGGTG
>random_seq_4242
TAGCACCTTGGACCATTAGGTCCTCTGACCTACG
>random_seq_4243
TCTGCTGACCTACTTCGGAAGGGTGTTCAGCGAT
>random_seq_4244
CTCAGGACAACCGGACACCGAGGCAGCGATGTTA
>random_seq_4245
AAGACGCCAGTCTGAGCTTAAGTAGTCCAGTGAT
>random_seq_4246
GTCTCCACCCTGCTGACGATTGTAGTGGTCGGAT
>random_seq_4247
TCCCGGTCTTGCAAGGCAGTGTACAGCCACTTGG
>random_seq_4248
CAGAACTCTAGGGCCGGGGTTATTGATGGCAGCG
>random_seq_4249
CAGATTTACGGCCTTGTAGTTATCTATGCCGCAA
>random_seq_4250
GTTTTCACCCTTATACCATGCCAATCTGACATTT
>random_seq_4251
CTCGGTCTGCAAGCACCGTCTAGAGACCTTGCAA
>random_seq_4252
TGTATTCCATTGAAAGGTCCTCCTATGACGACAT
>random_seq_4253
AAGCCACAGTCTAGCCTGTTTCCCCTTCGGGCCA
>random_seq_4254
GATCCATAACAGAGGTGTCTCAGTTCACTTCGTA
>random_seq_4255
CCACCGGGGGATATTCGCAATCGCTGACCGGTTT
>random_seq_4256
ACTAGGCTAACGCTTTGTCTCAGAGTTATTGTAC
>random_seq_4257
CTACTCTATGATATAGTAGTTTGCGGGTTCACTC
>random_seq_4258
CTATTTAAACGTCGGTGAGCCCAATCTCACTTTC
>random_seq_4259
GAGAGGTTGTCGACGAGGGAGACGAAACTATGCG
>random_seq_4260
TCTGTCGGGGCGTGAACTTCCCTTAACTCCATGT
>random_seq_4261
TGAACATCCCACTCACGCAAGAAACTCCTCTCAT
>random_seq_4262
AGATATACTACGGACTTAGCACGGCTCGTAGTGT
>random_seq_4263
TCGATGGGTGCGCTGTTGGGTCGGGACTCTACAC
>random_seq_4264
GGGAAGCGAAAGGCGGTTCACGCACCACGGGTTC
>random_seq_4265
GAGTAATCCGAGGAAACTGCCCTAATAAAACGGG
>random_seq_4266
CTCGCACCACGAAAAGTATTAGGTAGTCAGGACT
>random_seq_4267
CAGTCCGCTGGGTACAGGTGGATACAACGCTTGT
>random_seq_4268
TACAGCTAATGCAATTCATGCCCGGCGCGTGTAG
>random_seq_4269
CGTCGGTGGTTTGCGCTTGTCGGAAACTTCCCCA
>random_seq_4270
ATCTCCTCCCGTAGACTTTGCCACCCTGCCTTTC
>random_seq_4271
CCAAACCATGGGGACCCCCGTCGAGTCAGCTGTC
>random_seq_4272
TAGGGCTAAGCTAGATGGACGGAACGAACGGGCG
>random_seq_4273
GTTTATGATAAGTCCTTTCTAGGCCCGTATCGTG
>random_seq_4274
GTCCCAACCAGTTACTTCTGGTTAGAGCCGCTAT
>random_seq_4275
TAGTCGCACATGCGTGATATAATCCGATTTTCAT
>random_seq_4276
TATTGGAGCGAGGGTTACACGGTCTAGCGTCACT
>random_seq_4277
CTACCGCAAAAGAACTGGAAGTTACTTTACAATG
>random_seq_4278
TTTGCGCTTGGTCGAGAATAACCATATCTTCCAC
>random_seq_4279
TGATCCTTCAGCTCCGGTGGAATAGACCTGTACT
>random_seq_4280
CGCGTAATGATTGATATTGTAGTACCGAACGGGC
>random_seq_4281
GCACCGTAGGATGCACCGCAATAAGCTAGTAAGG
>random_seq_4282
CCATTCTCCTCTTTTCAGAAGCTGCAGCAACGTA
>random_seq_4283
TATACGGTTCCGCACTTGTTAAGAGTGAATCAAG
>random_seq_4284
ACGGGTTACGGCTTGAAAGCCTTTCCTCCGCCAT
>random_seq_4285
GCAATCAGCGGGCAGAAGCCGTATCCGGGGTTCG
>random_seq_4286
AACGCGCGGTAGAATTCCTCGAACCGTAAACGGA
>random_seq_4287
GAAACAAAGACACTAGCTTCGAGCAAACGCACGA
>random_seq_4288
ATGGCGCACGTTAAAAAGTTCCAGCCACCTTGAA
>random_seq_4289
AGGTCTCTCTGTGTGACACAATTTCTGGCTACAT
>random_seq_4290
CACGGTCACCACATGCCATGTCGCCGTAGGATCT
>random_seq_4291
TGAGTCCCCGAATTTCTGAGGATTGAATGCCGTA
>random_seq_4292
CTCTCCAACCGTTTGAGGCCCTGGGCGAGGCGGT
>random_seq_4293
TCGAGATTTTTTTGGCCAACACTATTGTTTTTGC
>random_seq_4294
GATGTAAATTCAGCAAGATCCAACTGCCGGTACA
>random_seq_4295
CGTAGGTGCGATGAACAGAAAGCCAAGGTTTAAT
>random_seq_4296
CAAACCAACAACTAGAAGTGGCAAACGATCGCTC
>random_seq_4297
GAATAGGTTAGGCCCTGTAAACCACAGGGGATAG
>random_seq_4298
GGTAGACACATACCCGTATGTTTCCGGTCGCCAC
>random_seq_4299
TTTAGGCTACGTACCCTGAAGAGTAATTGAAACT
>random_seq_4300
TCGTCTTGGTAACTAGGCTACAATCCCTGGGAAC
>random_seq_4301
CGAAGTCGTTCTACCCTCCCACTCTTACGTAAGC
>random_seq_4302
GTACCTTGGTATCTATGTAAGCGCAATATTGAGG
>random_seq_4303
AGGGTCATATCAGCAATGCGTGTAGCTTCTAGGG
>random_seq_4304
TCTGCGGGCAAAGTCAACCTGGTACAGTGTACAG
>random_seq_4305
TTCGATTAGAACGAGTGCTATGGAAGTGTCCGGC
>random_seq_4306
CAGATCATTAGCCAGCAAGGCGTAGAACAACACG
>random_seq_4307
TCCCCTACGAAATCTAGTAGGGGGACTTGAAGAT
>random_seq_4308
GAGGTACAACGTGGCCCGAGTCAACCTATTAACG
>random_seq_4309
AACCGGCGCAGACAGATGGCGTACACACGAATGA
>random_seq_4310
CGGCCTGGGTTGGGATTGCTCAGAAAAAAAATCC
>random_seq_4311
CAAAAGACTGCACGAGCCCGCCCATTGCTAATAG
>random_seq_4312
TTTATCAGATTTCGTGCCGATACCGTCCCCATAC
>random_seq_4313
GCTAGTTTCATGCGAGCGCGCAAGATTGGCGCGA
>random_seq_4314
AGGATCTCGCACATTAAAGCAACGAGTCCGCCCC
>random_seq_4315
ACCCAATTTGGGGCAACTCTGTCTACAAAAATTT
>random_seq_4316
AAGGTGCCTTAGTCTTATCGGCTAGCATTCAGTG
>random_seq_4317
TCAGTCAGGAAGACCTTTGGTAAGGAACCTAACT
>random_seq_4318
CCGCGGGTCCCAGACTGGTCAGCTCTGAGGGACG
>random_seq_4319
TGGAGGATAGGGAGCCTATGGGGTACTGTACTTC
>random_seq_4320
TATCAGTTTACACTTGTCTCGTGCCTGGCATGCT
>random_seq_4321
GCGCGACGTGCGGGACTACAGACTTTAACAGTGG
>random_seq_4322
AGTAGTACAGCCATCGGTGCCATGACCTGTTCTC
>random_seq_4323
GCTTACGAACTGGCGAACGGACGCAATATGTCTT
>random_seq_4324
CCTAGAATCTGTTACCATCCGCCTCTGTGACCCC
>random_seq_4325
GACCATGCCCCTGGCGCACCTGCAGTTTGCGCCT
>random_seq_4326
AGGTGTTGCGTCCATCCGAGCTTCGTAATAACCG
>random_seq_4327
GTGAACTGGTCAGCTTCGCTCTTAATTGTGAGGA
>random_seq_4328
GTCACCTGCGGCCATCGTACCGGGTTCCACTCAG
>random_seq_4329
AAATGGTCCCATTGCACTCATCCCCAGCTGCGGT
>random_seq_4330
GATCTAGTGGCCGGTACGCTTAGCCCTGACGGCC
>random_seq_4331
CGGGTGCTTAAGATTTTTACCGGCCCCAGTGTCC
>random_seq_4332
AGGGTACAAAAAGGGGAGATGGAATGGCCTGAAG
>random_seq_4333
AGATCCGCTGCGGGGCGCTAACATCCTCTGCCTA
>random_seq_4334
GCTAATCAAGGTATTGAATCTCCATGTTAACAGG
>random_seq_4335
GTTAAGAACGCAATCTCAACAATGCAACAAATCC
>random_seq_4336
TCCACGCTCATCGAAGATTAAAGAAATCTGGGAG
>random_seq_4337
AGCTAATAGCGTCGAACACTCTTTCTAGCGAGCA
>random_seq_4338
AGCGGAGAGACATATCCCAGCTTGTTTCGAACTC
>random_seq_4339
GCGCGAGATAATCTGGCTGAAGGGAACCCTGCCC
>random_seq_4340
GTGGTTTCCAAGTATGCGTCACATCACTGAACGC
>random_seq_4341
CCCCGGACAGTACACTGGCCGGGTATGCTGGGCG
>random_seq_4342
GACATCTGAGGTCGGTCTAGTTGGATGGGGGTAA
>random_seq_4343
CGACCTAAAACTGTAGAAACTTGGCTTTCAAGAC
>random_seq_4344
CATCAAAGGCAGGCCAGGGAACTCTGCTCGTACA
>random_seq_4345
CCTGCCATCCGCCGTCATCGTTCTTGATGAAGAG
>random_seq_4346
GGTGTATGGGATCACAAGGGCGCCGTGGCAACAA
>random_seq_4347
TAAACGGCCATGTGACGTATTGTGATGCTGCGAC
>random_seq_4348
TAAGTATCCTTAACTCTAACGCTGTCAAACGGGA
>random_seq_4349
CTTTGCCAAACGCAAATGAAAGAACGACTACTGA
>random_seq_4350
AGGCGGGAATAACGTGTAACCTTTGGGTAGTAAG
>random_seq_4351
GTCCCATCGTTGGTGGCGGGCAGTCCAATCTGCG
>random_seq_4352
ACATGAGCTCAGAGGCTTTATACTACGCCTCGCT
>random_seq_4353
CCGAGTAATTTCGTGTTGTCTCGGCCGGTTATCT
>random_seq_4354
CAGCTCGCCGTGGAGACATCAGCATGGCGCCTTG
>random_seq_4355
GGTATCCGTAGCTATGACAGAGGTCCAGTACCTT
>random_seq_4356
TGACATCTACCCGCGGGGTTGTCGACCCCCGACA
>random_seq_4357
GCAACCCAGACCTTGGACGCAGCGAACGGATTGC
>random_seq_4358
GGTCTGAATAGTGCCACGCAGAAGTAGCTGATTT
>random_seq_4359
CCGAGGTAATCGGCTTGAGCTTGATCCGTGTGTA
>random_seq_4360
GAACGAGGCGGCCGCAACAGGGCCGCACAGACGA
>random_seq_4361
TTTTACCCTGCCGCGCTCTCCAAAACTCGAGGAC
>random_seq_4362
TCGGCGTTGTGATATAGCATATGAGTGGCCGCCC
>random_seq_4363
CCGGATTCTACATCAATTCAATGGACGTGGGCAT
>random_seq_4364
CGGATTGGTCTCCTGGTTGTTTTATCTGTTCCGG
>random_seq_4365
TATCATGCGGAGCACCCGAGCCGCCGCCGATGTC
>random_seq_4366
ACAGTTGTATTGTTCCAAAGTCGAAGTCTAACGT
>random_seq_4367
TACCGGGATCAACCGTGACTGGTGCTACGACTGA
>random_seq_4368
CCTGGCCTATATTCCGCGTTCACACGCGCGTCGG
>random_seq_4369
TCTCCAACGTTCCGACTATACGCAGCGGTCTAAC
>random_seq_4370
TTCTGGTATGAGTGCGGTGCACGATCTTTAAGTC
>random_seq_4371
AGGAAAAAGCCGATTGAATTCAGACCTTTCCAGG
>random_seq_4372
TTAAGTGATGACGTGTATACCTTAACAACAGATG
>random_seq_4373
CACGCAGCGGGGCTTAACAGAGGGCCTAGGCACG
>random_seq_4374
CGCTCTCTTTTGACCTATCGCCCTATCACCAATT
>random_seq_4375
CTTATATGTAGGCACGGTATCGCTCCGGTAAGGG
>random_seq_4376
AAAAGCGGATCGTGCATTGCGCCCCTAACCCGTT
>random_seq_4377
AGGAGAGAAGTCACTAAGGCTTTCACAACGTTGC
>random_seq_4378
TCCTCCGTACGATATGCCGCAGTAAATGTTTCCC
>random_seq_4379
GGTGGGGAGTTATTCTTGTTGTTCCGCGAGGTAT
>random_seq_4380
TACCGGCATATGCTCCAGGCAATACCAAGAAATT
>random_seq_4381
AATCCCCACGCCTCGAGAGGAGACTTTAGTAAGG
>random_seq_4382
GATGAACTCGTTTCTGTTCAGACTCAGTTTTTCG
>random_seq_4383
GGCGTTTTTTGATGTTTTCTGTCGTTCCAAGCCG
>random_seq_4384
AAACTTAACTCGTGCAACAGCTAAAGTTAGTGAT
>random_seq_4385
GGGGGGTTCCCATACAGTTGGCCCGAACTACTCT
>random_seq_4386
ATCTTATTGTGAGCCATAAGTAGTCACTGATCTC
>random_seq_4387
ACAGAAATCTACTCGTCTCCGGTTTAATAGTTGA
>random_seq_4388
CTCGTCCGACGGTACGGGACCACTGGTTAGGTAA
>random_seq_4389
TCAATCAAGTCCAGTCTTATGTATATGAGCCCTA
>random_seq_4390
TGCCCCCTGCTTGTCGTATCGGTAAAAACACCGG
>random_seq_4391
CATGCAGGCAAAAGAATCCCGTTCGCGTTAGCTA
>random_seq_4392
GCCCGACAGAGGTCGGGCGAGTCGAGTAACACAC
>random_seq_4393
ATTACTTCAAGACGACGGGCGAGTTGTAAACCTC
>random_seq_4394
TCCAGCTCAACCATGGCCACCACCACCAAGCCTA
>random_seq_4395
TGCTTTTGGATCTTTAGACTATGGATCTCGAGCC
>random_seq_4396
ACTGATCCGGCGCAGTTCTAGACGCGAAGGATGC
>random_seq_4397
ACGCTTCGAAAATGACATGCTTTGAGAGACGCAC
>random_seq_4398
ATTCGTAATACTGGTGGCAGTGCTCCCCCCAGCC
>random_seq_4399
GCATGAGCCTGGCATTCCATCTGCCTAAGATGTA
>random_seq_4400
GCCATAACAAATCAGGCCGATAGGACTACCGAGC
>random_seq_4401
AAGCTAGCGTCTGTAACTGCTCATGCTTCAGCCT
>random_seq_4402
TACATTGTGGTGTGAGTCTCGCCGAGGCATTAGT
>random_seq_4403
CACGATGAATATCAGCAGCTATACTACCAGTGTA
>random_seq_4404
TGCCCGAGTATTCCAGGTGTCGGTTGCATGACGC
>random_seq_4405
AGACCACGATTGCAAATAATCACACGACGTTTAG
>random_seq_4406
TTGGCAAACTGCATGATGCGGACGGTCACCCTAG
>random_seq_4407
AAGCGGCCCCCGTACGGGATATACAATTGACGAA
>random_seq_4408
GTGGGTGCTGCGTTCTATTCTGACTACTCGGTCG
>random_seq_4409
GGAATCCCCTTTCTACTGTGGAAACTAATCGGCC
>random_seq_4410
TCTTTGCCTTGGTAATTAGTCACTTCGTCGACCG
>random_seq_4411
TTAGGTATCTATGTTCACTACCTTTGCCCATATG
>random_seq_4412
AGAGGCAGGGAGGTAATCCCGCGAACATCGTAGC
>random_seq_4413
AGCGGCTACTATAGTCCGCTAGAAAGGGCTGTTA
>random_seq_4414
GAGTCTACGGGCGGATCTGATCGCTCGCGATAAG
>random_seq_4415
CTGCAGTATAAATGTTAATGATGATTCGAGATTC
>random_seq_4416
CACAATTCCAGATTCTTTGTTGTTCATCGCACAA
>random_seq_4417
CGAGCCGAGTCTTTGCTCAAGCTTCGTTACTTTC
>random_seq_4418
TAAATGACCCCACAATGCCCAAGCAAGTTGTATT
>random_seq_4419
CCCTTTGATTGGGTCGTAGGTGTGAACATGTCCT
>random_seq_4420
GTGAACATATCGAGTTTCGGAGCCAAAGTGACCG
>random_seq_4421
GTGAAGCGCAGGATTTAACTCGGAAGCAGGATCT
>random_seq_4422
AGCTGCGTAAGGTTTTCCAGGAATGTGGACGCGT
>random_seq_4423
GTTACACACTGTAACACCTCAATTCGGGGGTCGG
>random_seq_4424
GCTCACGGGCCGAGTTCGATTGTCCCACGCTCAC
>random_seq_4425
CCAAAGCAAGGAATTTTATCTCGATCGGGCCCTC
>random_seq_4426
CCCAATTGTCTCGCCCGCCATAATTTCATGTTAT
>random_seq_4427
GTCACGTTATCTTCCAGTAGTAATCACTCTTTGG
>random_seq_4428
CAGCGAGGGGTTTGGTCTCCTGTATCCTTTCAGT
>random_seq_4429
CGGTCCACCGAAGGAGAATGGGAAGGCGTTAAGG
>random_seq_4430
GTGTAACTAACGCGAGCAATTTTCGGTCAACAAA
>random_seq_4431
AGGAGGGCCTGGAACTAAAAAAGTCCATACCCTT
>random_seq_4432
CCTACGTTCACTACCCCTGGATCAATTGTGGGCG
>random_seq_4433
GGATCACATGTGAATCGCCAGCTGCTTTCATTGT
>random_seq_4434
CGCGGCCTAGCTATGGACTAGACACTGACGCGAT
>random_seq_4435
TGAGCATTCTAATTCTAGATCTGCATAGGGGGGT
>random_seq_4436
CAGGGATCGCGTGGTCGATGACCGTGCTGTGATT
>random_seq_4437
TCAGAATGCTCAGAGCACCGGGAGCAGTGTGCGT
>random_seq_4438
GTAACCAGAAGTCAGTTCTCGCAACAGTTTAAGA
>random_seq_4439
ACTTTAGCACTAGTGAATATCTTAAAATGTATAC
>random_seq_4440
TAAACCTGCTCCGCGTGGCACCCAACTCTGTCAA
>random_seq_4441
CGTGTTTGGTTTAATCCCCTTGGCTGCTCCAGAC
>random_seq_4442
ACTTACTTCCTAAAGTATAATCACGTAGGCTAGA
>random_seq_4443
CAATTTCGGGCTGTATAAACCATCACTCTTCCGG
>random_seq_4444
ATGGTCCGCTTTTCCGGGCGCAAGAGAAGTTTCT
>random_seq_4445
CTGAAATGAGTGCTCAGCCCGGCCCCACGACCCA
>random_seq_4446
ACCCTCAATATTCAACGCGGCGACCTATCATCAG
>random_seq_4447
ATGCCCGGTGCGGTCTAGGGCTCTTCACTCCTTG
>random_seq_4448
TACCGAACGGAAGGGAACGCGTAGGCATCGGTTG
>random_seq_4449
GAAGGAAGTCTGGTACCCAGATGAGTGCCCGGTA
>random_seq_4450
TTTGTACGCAAGACCTTCCTCTTCACCAGGCTAT
>random_seq_4451
GGCCCTGTAAGTCAGACCTGTGGCGACAGAGTGA
>random_seq_4452
GATTATTTTAGCTGCTTATCCATGCTAGGCGCCG
>random_seq_4453
TCTAGAGCGTGAGCAGGACTCCAAATGGATGTCC
>random_seq_4454
ACATAAGGTCGCATCATGTCCTTTGGGGACCTAT
>random_seq_4455
ACGTCAGTCTTCGTCCCAGTTATGTGCGCGGACT
>random_seq_4456
CTAGGCATTCCTCCCCTTTGGTATCAATAGATGG
>random_seq_4457
TAGTACACTTGAGAGGTAACTATTAGACTAGCCT
>random_seq_4458
ATGTCCTCGTAACGCCCATTAACTAAGGGATAAA
>random_seq_4459
TTATGCTCTTTAGCGCATCGCCAAAATGCGTGGC
>random_seq_4460
CTGTTCAAGAGTTGCAGACCTGGCCCGCAATTAG
>random_seq_4461
TCTTCCTCTAAACTTTCACTTACTATTACTTGTT
>random_seq_4462
TACCCTGACCGAAGTTCTTTCGGGGCTCTCTCGA
>random_seq_4463
ACACCTTTGTAACTTGGCAGTAACTGAACGATTG
>random_seq_4464
GCTATTGGTTTTACTGCTCGAACTGTGAAATTCA
>random_seq_4465
GCAACCGAGGTGGGTTTCACCTGAATCTTATCAA
>random_seq_4466
CACCAACCCATCTATCAGTCAGATGTTATGAGTT
>random_seq_4467
CTGACAAGCGAGGGCAGCACACCACAGCGCCGGT
>random_seq_4468
CCTCATGCGGAACGTATAGAAACCAAGCGGAAGT
>random_seq_4469
ATTCTGCGTCCTGATAGTGCGTACACTCGTTGTG
>random_seq_4470
TTGTGGTGGTTCGACGAGCAAAAAGTCGTAGTTT
>random_seq_4471
ATGTTACCCCGGACTGAGCCGGTGACCGGAATCT
>random_seq_4472
TGTACGGACCGAGTAAACCAAGATATTGGACTAG
>random_seq_4473
GTGATGGCCACCTCGGCACGTCAACATTGCATAA
>random_seq_4474
ACAAGTAAGATTTTCTATCGTCCCTCTGCTACTA
>random_seq_4475
CATATAGCTCTACATTGCAACTAGCTCCTCTAAA
>random_seq_4476
CTAAGAGCGCTCGCGATTGTCAATAACACCTCCG
>random_seq_4477
CCCCGGGCTTTTACAGTCGAGAGAAAATGGTCCA
>random_seq_4478
TCGTCAATGATAGGAATATGTTCAATTGCTGGTG
>random_seq_4479
GGGGACACCTACGATATGATCTAAAGGGGAGCCC
>random_seq_4480
GATGAGCACCATTAAAAATAATGTACAGCTTCTG
>random_seq_4481
TTTTGGGTACTGGAGAATACCATTTACGTGATCA
>random_seq_4482
CTACCCCCAGACCCTAACGCTCGAACGATTCGTC
>random_seq_4483
TCTGACCCTAGCGCTCCGTGTATAACAGTGCCCG
>random_seq_4484
ACTCTGGGATTTATGTAAAATTAGACCTACTGGT
>random_seq_4485
AATATATGACACCTATGTGCACCAGGCCTTATAT
>random_seq_4486
ATATCAAATGATTATACAACTAAGTCGTAAGGGG
>random_seq_4487
CACGCTCCTGCGGCAACGGGGCGGAACCTCTGGT
>random_seq_4488
CCCCGGTCCGGGATCCCATACCACCCCGATCGGC
>random_seq_4489
CCCTTTTTACCTTCTAGTAGTTAGACGTGGAGAC
>random_seq_4490
TTGAGTGCTGGTGTTCCGTTGCGCGCGTATCCCC
>random_seq_4491
GCATCGACCGAAGCCGATGGGCGCCTCCTCGCCC
>random_seq_4492
TTTCTGGTTACGTCAGGCACTTCTGTGAGTGGAT
>random_seq_4493
ATTCGTTTATTTGAGAGCTCGTGTGACACACATT
>random_seq_4494
TACTCCTCGAACGCTTTTTGGCTTTTTATCACAA
>random_seq_4495
CACGGAACCTGCATCCTGCTCCTTTCTCAGTTTC
>random_seq_4496
TACGCAAAGTGGTTGCCCAACTTAACACTTGAGG
>random_seq_4497
GCTTACACCTATGTAGTCTTGAGGACGCATGCTA
>random_seq_4498
CCGGGATCCGTGGCAAGAGTGGACTTAACATTAA
>random_seq_4499
TGGAATAACGGGAACCTGTTTCCCTTGAATAGGC
>random_seq_4500
AGCATCACCAAACGGAATACTTTTAATTAAACCG
>random_seq_4501
ATCTTATCACGTAGCGCATCACTATCTGTACGGA
>random_seq_4502
AAATCAGGCAATCGATGCCGCAAGCCTATTGCGG
>random_seq_4503
AGCGAGTTGCTTAACAAGACACAGGATAGCATCT
>random_seq_4504
CGTTCTGTCAAGTTATGGGTAACCCCGAGTTGTC
>random_seq_4505
ACGTAATAGTAGACCTTATCCAGTCGAAGGAAAA
>random_seq_4506
TCTTGTAGACAGTTCGATGGAAAATTGACCCACT
>random_seq_4507
TGAGTCTGTGACTACCAGTACACTATTACGATTA
>random_seq_4508
GTCACAACGTTCTCGTTGCGGAGGTAAAGATTCA
>random_seq_4509
TGCGATTCGACAGATCCCACTTTAGGGTACTACG
>random_seq_4510
TGAAGATTACGTGATTCTGCCAATTGAAATAGGA
>random_seq_4511
GGTCGCACAAAAAAATATGGCGATTATCATTATC
>random_seq_4512
AGTGGAATTTGCCTTGTTAATCTGGCGTCCTTAC
>random_seq_4513
GGATTGGGTCCGTCCATACACGGCGCTCTGAGCT
>random_seq_4514
TGATCCCGTCCTATGAGTTCATGCCCCGGTCTTA
>random_seq_4515
CTTTGTGTTGTTACTCTGGATGGCATCGAAACGG
>random_seq_4516
TCGGACATACACGAATAATAAGTGCGCTTCTACC
>random_seq_4517
CTACACCCGACGTGTCACTAGTACCCAAACCTAA
>random_seq_4518
GTCTGTCGCTACGCGGCGATGGATATTATGGAAC
>random_seq_4519
CAATAGGGTATCGAAATGATCCTAAAGTCTGGCA
>random_seq_4520
GAACCAACTAGTACTGTAGCGCGTCAGTTTAACT
>random_seq_4521
CGCTTTACGAAATCCTGACCGCAGCTGGGGTCGA
>random_seq_4522
TTGTTTAACCCCGTCCTGAGATCCCTCACCCCGA
>random_seq_4523
CCGGAGTACCCAAAACGCTAGGGTACTGATGTGC
>random_seq_4524
ACTAACCACCTGCATTGGTATCCGCATGCCAAAA
>random_seq_4525
TCAATCTATCTAATGGGAGTACATCTCGGATGCG
>random_seq_4526
CTAAAGTTAAGGGAAGCAATATAGCTGATATCGG
>random_seq_4527
CTAAAACCAGGATGGTAGAAATGTTGTGATGAAT
>random_seq_4528
TTCCGAGGTTGAATTTTTCCTATAGCGGTCCTCG
>random_seq_4529
GAACTATGTCAGGTCGGCCTGTGAACGAGGAATC
>random_seq_4530
ACTAGTCGGCTGCTAACCGCGCGTTCCCTGCCCG
>random_seq_4531
ATGATAATCGTAACCAGCGACAATCATCGAAGTG
>random_seq_4532
AAGGGGCGCTCGATGACACATGCCAAAGCTAGAA
>random_seq_4533
TCGTGGTCACGGGCAAGTACCATCCGCAGACAGT
>random_seq_4534
CGACTCAATTTCGGCGAAGCAACAGCAACTACTA
>random_seq_4535
CCCCTGATCCATGTCTGACAACTAGGATACGCGG
>random_seq_4536
CCACATCCCTTGGCCTCTCGAGTTCCGCAACGAG
>random_seq_4537
CAACGCGTGTTAGTGAGCCCCAGCTAAGCTGTCA
>random_seq_4538
GAAGGAAGATGTTACATGGTTCGCATTAATTTGC
>random_seq_4539
CTGCTAGGCTAGTGTGTCAATCCTATTTAAGGGT
>random_seq_4540
ATCCCCTCGGTAAAGTACGGCGACGCGCTCAATA
>random_seq_4541
ACAAGATGTCTTTACCCGTCGCAAAGTCAGGGGA
>random_seq_4542
ACGAGTGACATAATGTTCCGGGTTCTTACCGAGG
>random_seq_4543
GCCGGTCCCGATCTTTAAAAGCGACCAAACCATC
>random_seq_4544
CGAACTTGTGACGAACAGGGGCGTCGTCAAACTG
>random_seq_4545
ACGGTACACACGGGGGCTTGTCGCGAGATTACTG
>random_seq_4546
TGTATGTTCGATATAGAGGGTCCGGTGAGCCATA
>random_seq_4547
CTAAAATCGACGATAAACTATATTAGCCTGCTCC
>random_seq_4548
GACGCGCCACTCTGGTGCTGCTACCCGCTTTACT
>random_seq_4549
ATAGAAACACTGCCCTAAATCCGACCGAATCCGT
>random_seq_4550
AGTGCGCGCTAGGCACTCTCTGTCCGGGAGAACA
>random_seq_4551
AAGCGCACGGAATCGGGCTTATTGTACCCCACAC
>random_seq_4552
TACTTGCAGGAACCGTGCATAAGAGACAGTCGGC
>random_seq_4553
CTACTAATATTATTCTCGCAACATAGTATAATCC
>random_seq_4554
GCAATTTCTGCCAGATTCTGCACGTGACTTTCTT
>random_seq_4555
TCTCTGTATATTAGTAATGCACCGTCTAAATTGA
>random_seq_4556
CGCAGAAAGATTGATATGGGTTATCACCACATTT
>random_seq_4557
ACAAGGGTGCGTCGTGAATTATCGAGTCCCCGAT
>random_seq_4558
CCGAGCCGTGTGCAGATGTAGACACTTAAGTCGT
>random_seq_4559
AGGACTAACCATGAGTAACCTTGCAACAAACTGT
>random_seq_4560
AGTGACTCCGGCTTTTCCCCGGTCTTAGGAGTGG
>random_seq_4561
AACAGTATTAGAGCATCTCATTCAGGCCTCGACC
>random_seq_4562
CCGCCAATTTAGCGACGTAATCGCCGCGAGAAAC
>random_seq_4563
TTGTCTGGCGTAATAAAGCGTGAGTACTACATTA
>random_seq_4564
ACGATCATCTGATGTGGGTCAAGTCGTAATGAGC
>random_seq_4565
CCCTTCTCCAGACCGGTTCCCACATAGCTATAAT
>random_seq_4566
CGACGATAGCTAGGTCCAGCCTTTAAATACCGGT
>random_seq_4567
GGCAGGTTTTAGCTGTACAGGTTCTCTGCAAACA
>random_seq_4568
AACTCAAGTGATCTCTACATGACATATGACGGAT
>random_seq_4569
CGATGACCGCCAACTCCTAATATCCCGCCACCAC
>random_seq_4570
GTTCTTCAAGGTCTTCGACGGGGTGGTGCATCCC
>random_seq_4571
TGCTGTATTATCAAAGAGGAATGAGGCGATGATT
>random_seq_4572
CAACGGGTGTTTCCGCATTGCAGACGTAGGGGGT
>random_seq_4573
GTTAACTGTCCGGAAAAAGCCCGAGGGAGGATGG
>random_seq_4574
TGTACTCGCTTAGGTAACATCGCCGTTGTCCCGG
>random_seq_4575
ATCCATTTTGCGTGACCCGTGCTGCTTAATCCCC
>random_seq_4576
GGATTGTCAAGGAGTCCGAATCCGATTGAGGGCT
>random_seq_4577
ACGCAATTCCAATATCCCCTTTTCATCCATAATC
>random_seq_4578
CAGGTGAGTGCGAAGCTGGGTAAAACACCGTAGA
>random_seq_4579
TACTGATTCTTCTCTGGTCCTTACCATACTCGAG
>random_seq_4580
TTGTGTTCGTCTACATGTGTATACGCCCATTTAG
>random_seq_4581
TCTCCCAAGAGAGCCAGTTCAATGGCGTGCAAGT
>random_seq_4582
ATTTGTTTTGCCTATACTTAGGACGTCATCCCGG
>random_seq_4583
CTAACTACCTTACTTTATCTCCGCTATCCGTGAA
>random_seq_4584
TGGACGCGTCCCGATCCTTCCCAACTACTTTTAG
>random_seq_4585
AATCGGCCAATTTTAATTTATCACATACTAGTGG
>random_seq_4586
GTGCTGGCGACGGGTATGAAACCCCCCAGGAATG
>random_seq_4587
AGTGAACGGCTTGTATGGACTGGTGTTCTTCTTT
>random_seq_4588
CTAATTTCTACTCTTCTGTCCTCTCTTGCTCAGT
>random_seq_4589
TGCGTATGGGGGCTAGATGATCTTATACCAGTAC
>random_seq_4590
AGCGTCTATCGAACTGAGAGGCAACGCGCTCCTG
>random_seq_4591
TATAAGCGCGAGTAGGAAGACCTTATGTTCGTGT
>random_seq_4592
CTGGAGCTGAAAGCCTGTCATATCTTCGGTGAGC
>random_seq_4593
CATGCCAGCACCCGGGGTGGACCTAAACGCTACT
>random_seq_4594
GGGAACGGCATGTGAATAGGGAGGACGATGGATA
>random_seq_4595
CTTACGAGCAGTTAAACTACATGATTTTGAAAGA
>random_seq_4596
TTGACAATTGTCCTCAACTGGGATCTACAAAAGG
>random_seq_4597
CCTTCCAATTTGATAGTGCGTAGATAGGTAAAAT
>random_seq_4598
TCTATTACGCAACTACGGGACCTCTAAAAATCCA
>random_seq_4599
GCATATAAAATTATAGCGACCTCGCGCGGATACC
>random_seq_4600
AAAGGCGTACATGTCATGGCAAAGAGCTTAATTG
>random_seq_4601
TGGCATTGGTGTGGGCAAAAGACCTTAAGTTACG
>random_seq_4602
GGATAAACTGACGGTCCGAATCACCCCTAGGTTA
>random_seq_4603
ACACACAGTGGGGGACCGGCCCTCCTCGGTCCGA
>random_seq_4604
GGGCGCTCGAGACGCTTATGATGTCACAGGACGT
>random_seq_4605
TGAAGCAGGAGGGCCCCTACAGCAGACCCACTCC
>random_seq_4606
TGGTTTTTCAAGTGCGCGGGCGTATATGTAAGAG
>random_seq_4607
GTCTTGCAGCGGAGCCCCAGCGACACTGGCGGCA
>random_seq_4608
CCTGCCACTCCGAGTATGGAAGAGTGTTGGCCTT
>random_seq_4609
AGGAATGGCTGCTGCATCGCGCTGGATTAGGTGG
>random_seq_4610
ACTGCGGGCAGCTACCTGGCACGACCCAACGAAA
>random_seq_4611
GTACCACCCCAAGTATAAGGCTGGCATAAGCTAA
>random_seq_4612
CGGAATAACTGAGAATGGCCGTATTTCACCGCTC
>random_seq_4613
GACCCAGGTCTCATTCTGCATTAAGGAAGTAATA
>random_seq_4614
TTCCTGAACAAGGTACGTGCCTCAATCTCAGTAA
>random_seq_4615
CCTATAGTTTAAATACAATTCATCTGTCCGCACG
>random_seq_4616
CACGTTAGCGTCAGAACGTTTGTGAAAGAAGCGT
>random_seq_4617
TTCCTAGTATGGGACACTCGAAGGAGTACTGGAA
>random_seq_4618
TGACCGCAGACCAGAAGCAGCCCTAGGAGAATGG
>random_seq_4619
ATAGTTTACATTTAAGTCGCCGGAGTACTAAATT
>random_seq_4620
TCTAACACTTTCAGAGGGTGTCAGGTTACTTGTC
>random_seq_4621
TTAAGGACCAAGATGCGCCCGGTTCTGGATCGGC
>random_seq_4622
TCATCTTTATCACTACTATATTCGACTTATCGCA
>random_seq_4623
TTACACTGCACCGACCAGGTCCCCAGTCAAGGAA
>random_seq_4624
CCCGGTGCTAACAGCTCTGTCGTGAGCCATGGAT
>random_seq_4625
TCACAAGCGTACAATTCAGAGACTGAACCACACG
>random_seq_4626
CGTTCCAGGCTATGACGAACGTGATCGCTAGGAC
>random_seq_4627
GCGAACACCGCCAGTACCAACGATATCGTTCACG
>random_seq_4628
GCGCTGTTGGCCCGTCGGATTTGGGAACAAGATA
>random_seq_4629
GGAAAGCACCAATCCTATCGGCTGTCTGCTGGCG
>random_seq_4630
TCTCCCTAAACCTGATGTGGCGAGGCAGCGACTC
>random_seq_4631
ATCCCGACAAGGGGTTAGCTGTATCCGCCGCCTT
>random_seq_4632
TGCGACAAACGAACGACGGTATAGACGGGTGGGC
>random_seq_4633
TATAGGGACAAGCTCGAGTCGCTCAATCGAATTT
>random_seq_4634
AGAGACGCCTGCATTGTTGCTCCGTGCTAGCGTG
>random_seq_4635
GTGGTTTAATCATGGATACGTGGCTATCACGTGA
>random_seq_4636
TAGCACTAAAATATGGTTCCGAACTATCTCCCAG
>random_seq_4637
CTAGGGCGTCCTCGTACGTTTTGGCGCTTAGCCG
>random_seq_4638
ATTCATGTACTGTACGCCGGAAATCTCATAGTGC
>random_seq_4639
CCGGCTCGCTAACATCATGCTGCATTGCTGGTAA
>random_seq_4640
CTGCTTAGAGATCTACACTACCGTCCGAATTTCC
>random_seq_4641
TTCTCAAGGACTATCAATTGTGGTCGGAGCTTCG
>random_seq_4642
TTTTGATATATTAAATTTAGCTGTTAGGGCTGGT
>random_seq_4643
CTGAGACAGCTAATCACTGGCTCGGCCCGATTTC
>random_seq_4644
TTAGAGAATAGTTTATCGCGCGATTCTTCCAGTT
>random_seq_4645
CCACACTAACCCGAGGACTAGTTTCGCCGGGTGT
>random_seq_4646
GGTTAACCCGTAACTATGGTTCGATATAAGACTG
>random_seq_4647
GGACACCCCAGCGGGCAGCGTCACTCTACCATCC
>random_seq_4648
CCCTCAGCCATGCTAGTTTTGAACGAAGCCACAT
>random_seq_4649
CCTTATAGGTCTGGAGCGCACGTGTTTCGCCCTC
>random_seq_4650
TGGCAGTTGTCAGAAACCGTAAGTAACTCTCCGG
>random_seq_4651
TCCAGAGCTGAACACCGGGGTGTATCTTGCCCTA
>random_seq_4652
GCCCAGAACTCGAAAGTGGGTATCAGCCTCGGCA
>random_seq_4653
TAATACCCGGACTGTTGGTGGGAGTTCGGAAGCC
>random_seq_4654
CGCGATGAATCAGTCTAAACGTTAGTGTACGTAA
>random_seq_4655
CTATAGTGTTGTATATTAAGAGCACATATTTGAG
>random_seq_4656
GCTCGAGAGGTAATCGCGATAAAGTGGTAAGTCA
>random_seq_4657
CTTGGTAAGAGCGTGAAGCCCCGGAATTATTATT
>random_seq_4658
CGTCTCGATACGAAGCCCGAGCAGCTCCTGAAAG
>random_seq_4659
TTTTGGATTGTAAAAATTGCGACTTAAGCTGCAG
>random_seq_4660
AAGGCGGCTCCGTACTGAACATCGGCTGAACAAC
>random_seq_4661
GACTATTACCCCCAGGATCCGTGCCACTGCGGAT
>random_seq_4662
TAGAAAGCGGGATAGGGTTAGATGCGTCGAGGGG
>random_seq_4663
CGTTTGCGCTGCGAATAGGTCATCTGAATTCTGA
>random_seq_4664
GTACAATTTTACCTTCCGCTTTGGTCCTCAACAA
>random_seq_4665
CCAATATCATGCTTCGGGCGTTTTCTATTGAGGG
>random_seq_4666
AGGGTGACTGGTGATTAAGGGGACCGGTATAATT
>random_seq_4667
TACGTATCGGTTGCCGCGCACCAAGGCGGGTCAA
>random_seq_4668
TAAAGTTGCTCCACGGGCGGATTTGTGGCAGCAG
>random_seq_4669
TTTGAGATCTAATCGACTCGACCGTATCGTCATC
>random_seq_4670
GCGGCAGCTGATAGTTTCCAGTCGGGGGTAGCTG
>random_seq_4671
CGTCGAGGCACTCGTTTGTGTTTCATTTGAGATA
>random_seq_4672
ATTTTTTGGCGGCTTCCGAAGTACCCGCAAAGCT
>random_seq_4673
TGTTTCCTCTAACGCATACTCACCCGCGATAGAG
>random_seq_4674
TGCGGTTTCCGGCTCGACAGGCCAGAGAAGCCAT
>random_seq_4675
TCATTCTCTCCTCGTGAGTACGTCTCTTATTAGA
>random_seq_4676
GACGGGAAGTACTGGGTAGATAGTTATGCTAACT
>random_seq_4677
CTTGGTACACTACTGGTAATTGATTACTCCACGC
>random_seq_4678
TACTAAGTCGATTCTTAAAGCTGGATAGATCGAG
>random_seq_4679
CAAAGAGCTCATGCCTAGGTTGAACGGTGAAGCG
>random_seq_4680
TCGGGGAAAAATCCACTGTGTAATCAGACACGGT
>random_seq_4681
CTTGGAATGCCCGAGCACGGTCCATCTAGGATGT
>random_seq_4682
TATCGTCGCGCTTCATTAGACCAAGTAGGTAATT
>random_seq_4683
TGTTTCCCACCGGCCGGTCTTACAGGTGGATTCG
>random_seq_4684
CAAGCACCACCCTCCCGAACCCGCACCACTCCTG
>random_seq_4685
AATTCATACCATCCGGAGTTCCCAAAGCTGATTG
>random_seq_4686
AGCTTCGGCGGTCTGGTTACAGCTGATAAAGTCC
>random_seq_4687
GCTAAACAGCCATGAGACAGTATGCGGTGAACTC
>random_seq_4688
CTCCCTTACACAGGTTGTGTCCGGTCATTCGGGG
>random_seq_4689
GGAAAACCCTTGGGTCGAATTGGCGGCTCTAGTA
>random_seq_4690
GCCCCGAGAGCGACCTACGGTCGGGCCGTTACGA
>random_seq_4691
AAGGTCAATTGGGGGTGCGCTGCGTATTTATGCA
>random_seq_4692
GCTGAAATCACGAAAACGTGACCTCATGCGTACA
>random_seq_4693
GTACTCCAACACTACGGAATAGGGCTTAGCGAGG
>random_seq_4694
AATAGCAGGCAGACTAGGCATATATAGGGTATGA
>random_seq_4695
TATTTGCTCAGCCGCTTATGCTACTGGGATTGGT
>random_seq_4696
CCATATTATTCACAAGGAAGGTAATAGCTAAGGT
>random_seq_4697
TGGACGTGAAGCTAGATTCGGCCCACTCCCCCCG
>random_seq_4698
ACGCGCCTGACCAGTACGGAGCTCGTCGGTACCG
>random_seq_4699
AGTTATGGGCCCTCTTGTCTAATTTTGTAGACTA
>random_seq_4700
GAGGGGCTCAATAAATGAAAGCATATCGTCAATT
>random_seq_4701
CCCGGCTTGCCTGGGTGATATACATCGATCAACA
>random_seq_4702
GCTGGCCCAAACACCGTCATCGGGGCGCATTCAT
>random_seq_4703
CCGCGCGAGTACGTTTGGACTCTCCACTAACCGT
>random_seq_4704
ACGGTTTGACATACATGAACCCGCGCCGACTTAG
>random_seq_4705
GGTTATGCTCAGTTGCACAGTCTACCAGGTCTCG
>random_seq_4706
TAAGCCCACCATTAGGGGGAGTACAATGCCGTGT
>random_seq_4707
ATTATCACTCGGAGAGGTCCACCCATGTACGCGG
>random_seq_4708
TGGTATTATACGATGGACCGGACTGCTATTACAG
>random_seq_4709
AATCGTAACTGGTGCCTATTACGTAACAAGATAC
>random_seq_4710
TCGAAAAGCTGGGTAGCTTTTCACAATGCAGTTA
>random_seq_4711
TCACGGTCGATTTGGTTCCGACCTGTGGAAAGAC
>random_seq_4712
CCACTACCCCCTTTCGTGGAGCCAGCTCGGGGCA
>random_seq_4713
AAAAGACTTAACTATAAGAAGGTTTAAATTCTGG
>random_seq_4714
GTACCCGTCTGAATATATGCCATGAACCTGCAGC
>random_seq_4715
AAGAGACACCGCGGACTGTTCACCAGCCATCGAG
>random_seq_4716
GGGAGTACGAGGTGAGAGACCGAGACTGGCTGCT
>random_seq_4717
CATAATGTGACAAGGAGAAAGCGTTCCCCGGAAT
>random_seq_4718
TGGTAGTAGGCTAGGGAGGTTTTAGGATTTTGCA
>random_seq_4719
TTCACGACCGGCAAGTGACGTGAGGGTAGTGTAA
>random_seq_4720
TCCATTCTGACAGCGATGTTTACACTGGACCAAG
>random_seq_4721
TCTCATTCGCCTCGTTTCTTTGGTCTGGCACTGG
>random_seq_4722
CTCAGCATTGAACTTCTCTAGCCCATTACCCTCT
>random_seq_4723
ATTGTTCCTCAGTGAGCGTACACCGGGATTGCGG
>random_seq_4724
TGCCTTCCAGCCTTTTGGATGGTATCAACGTCGA
>random_seq_4725
TATCACCTGCCCAGGGGTGCCAGGTACAGTTCGC
>random_seq_4726
CATGACAATAACTCAGCCAAACGTAGCGGTGACA
>random_seq_4727
GGTATTGTTTCTAGTGGGGAATACCCCTTAGACC
>random_seq_4728
GAACCAGTCGAAAAGCTATGAGGGCTATGAAATT
>random_seq_4729
GCAGCAAAGTAGTACCGTGTGTCACGTGATTTAA
>random_seq_4730
GCGAGTAACGCTGTCTTTCACGGAATTCCCGCAC
>random_seq_4731
AGTATTGAGTGGAAAAAAGCATCCGCGAAACTTT
>random_seq_4732
TCACAATAGGCTGAACACACGGCTCCTTTCCTTG
>random_seq_4733
GTAAACATAGGATATGTACCTGTTGGCAGGGCGT
>random_seq_4734
GAGAGCGTGTCCACTGGTCGCCTACACAAATCGT
>random_seq_4735
GAACGCGACAGTCTGGACCACTGTCACCTACGGC
>random_seq_4736
TGACCCTTGATTAGGGGGGATGACCTGCTATGGC
>random_seq_4737
TTGCACGCATTCTGAATGGGTTTAAAAGCTCCTT
>random_seq_4738
ATTCGGGGGACCTGTGGCTATGTCACCCTAGACA
>random_seq_4739
TGGTGCTCCTTACGACAAGTGTCCATATTCTCAC
>random_seq_4740
TTGGGGGGGTGCGAGGAGATAATTGCTCGATTAT
>random_seq_4741
ATTGGACGCCATTCGTTTTGGTGCGCACGTACCC
>random_seq_4742
TTGGGGTATTACCATTCCCGTGGCTCTCGTGGCT
>random_seq_4743
ATCCCTTCTGCATAAGTCCTGAGACTAACGGGTA
>random_seq_4744
CCCCCATCTCAGTACAGTGAACAGGTGATGAGTG
>random_seq_4745
ATGCTCGTCAGATAGGGTCATTCTCTTGAGAGGA
>random_seq_4746
GTCCGACTTTTCTAAAGATTGTTCGCGACGGAAT
>random_seq_4747
AATATCGTAACGGTTCGGGAGATGGGGGAGGATA
>random_seq_4748
CTCTTTTTGGATTTAGAGACGCCTGTAAACCTCA
>random_seq_4749
ACCAATTATGCACCGACATCTCGCAGATCGGTCC
>random_seq_4750
TACCACGGTGGTCTACTTTCAGCTCTACGCGGTA
>random_seq_4751
GGCCGAAGATGTGCCGTCTGCATTAGTGAGGGCG
>random_seq_4752
GCTTTCTACACGCCGTTCCGTACTTTCCCCGCAA
>random_seq_4753
ACGATGCCTCAACCATTAGGGCTACGTATTGCCT
>random_seq_4754
AAAGGCAGTAGGTGAGGAAAGTTATGATACGATG
>random_seq_4755
GCATTCGAATATCCGCCACGTAACCGCTGGGGGT
>random_seq_4756
GTACGGGGAGAAGTCAGGATACTTTGGTTTTGGG
>random_seq_4757
GGTTGTAGGCATTGCGAGAGTACACCCCAGCCTG
>random_seq_4758
CCCTCTGAGCAGCTATCGGCTCGATGTTTAATTT
>random_seq_4759
TTTTCTGGTATGTCAGCTTTCACGGATATCAGAA
>random_seq_4760
ATCACTCTTCCGTGAAGACAGGCGACAACGTGCC
>random_seq_4761
GCGATGACACCGTGCTCGGACTTCGTCTGCACGG
>random_seq_4762
CTCAAGGTAAGCAGAAGCACCAGGTGGTTTTAAG
>random_seq_4763
TAATGTGGGAAATCCGGACAATGACTCCAATATT
>random_seq_4764
AAATGTAAGGCCTAAGAAGATTCCACGGTCCATT
>random_seq_4765
CATGTAATATCTGGCCCCCCGTTCATGCAACCTA
>random_seq_4766
TGGCCAGACTGCGAGGCTAATGGCTCTTTAGTGA
>random_seq_4767
CATGACTTGGCCCCCCCCCGATGTTGGCCGTCGG
>random_seq_4768
AGGTTATTCCCCAGACAGAAGGACAGGTTAGATT
>random_seq_4769
TTTTCTCGTAAACGAATAGTAATCCTGCAGTGTG
>random_seq_4770
AGAGAAATTGAATAGCGGACAACAATGACAACGA
>random_seq_4771
CGGCCCCCCGATTCGTAGTTTTCGCTCATAACTA
>random_seq_4772
TGGCTTTCTAATTCAACTCGAGGGCACCAAGCTC
>random_seq_4773
TTGTTCACGACCCCGACAAAGCGATGAGCGGTAA
>random_seq_4774
CCAGAGGTCTTGTTGATACATCCCCACCTCAGGA
>random_seq_4775
AATTAGTCACTTGCGCGCTCAAGGGGCCCACGTT
>random_seq_4776
TCGAATAGGTACGACGGTCATCCGTGCTGGTTAA
>random_seq_4777
ATAGAGTTCACACCCTAACAGAATCCATTTATAG
>random_seq_4778
GGGTGCTTCCTTGAGGAATACAAACGGGGATCTC
>random_seq_4779
TCTTTTAAACACAGTGCTGGTGCAGAATACCCAA
>random_seq_4780
CGTAGCCCTACTATGCGCCCCCGTAGCTGAACGC
>random_seq_4781
GAGCCCTCTCCAGCCCCACGGGGGTAACCTGTTA
>random_seq_4782
AATTTCTTAGCGCTATGCCTAGCAGGCTGTGCTT
>random_seq_4783
AATGCTATGACCGGTTAGCCAAAGCTAGCGTATC
>random_seq_4784
CTGTGAGCGCCACGCGGCCGGTAGACAAACAATC
>random_seq_4785
TTCGTTAAGGCCGACTTACTTGTTTGTTCGTGAC
>random_seq_4786
GACCCTAGACCACCCTGAGGTCCCAGAGTCAGGA
>random_seq_4787
GCTGCTGACATCTTACAATAAACAGGCCCCCCCG
>random_seq_4788
GTTACTGGTAGAATCTAGTCATTCCTCTAAACAG
>random_seq_4789
ACATATAGCTAATAACGAATGCGTGTGCCTGAGG
>random_seq_4790
AGAAGCCTGTCTGTGACGGACGGACGACAAAGGG
>random_seq_4791
CACACCCCAATGGATAGTACAGCAGACGTAGGAT
>random_seq_4792
GATGGTCTACATTCTGAACGTCCAAAGCTTTAGA
>random_seq_4793
GCCGCCTAGGGACCGCCGCTATATAGTGACGCAG
>random_seq_4794
GTTTAAGGATTTTGGACTTACTACCAGTCGGGTG
>random_seq_4795
AGACGTAGTCCGTCTACGTCCTGTATTACCAAGC
>random_seq_4796
GAGGGCATCGCTCAGGTTAGTTTCCCATACAAGT
>random_seq_4797
TCGCACTCACCCCTGTCCCCGGGGGACGATGTCA
>random_seq_4798
CCGCTTCCAGTCGTAGACAACGTGTGGGAATACC
>random_seq_4799
TTTATGGAACTTTCGCTCCCGTCCGTGACACTAG
>random_seq_4800
ATCGTGCTTCAGTCCCTCACGCACGGGGCCAATC
>random_seq_4801
CACCGCTACCGGCAGTTGACGATTAGGCAGATCC
>random_seq_4802
AGCCTCATCCTCCTTATCGGTCCGCAAACCATTG
>random_seq_4803
GGTTTCACGGTTACGTAGCATCCCGTGAATCGTT
>random_seq_4804
GCATCAAACGGACGGCGGCGCACCGGATAGGGTG
>random_seq_4805
TGAACTCCACTTCGTGGGTTCCCAGTTTAGCGTC
>random_seq_4806
CAATGTTAGTCTTTGCCGAAGTTTACCCCGGCAA
>random_seq_4807
GTAGTTGTTTGGCTGTAGCTATTCGATTAACGAT
>random_seq_4808
CGACTTTAGCACATGAAACTACGCGAGTTCAGTG
>random_seq_4809
AATTGCGGAATAAGGAGACCGTTACGACGGATCC
>random_seq_4810
GTTCTATAAATCTCGCCCTGGGTTTAGGTCTGCA
>random_seq_4811
GCACTTACCTGTACTATTCTCAGTGTGAAGGTTG
>random_seq_4812
GAGGATTACACGACCCAGACCCTCACTGTCCCGC
>random_seq_4813
GCCCTCTGAGTAGATTGTAGAACGAGGATTACTG
>random_seq_4814
CAAGCCACTTCTAATTTTATAGGAGATAAGAGAA
>random_seq_4815
TACTGTAGAGATTCGCTCACTGAGGTATTAGTGA
>random_seq_4816
ACAATCCGCCACGCGCCCCGGGATCTTTGACGAG
>random_seq_4817
CCATACGCCTTACCAAGCTTGCAAAAAACTAATT
>random_seq_4818
GAGCGTCATGAAAGCCATCGTAGCAACCCTTGAT
>random_seq_4819
GACGATTTTGGCATGACACACCGATGTCAATTTG
>random_seq_4820
TGAGTAAGAAAGCATAGACAGAAATTCACGGGGC
>random_seq_4821
ACCGCGGGTAAAAGGTTACTAGCTAAAATCTTCT
>random_seq_4822
TGATGCCGAAGGGACTGAATCTTAAAAATGATGC
>random_seq_4823
CGCGAATATAGTTTAACGCGATTGTTACTTGGTC
>random_seq_4824
GGATAGGCCTAGCGGACCAAAGGCACAGGCGGCG
>random_seq_4825
CAATCTCAGGTCCGCTTAGGGACAGGATGGAAGA
>random_seq_4826
ATGACGTCACGGGTATTTACCCAGAACTAAACTT
>random_seq_4827
ACGGCCTTGAGCCGGAGTAGTTATCCCGCAAGTC
>random_seq_4828
TTATCCGGGATGCCGGGGGCCGACTTTGACCAGG
>random_seq_4829
CAGGATCACGTATGTCACGAAAGGAGCAGCGTAC
>random_seq_4830
TGGCCAGAACTAAATTCTGATAATCGTGCCTTTA
>random_seq_4831
TCTTTAGTATGCTGGAGGACACCACCTGAAGCTA
>random_seq_4832
TTCGACCTACACATTCCGTAGCAAATTACGTATT
>random_seq_4833
AGTAGAGGCTTCAACAGCATCTGACCGCACCGAC
>random_seq_4834
TTAGATCATCCGGTACGCCTGTAGGAGAGTGATT
>random_seq_4835
TTTCTTACCGGTGAGATTGTGAGCAGATTTTTAG
>random_seq_4836
TTGGGTCCCACCAATGATACTCGTAGAGGTGCCA
>random_seq_4837
CTCCAATCATTTACGGATAACAAATTAAGTCATC
>random_seq_4838
GAATAGATTCCGTGATGATCCTGTTACGATACCG
>random_seq_4839
TCATGGATGACTTCGGGGCTTGTCGTCATGCTCT
>random_seq_4840
TCAGCAGGAGTGGGGCGCAATACGTTGTTACGGG
>random_seq_4841
ATAATGGTCCGTTACCAGAGAATCATGATGGTTA
>random_seq_4842
CCACCTGTGACACCAGTAGAAGTTACCGGATTTT
>random_seq_4843
CTCTCCGGAGCTCTGGTGGTCTGGTTGACGTAGA
>random_seq_4844
TAGATCTCTGATCAGGACTATTGACGTAGGTAGT
>random_seq_4845
ATAACGAGAAGATAACTAGGCCATATAGGAACGT
>random_seq_4846
CGAACAGGAATAGCTGGGTGCCAATGAAACTGAC
>random_seq_4847
CCAGGCCCGTTTGCGCATATGGTCGCCTGACTCA
>random_seq_4848
CTAAAGTGGCTATTGAATTATCGTAATTCTCTGA
>random_seq_4849
ATCCTTAATCCACACGACGCCGAACGCCAGTCAT
>random_seq_4850
CATACCAGCCCTGAAATGATTTCGGAAAAGATCA
>random_seq_4851
GGGTGCGGCCGGTGACACAGGAAGTTTTACAGTG
>random_seq_4852
GATGGCGCTTTTGGCCGGCGGACGTGTGTCAGTG
>random_seq_4853
GTGGAATGGTTGATTATTGGCTGGCCTATACAAG
>random_seq_4854
TTTTCTTCCGAATGCTTAGACTGGTGATGAGACA
>random_seq_4855
GTGCATCACGATGAGGGTATCTGCCAATAAGTAG
>random_seq_4856
GCCACTCATTGCGGTCTGTCTCCTGTGCGCGCGT
>random_seq_4857
GATCGAACAATCCGTCCCGTTGAGTAGGATGAAA
>random_seq_4858
CTTGCGCACCCCGATAAAAGCAATTGGATTGGGT
>random_seq_4859
TGTGCCTGCAGTGATCATGGTAAAGTCGCCAGTG
>random_seq_4860
TTTGTTTCTGTTGCATAAATACGACCAAACATAG
>random_seq_4861
TACACTCAATGTAACAAGTAGAAGCTTATCCAAA
>random_seq_4862
CCAAGCCCCTAACCGCTCTAAGAAGATATGGGAC
>random_seq_4863
GGTGGCTTGGGTAAACGGCTTGAACCGCTAGCAT
>random_seq_4864
AGAGTAGCGTGGGGATTCTTAGGCTAATGGATAA
>random_seq_4865
CTACCCATCAAACGACAGTCTGTGACGATTATTA
>random_seq_4866
GATCGCACACAGATAGGAGCCAGTCAACCTCCCC
>random_seq_4867
GACATCTGACTCAGATAGGTTAAGCCCCTCATTC
>random_seq_4868
ACCGGTGGAGCAGCGATAAGGTGGGGGTCTGACG
>random_seq_4869
CACACCGCCCGCAGGACCCCTCGAATGAACAAGG
>random_seq_4870
TCCCCTAAATTCAGCGCGAGCAAATGTAGTGACA
>random_seq_4871
GCCGGGATACACAGTAAGTCTGTGACACAGGTGA
>random_seq_4872
TATCAATTTTTTGGCCACACACCTATGAGGTAGT
>random_seq_4873
ACAATCATTAGTGCTTCAGCTGCCTCATCAACGT
>random_seq_4874
GCGTGGGATGATCAAGGATGCAAAGGGATAACAA
>random_seq_4875
GCGGGGTCTCACTTTGGCTCGCTGAGGATTCGTG
>random_seq_4876
TCGATTGCACTCCCAGACCAAAGTTCTGCCAACG
>random_seq_4877
GTAACGCGAGAATTGATTAGCGTCCCATTTGAGA
>random_seq_4878
CCAAGTGTTCAACAATGGTGATCCTAGAATACGG
>random_seq_4879
ATTAGTGACCGTTAGAGGACCTGCCACTACGCGC
>random_seq_4880
ACAGAGTAAGTTGGATGCTTTATCTCAACGAACG
>random_seq_4881
TACTTAACGATAATAATAGTCCAGTTTTAAATTT
>random_seq_4882
CAGTCCCAGTTAAAGCTTTTGATCGAACTAGGAG
>random_seq_4883
CTACGATGCCCCCGGTCGTTACTGTGTTACCTGG
>random_seq_4884
GTGTTGCGGCGGTCTATTTAGTACTAACCGGCAT
>random_seq_4885
AACCAGTTTGAGCTGGTGGTTAGACTGCAAAGAC
>random_seq_4886
CGACCACGATTTGCCAGGTACAGTCGATCCCGGA
>random_seq_4887
TTCTCCATTTACCGAAAATTTCACCTTATCACGG
>random_seq_4888
TGGTAAGCCTAGGTCGACCCACAAGGCGCCAGAC
>random_seq_4889
CACCGGAGTTAGCACCCCGGTAAAAATATTACGG
>random_seq_4890
ATCCACGTGTATGTCCATCCGTCGCCTGCATCTT
>random_seq_4891
CGCGATTAAAGGGCTTAGAGTCCGGACGCATGAG
>random_seq_4892
TTTGACCGTCCTGCATATGAGAAAACCCACTATA
>random_seq_4893
CGTCACCCTCATCTTCGGATGGTGCTCTACAGCC
>random_seq_4894
AGTGCGCGTCGAGCCAAGAGTGTTACGTATGAAG
>random_seq_4895
CGTTGACGTAAGTAGCTATTGAATAACTCCATTG
>random_seq_4896
ACTGATTATACCTTCGATGGCGAAAAGTGTCCCT
>random_seq_4897
GGGTTTCCGGATCAGTGACGCCCTTAGTCTCCTC
>random_seq_4898
CTGAAGGTCCTACGTTACCCTTACACCCGTCCCG
>random_seq_4899
GCCCGGGATCCACGTGGGTCGGTAGGCCTGGTTA
>random_seq_4900
GCTGGAAATCGTCGGGGGTTCGCGCTTCAACACG
>random_seq_4901
TGGACGGCCTACAATTGCGGTCGCACTGTTAACT
>random_seq_4902
AGTTCTATGGTGAAGGAGATCAACTGAAGGAGCC
>random_seq_4903
TCTAGGAATGTGAGTTGGACCTTATTACACCGCC
>random_seq_4904
CGGTTGAGAGGGCAAGAAAGGCACGTACGTACCA
>random_seq_4905
GTGACCGAGGGAGCCAGTATCGCGCCTTTCCCAG
>random_seq_4906
CCACGTCAACAGTGACGAGGCTGTGCGCTGAACG
>random_seq_4907
CCATCGAAAAGGTTATTGTATATGGCGGTTTACA
>random_seq_4908
ACAATGGATCTCGACTCGGTGGGGTGTATGGTCC
>random_seq_4909
TGACACCACCTCTTGGCGTGGAACCTAAAGACCA
>random_seq_4910
TTCCTAAACGAGACCGACCCCTCCTTCTACGTAG
>random_seq_4911
CTTGACATCTCCAACTACCCTTAATTGCGGAATG
>random_seq_4912
TGGGGATCGTACACATAAAGCCAGGTAATGCATT
>random_seq_4913
CGCCAGTAATTTCCCGAAAGGAAGACTGCCTATT
>random_seq_4914
TACTTACGATCCTAAGTAGTTGCGCTCAAGGTAT
>random_seq_4915
CTGGTGAAATCCTCGCACCTTTTTCTTCTCTAGG
>random_seq_4916
CCACGACACGACAGCAGCTGTTGTGACGAGTCGG
>random_seq_4917
GGTTGCAACCTGCGTCCTTGTCAGTTAAAGGTGC
>random_seq_4918
TACGAGTGAGGACCTCGGATGTATTGTCGGGTGA
>random_seq_4919
GTATTAGCCTCAGACCGATAATCCTTGGACGCGC
>random_seq_4920
GTACTGACAATCAGGCATGTTGGTAGAAGCGGCA
>random_seq_4921
TTGGGTTGTGAGGAAAAAATGTGTCCGACCGTAA
>random_seq_4922
TCACTCACTGGTCATTTTCCACACTCCGCCCAAC
>random_seq_4923
GACCGGGCAAAAGGCGTCGCTCCTGAAACTAGTT
>random_seq_4924
TTAACAATCCCCGCTTCCTGACGAGGTATATGTA
>random_seq_4925
CGCCGAACGGAGTGATCACAGGAGCAGTCGCTTG
>random_seq_4926
TTCCGCGTGTCGTGGACAGGAATTGGCCCTCCAA
>random_seq_4927
CGATGACACCACACCCTGAGACGCATCCACGTGG
>random_seq_4928
CCCTCCAACATTGTCGGTAGGTAGCTGGGGAACC
>random_seq_4929
TCAAATGAGTGGTCGGTTTGTGCTGGCAGGGTAA
>random_seq_4930
ACGTAATTCCACCATGTTACTCGTGACATAGGGT
>random_seq_4931
TGCAACTCATGTGCCAATCCACCTCTAGAACGGA
>random_seq_4932
TCGCTTATACCTACAGCTTCGCACCAGGCGTGCG
>random_seq_4933
CTCGAGTGGATATGCAGGCTCTTAGTGCGCACCA
>random_seq_4934
CCTCCAGATGGAGCATTAGTAGACGGATTATTAA
>random_seq_4935
GAGCTTGTGCAATGCCATGAACCGCGCCATCACT
>random_seq_4936
CCATTGGTACAAGAAGTCTTCCGCCCTCCACGAA
>random_seq_4937
TATGAGGAGACCGTTGTTCTTAAGCGATGCAATG
>random_seq_4938
AAAGATGGGCGCGTATCTTTAGCGCACTTCGCCT
>random_seq_4939
ATGTGCAGTCACTGGCAGGGATAACCATGTTCTT
>random_seq_4940
CTCTTAAGGCAGAAGAGCTAGCCAATTAGAGTTA
>random_seq_4941
CAAAATCCGAGAATCGAGACGTACTCTGGTTTGC
>random_seq_4942
CGCTTCCCAGTCCTCTAAGCCTGTAGACTAACCT
>random_seq_4943
ACGGCAGTGGTCTATCGTCGGTTCAAACATCCCG
>random_seq_4944
GCACAAACCAATCGCGTTCATGACGTTTCAAGTT
>random_seq_4945
GAGTCTTACCGATTACCGCTTCATCCTATAAGCG
>random_seq_4946
TCAACCAATATTCCGACGGTGGCATCATAGGGAA
>random_seq_4947
AAGTTTTAAACTCTACCGGTTTCGTGTAAGGATG
>random_seq_4948
TTCAAAATCTCAGGATAGAAATTTAGTGAACTGT
>random_seq_4949
ACCTTGCATCGTGGAAGTACCCAAAGGCCACAGT
>random_seq_4950
TAGGGTACCATCAATTAGGGCCTTTGTGTCGGAG
>random_seq_4951
CATGAACTTTTATTCTCGAAACAATAAACAGTCC
>random_seq_4952
GCAAACCCTAGGTCTCGAAACAAGGGAGATCCGC
>random_seq_4953
TGGCGTGGGCATTTGCTCTAGCAGAGAGGAAGCG
>random_seq_4954
AAGCTCGTTGTTCCGTGGCGTCCGCGTAGCACGA
>random_seq_4955
CAACTATCGCGCTATCTTATATATTGGATAGTCC
>random_seq_4956
CTTTCTTTGCCGGGCGGGGGCATACCCGCTCCAC
>random_seq_4957
ACTGCTAACATCCCCGCACTGCCAACGTGAAATG
>random_seq_4958
CGTACATAAGCCTTTCCTGTTCGCCGGTATGCCA
>random_seq_4959
GGCCAGTACCGGCTGTGCAGAAGGTGTTGAGTAG
>random_seq_4960
TGAACCGCCCTACTGACCAGCCATGCTTTTAATG
>random_seq_4961
TGGTTTGGTGAACGATAGGATGCCGTACCTACGT
>random_seq_4962
CGAGTCTGAGCAGGACCCTTAGCCAATAGGACAC
>random_seq_4963
CTATTGGCAGCGAAAGGGAATCAAATTGACAGTT
>random_seq_4964
GTTCTACTCGCTTCCTCCGGGGTTTCTGGATGTT
>random_seq_4965
CATCATTTATAGACAAGGTAGTCGGAATTCTTGC
>random_seq_4966
AGTCGCTAGTTATTAGGTGCTATACTTGCCCACA
>random_seq_4967
GTCGGACCGCACTTGAATGCACATTGCCACGCGC
>random_seq_4968
AGCGACTCCACAGACAACTCAAGGTGTAAGTCAG
>random_seq_4969
CATTAGCAAGTAATCTTGCACGAACCTGTCCATA
>random_seq_4970
CTTTGCACGTATGTTTGGGGACAGTGTTATGACT
>random_seq_4971
ACGCCGTCCAGAGAGTATGAACTCTCCAACCCTA
>random_seq_4972
CGCTGCGGCTGGTAAGACCATTTGACGACTTCGA
>random_seq_4973
GCTGAAGCCCGTTGATATTCTCTGATGGACTGGG
>random_seq_4974
CGCTCCGGCGCGAAGTCTAAATCGCCGACGATGG
>random_seq_4975
TATAAGAAAATGAGGCTCTGAAAGCGCGCTTTAT
>random_seq_4976
TTCTAACTGTAACTTATCTGCAATGATTGACCTG
>random_seq_4977
GGGACCTCACGGTGGATTGCGCTCTATAATGGGT
>random_seq_4978
TTCACACAGGTGTCTATGCTTCAATGCACACTGC
>random_seq_4979
GTATGCGTAACGATCCTGTAGTAATAAATACTGA
>random_seq_4980
GGTTTGTCTGTTTGGGGAGCGGAAGTGCTATCCC
>random_seq_4981
CCTCCGTGTAACTTCAACGGCCTGCGAACGACCC
>random_seq_4982
AACCTAGATAACATCGCCCGGTTTTCACTCGTAA
>random_seq_4983
CATCGATGTGGACAAATTGTCTTTGCATTTGGTT
>random_seq_4984
TATAAGGTATACACCAAACAATTCCTTCTGGAAG
>random_seq_4985
AGCCGATTCCGTAGTCATTCATGATAGTAGGCAA
>random_seq_4986
TCTGAAAACAGGAAAACAAGCGGAGCTGCATCGT
>random_seq_4987
TGTTACGGTTCATAGCTGAACTTGCTTTCTGAGA
>random_seq_4988
CACAATTCTGCTAATTCTTAACGCGCAAGAATCT
>random_seq_4989
CTTGTGAGCGTCCTAGGGCGGTGATGGCAATGCC
>random_seq_4990
CTGGAGCATCGATTACCCAGCAGTACTGTTATGG
>random_seq_4991
GCGCGTAAAGCGTTTAGTCTCTGCTACCTCCGTG
>random_seq_4992
CCGCGTTTTTTTGTCCGGACCGGTGAGGATAATT
>random_seq_4993
CAGTGAATAGCCAACTCGTTACATCCTCGCGGGT
>random_seq_4994
AATTCGTCAAGATAGACTTCGTAACAAGCTTAAA
>random_seq_4995
GGCTACTTTTCTGTCACATAGATTCACCCCGCTC
>random_seq_4996
GGCGAGCCCAATCTCTAAGAACCTCCCATCGTGA
>random_seq_4997
TTCCCGGTTGCCAACGGTAGAAGGTTGACGTGGT
>random_seq_4998
CCGAGTATATGCCGATCTTTTAGTTTTGAGGGGC
>random_seq_4999
TAATTTTCGTAACATACCCTAGCTTAATCATAGG
>random_seq_5000
TATGCTTATTGACGTATCTACGCGAGGGACCCCA
>random_seq_5001
CCTTCTGCTCCTCGCCCCTTCGCGTACACCTCGG
>random_seq_5002
TTCTACGCAGGTAGGCCCTTATGCCAGTACCGAA
>random_seq_5003
CCGAATTACCTATTCTAAATTCAATGCTTCTCAA
>random_seq_5004
GACCCTACAATATCTCAAATGGTGAACATACGTC
>random_seq_5005
TAACGCACAAAGCCACTACTTCGACCCAATATCC
>random_seq_5006
ACCTCGACGCGGGTGTCAGTTGGAGCTAATTCTG
>random_seq_5007
ATTATCGGCGCATACCGTTCTGAGTTTATACGGT
>random_seq_5008
AGCTATTGCGGAGTAGAAAAGAGCCGGCTCATGG
>random_seq_5009
CAGTGAAACGGCTACGGCTATAATGGGTCGCATA
>random_seq_5010
TCATTATACAGCAGCTATCTGTCGCGTTAAGCCC
>random_seq_5011
GTGATTGTGCTTCACATTAGTTAGAGCTGCTTAC
>random_seq_5012
ACGCAGCTAACGCCCTTCTAAGGACACGTCTACA
>random_seq_5013
CTTAAATGAACAATGAATAACGCTTCCCCAATAA
>random_seq_5014
AGGCGAAGCGGTTCGAGACGGGAGGGGTTAATTA
>random_seq_5015
TTTCTATAGGCAGTCAAGAGCAATAATCTTGGAA
>random_seq_5016
GTGTAGTACTCGCGAGAGAGAAGGATAACGGTTA
>random_seq_5017
TTACGAACATAGCTGGTAGGTGTATAAATCATCG
>random_seq_5018
CCGCTGGAATGGCCTCTAAGGGGTTTTGAACTCC
>random_seq_5019
ATCCGGGAACGGCAATTTCAGGGCGCCACCCTAA
>random_seq_5020
CATTAGGACGTCTTAATGTCTAGACATGACGAGT
>random_seq_5021
CCCACCAATTGCGAAATGATGACAGGTCGCACAT
>random_seq_5022
CCCAGTAAAGTGCATCCCGGTGCCGGCTGACTCC
>random_seq_5023
CACATGTACTACAACCATAGAAAATATCTCCCGT
>random_seq_5024
TCGTGCAGGCGTGACGTGCAACACCACCGCATGC
>random_seq_5025
GCGTATGGTACGCCTTCCCACACTAGCCCTGGGT
>random_seq_5026
ACCAACTCCACCCCTGATTGCCAAGTGTATGTGC
>random_seq_5027
GAACTGAAGCCGGCTTGAATCTCCTCGCTGCAGT
>random_seq_5028
GCTCGGTTTTACCGTATAGCTTATGTCAGAACAA
>random_seq_5029
ATCTGCGCCGGTAGCGCACGGAGTACGGTGTGCG
>random_seq_5030
GTTTACCATGTTTCCTATGATAAGGAGCCGCCGC
>random_seq_5031
GACCATGATTCACCCAGACTTCATGTCCTCTGTT
>random_seq_5032
TGCAGTCTCGCGTTACTCATGGAGGTTGAACAAG
>random_seq_5033
GAGTTGGCAGTCATAGACCAAACATCCTACCAGG
>random_seq_5034
AGCGTACATTAATGCCACGTATAATGTGGTGCCG
>random_seq_5035
GCCTGAGATAGCTATTAGGCCTTGTCCTTCCCCA
>random_seq_5036
GACATTGAGGGCTCACTGTGTACTCATGCTCCAC
>random_seq_5037
ACTTAAGGTGTAACATGGCTTATCTGCTCGAGTA
>random_seq_5038
ATGCTGTCTGTCATGGTCGCATCGCACGGGGCGA
>random_seq_5039
CGTTTAAGGTACATGAACTAGCAGCCGGGCTGTC
>random_seq_5040
TTAGAGGATCAAGGACGTCCGCAACTACCTCTTC
>random_seq_5041
GTCGGCGTATGCTCTGTTATACACCGGAGTTCAT
>random_seq_5042
CCGCTCGGCATTGACCAGAGCCTCTCAACTACTC
>random_seq_5043
ATCGATACAAGCATGACGACTGTACAAAAGGTTC
>random_seq_5044
TGCGGACCTGGCGATGTCATAGAGTGGTACCCAA
>random_seq_5045
AAGTCCAGAATCGACGTTCATGACAATGCCCGCC
>random_seq_5046
CATAGCCCGACCACGACATAGTCCACCGCATTGG
>random_seq_5047
CTGTGAATTCAAGGTTAGGCGACCGAATGTGGTT
>random_seq_5048
AAATGCGTAGAAGACTAGTAGCCCAGTTCACTGA
>random_seq_5049
ACTCGACGGCGTTCATTGGCTTAACGAGTGTGTA
>random_seq_5050
ACTAGGCGCAATAAGGCCAATCAATCAGAGACAT
>random_seq_5051
TTACGGCGCAAGCGCGCGCTAATTGCAGCAGAAA
>random_seq_5052
TTATTATTAATTAAAAATGCATGTCATCTCGTGG
>random_seq_5053
CCGACAGTAGTAGGCCAGGTACGAAATCTCTCAA
>random_seq_5054
CAATCGGTAATGTCTTCGCATCCTTAACAGCTTT
>random_seq_5055
TGAATGACGGCTTTCCCTAGTCTCACCCTATTGA
>random_seq_5056
GTAGCTTCGGCACTCTCTCATGTTCCAACCTGTA
>random_seq_5057
TAAGTCAGAGAGATAGGAAATGAGTTTGCGATGC
>random_seq_5058
AATGGAGGCCGCCGGTACGTTAGTCAAGCGGCTT
>random_seq_5059
GGTTGCTAAAACGCGCACTTACCTTTACTTGCTC
>random_seq_5060
AAAGCTCGGCGCACTGGAAACTTGTTTTGATGAT
>random_seq_5061
GCGTCTTTGGACGTTTACGAACTCTATTCGACGC
>random_seq_5062
TACACCGTAGATAAACCCATGTAGGTCTGTAAAG
>random_seq_5063
CAGCTAATCCCTCAATATTGGGGACTATCTAGCC
>random_seq_5064
TATGGCTTACGTCTGGATCGCCCAGTAGTTTTCG
>random_seq_5065
TGTAGAGGGGGTTCGAGAACTGGTTGGAGGATTA
>random_seq_5066
CACCGATACCCATTCGTCGATGAGCTTAACTGAT
>random_seq_5067
ATTTCGGGCAACGTATGGGCATTCCAGGGCCGCG
>random_seq_5068
TCAGCGTCTTGATCACTTTACATGCTTGATATCC
>random_seq_5069
GTTACGGCGCCGAACGCGCACTCCTCTCAACACG
>random_seq_5070
ATGAGAGCTAGGGACCTTGCTAGGACACGAGTGA
>random_seq_5071
TTTCGTCCCGCCATAGAATCCATTGAGTACCGGC
>random_seq_5072
GTTTAAGCCATGAACTGAATAGAGTCTAATGGGG
>random_seq_5073
CTTGGTAGCGGAGTGGCTTCGGCAGTCTGTCACA
>random_seq_5074
CTACGAGTAGTCCCGACTCACCGAGGTCCCGATC
>random_seq_5075
GGTGTCTTCGGGGTGAGCGTGGGACTAAACTGTG
>random_seq_5076
TCTTATCGGGGCGGGCATCCCCAGTGTTCACGAC
>random_seq_5077
TGACAATACTAAGGTAGTTTGAGGTCGTGAGAAC
>random_seq_5078
CGCTCTCCGGGTGGGCTCGCTAGTGAAGGGTATT
>random_seq_5079
CCGACGTTCATTCTTTATGCATAGGCTCACATTG
>random_seq_5080
ATTAATACTGAGCCACCAACTACCCCTGGTTATC
>random_seq_5081
TGTAAGTTATCCGGTTAGCACAGGGACCATAAAC
>random_seq_5082
GCGTTAACGGGCCCTATAGTTTGTACAGCCCTCG
>random_seq_5083
AAGGCCTCCCTTAAGACCTTACAGAAGAGTCACT
>random_seq_5084
TGTGGTAACTTAAATTCGTCCAAATCAAAAATTC
>random_seq_5085
CAGCCGAGCGCCTGAATAAGCTGGTCTCTCATTT
>random_seq_5086
GTAAATCAGAACCACAATTACAATTTTGCTACCC
>random_seq_5087
ACTATTTCCCTAGCATACTTAGATTGGTAGTATT
>random_seq_5088
ATGGCTCGGAGGACCCTACCACCATAGCTTGCTC
>random_seq_5089
GTTCGTCTTAGGTAAACGCAGCTCACATTCGTGA
>random_seq_5090
CTTGACCTGTTTTATGTCGACCAGAGCGGCCGGG
>random_seq_5091
CGGCAGAACTGGTATGCACCTATTAAGGGGGCGC
>random_seq_5092
AAGAACGTGAGTGTGCCGTAGTTGTGACTCGGGG
>random_seq_5093
AAGTCCACAGATTATAGGGCTATGATACCCGATG
>random_seq_5094
TCCTGCCGTCTGTATTTAACTAATCGAAAGTCTG
>random_seq_5095
ATGCCTTTCTCGGTACGCCCCGCGGCAATTTCTT
>random_seq_5096
TACCCACAGCCCTAGCATACACCGGTTTCAAATA
>random_seq_5097
CCGCTTATTGGGTCAGCACGGCTGAACGGTCCAG
>random_seq_5098
TGACGGACTGGAGGTGGATATCTTGTGACTGTGT
>random_seq_5099
AGCTGGTACCTTTTCACCTCTGATGGGATGTCTG
>random_seq_5100
TCCTGATCCAAGTTCCCAGATTCTTCTGCACTTT
>random_seq_5101
ACACTTGTATCACCGTCCAAAAGGACCGCCAAGA
>random_seq_5102
GAGTTAAGTTAGGGGGCCGTATGGGGGCGCTTAG
>random_seq_5103
GAGTGTTTGATTCTGCACTCTAGTTGGCGGACAC
>random_seq_5104
GCGGGTAACATGTACGCGTACGTAAAAGCGTTCA
>random_seq_5105
TGAGGCGGGGCGATTCAGGATGGGTTACTGTACC
>random_seq_5106
AGCAGGTCGTCCACCTCTTAGGAAATCCAGCACG
>random_seq_5107
GTTACAAAGTGTCTAGGTTGTTCCTGTTTGAGAG
>random_seq_5108
TCAGTGGGTCACGAAGCTCGAGAGGATGTCCGCA
>random_seq_5109
AGACAGTGCGCGAACCATCTGTAGTGAAGATATT
>random_seq_5110
AACGTTCATATCACGAGTGGTAGTACTATTAGTC
>random_seq_5111
TGGGGAATATCTCGACACCGCCTGATATCCTGTC
>random_seq_5112
AAGTACGCGGCAATTGCTAATGTAGACAGTAGTT
>random_seq_5113
ATCGACCTTGTTCTCGCGGTGCGCCCTACCAAAT
>random_seq_5114
CAATTCGCTACCACTGTAGATCTACAAGGGAGAG
>random_seq_5115
GTTCCAGGCTTCCCCAACATTAATCGAGAGCATT
>random_seq_5116
GAGTCTCGGTAGGTTGGACTGACTCATAGAATGT
>random_seq_5117
TTCGCACAACCGAGCATCAACCTTAGGGAAAGCA
>random_seq_5118
CATTATGCATTGGGGTCCACTAGACCACCGGTTT
>random_seq_5119
TAAAGAAACGGTTAGCGAATTGGTGGAAGAATTC
>random_seq_5120
TAGCCAGTATATTCGTCTTCACGAAGCCTGAGGT
>random_seq_5121
ACTGGTTATGAGAACGGTAGCTGCGAACCTGGGC
>random_seq_5122
AAGGCCGCCCGGTCATTACTCCGGCCATAAATAG
>random_seq_5123
AAGGACGCCTTACATTCGTGGGAGACAGGCTAAA
>random_seq_5124
AATCCCTCCCTAATGTGGAGCTTTGGCAGATGTG
>random_seq_5125
CTTGGGGGGCAAAGAAGTTTGCTAGGGAATGGTG
>random_seq_5126
CCTTTATCGTTGGATACCGGAGTCATGTTCCCTT
>random_seq_5127
TCGAACGGCATTATCGTGGTTACGATTCTTGAAT
>random_seq_5128
GCGCGGGGTTGCTGGCACCCCGGATGGAAAGGTT
>random_seq_5129
GGCGGCCGGGAGAGTACAGTTTTGATTTCGTGCG
>random_seq_5130
CTTAAAGTCATCGATTTTGCTGCTCACTTTGCCA
>random_seq_5131
ACGACCAGACTCCTTTCAAAACTTTGTTTAGTTA
>random_seq_5132
GCGCTCGTCTGTTCGAAGTAGACTCCGGTTCTTT
>random_seq_5133
GCCGGAATTGAATTCTACGAACAACGCCAATTCT
>random_seq_5134
CTATTTCGGCTCTCCGGGATGGGTCATACAACCC
>random_seq_5135
GACCAGTACTGCTCGTCAGCATAAAGCACACCGT
>random_seq_5136
CAGGGATCTGGCAGTTCATCCCGCATTCCCCGGA
>random_seq_5137
TTCAACGATAGAAGGGCGGTTACTCCTATAGGTG
>random_seq_5138
GATAGGTCCCCGGTTATCAAAGTTAGCGCCTTCT
>random_seq_5139
AAGCGAACGCGCGCACAAAGGGTATGCGGGTGGC
>random_seq_5140
CATCCAACACCAATCCTAACAGGTCGCGGTTAGG
>random_seq_5141
CCCAACCCCGTAGATATAAAGGGTTTACCGACGG
>random_seq_5142
CAGCAGTATCCTGTTATCCACTAGCTACTAGGTC
>random_seq_5143
AGTACACAAGCCCCTGGCCGGGAACAATCAAGCT
>random_seq_5144
CGCATACTACCGGCTCGCCACGGAGTAAAAGTAC
>random_seq_5145
TTCGGCGAGATGGTTGACCAACTATCGCGGATCC
>random_seq_5146
GCCATAAAGCAACTGTGCGGCTAACGCACATCAC
>random_seq_5147
GGCATCACATTAAATACTATCTAAGCCGAGTTAA
>random_seq_5148
GTCCCACGAAGCCTCGGGCAGGTTATATTAAAAC
>random_seq_5149
GGAAGATAACGGTTTTCAAGCGGGGGTCAGTTCG
>random_seq_5150
ATGAAGACTGTGCCAAAGGAGGTAATAATGGAGG
>random_seq_5151
CAAATTACCTCATCATTCCCCTTGCAGCGCGAAT
>random_seq_5152
CTAGAATTTAAACTAGGGCTTGATGAGGGCGTAG
>random_seq_5153
TATCGCAGACCTTAGGATATCACCTGTAATGACA
>random_seq_5154
CTAACTATCGTTCTATATTATGCGCCCGACATCT
>random_seq_5155
GGCCGCATTCGTCGCACACCCAAGGCGGCCTTGT
>random_seq_5156
TCAAGGACAATACGATGGACTTACCGCGCGTATA
>random_seq_5157
TAATTAGGTCTAGTCGATCCGCGCGTGTAAAGTA
>random_seq_5158
TTTCAACACGCAGGGGTGGGTAAAGTGGTATAGT
>random_seq_5159
GTTCATCCCGCCAAGTTTGCAGATTACGACGCTG
>random_seq_5160
GCCGGCACCAGGAGTTTTCGGAGAAATAAGGCGA
>random_seq_5161
ACCAACCTCCGCGCCGAATCGCATGTATTCGCGT
>random_seq_5162
TATCTTATCGAGTAATGTTCGCCATGGGAACTTA
>random_seq_5163
ACTCCCTGTACCACAGTCAAGGACTCGGCTCAAT
>random_seq_5164
ACGCCATTCAGTAGCAGTAGCACCCGGCTTTGTT
>random_seq_5165
AATTTTCCCGTTAATACAATATCCGTCGACATCA
>random_seq_5166
TGCATTTAAAACGGGGCTAGATGCCGCGGCGCAG
>random_seq_5167
TGGAAAAGCTGGAGCTCAGACGTCTTGGAAAGGA
>random_seq_5168
CGGTAAGTGAGCATTGCGCGTGGGCTTTGCACTT
>random_seq_5169
GTATTCATGGAAAGAAGGCAGAAAAAGCCGGAAT
>random_seq_5170
CGAGCGTCTAGACAGATGGATTAATATTTGACTA
>random_seq_5171
CCAAGTATTTGCCGGAAGTCCCAGCCCTCTCCCG
>random_seq_5172
TTACAATCAGCAATCTTAGGTGCGTAGCTTAGAG
>random_seq_5173
TGGGTCATGCGCAACCGATTAAGACATCCCGGAC
>random_seq_5174
CTCGTCCGAACGTGTCTGCGCTTGCCGCTTACTA
>random_seq_5175
AGCAGATGCTATATTTACCTGTGAAGTAAAAATA
>random_seq_5176
CCCTGACAGGGTCGATAGCAAGATTAGTATCTAA
>random_seq_5177
CGATGCGCTCCAGGTTCTGCGGACCTGGTGGGTA
>random_seq_5178
CCAGAAGGGCCGGAGACCCTGGCAGGCCCCAGTC
>random_seq_5179
CAGGAAAGCGCACAAATCGAACTCGTGAGTGGAG
>random_seq_5180
CAGTTGAATCCACATAGTGGTCTTATTCACAGGT
>random_seq_5181
GTGGACCTCTTTTTGGAGCAAGGTATGACCGGGC
>random_seq_5182
CCAGTGGATTCACTCTCAAGACTTCATGTGGAAT
>random_seq_5183
CCACTGGCCTTATTCCTGGGCGAGTCGAATGAGA
>random_seq_5184
CCGTACAAGAAATGACCATTGATGTCTGAATCGG
>random_seq_5185
GTCGAAACTTAGGCACCTCGCGTCCATAATGGTA
>random_seq_5186
GCTTCCAGTCGGCTAACTACACGGTGGGGTGCAA
>random_seq_5187
CTCAAATCTGACTCGCTCCGGAACCAATAATTTC
>random_seq_5188
TACAAAAATTGTCTGTTGAGATCCCCAGCGATAC
>random_seq_5189
CCTGGTCTCAAACCTATTCCGTATGTTTGCGCTC
>random_seq_5190
TCAGTTTGCGTCCGATCGTACGAGGAACTCCGCG
>random_seq_5191
TGAGCACGGGTAGCTAAGGGCGATTTTGACATGC
>random_seq_5192
CATATCACAGTTCGGTCCTAATAGACTCCCTTTT
>random_seq_5193
AGTAACAACGCACTCAATTCAATGAGTAAGCCTG
>random_seq_5194
TATATATTAAAATAACAAGTGGAGTTATTAGTAA
>random_seq_5195
GTATAGCTTGACAGCATTAGAGGTCCAAAAACTC
>random_seq_5196
GGTATGCCCACTTTCGCCGGCGGAGGTTTGTTTG
>random_seq_5197
GCCGACCGAGAGAAGTGTGGATCTCCGCGTTGAA
>random_seq_5198
AGCAAATAGCGGGTTCCAGGGCAAAATGATGAAG
>random_seq_5199
ATTCACACTACAAAGTATGTAAGACGTCAGGCGG
>random_seq_5200
TGGCTTGGAGTTATACGAGTGCGACTAGTGAATG
>random_seq_5201
CATATCAATTAACGTCCTTCTTCAATTATCTCCG
>random_seq_5202
GACTAGGGCGCCAATAGCCCCGTCCTTAATGAGT
>random_seq_5203
CGCGGGAGGACCCTCGCCTATGGTAGTAATTGCA
>random_seq_5204
TAATCAGAAAGGACTGATGGTAGCGGAGGCGCAG
>random_seq_5205
TATCGCCGCGCGGATAAATATTTTCCCACTTCGG
>random_seq_5206
AGATATTTAGCGTGTAGTCTCTTATTTCACATCA
>random_seq_5207
TAACACACAGGGGGTTAAAATGCGACCTTCAAGG
>random_seq_5208
GGGAACGACTTCTGGCAAGGCCCGTAGACTGGCA
>random_seq_5209
ACCAGGACGTTTAGACAAACCGACATCCAACTAC
>random_seq_5210
TAATAGGGGAGGACCATGTAGCGTTTACCGACAC
>random_seq_5211
TTGTCACACATACAGAATGCCATCATTGACACCC
>random_seq_5212
GCCCGCGTTGTCAATGCGTTTAGAATTAGTACAA
>random_seq_5213
TAAATCGATTAGTTGTGCCATACTTCGAAGAAAC
>random_seq_5214
CTATATATGCATTCCGCCGGATTATGTCGGCTGT
>random_seq_5215
GAGGTTGAGGAGATGTGTTCCCTATACGTCACTC
>random_seq_5216
TATAACCATGGCAGTATTATCTACCGCCTATTCG
>random_seq_5217
GAATAGGACAACATTCTACATTATAAGGACTTGC
>random_seq_5218
GCCGAGTGGAGGTAACCTGTGGCAGCAGCAACGT
>random_seq_5219
GTCGCATCGTATTAGCGAATCCTAGTGTCGAAAT
>random_seq_5220
CCCACCGCATATCGGAGAAGGTACAGTGAGTCCG
>random_seq_5221
AAGCGGTTCGTGAGTATCCATAGGGCCAATATAC
>random_seq_5222
GCCAGAAGAAGCGATTAAGACATGGTAGAGGAGG
>random_seq_5223
GAACCACCGAATCTGACGGTTCTGTTATCCTATT
>random_seq_5224
CAATCGAGCGTTCTTTTCGGAGCCTTGAGGTTAT
>random_seq_5225
TTCATCCGACGTTTCATTGATCACCATACTACAT
>random_seq_5226
ACTCAGTCTCCTCGGGCTGCCACCGACGGTAGCT
>random_seq_5227
CGGATCCCGCTATGGAAGGAAGTCATGACGCCGG
>random_seq_5228
ACTACCTAGTCTCGCACTACCTAAACGACAGCAT
>random_seq_5229
CCATTTCGTGTGTTTCTAGATTGGGATGAGGTTT
>random_seq_5230
ACTCGTAAATAAAAGAGACTTGGGTACGAGTTTC
>random_seq_5231
TGTGGGGCCTCGTTATGTACAGATCATTGCGCGT
>random_seq_5232
TATGTAATCAGGCGACATTGTGTAAGAGAATGGT
>random_seq_5233
GCTCTTCATCTTGCCAGTTTCACGGCTAATATAA
>random_seq_5234
TTGATTCACGTCTGGATCCGCGCTGGCGGAGTTA
>random_seq_5235
ACCACGAGGCACACCTTCACCCGACGGGCGATTT
>random_seq_5236
AGCAAGCTTTCGAAAGCGGCCTAGCTTATGAACG
>random_seq_5237
ATGTGCGCGCCTTGGTAAGCGGCCACTCGGAGAC
>random_seq_5238
TCAGGAGCCGCACGTCCCTCAAGCCCGTTCTTAT
>random_seq_5239
ATTCCCTCCAAAAACATTGGGACTGTTCACGCCT
>random_seq_5240
ATGACCAGCCTGTGGACGAGAACTGTTTTGGCAC
>random_seq_5241
TATGAGAACGCTGACTGCGTTTAATACCACATCC
>random_seq_5242
CTATAGCTCCGCAAGCTCACAACTGTCCTTCCTC
>random_seq_5243
GACAGTCTAACGTGAACAGTACTTCTACCTCATG
>random_seq_5244
CAGCGAGTTACTTTGTGCATCCCAGTGTGGAGGC
>random_seq_5245
TCCGGCATGCGCTTGGCGGGATTAGTAAGTCCTG
>random_seq_5246
CTGGGTATTTTGCCGATAAATGTGACTTCACTTC
>random_seq_5247
GCGAGTCTACGCGGCCGGCCGTCTTTCTCTCATG
>random_seq_5248
CGGCTATGGCGTCACTTAGTGCTGACACCCCTCG
>random_seq_5249
GGAGACGGAGTACATCGCAATTAGTCTCTCCAAC
>random_seq_5250
GCGGGGGCGATAAGCAGTTGGTATTCAGACCCAC
>random_seq_5251
TCCGTGCTTAATGTTGCTCGGACACCCCCCTGAC
>random_seq_5252
GTAAGTGGTTTAACACTCGGCACCATAACAAATG
>random_seq_5253
ATCGTCAGCTATTGAACGGTGCAGGTTCGACTGC
>random_seq_5254
AGAGCGGTTTTGAGGCCTGATCAAAGCCCGCCTA
>random_seq_5255
GACATGGCTACCAACGGTACCACGCCACAAGTGG
>random_seq_5256
GTAATCAATGCCCGCAGTGAATACGTTATAGGCG
>random_seq_5257
CCTTCTTTCCTTTCCGACTCAGGCCTGCCGATAG
>random_seq_5258
CAGGAGGCTGCCCCTAGCTAAAGCTACCTGCGCA
>random_seq_5259
ATCGCTTTAGTCACTTATATACAGCAATCAGGTG
>random_seq_5260
TTGACATATTCCTTAAAGTATAATTTTTGAAGAT
>random_seq_5261
GGAGTCAGGGTACCAGCCGCGTAGAAGGCTACGA
>random_seq_5262
TTCGGAGGTAGCGTAGAAACTTGCCTTCCGCGGT
>random_seq_5263
CAAATGGTGTTTCAACTTAAGTCGAGCCCTGCTC
>random_seq_5264
AACAACTATGATCTGAAATGCGTGCGCCTTGCAT
>random_seq_5265
GGTCCGAAGAGCAGTGCCAGGCTTCAATCCTTCA
>random_seq_5266
GCCGATCTCTAGCAAAAAACGGCAGGGTTCATTC
>random_seq_5267
CTTTAACTACATCTCGGATCGCGCTGATTCCTGA
>random_seq_5268
GGGACACCGCATCAATTGGACTCCGAAACAGCCA
>random_seq_5269
CGTCTGCTCATTTATACCCCTGTATGGGGGGGAG
>random_seq_5270
AACAGGCGACAATAGGCATCGGGTTGCGGCTTGT
>random_seq_5271
TTCACTCTGGCCATTGATAGGTCCTCATGAAAGT
>random_seq_5272
CGCTGTCGGTGTATAGGTCCAACGGGGGCCTTAT
>random_seq_5273
TTGGCGGCTGAAAATACCTTTTCTCTCACTACGT
>random_seq_5274
TGGATATTCTCCAGCAGTCGGATGAAGTGGCCCT
>random_seq_5275
TAGAATCCGCAGAGCCACCAACCTCTCGCTCTCT
>random_seq_5276
TCGCGATAGTAGAACCCTCAAAAAACCTAACATT
>random_seq_5277
GTTGCTGCAACGGGGCTGTTCCCACAACCGTCGC
>random_seq_5278
TTTGTACCCTGCGGCGTATGAAGGTCGAGGTCTA
>random_seq_5279
CTACCGCCAGACAATGTTCGAGGAATCCCCAAAT
>random_seq_5280
CTGAACACGATTTAGTCGAGGGTCAACCCAGGTC
>random_seq_5281
CGCTGATCCGAGTCTTGGATGACAACTGGGACAA
>random_seq_5282
GGTGCTCCACCAGACAAATCGACTACACACGCTA
>random_seq_5283
GCCCGAGAAAATCTCCCAACGGTGCCTCGTAACG
>random_seq_5284
GAGAACATGTAACTCAACTACTATCCCTGAGGGG
>random_seq_5285
TTCTTCGGTACCATCTGTTTCGCTGGCAAACGAG
>random_seq_5286
TTAGCGTTCATGAATTTGCCAGAAAGCCAAAGGA
>random_seq_5287
ACATAAAGACCTCATTGTTAGCCTGTGCCCGACC
>random_seq_5288
AATGGGACCACAGTTCGCTACAGTTTAGGTCAGC
>random_seq_5289
GCATGGCTGCTAAAAGCTTTCTAGCAGCACTGCA
>random_seq_5290
ATGTCATGGGTTCCTGATGCCTAGGCATCTTGCG
>random_seq_5291
ACGGTTGATAGTGTGAGGCCCTAATCATGTGCTG
>random_seq_5292
TACCACGTGGAGGTGACACACATAATATGGGCCC
>random_seq_5293
GCGATTACCCAATGCTGACCATACTGGCTGGGTC
>random_seq_5294
GACGCAAAATCAATAATAAGCAGAACAACAGTTG
>random_seq_5295
GTTCAATTGCGTTGAAGCACTCTGTCCAGCGGGA
>random_seq_5296
GCGAAACTTGTTGAGGTTCCGTGGCAACTTCTAG
>random_seq_5297
TCAGGAGCTTCCCCCTCTGAGTTACGGTCGACGT
>random_seq_5298
CAGCTTGACCTAAATCCAAGATGCCTCCAATGGA
>random_seq_5299
TGTAGAGAAGCGCCAAAGGTTTTTGGGGTGCTGT
>random_seq_5300
ATGAGACTACGCCTCTTTGCCACTGGAAACGGGC
>random_seq_5301
CTGACCCTCTTCACCTGAATGTGAAATAGGTGGG
>random_seq_5302
ATGGGGAGACATCAAATTTGTACTTGCATAGTTA
>random_seq_5303
ACTGGAGTTCTTAGAAATAGTCAATAGTCTAGAT
>random_seq_5304
ATGTTGCCTTGGGGGTGACCTACGTTGGGGACTA
>random_seq_5305
ACTTGTTCCACCCGTTCAGATTGTGGAGCTCTGT
>random_seq_5306
GGATCGTACGCGCGAAGCGTAAATTAGAAACTTG
>random_seq_5307
CACCAACGTAACGCGTCCAAAAAGCCGGCCCGCA
>random_seq_5308
AAATTCAAGTGGGTTGGCAGTGCGAACTTGGTTA
>random_seq_5309
ACCTGGCCGGGGAAAGGTTCATAACGCTTGCCCT
>random_seq_5310
CTCCATTACCACAGGTAGGATAAGGTATTCTGTC
>random_seq_5311
AACTCAGTGTAGCAAGCTGGATTCATCCAGATTC
>random_seq_5312
TGTGGATTCAAACTTACTCTAAAAGGTGGTGCAC
>random_seq_5313
GTCGCGAAATCTGCCAAGTGGGCGTGCGCCGCCT
>random_seq_5314
GGTTTGGAGGTCGTACATTGCCTAGGTGGTGGTC
>random_seq_5315
ACGAAAGCAGCTATTGGTGGACCACCGTCGGTAG
>random_seq_5316
ATGCGCGTCTTACCAGACTTTTGATTTCATCTGG
>random_seq_5317
AGGTTGACCACGTCGTATAGCACTCATTATTGCA
>random_seq_5318
CTATACTAACCATTCTCCTCTTCTGTCTACCTCT
>random_seq_5319
TGCCCGAATAGCGCACCGCAATCGCTGGCGTGTG
>random_seq_5320
CTTGACGGGGCCGACACACCGAGCTAGGCTCGCT
>random_seq_5321
AGTAGTGATTTGACCGTCGACCACGCCCTTATCC
>random_seq_5322
AAGCTGCGCCACGCCTGGGGAAAGTCCGCGACTA
>random_seq_5323
GAAGGTCGTCTAACGTGTTTCCAGACACGACGGC
>random_seq_5324
GCACTGGGTAGATACGTGAGTTAGTACCTGGACA
>random_seq_5325
GGGTGTTGGGGCACCGGTGCGTCTTTAGAACAGA
>random_seq_5326
CGCGAAGGACAACCAAGCCTTCCCTCCTGAGGCG
>random_seq_5327
CCCAGTCGTCGCCTAAGGTTTGAGTCGTAGGGAA
>random_seq_5328
AAGCAATAACGATAAAGCCGCGATAGTGCGCACG
>random_seq_5329
TTTGACAGCGTATCCACAACAGAGTTAGGGGGCA
>random_seq_5330
GATCGCGACCTTCAGTCGGGGTGACAGCTATAGT
>random_seq_5331
AACATTGCATTATAAACTGTACTCCTCGCATGCG
>random_seq_5332
TGCCAGAAATTGCTCGATCAAGGCAGCAAGAACA
>random_seq_5333
GCCTCGTTTATACTCTGAGTCCAATCAGGTGCAG
>random_seq_5334
TCGCTGAGGTTATGACCATCCCCTTAAAACGGGC
>random_seq_5335
GTTTTTCGCATAGTTTCGCGTTCCAGTGGGCGCA
>random_seq_5336
CTACAAGGGGCTGCTACCTCGCGGCGCGGAGAAT
>random_seq_5337
TTAATGCTGCTCGCTCTTCTTTTCTAGTCGTTGA
>random_seq_5338
TATCCGGACGGGTGGGAATAGTGGGTCATGAGAG
>random_seq_5339
AACCCGCGAGGTATTCATGACGATATGTGGCGAG
>random_seq_5340
GTAGGTCCTGTTACTTAGACCAATCTTCGGTACC
>random_seq_5341
GCCCTAGAGCTACTGATCGGGAATGTAAGGACTG
>random_seq_5342
ATACCTCCGAAATAAAGTGGACTTTGCCAAGCCA
>random_seq_5343
TTAGCTCTACGCGCGAATAGCCAAATAATAAATA
>random_seq_5344
GATATTTCTTCTGTAAGCTTCATCTTAGCCCCTC
>random_seq_5345
CACGTACCCTTATCCGAAACGTCCCGATTGGTAC
>random_seq_5346
AGCATTGACCTTACGCTATAGCTTTCCGGGGTTT
>random_seq_5347
CCAAGTATACGATAGATTGCGCTTGCCGTTGCCG
>random_seq_5348
TTGTGGGTTGGGAGATGGTATCCGGATTGGACAT
>random_seq_5349
TTACACCCGGCACGCCATCAGAGTCGGTGCACTT
>random_seq_5350
TGTCTTCGAGACGAGGATCAATAGGACCCAAAGA
>random_seq_5351
AGTCTGGCTATAAGTGACTCTGGTTGACAGACTA
>random_seq_5352
ATTTTCAGAGAGGTTGCCCGTTCGAATGAGCACT
>random_seq_5353
GTCGATGCCAGTGCAAAGGCGCCCAGGAGTTATT
>random_seq_5354
AGTGCGATCTGACACCGGGAACCCAAGCTATCAG
>random_seq_5355
CTATGGAACATGCGGATTGTAAGGGGATGCGGAG
>random_seq_5356
TTATTGTCGAGAAGATGGGCTCTCTATTCGATAC
>random_seq_5357
AGCGGATCACAGCATAATGCGTGACTCCACAGAG
>random_seq_5358
CCCCTCGGAACAACATGCACCGTCCAGTGACCTA
>random_seq_5359
CCTCATTACCGTCTCGCGAGTCCCAACCGTTACG
>random_seq_5360
ATCCTGACCACTCGGGGAAGTGGAACATTTGGGT
>random_seq_5361
CTCAGCGAAACCAGCCCGCTCTGGTAAGCGGCAG
>random_seq_5362
ATGCTGCAGTAGTACGATCTCGCCATACGAGGCA
>random_seq_5363
AGTCCACAGTCTCTACAGAACGGTGCATTCTAGT
>random_seq_5364
GAGGATATCCTACAAATCCGATATTACGTCCTGG
>random_seq_5365
GGCTGTTAACCGCTATGAGATCTTCCCACCTAAT
>random_seq_5366
CCTAGAGGCATACAATAACAGCTTCAAACGCTAC
>random_seq_5367
CCATTAAGCATATACTCCTGAGGCTTCGAACAAC
>random_seq_5368
GCTGCGACTCTTTCGACGAATCCTTTGTGTCGAG
>random_seq_5369
TAAGCATCAGTCATTCATCGGTAAAAGGCGAGTG
>random_seq_5370
AGTGCAGCATTTTCGTTGTGGATGTTACGAGCAT
>random_seq_5371
AAGGGTCCCGCGCCAATGGACGACAAGTGCGTCC
>random_seq_5372
TCTGCGCGGGATAAGGACGGTGCGGTCTTAAACA
>random_seq_5373
AGTGGCATTGTTGACGTCGCATAGACTAGATCTG
>random_seq_5374
GGAACCGATACCTCCCCTAGACTGCAAGCTCTAA
>random_seq_5375
TTTTCGGTCCCCAACAGATCTGTGTCTGGTTTGC
>random_seq_5376
AGCTCTTGCACTAGATATTGCTTGAGGTCCATAG
>random_seq_5377
TTGTATTGCAGAGGAGAACTCCGGAGTCCAAGTA
>random_seq_5378
TTTCAGAACCTTTTCTAGATCGCACCTAGAGGCA
>random_seq_5379
ACGAATCGATAGCCGGAATGCATTGACAAGAACT
>random_seq_5380
CTCGGACGCTATGGACTGGCGCTAGCCCGGTACT
>random_seq_5381
CGCTGCCACATAAAATTCCAAGCATTTAAATATT
>random_seq_5382
GGGAAACGTTCGATCGCGATACATATCTCAGATC
>random_seq_5383
AGCGCCCGACTCGCCTACCCGACATCGCCGTGTG
>random_seq_5384
TTTTTGCCTAGGACTTCCAACTCTTCCCTCTAGA
>random_seq_5385
GTACCTTTCTCGTACTGTGACCAAGCGTGAATCA
>random_seq_5386
CTACCTTACCCAGACCACTGGGGCCGGCCTTGGA
>random_seq_5387
ACAGGTCCGTGATCCCCTCACATTCGAAGTAAAG
>random_seq_5388
CCGAGTCGCTTCGACTTCGCTATCCAATAATACA
>random_seq_5389
ACCGAGGTAGCTTCATAATACAAGACAACCGCAA
>random_seq_5390
TCACATGTCACTACAACCTTTGAGATCTGTCGTT
>random_seq_5391
ATTTAATGTATCCGTTCCGTTTGGTGTACATTGG
>random_seq_5392
TCAGCACTTTTTGGGGCTTTGGCCCAACACGGTA
>random_seq_5393
GCGACTCTTAGTTGCATTGACGAAGGGGGGCGTT
>random_seq_5394
TCCAGGCATAATATCACTTTGTGACCCACCCGGG
>random_seq_5395
CTGTCTTCCCTTGGCAGAGCACTTGGCGGGTAGA
>random_seq_5396
GAGATAGGCAAATGTCTTATACAGCTCATGAGGC
>random_seq_5397
CGTCTGTGACACAAGCGGAGGGCCGCGAACGTCG
>random_seq_5398
AATGACTATTGTGGCCTACGGACTTGCACACAGT
>random_seq_5399
CGAGAATTAGCCTAGAAGCTAGTGTCTGCAATTG
>random_seq_5400
CGGCCGAACACTGGTTTTATTGTTGACACGCTTG
>random_seq_5401
CGCTGAGCAAGTTCCGATAGTTTTTTTTCTTGGT
>random_seq_5402
GAATCCACAATGCCTGCTTATAGAAAATGCTTAT
>random_seq_5403
CTCGAGACGCTCGCCGCTCTTAAAATACAGTAAT
>random_seq_5404
CCGATACTAATGCGTGGTACTAAGTGATGGGATT
>random_seq_5405
ATCATTGTAAATATGAAAACTCCGTCGGAGCCTG
>random_seq_5406
TACATGGCAGCTGGCGAGAACGCTAATAACACTT
>random_seq_5407
GCTTTCATCGAAGTAGGTTACGGCACACGTTTAG
>random_seq_5408
ATTCCACTCTCCTCCTAAGACCTACTAATATGGT
>random_seq_5409
TTTTCAGGGGATGAACATTGTATTCGATATCATG
>random_seq_5410
GCGGGCTTAAGACCTTTGCCTGATATCCCAAGAG
>random_seq_5411
CGGCTCCGCGGCTTCCACTCACCAGTCTAGGTGC
>random_seq_5412
GGAGCACCTGATAGACTCTCAAGTGGCGGGCCGG
>random_seq_5413
TGGCTCCACGCCAAAAGGAAGTATCCCCAACTAG
>random_seq_5414
ACCACGTTAACGCGGTAGGTCAACGCGTAGCTAA
>random_seq_5415
AGGCGCGGTCTAAACGTCGATGACGATCGACAGT
>random_seq_5416
GGAAATGCCACCCAAACTCGTTTTAGCCTTCGCC
>random_seq_5417
CGAAAGGTTGAGTTAACAATTAATGACTCTGGGT
>random_seq_5418
GATATACTGCGGCCTGCACCATTGTCATCAGCTA
>random_seq_5419
CTCAGTCCTGTTCAGCGACTACAGTTCGCCCAGT
>random_seq_5420
TGAGCTGGCCGGAGGACTATTATTGATATGACGC
>random_seq_5421
TCCTGCCAGCAGACGACGCTCCTTGCAGTGAGGT
>random_seq_5422
AACCGCATCCAAGACCAGCTCACGTCCGTAAGAA
>random_seq_5423
GACGAGCTCATTTTAAGGGGATGGTGAAGGGTAA
>random_seq_5424
GGATAAACGCCTTCCCCTCTGGATCATGTCATAG
>random_seq_5425
TTTTCGAATTAAGGAGGAGATCTCTTACCAGGTT
>random_seq_5426
ATGTTTGGGTTGACAGGTAATAACCAGCCGCTAG
>random_seq_5427
TATTCCGCTTCTTCTCCATTGTGGATCCGTGTCC
>random_seq_5428
CGGCGGAGCCATGGTACAACCTCTATGGACGTTA
>random_seq_5429
GCCAGACTTCGCCTGTACGGGTGCTCTGTAAGCA
>random_seq_5430
CCTGATAGATCGCGCTAAGGAGCAGATCACGAAC
>random_seq_5431
CCCATCAACGTAAAATGATTGGCATAGAAAGGCG
>random_seq_5432
ACAAAGCGGACGTCTTTATTTCTACGTGAATGAA
>random_seq_5433
CCTCTTTTGCACCCGGTTGGCGCCTTCCATGTGC
>random_seq_5434
GCCTGCGATTTGTGTCAAGACCAGCATCAACGCG
>random_seq_5435
AGGGCTGCGACAATGGAGTTAATCAACGGAGAGG
>random_seq_5436
GGGAAAGTACTACGGGAATGGCGCTTGCTCTCTA
>random_seq_5437
CACAAGCCTTGGCGCAACTGGTTTAACTCTGCAG
>random_seq_5438
AAAAACAGTCGAGGTGTAAAGACCCGAGCAGCAC
>random_seq_5439
TTATTTGATTGAGGTAAAACCCACGAATTGCGTT
>random_seq_5440
TCCGACGATAAGTCTTCGGCTTTTATCAAGTCGC
>random_seq_5441
ACTTTGTAAGAAAGTCTACAAGTCGGGAATTGCC
>random_seq_5442
AGGGCACGGTCGGGAGGGCCCCAGGCGCTTCGCA
>random_seq_5443
AGCCATTGCTGGTCATAAAAGTGACTAACTAGCG
>random_seq_5444
GGACGTCAGTAAGTATCGTCAAACGTCAGCCTTA
>random_seq_5445
GCTAACTCATGCGATGGCCTAGGGTCAGCGTCCC
>random_seq_5446
CCATCCACCCGCCTTCCCCGCGCGTCGACTTATG
>random_seq_5447
AAACAGTCGGTTGTCATTAACCTGCGGGGAAGTT
>random_seq_5448
CGCCATGACGATGGACAACCCGCGTGGCAAACTG
>random_seq_5449
TTGCCTACCCCAAGGGTCATTCTCTGCTGGTTTT
>random_seq_5450
GCGAGCCCGAATTCGAGCCATCGACGCCCCGATC
>random_seq_5451
TCTGATGATTCAGAACTTCTCGCGTCGCAAAATC
>random_seq_5452
AAAACAGGTTGATATATGCATGATTTTTCTCGGT
>random_seq_5453
CGTGGATAACAACCAGAGCAGCACGGAGGAGATC
>random_seq_5454
ACGTAGACGCACTTTCACCAATAGTATAGCCAAA
>random_seq_5455
CACTCAAGATCGCGCAGAGGAACAGTTCCTACAG
>random_seq_5456
TTCTCGTCGCTTACAAAGAATCCGGCGAGGCTTC
>random_seq_5457
ACTAGGCCGTGTTCCATAACTGGTGGCCCACAAC
>random_seq_5458
CTACAATTAGAGCGCTGGCCCCCTGTTGCGGGAC
>random_seq_5459
TAGAGGAGACAGGGATATGCTCTTTATTCTGATA
>random_seq_5460
CTTAGGCCCTATGCGGGTCCCTATCTTTCCAGGA
>random_seq_5461
GTCCTGCCGTTGCGTTAGCGCACAAGATTACACG
>random_seq_5462
TGGCTTGGCCTTTTACTCTATTAACAGGGGTCGC
>random_seq_5463
AATCCTTCTACGCTCCGCCTGATCATTCGCCTAA
>random_seq_5464
ACACGCCGGATATTTTAGGGGGCACTAGAATCAA
>random_seq_5465
TACACACAAAGTCTGCTGTTGCGAGGCTCTGCAG
>random_seq_5466
AGAGGCAACCGAGCGTAGCCGCGTACTGACGGGA
>random_seq_5467
GAAGCTGTGGGTGCCAACTGTATAGAGAAAAGCT
>random_seq_5468
CGTATTAGGCCCGGAATGCCAGTTACCATAGCTT
>random_seq_5469
GAGAATGCTTAAATCTGCCGTTTTGCGGGATCCG
>random_seq_5470
GGTATCATACCACAGCTCCGCGGTGCCGATGACT
>random_seq_5471
CAAGTTCCCCGGGGGTGACTTAACACTGGGAACT
>random_seq_5472
AAGATTGCATAGTTCGTTATAAATAACTGAAAGT
>random_seq_5473
ATGGATTGAGGCACAGAAGGCTAGGCCGGCGCGG
>random_seq_5474
AAAGTTAGGCCACTTACTTCGTCGGTTTAACGCG
>random_seq_5475
ATGCAACGCGATGGTGATAGGCTGCTACTCACAT
>random_seq_5476
CATTCTGTCGTTTGGATGATGTCTTGCTTGCCTT
>random_seq_5477
TGTTCCCTAGTCCGCGAATTTTTTCAGACTGCGA
>random_seq_5478
GTATGAACTAGCTATTTTTAAGAGTTCGGCTATT
>random_seq_5479
CTAGTAAGTTCTGTAGGTCTGAAAGTCTCCGGAA
>random_seq_5480
GCCGTCTCTTGTTTAGCCCCGAGTGAACGGAAGC
>random_seq_5481
GGCGACCAATATTCAAGATGATAACGACCTTATA
>random_seq_5482
CCGGCGACCGCCCATGGATCTAGCCACCTTGAAT
>random_seq_5483
AATAGCACGAGTTAGGGACTTCCGGAGGCTCTGG
>random_seq_5484
GCACGGCGAGATACGGACTTACTAATATGCGACT
>random_seq_5485
TTAATATCTAATAGAACCGCTGCTTTCTATAGGA
>random_seq_5486
CGCAAGCTTCATCGGGGCTTCTAACGTAAGCGAA
>random_seq_5487
GGAGAGCATGGTGATACTACTTTCTGGATTTATC
>random_seq_5488
ATTAATCTGACCGTGTCTGTTTTCACGCCTTGGT
>random_seq_5489
GGATAAGCCCTGACCAAACGACAGCTTCGTAGCG
>random_seq_5490
GGAATTGGCTCATGAGGGAGCCTAGGTTTGAGCC
>random_seq_5491
GTTACTCGACGTGCTCTCAGGCCCTTAGAGCCAG
>random_seq_5492
CAATAGGTCGACCTGACAATACTCACAGCGAGTT
>random_seq_5493
AGCGTCGTCAGGAACACCGCTACTACAGTATAGC
>random_seq_5494
AACGCTCTGGACTAACAGTACGTCCGCACAATGT
>random_seq_5495
AAACATGGACAAGTCACCTGCCTCGAGCAGTATT
>random_seq_5496
CTTCACGTCTCCCGACACAGAGATTCGTACTTAT
>random_seq_5497
CCGTGGCCACAAAGGTTAGGCGGCACTGTCTCGG
>random_seq_5498
CGACGAGTTGGTACTTCTAAAAGGACGCGAACCC
>random_seq_5499
GAGCAAGGCCACGTGATGTACTTAAATTGTCACT
>random_seq_5500
CGTGGTCATGGGGTGGCCGAATGGCTCTTATAGG
>random_seq_5501
GACGCATGATTAACGACTCCTAGCAAAATGGTGA
>random_seq_5502
TCAGGGGGCAGTGGCCGTCCAGTACTTTAGTTGT
>random_seq_5503
TCCATGCATGCCGCCCTAACCAAGTAGGAGATGT
>random_seq_5504
CTCACGCAAGGGAGATGAGCGTTCTGCCTTAGGG
>random_seq_5505
ACGGGTAGCTTATGTCCTGCTCCAACCAACCTAC
>random_seq_5506
ACCAGTGCATCGCTCAATGTGTTTCCAAATTAAC
>random_seq_5507
GGAGGCGACTGGTGGGGCGGATTGCTTAAACTCC
>random_seq_5508
ACCGAGCGAAAGTGCCTCAGTCATCAAAGTTGGC
>random_seq_5509
CTCGCTAGTGAGCCTAAGAAATTTAGATAAGAGG
>random_seq_5510
GAACCACCACGCTTTCACGCCGATTCCGAATTCG
>random_seq_5511
ATACTCCGACTATGCCTGCCACCTTCGCGGAACA
>random_seq_5512
GCATCGGGAAGCCCCCCTAATTCCTGGCGTCACA
>random_seq_5513
GGGGCAGTACCTGAAGAATCGTTGAAGTGCAATC
>random_seq_5514
GGGAAATGAAGCTGTGTCCACGGATTAGCCCTAT
>random_seq_5515
AAGACAACTGGTACGTGACGCGCAGTCCAGAAGC
>random_seq_5516
AGGCCAAAGAGCTCGAACTTCATCGTCGATTTAG
>random_seq_5517
CTACTGACTAGCTGATATTCGGGGGACAGTTGTT
>random_seq_5518
ATGTACTGTTGTCGACATGCCAGATCCTTCTATG
>random_seq_5519
CCAAAGGCCGTCGAAAGAGAGTTAATATCCGAGG
>random_seq_5520
CTTTATGGTCTAGGGATTGCCTGAGCGATGAGTA
>random_seq_5521
TATGGACCTGATCCGTGTTTTGAGAGTACGGGGA
>random_seq_5522
AGTAGTAATTAGTCCGCTTGGAGCCTACCCCTGT
>random_seq_5523
CGATCAGAGAGCAACCGGACAGAAGCCGCAGGGA
>random_seq_5524
CCTAGAGGAGAAACTACCCTATGATCCAACGGAA
>random_seq_5525
GATAGAATCACCTATACGGTTCATTTCATTCTGC
>random_seq_5526
AAAGACAGCCAGCAGCCCAAGTCGTGATCATAGA
>random_seq_5527
GGCTAGAGGGCCTGTTACTCGCATTTCAACAGTC
>random_seq_5528
GGCCAGCGCGGGTTAATTAAGATCACCAACGCGT
>random_seq_5529
AAAATCCTCGATCCCGCAGCAGTAAAATCGCTGG
>random_seq_5530
GGAGGGTCCCTCCCTTACCCGCCCCGGATGCTAT
>random_seq_5531
CTGATCCCCGGGGGTTACAAGCCATGTCATGAAG
>random_seq_5532
GACGGCCACTATCACGTCGTTTGGTGCCCCGTGT
>random_seq_5533
ACAATCGACAAGATGGACCCCACTTTGATGCTTA
>random_seq_5534
CCAACATCAAGCACGGGCGCTTGGGCACAGCACG
>random_seq_5535
CCTGTAACGGATGGTTGAACGTTAACTACCCTTG
>random_seq_5536
TTAAGCGGGCAGACAGTAGGAGGAGTGCAGAGAA
>random_seq_5537
CTGCGTTACGTGAAGCATTCGCTACAAGGAGCAG
>random_seq_5538
ACCTCTGGCGTGGAGGCGTATAGTAGACACGTAT
>random_seq_5539
AATTGAGGTTGTACGCGGCATTTACGTACGTCCT
>random_seq_5540
CCTGTATCAACTTTCCAGGGGTGCTGGAGCGTAT
>random_seq_5541
AATGACTAGGACGGCCAAGCATGACTCGCAAAGT
>random_seq_5542
GATGGCCACGACAGAGTTGAGGACACCCTCTTCT
>random_seq_5543
TCGGAAGGATTCGGTGCACGTTCCCTGACGAAGA
>random_seq_5544
CCGAACTGTCAATGAATGAGTATGTGGCTTTGGT
>random_seq_5545
CGCGATATGGGTAGCCAAAAATTATAAATGCATA
>random_seq_5546
GTGCGTGACGAGAGAGTGAGCACATGAGGGGTGC
>random_seq_5547
CCCAGTCTTGCGCCTTACCACAAGCTGTCGTGCC
>random_seq_5548
ACTAACCAGAATCTCGTTCCCCGAGTTGTCTCTA
>random_seq_5549
AAACTCGGCGTGCTAGACAATCACTTAGACTTCA
>random_seq_5550
CATGCACGGATTGCATGACGTAACTGCCATAAAT
>random_seq_5551
AGAATGTTAATCGTACGCGTGGTAATACTTCCTC
>random_seq_5552
CTCTCGAGCCAAGACCTAACCTCTGAAGATTTTC
>random_seq_5553
GGTATATTCTAAATAACGTTAAGTGTTTGTTACA
>random_seq_5554
ACAGGCGTCCCATGGTTCTATGGCCTGGATACAT
>random_seq_5555
ATGGCGTGCACGGGAATCCGGAGAGATCTCGCTG
>random_seq_5556
GGGTACATTATATTGAGCTCCTTTCCGTCAGATG
>random_seq_5557
AGATAAGGAGCATAGATGCAGGGTCGCCAGTATA
>random_seq_5558
GAGCTCTCCCTATAGAGTCCCGATGTAGTACAGG
>random_seq_5559
TTTTACCCCTGGATCACTCTTATCTGATCCACAT
>random_seq_5560
GGATTTATCACGAGATACAACCGGTTCCTGGGGG
>random_seq_5561
CATAACTATGAAGGGCGCAGCGACTAAGCACACT
>random_seq_5562
GAGACCGCAATAGGCCTATTGAATCCTCAGGCTT
>random_seq_5563
CGGTAGACTTTGCCACCTTCGCCGTAACGGCCGA
>random_seq_5564
TCGGGCTGCTGCGATCCACTAATTGTATTATTTT
>random_seq_5565
CGTCTGGCTCCAAATGGAACCGGAGAAGCCTCAG
>random_seq_5566
CGTTGCGTCTTATGTAAGCGGGTGACTTATATAG
>random_seq_5567
CCCTATCGTGGCGGCTATTATACAAAATAGTAAT
>random_seq_5568
ACAACCAGCGTGGTAAGAGAGGGGCGCGGAGCTG
>random_seq_5569
GGGACTTCCCTTCGCGGGCTTTCAACCCTGCCTC
>random_seq_5570
TTCCTCGGCAGATACCCACACAGGTATCCCCCCA
>random_seq_5571
GGAGTGTAAGCCTAGAGTTCCCCCGTTCCGCAAC
>random_seq_5572
GTTACGATATCTCGACATACCCCGATAGCCAGAC
>random_seq_5573
TGAGGCTGCGAGCTTATCGACTGCCGAAAATCCA
>random_seq_5574
TACCTACCCAGCGGCATTGTGGGTTCGCGAAGGG
>random_seq_5575
TATGTATAATTAAGCAGTTGTCGCATATCACTCA
>random_seq_5576
GGCAGAGTACTTTAAAATATCGTGCAAGCCCTAG
>random_seq_5577
TAGATCACCCATACGCGGCCAAATCAGTATTAGG
>random_seq_5578
CTGTTCAATGGACAGTGAACCGTATAAGTCGCGA
>random_seq_5579
GGGTATGGAAGTATATGAGGCTGAAACCAAGGTT
>random_seq_5580
GTTTCTGCGTTACCGCCGTTCATGAACCACCCGC
>random_seq_5581
AACGCCGTATAGTCGTACTCGCGCTACCAGAACG
>random_seq_5582
GCATTAGGACCCCATAACCTATCTATGGGAATAT
>random_seq_5583
GCGTCTTGACCGCGACGTTCGACTCTCGAGTTCA
>random_seq_5584
CGATAGGACATGACTGTTTTCTGAATCCGAACCT
>random_seq_5585
AGAGTGGAAGATGCACCAAGCAGCTTGCATGGGG
>random_seq_5586
GAATCAGGGGGGCTGTACGCCTTGTCCCTTTCTG
>random_seq_5587
GGCCCGTTTCGCTCTACGTCCGAATATCGCCGGG
>random_seq_5588
CCAGCCCCTGTTGATCATGAAACACCACCCTACT
>random_seq_5589
TAGTACATAGGCATCATAGATTTTGGGCGCGGGG
>random_seq_5590
TTATTGCATGTAAATGGAGTCTTCGGGGTTTGTT
>random_seq_5591
GATGAAGCGACTCCGTCCCGCACTGTTACAACAC
>random_seq_5592
TATTAGGGTCCTATGCTCAATCTGCAGTGAACGA
>random_seq_5593
CAACCCCTAACTTACGAGGTACCCTCCTACAGAC
>random_seq_5594
AATCGGGTTACACACATCCTCCAAGTCAACGGTT
>random_seq_5595
CAGTTTGTCTGTCAAGGCGGGTAGATTCCCAGTT
>random_seq_5596
ACGGCGACCAGCCACCAAATCTTGTAGAGCTTGA
>random_seq_5597
AAACGACAAGCCAGAAACCACTTCCATCTGAGGA
>random_seq_5598
TCCACTGGCAGTCGGGGTCATCCCGTTCTACTAT
>random_seq_5599
GCTAAGAGTACATCCGTTTGCCACGTGCTGATAA
>random_seq_5600
AAAGGGATCGGTAAATCCTTGTGGGCTCAGCATG
>random_seq_5601
GCAAAAGCCTATGATCGGGCGGGGTGATGTTGTC
>random_seq_5602
CGGCCTACCCAACACGAACGGGCAGAGCCATAAG
>random_seq_5603
TGATGTGCACGGATTCCAAATTTAACTGTACGGA
>random_seq_5604
CGCAATACCACTATCCGTAATCCGGTGTCCAGCG
>random_seq_5605
GATCATGTGGGACTGAAAGGAGGTGATCTGCTGT
>random_seq_5606
GAGGGTAGATAATCAAGCTCATATTCACACAGTT
>random_seq_5607
AGGTGACGAGGCTTCATTGGGGAATACCCCCACA
>random_seq_5608
ATGCCTGTATGAACCGGTGTGCCTCACAGCAGTT
>random_seq_5609
TAGGGATGTCACTCTGCGCATTGCTAATACGTCA
>random_seq_5610
CATAAGGCTCATGGAAGTCTGTGCTAATTTAAGT
>random_seq_5611
TAATAGGCCACGCGTGACGCGTGGTTTCCCCCCC
>random_seq_5612
TAGGACGCGGACACATCGGGACCTCGACTAACGG
>random_seq_5613
GCTTGTCCCAGCTATTTTAAAAAATCGCGTTCTA
>random_seq_5614
CCGCCGAAACAATGCACTTAATCAAACGCTGGGA
>random_seq_5615
GGGTACAAGAGAGAACACTAATGCGATACTGAAA
>random_seq_5616
TAAGGTCAACTGCTGCCAGTAGGTCCGCCCGCAC
>random_seq_5617
TCCAAGTACAGCCTGCTAACCGGACAACCTTTTA
>random_seq_5618
ATGACTGGGGATCCTGACTCACGGGCCCCGATTG
>random_seq_5619
GACAATTCCCTACTGACTACAAGCACATTATCTC
>random_seq_5620
TTGCTCCTTATCCTACGCCAAAACCAGTTCTGTG
>random_seq_5621
CGGATTTATCATTTTGCACACAGGACTGTGCTAC
>random_seq_5622
ATCCGAATCTACTAGTTCGAAGAGTAGAGTTGTA
>random_seq_5623
GTAACTGCCGCCACCTGATCTCAAAGTCGCGGTT
>random_seq_5624
AAACGGCGACAAAGCCCGTTGCATGCGCTTCATT
>random_seq_5625
ATAGTGCACACTCAATCGTTCGGGCTTGCTTTCA
>random_seq_5626
TGGCGATCCCTTGGTGATGCTTGTTTCCCTCGGG
>random_seq_5627
ACTCCAGTAAAGCCCTTACGGGTGATAGATTAAG
>random_seq_5628
AAGTCCGTCGACCTTTCTCCCTTTTTAACTTTAG
>random_seq_5629
CCCGTTTCGATACAAACGTCGCTTTCTCTACGAC
>random_seq_5630
GCGCAGCGTGCGCTCTCTGGCTCTATTGAATGCA
>random_seq_5631
TCAGGCAGCTACCTAACCGAACTCACAGTATGAT
>random_seq_5632
CCCAAAGGGACCCGCGTTACCCATACACCTACTT
>random_seq_5633
CGTGATCTGCTCCTAGCGTGGTGTAGGGGTGGGT
>random_seq_5634
TCCGTCACAGAATCCCACATAGATACTTAGACAA
>random_seq_5635
AGTTTAGTATTCACGTACCTCTTCGGAAGGGCCC
>random_seq_5636
ATCCCGTAGGCTAGTGCTCTCATCCACACGGGCA
>random_seq_5637
ATTTGGTAAAGAGAGGTTAAATTCAGCGTTGATG
>random_seq_5638
TTCTGTATGCGCCACTAAACAGCGCACCTTAGAG
>random_seq_5639
GCAATAAGAGGCGGACCATGGAGTCCCAAGGGCA
>random_seq_5640
GGAATGTATTATGGACCACACATAGCTGGATTTT
>random_seq_5641
ACCATGACTGGTGATCAAGTTCTTCCTCGTGTAT
>random_seq_5642
TCCTTCGACGGTTGCTCGGTTTGGATCACCAAGT
>random_seq_5643
ATCTAAGCAATATTGATGCAACTGACTTTGCATC
>random_seq_5644
GATGAAAATGGTTATGGCGGTACCGCACCGGCGC
>random_seq_5645
ATTTACGGCACCCCAGAACTATGGTCCCGTCGGT
>random_seq_5646
CAACCCTCCTTAGTTCTGAGTATGGCCTAACCTG
>random_seq_5647
CAAATGGCTGCGCCGCTCAGGCATTGCTCGCCAG
>random_seq_5648
CAAAGCGAATTCTTTAAATAGCCGGCAGCCTCCC
>random_seq_5649
CGAGTATACTTAATATGAGTTTTAGTTGTAACTA
>random_seq_5650
TCGCTCTCGAAGCTTTACCTTCTAAGAGCATCCA
>random_seq_5651
AAGTAAGATTCGGCGCTCCTATAAGGACTCAGTT
>random_seq_5652
GAAACGACTTCGCAAGTCCCCACCTGTGCTGGGT
>random_seq_5653
CAGGGTATAGCATTTCTGTAGTTAGACGGTTTTG
>random_seq_5654
TGCACTCTTGCGGCGCATCTTAATATATTACGAT
>random_seq_5655
TTCCAGGATAAGCGGTCGGCAAGTCCTGGCCCTCG
>random_seq_5656
TTGTCGATATGTCTTCATCTTGTTCAGATAATGTG
>random_seq_5657
AACAAACATCAATCCTTAAGAGCGAATAGCAGATC
>random_seq_5658
GCGACTTTTGGGAGCCAAGTCTTCACCGGTTGTCC
>random_seq_5659
CGAGCGCTGTCGGTGTAACCGACCTTCTAGTATTG
>random_seq_5660
GTTGTGACGCGCGCCCTGGGAAACGTCCTTGCTTA
>random_seq_5661
TTCCAGGGCAGCTATCTTAGAAATGGCCGCTGTAT
>random_seq_5662
CAAGTTCTCACAGCTGTAGATATTTTAAATCACGC
>random_seq_5663
GCGTCTAAGTTCACACGTAATAAGTGAGAGTATCC
>random_seq_5664
GGATCTTACGACCAGATTACAGATGTCTCCAGCTG
>random_seq_5665
CCGGCTTCTGACAACCCATGGCGGACTAACCAGGG
>random_seq_5666
TACACGTTCAGCCAAGATGTCTCTTCAACGTCGCG
>random_seq_5667
TGTTGGACAAGGAGCATGTGCTTGGCCAAGCCTCT
>random_seq_5668
AAGTCTGGCCCGGTCGCGAGTCTGAATCCGACGTG
>random_seq_5669
ATGTATGTGTTCGCAAGTTCGATCGGACCCGTCTC
>random_seq_5670
GAGAACGGCTCCCCCGAGGACACAATGAGTGTACG
>random_seq_5671
CCTACCAGCCCCCAACCTACACGTACCTCTGAATG
>random_seq_5672
AGTACTCTGTGCACCCCTTAGTAGCAGATGCTAGC
>random_seq_5673
ACAGCGCCAGCACCAGTGATTGTAACATAGTTTCA
>random_seq_5674
ACAATGTTCGTCAATGAATAGGAGACATCTACAAC
>random_seq_5675
AGGTCGGCGACGCCACTAGTAGGATCGTGTCTCAG
>random_seq_5676
GCACGTCCAGACATATACTACCCGAGAAGACCGCG
>random_seq_5677
ACCAAGCAAGGGAGAATTTTATTCCAAGTGGGTTC
>random_seq_5678
CTTGACCTTTCCACTAACGATAATAAGTTATGGTT
>random_seq_5679
CCGAGAACGTCGGTGCTTGAGAGATCACGAAGTTT
>random_seq_5680
ATTAGAACACCGTTCCAACGTCAGTTAATTTGCAA
>random_seq_5681
AATGCCCCGTCGGTCCCAGCGTACGCACTACCCTA
>random_seq_5682
AAAAAGGAGAGGGGGACGCAGCGCGGTTCAGGAGG
>random_seq_5683
TATGGTAGTGGCTGTGTGGGGGTCTAGGTATCAAC
>random_seq_5684
AAGTAGGTGCAGGACCTTTTTAACATGGCTCGGAC
>random_seq_5685
TGTTACCATCACAGCGAACTTTTTCGATAATCGCC
>random_seq_5686
AGTGAGTTGACCCTTGCAGACTTAATTGCAGCAGC
>random_seq_5687
GGAATAGTATCGCCCAGTTCGAACTAATTCGCGCC
>random_seq_5688
AGTCAGATCGCGCTATCTGTAGTACAACTGTTTGT
>random_seq_5689
CATCACTATCAGGCACCAATTCACATCTATAGACA
>random_seq_5690
ACTACTGCAAATTGACCGCGCCCTGATCACTGCCC
>random_seq_5691
CGCTTGATAATGTGATTGGGGCAACTTGACTTCCC
>random_seq_5692
ACGGTCGCCTGGTGACTGGCTCGACAATGCGGATC
>random_seq_5693
GGATAGCCGAGATTGTTGCGTGTTGATCTTCGGTT
>random_seq_5694
CAACTAACGCTGGTCTTACTCGACTCAGCTGAGTT
>random_seq_5695
AAGACTGGTAGGCGCATTTGCATAGTTTAAAGATC
>random_seq_5696
GTGGCAAACGGTCTATAAGGAGATGTGGACTAGTA
>random_seq_5697
GCGCAGATCCAGAAGACCGTATTTTGGTGATTAAC
>random_seq_5698
GTTCCTTGGATGACTACATTCGGCTGTCCCTAGCT
>random_seq_5699
AGGGGGGGCTTTCTTACGCTGACATTCATGCAGCT
>random_seq_5700
ATCTACCGGTCTGTAATCCCCAAGCGGTGGCCCCG
>random_seq_5701
ATAATGCGATATTTATACAGTAGGTTTAGGACACC
>random_seq_5702
CGCAGACGTCGGGGTTCTTTTAAAGGAAAGCGCAT
>random_seq_5703
TGGAGCACTCAGTTTGCGATATTCTGGCCTTGTAA
>random_seq_5704
CCGGCTTCTCTGCTTGCCCTAAGGATAGAGGATAG
>random_seq_5705
GGGTATGTTAATCTGCCTACGAATACAAAAGAGTT
>random_seq_5706
CCCAATGATATCGACGTTGACGTCTCCGTCCAGAG
>random_seq_5707
CGCATTTGTGTGTCCAGAGCAAACGGACTTTTATC
>random_seq_5708
TGTTTGGGAGGAGTGCGAGAGGACTTGTTAAGATG
>random_seq_5709
ACGTAAAGTCAGTGATATGTAATTATTGCCCTCTA
>random_seq_5710
CGGTTTCTAGCTTATTGCCGTTTTTAAAATGGCGA
>random_seq_5711
GTCGGACTAATGGATCTGCTTACTCAGGTGGGTAG
>random_seq_5712
AGAACGAGATACTGCTTGGGCTCAAATAGACCGAC
>random_seq_5713
CTGTCCCAAAGGCGTTGACTGGATCTTTGTATGCT
>random_seq_5714
TCGCAGATGTCACATTCAGAATCTAACGGAGACTC
>random_seq_5715
CAATTAGACAAATTAGATGCTTGCGTTACCCAGAT
>random_seq_5716
TTCCTCGAACTATGGGTCGAAGAGGACCCACAAAT
>random_seq_5717
ACTTCCAGCCATGGCGTGATCTTACAGGCAAGCCT
>random_seq_5718
AGTAGTCATAGTTGCATGCGCCCGGCCTTCTGTCA
>random_seq_5719
CTACCAGGGAATAACTCTGCAGGGAAGATAAGTTA
>random_seq_5720
GCTCTTTGCACCTAAGTGGCTCAGGAATCCCCACT
>random_seq_5721
TTTGTTTTTACTGATGGGCGAACTTGCTCTAGCGG
>random_seq_5722
ATCTCCCCGAAATAGTGCTGCCGGACCTGCGCTAC
>random_seq_5723
GTAGACTGGGCACGATGGAAGACGGTGTATCTAAA
>random_seq_5724
GCATGCCGGCGACATAGACCCATCGGAGTGATAAC
>random_seq_5725
AAAACTGCCGTCGGGAAGGTAAATTTAAATCACCC
>random_seq_5726
CTCATACGAAGGCCACTAGGAGGCTTTCACCCGAC
>random_seq_5727
ACAAGCTCACACGGTGGACTGGCGAGAGTTTCGGG
>random_seq_5728
TAACGTAACCCAACGCATATGCAAAGACTCCAGTT
>random_seq_5729
GGTTGCGTCAGCCGTTACCGTGTCCATGCTGGTTA
>random_seq_5730
ACTTGCACGCGCGCTTTATGAGCGCGGTCAAAGCC
>random_seq_5731
AAAATCACCTCATTGACCAATTAAACCTTTGAGCC
>random_seq_5732
GGCGGCAACTGAGCAGTAAAAATAACGAGTAAGCC
>random_seq_5733
CCATCTGGATCCGCCTTACGACAACAGCTCGAAGG
>random_seq_5734
GTCATAAACGTCGGTCGTATTCAATAGAGCTAATT
>random_seq_5735
TGCGTTTTCCCGGTTCACGCTAAGTGGGCAATGAA
>random_seq_5736
TTTGGAGGGAAGGGGCTTCGGCCACTACCCGACAT
>random_seq_5737
TAGGACTGAGGGTGGGTCCCCAATGCTACTTTCTA
>random_seq_5738
GTGGTTTGGCAGCGTAAATTGCACGGAAGAGTGAA
>random_seq_5739
ACACGGTACCCTCTCACAGTACTGATTTGACTCGC
>random_seq_5740
AGTATAACATTCCGTTCCTAGTACTACTAGCTTCA
>random_seq_5741
TTCTGTAGCACATCTCCAATGGAGAAAGACGCCAT
>random_seq_5742
TACTCGGATTCGTAATCAGCAACTCTAGTCAACTG
>random_seq_5743
AGTATTTAGCACTGGTCCTCTGTGCCCCGTTACCC
>random_seq_5744
GTCCGTATCCCGACCGGAGTACAAATCAGTGGGGC
>random_seq_5745
TTCCCCTTGCCATTGCGGCGAGGATCTCTTTCCTG
>random_seq_5746
GGGGGTGGTATACAGCACCAAGGAATACCGTCGTA
>random_seq_5747
CCAGCGCGCAGGCTCAGAAGGCGGTTTCTACAACA
>random_seq_5748
AGCCGCTAGAGTAGCACTCAGTAGGTCTTGCACCT
>random_seq_5749
AACGAAGTCCAACCTAATGGAGGTAATACATCTCA
>random_seq_5750
CCATGTTTACCTCCAGTGGGGGCAGTATAAGTGTA
>random_seq_5751
ATTCCCACATCCTCTATGGCGTCCCGAGTTCCGTA
>random_seq_5752
CCGCGAAGTAGTAAGACGTGTACGGGGCGTCCGTC
>random_seq_5753
GTGAGATCAGACGTCCGTAGGATCGACCAGTCCAG
>random_seq_5754
CATTCAAATACAAGAGTTGAAGAGGCAGCCACGCA
>random_seq_5755
ATATATAGTTAGGGCTATCGCCATGCAGCTGTAGT
>random_seq_5756
GTAAACGCGACCCGTACTCGACGTACAGCAGGGGC
>random_seq_5757
AGGTAGAACCTATAAAGTTCGAGGCTAGCCATACC
>random_seq_5758
CATCTATCCGAAGTGATTTACCGTATGGAGCCGCC
>random_seq_5759
TGGAAGACATAAATTGACGGCATAAGAGGCGACCT
>random_seq_5760
AGCTTCGAACATAATAGATACACCGCTTTTCTAGA
>random_seq_5761
AGCTCTCCAACTAGCATTATCTAAGCTGGGTCGTA
>random_seq_5762
CTCGGGTTCCTTTGAAACATCATTTCCGGAAAAAT
>random_seq_5763
TAGCCGCCTTACAAGCCTTATAGGGGCTAGATCTT
>random_seq_5764
AAGTAGGTAGACACACGAGCTTCTGAACCAACAGC
>random_seq_5765
TCATACCTTGGTCTACTGTCCTTGGTATCACTACT
>random_seq_5766
TGTCCAAAGTCTCCCAAAACGTCTTTAGGCTAGTA
>random_seq_5767
CTGGTAGGAGGATGTAGTGTAAGGTGAATCGAAGC
>random_seq_5768
TGAGTGTAATAGCCGTGTACCCTACAGCACATCGT
>random_seq_5769
TAACGAATAGGCTGCCACTTCGACAGGCCTCTTAG
>random_seq_5770
TGTATTTCCTGTAACCCCTTCGGACACGTGAACAT
>random_seq_5771
CGTTCCTGCACATTAGCCCCATCTGACCGATGTTC
>random_seq_5772
TAAATGTCCCTCCGCTTGCTGGGTGACACGGGACA
>random_seq_5773
ATGCTGTTCAGGCACTAGTTTGTCACGACCTAGTT
>random_seq_5774
GCTCTAGCGTCTATTTCCAAAGAGTCCCACAACTT
>random_seq_5775
ACATTTCACACTCAAGGTGTGAGACAAATCGCCCT
>random_seq_5776
TTCAGGTGCCTGAAGAGCGACCCTCCGCGCAGGTT
>random_seq_5777
AGCGTCTCGTATGCTGTCTCGCCTTGGTGATACTT
>random_seq_5778
CGGGCACTTGCAAAGCGCAAGGCCAACGCGGGGGG
>random_seq_5779
AGTTATGAGAAGTGCGTCAATCGAGCCCCTGGTTG
>random_seq_5780
GGATCCGGGAATCGTGAGGCTGTCGAGCCTAGGCG
>random_seq_5781
TGGTTAGGAATGTGTGTACTGGTATCGGCCCTCTC
>random_seq_5782
AGATCGTACGCGTGCTATCCAATGGCTTGGGGTCG
>random_seq_5783
CGGGCGAATATTTCCGCTTGGCACAGCGCGACAAC
>random_seq_5784
ATCATTGCACGCGAAGAAGGACTTAGTCGAGTGGC
>random_seq_5785
AACCGGATTATCAGTTTACCTACTCAATGTAAGCC
>random_seq_5786
TTGGGCTCAAAACAAACACGCTCGGTTCTAGTCAG
>random_seq_5787
CCCTACTCGAAGACATTCGACTGTGAAGAGTTAGC
>random_seq_5788
CTACCACGAAACGACGTCATGGGACGTATCACTTA
>random_seq_5789
GGGTAGCAGGTACATGACAGTTTCACCGACAAGAT
>random_seq_5790
AACCACGCCGTACCGGAGACTCCAACCTGACAGAC
>random_seq_5791
TAAAGAGTAGTGGCTATTATACCTGGCCATAGCTA
>random_seq_5792
GCCTACTAGAGCACTACACGCTTTAGTCACATTTG
>random_seq_5793
TTGTTACCCAAATTAGTCTAACCATCTCGGGTAGC
>random_seq_5794
TGCAGCCTTTACTCGACGAGTTCCCATCATCGCAT
>random_seq_5795
TGAGGCCTGCCTTATACACAATCTAGGCGTGGCAA
>random_seq_5796
TAGTTTATTCCGTCTACAGACTCAGTAAACGCGTA
>random_seq_5797
GAGTAGGTGCTGTTCTAGCATATCCGAGCAGACGA
>random_seq_5798
GTTCGGGCTACGACGTGTCCCGTGGCGTGATATAA
>random_seq_5799
GACGTCTAAACATTGCGCTCTTCGCGCCCGGCCAA
>random_seq_5800
AGGAGGGTTAAGCTCACCATCCAGGAGCTGTGTAC
>random_seq_5801
TGCTCTAAACTTTGACCTCAGCACCATCGCGTCTG
>random_seq_5802
TCTGGCGGATGGATACCTAGTTTATCCACCCTAAG
>random_seq_5803
TTCCTCTCTGAGAGGTATGAACGGTAAGAGACCGG
>random_seq_5804
GGGCCTTTGCGGGATGAAGCCACCAGGCCGCGTGA
>random_seq_5805
GATTGGCTTGATTGCCAAAATATAGTAACTCATAC
>random_seq_5806
ACTACTGTAACCAGACGGGTAGGCCCTCCGAACTG
>random_seq_5807
TAAGGTTTGCTCGGCAATTCTTGGTATATCTGAAA
>random_seq_5808
GAGCCGACCCCACCCAACACTCATATGCACAACGT
>random_seq_5809
AGGGTTAGGTATTGACGAACGCACCATTCTGTCAG
>random_seq_5810
AGATTGGTAACCAGAGTTGGAAACGAACAATCGTA
>random_seq_5811
ACTTCGGTTTCCCTTCACTGAGTCGTTTCATTGAG
>random_seq_5812
TTAACGCCCGGTTGAAAATCCAATGAGGCCGATCG
>random_seq_5813
CATGGTTTGTCGATGTTATTCACAGTTATCGTACC
>random_seq_5814
ATGGATGACTGCAAAAAACTAATTCCAGGCGTTTG
>random_seq_5815
GACCGGCGGTGGTTCCAGAAACGAGGGTAGTAGAA
>random_seq_5816
TCGGTGAGTACATTTCTGTGAGTCATCGCAAGACG
>random_seq_5817
CTATTCCTTAGTAGCACATAGATGTCCCCATAGGT
>random_seq_5818
TCGTGTACGCTATTCCAACACTGGCGCACTGGCAG
>random_seq_5819
GGCGTTCGGGCGGCACAAGTAATCGCCGGCGTTTG
>random_seq_5820
TAGTGCCCATCAAGTCACTTAATTCGGCCAAGTAC
>random_seq_5821
TCCAGCATAGTTGGTCTCCATTGATTAAAACTAGC
>random_seq_5822
TGAGCCCTGTTATTTCCAGTTAAGTGGATGTCCCC
>random_seq_5823
TGAACACGCAAGCGGTTTGAACTATTTAAGTGACA
>random_seq_5824
AACGGGAGTTCGATTATAGGCTCAGGTTGGTTGCA
>random_seq_5825
TCAATCACCCGCCATGTCATAGTGGAGGCGGCTTA
>random_seq_5826
CTAAAGTTATTACGAATACGCGGCGGTTCGGTAAA
>random_seq_5827
CCTAGAAGGGTGTACTGCGTGCCCCGACTTTGGGC
>random_seq_5828
CCTATTCTGGCCCATCTACTCCCGAGGAAGCTGAG
>random_seq_5829
CAGGCCAGAGTCGCAAGACTGGTTGATCATTAACG
>random_seq_5830
ACCTCCGTCGAAGAAATCTATTTAGCGTGGTCTAC
>random_seq_5831
GCTCCGCTGCTAATGCCAGGATAGTCAATGCTAGA
>random_seq_5832
AAAACTAATCATGCTTAAGGTGGATTTAATTTGGT
>random_seq_5833
CGACGGAAAGACCTACCCGAATAATTTCTGGACGT
>random_seq_5834
ACTTTGTTTGGACACGCCGTTAAGCGTGGCATCCA
>random_seq_5835
GATCGGCGATTACAGCGGGAGGGTCTTACTTAGAT
>random_seq_5836
CGCCGCCGGGGTCTGAAGCCTGTTGTAATTGCCAA
>random_seq_5837
AATGGAACGTCACTACGGCATCAGGGTCTCGCGTA
>random_seq_5838
CTCAGCCCACCCGTTACCCTATTTGGTATATAAAT
>random_seq_5839
CAAGTGCTTTTGCGTCATCAGACCAATACAGAGCC
>random_seq_5840
CTAGAGCTTAAGTTTGTCACAGCTTATTAATAGGA
>random_seq_5841
TATACTAGCCGAGTTCTAATTAATAGTGTCACCTT
>random_seq_5842
CTGGCCGTTGTGTTACGGGGTAGATCTAGAGTACA
>random_seq_5843
CCGTGCTACCATATCCAAGGGCGGGTCATATGAAA
>random_seq_5844
AAGCTATCTGGCCAATGTAGGATTATGGCAAAATC
>random_seq_5845
TGTGTCTTCCCCAGAATTCTCGGCCGCATTCATCA
>random_seq_5846
TAACCAATTTTTCGGCTTTAAAGATCCCCCTAAGT
>random_seq_5847
AGCTCAAGTTGTCTACCTAGGCCTAGCATCACCGA
>random_seq_5848
CGTTCTCAGGATCGATTTTTAGCTGTGATATATGA
>random_seq_5849
ATCCGGCGTGTTTGAACCGTGCGAATTTCTTCACC
>random_seq_5850
TCTCACCGTTCTAGGGGGGAATTGAGACTATTGAT
>random_seq_5851
AACCTAGCCTTTTGCACATCCGATTCCCTGTTCAC
>random_seq_5852
GTTGAGCAAACGAGTACAAGTTCGCTCTTGCAGCC
>random_seq_5853
TGTAATTCCCATCTGCATGGGCTGAAGGTATCAGA
>random_seq_5854
TGTAACTCGTATCGATTGGATAAGAAGTATTTAGT
>random_seq_5855
AGTGGAGACCAACAATACTTCAGCTACAGAACAGA
>random_seq_5856
TAAATCGGTGATCATTGAGAGAATCGACGGAATGA
>random_seq_5857
TGTGCAACACGGTTACAAGCGCCAGTTGCACTCCT
>random_seq_5858
AACGTGTGCACGCATGTTGGGCTTAGCCGGGATTA
>random_seq_5859
AGGCCGCTTGATGACATGAGCCCAACAACGGTGCT
>random_seq_5860
GATATTATTCTGGGGAATATAAAGATGTAGGCTCA
>random_seq_5861
TCTCGCATGCTGTTTAATGATACACACTCGGATCA
>random_seq_5862
GCATACCCGATACTATTGAGAATGGCATAATAGGT
>random_seq_5863
AACTGGCAGAGGTTGAATTAAAGACCGACATGGAA
>random_seq_5864
AGCTTATTTAGCAGACTGGCGGACAGTAGGAAACG
>random_seq_5865
GCAACCGTCCAGGCCCTTGGACTCTCTCTGCTCCG
>random_seq_5866
AGGACGACCCACGTGTTAACTAGATAGGCGGTGAT
>random_seq_5867
CTGGGAGGGTCCAAAGCTACCAATCGTTACCATGG
>random_seq_5868
GTAATACAGATTGGAACTAAAATGAAGCCGTTTCA
>random_seq_5869
GCCCCCGTAGGCGTATACCTACGAGTTTGGTCGCC
>random_seq_5870
GACGAATGGCCGAATCTGACGTCCCCATCCCCGTA
>random_seq_5871
AGAGTGATAGTGATAATAAGACTCTGGTTAGGCGC
>random_seq_5872
CACTCCCGTCCTCTGAATTCCGACAGCTTGCCGTT
>random_seq_5873
CCGATGAGGGCGTACAGGCATCTCTTCACGTTGTA
>random_seq_5874
CTTACTGCACCCGCACCGCGTGTACCTGCCAAAGG
>random_seq_5875
CGGAGTCGATAAGGCGCATTCACTCAAGTATATTT
>random_seq_5876
GGCTGCCGGGAACTATGCAGTTGAGTGTTGTTTCT
>random_seq_5877
CGGGCACCGTGGACGGACTTTGATTATGTTGGTTA
>random_seq_5878
TTGAGACGGTTGGAAGATTTGAGCAGAACGTTTAC
>random_seq_5879
GCTAGCAAGCACTCCGATTACTTACGCCTCCAGTG
>random_seq_5880
GTATCGGCCCGCATATAGTTTAAGGCAACACACAT
>random_seq_5881
ATCTCCCGCCGCCCAATCAAGCTATGGGAACGACA
>random_seq_5882
CTTAAAGACCGGCAGACACACGCCAATCATCCGGT
>random_seq_5883
CTCCTAGATGCGGCGGAGACGGGCACGGGTATCCC
>random_seq_5884
CTAGTAGTGAACAGTCCGAAAGTATTATGCAACTA
>random_seq_5885
CCACCACGGAACAGTGCTGCAACCTAACAACGGTC
>random_seq_5886
ACTATAACCAGCTCCCACCTTCCCCGGGGTGCCTA
>random_seq_5887
CATAGGGGATCGGCGTTCTACGAGACGACGGAAAA
>random_seq_5888
GTTACACGGCGCAATCCCGGCCCGTATTGATTACT
>random_seq_5889
TGCCCTTTCGCTCACAGAGTCTCTGGCCTCCTCAA
>random_seq_5890
TGCATACCTTTTATCCCCTGGCTAACATTGAGCAA
>random_seq_5891
ACGCGCCTGCTGAGGACCCTCCTGTGGTAGCGACT
>random_seq_5892
TGGGCGTCCAGGGATATTAGTGAAGCGGCACTAGT
>random_seq_5893
AGCGAGTGGCACCATGACGGTATATCAGGCAAAAT
>random_seq_5894
ACGGCCGTGTGGGCAGGGCTTCCTGACACTCGGGA
>random_seq_5895
GACACGGTAGGTATCTTAGTATGAAAGATAGTTAC
>random_seq_5896
AGCTGCTTACGCCCTACTTGTAAAATGTATTACTG
>random_seq_5897
GATTCCGCCTTGAAACATTGCATAACGAGACTATG
>random_seq_5898
CCCCTCCACTTTCATGTGTGACTACCTAACGCCGT
>random_seq_5899
TGTCATAAGCAACCCCCACATTTTGCATACGTCGG
>random_seq_5900
ACGGAACTGTGAAGACGTACCGTAGTGGTTAAATC
>random_seq_5901
ATAAATAGCTTGGCTGAAAAGGCGTTGGTGTGCTT
>random_seq_5902
CTACCGGCGAGCCGCGGAAGCAAAGCGCATGTAGG
>random_seq_5903
ATTAGTGCTCGTGCAGACCATGACCTAGTTAAAGT
>random_seq_5904
ACCCTGTGCATCAAACTATCCTCAGAATGATGCCC
>random_seq_5905
AACTCGGAACGGTTCGAAATCCAGCTACATACGCA
>random_seq_5906
AAAGTAGGGTCAAACGGGGGAAATCCACGATAAAT
>random_seq_5907
GAATGACCCGTCAGGTAGTATACGTACCAGAACGA
>random_seq_5908
TACATCGGCAACAACCTTGTCCTTATTCCCAAGCG
>random_seq_5909
CCGTGAGGAGCATAAACCGGCGGCGAAGCCTCACT
>random_seq_5910
TTATATGGTCCAAGCCCGATGGTACTAGAAAGGGT
>random_seq_5911
CTCAGGCCGTGGAAGGTTTTTGAGTTCCCCAGTCT
>random_seq_5912
TCGCCTAGATCGTAAAATCTAGTTAGCTCCAGGCG
>random_seq_5913
TTGTCTGTTATATGCAACTGTTCATACGTAAAGGA
>random_seq_5914
AGGCTTGATGTGCTGTCCGAAACCGTAGGAACGAA
>random_seq_5915
GAATGAATTCCCTCCCGCCACCATTCTACGGATGG
>random_seq_5916
GTTGCTGTCTTATGACGTGACGTATATTTGTAGGG
>random_seq_5917
AGTTTAGATGTATCACTCCAAAAGCCCATGAATGA
>random_seq_5918
TGGAAAGAACCACTTTCTACGCCTGGTTCCATCGT
>random_seq_5919
GAGGCACCGTGCCTATTCCAAGTGGCACACTGGTT
>random_seq_5920
TAAGCTTATGCTCTCCTCCCTGAGATGATCACTGG
>random_seq_5921
CGATGAGAACTTGAGGAAAGATGGGGCTGTACACT
>random_seq_5922
GCCACATTGTATTGACCATAAAAATACGTACCCGT
>random_seq_5923
TTAGATACTATGTCGTCTGTTCTAATGGTCAATAG
>random_seq_5924
GAGCGGGGGTTCCATTTAACTAGGGTGCTATAGAG
>random_seq_5925
TAGGCTAGCAACCGGGCAACGTTCAACGCGCAGAA
>random_seq_5926
TCTCGATCCGCACGGACCGACGACCCAATCCTGCG
>random_seq_5927
AGTCATTTGACTATCAGGAACTTCGCACAATATAG
>random_seq_5928
TGCCTCAAAATATGTGCACGGAATTCTACCAGTTT
>random_seq_5929
AGTTCCAGCCCGTATTGCCGCGATTAATACGGCAA
>random_seq_5930
GGTCGATAGGCAACGGGTGAGGAACGAGGAGTCCC
>random_seq_5931
CGCATTAGAATACTCGAGTGTCTCTATGAGCCACC
>random_seq_5932
CGACCGGCGGGTGAGTAAGAGATGAATCACTCGAG
>random_seq_5933
CGGGAGCCTCCAGTCACTCGAGGTGAAAACCACAA
>random_seq_5934
GGTCTCTTACGGAATTCAACAGTTGTGTAGGCACG
>random_seq_5935
TACGTGCATCAGGAGGAGTTCTCTCGGTTCGTGGC
>random_seq_5936
GGTGTTGAGTTCGCAGAACTCGATATCGATCCGGA
>random_seq_5937
AGAGAATATGGAAATCAAACTCCTGGGTAGGGGAG
>random_seq_5938
GGTGGAGCTGGCATATGTTGTCGCTAGGCTTCGGC
>random_seq_5939
TCTCTCAGCGTAGGACGAGCAACAGTTCGGCAACT
>random_seq_5940
AACCCTTAGGGCTAAGTCCATTAAGTATGGCGAGT
>random_seq_5941
GACCCGTCTGTACGACAGACGGCCCACTCAAATGA
>random_seq_5942
AGCGGACAAGGTCCTCGGTTGCGTTTACGTCGCTA
>random_seq_5943
GAGTTAAAATATCCTCGCGATTGGTCACCCCTTAA
>random_seq_5944
GAATAGCGAAATCGGTGTGAAGGGTTCAAGTTCCG
>random_seq_5945
GGATAAGGGCCGGCAGAGCTATCAACCAACGAGAA
>random_seq_5946
GGGCAATGTGCATACGGTTAGGAACGAATAAAACC
>random_seq_5947
GTAGCTTGTTCGATGTCTGTCGAGGATCCCTCCCT
>random_seq_5948
GGTATAGTGCGTTGGCTGTTCACGAATATTGACGC
>random_seq_5949
GAACGATCGGGGCGGATTCCATTCCACTTACGCAA
>random_seq_5950
AATGATGCTAACCGTTACCCGCTCTTGCGATCCTG
>random_seq_5951
CATCCGCCTATAACGCGTGCTTATACGGTCTTCGT
>random_seq_5952
TGGTAGCGAGTCGCCAAAGTACAAAGCTTATTCTT
>random_seq_5953
TCCCCTACCATCAACGTTCGACAATCCGTACTAAT
>random_seq_5954
CGTGACAGCAGAGGGCCCATTCCCTTCCGTTAGGC
>random_seq_5955
AATAGGTTTATCGCTACGTCTTGGCGTGAAAGGTT
>random_seq_5956
CTTCTCCGGATATGGGCGGATCAGTGTTCTTAATA
>random_seq_5957
GACAGGAACGTTTTCATCTGATATTCGTCTCAGAT
>random_seq_5958
GACCAGGTATCCAATATCACTACAATGATCTTACT
>random_seq_5959
TGGGCAGGATAGGGTTTGAGCGCACTCACTCACCT
>random_seq_5960
GGCAGCATTTGAGAAAGCCACGAACGTACTGGCAT
>random_seq_5961
AAGGGCTGCTCAGCTCTACACAAAAGTCCCATCGG
>random_seq_5962
ATATGATGCCGCTGCTCCGATACGAGTTAGCAGAT
>random_seq_5963
CGCTTTTCCATGCTAGAATTGGGGTTCGAGTGCGA
>random_seq_5964
TAAAAACAGCCTCGTAGTGCCTACGTTTACAGTCC
>random_seq_5965
ATTTTGCCTAGGGCTCTTTGATCGAACGCCCTGGT
>random_seq_5966
TTGTGCTTAGGCCCCGAAGCGCATCTTCTTGTTTA
>random_seq_5967
TTGTCTCTTGTCCTACATAACAGTCTCTATCATTA
>random_seq_5968
GAATTTCGCGGAGGGTCAAGCGAACACCCGAACCT
>random_seq_5969
TCTTCTTAGTAGAAGAGCAGTGTGCGTATGACTAT
>random_seq_5970
ATGAGGGGGTTGTACTACGTCCTCTGATTCGATTC
>random_seq_5971
ATTTTATAACATCGGATTCGCCGTTTCTACCACTA
>random_seq_5972
TCTTAGGTCTAGCGGAGAGCTGATTACGCATCGAA
>random_seq_5973
TATTAAATATTGGGGCGAAGAGTGTGGCGTGCCTC
>random_seq_5974
AAAGGCGGAGTGCCGCTTTGACCCATCAATACGCC
>random_seq_5975
CCCTGCTAACTGATATCATGAGCGTGTGAACTGGC
>random_seq_5976
ATTGACATTGACGAGATCTATCCGTGGTCAATGAT
>random_seq_5977
CTTCGCAACTTTCAAGGCTCGCAGGCCTATTGTCA
>random_seq_5978
GACCACACCGAAACCAGAGCCACGAAGAGCTTTTC
>random_seq_5979
TCGGATCCTGTTTTGCTTCTATGAATCTATGGCAG
>random_seq_5980
CACCACCCTAGGAATCTGCGAAGCATACCGATTCG
>random_seq_5981
GTGCTGGAAGTAATCTGTGAGAATAACGGTCTCAT
>random_seq_5982
ACTTGAGTGGCTACGCACGAGCGACGCGACTAGGA
>random_seq_5983
GGGTAGCATGGGAGCCGTAAAGAGTATTCTCACGA
>random_seq_5984
TGGATAGACCGAGCGCTGCCTAACAGAGACACCGA
>random_seq_5985
CGCAGCTCTAAGGCTACTATAGGAAAGACTCAATA
>random_seq_5986
AGACATAAGACCCGTTGCGTTTTACACTGGGTTTG
>random_seq_5987
GACTGCTACTACATGACTTAGAGGTCTCACGGAAC
>random_seq_5988
TACGCGATGGTAGGAGCAACCCTAGCGAAATGGCG
>random_seq_5989
GCGTTGGTATTAAACTGATGTTCTTAGGCGTATGT
>random_seq_5990
CATTTAAATTTTGCCCTAAGACGCTTCGAGAAGCA
>random_seq_5991
CCATGCGTGAGGTTTCTATAACGTTAGTATGTATG
>random_seq_5992
CCGTAAGGACAGTCCTAAAATGGGGCTGAGATTGC
>random_seq_5993
CTCTCTAATCGGGGGACATCTTGCGTCGACTGGAA
>random_seq_5994
TTCGCCGACACCTACGGTGAAGGTAAATAAGAGGA
>random_seq_5995
TCATGATCTGGACTTTATGTGTGGGTCGCTCAATC
>random_seq_5996
TAACGCGGTTCTGATCGGCTCAACTCCCACGGGAC
>random_seq_5997
ACCAATAACCTCACTGACGGCTCTAGTAGCGAGGA
>random_seq_5998
GTTGCATTCTATCCTCCTTTTGATTACGATACATA
>random_seq_5999
CTAACTCCAAAACTAAACGCGAAAAAGCTATCGAA
>random_seq_6000
CTAAAGTCAAAAGTTATCGGCCAACAGCTTATTAA
>random_seq_6001
TACGCTTACCCGATGAGAGTCTAAAACAAAAAGAG
>random_seq_6002
TAACGAAATCCGCCCTAGGTACACAACATTCGCTC
>random_seq_6003
AAGCCGTAGCTCATCATGCCGACACCAAGGACCGA
>random_seq_6004
GCGGATTCAGGTTCGCCTCACGAAGCCTATTTTAT
>random_seq_6005
ATCGAACTCGAAGTAGAATAGAATCAACGGAACAG
>random_seq_6006
TATATGCGCCCATAAAACTTCTGCCAGAGGAGTAA
>random_seq_6007
TGAGATATCTCTGAGCAATAGTCCAAGCAAAGGGA
>random_seq_6008
GACACTCCCCAAGCGTGTTAGTGTTTTCCCATTCC
>random_seq_6009
CGCAGATCATATGTGGACCAAACATTATGACCCGT
>random_seq_6010
GACAAACATTGCTAAAGAGGTACGAGGTAAAGACC
>random_seq_6011
GTGTCCATGTCTGTTGTTCTCACAATTGGCCTAAT
>random_seq_6012
CGTTCACAAGTTCATCACCCTTGTGAATACGAAGC
>random_seq_6013
GCACAAGTTATTATGCGTGAAAAGGGAGGTATGGG
>random_seq_6014
CAACTCTTTTCCAGCCGACTGGCCGCTCGGTTACT
>random_seq_6015
TATTCGGGCATTAACGGAGCGGCCCCTGTTTTACT
>random_seq_6016
AGATTGCCCACAAGGTGGGTGAAATACTTACCTTT
>random_seq_6017
ATACAACGGTCGCCCACTTCCTCGCTGCGCTTGGC
>random_seq_6018
ACCCCTTAGTATCACAAAGCAGACCGATCAGCCAG
>random_seq_6019
AATAGCCTGACTACACAACTCCGTTATGAATCACG
>random_seq_6020
GTCGCCCGCGAATATCCGGGCCGCTCTCGACTCAA
>random_seq_6021
TGGCGCTACTAGCATCACTACGGGGGTTTGTTATA
>random_seq_6022
CGTGACCGCGTTCAAATTGAAGCTACCGTCCTCAG
>random_seq_6023
CTGAGAATCAGGGGCCCAATCGGTCTCTTATGAGC
>random_seq_6024
AGAATCCTTAGTTCCGAGCGTTGAATAACCTGAGA
>random_seq_6025
GATATTAGAAGGATGTACCTTAAAGATCGTCATCG
>random_seq_6026
TGTATGACCTACGACTGATATCCTCATAGGTGTAG
>random_seq_6027
GCATAGCCTACCTGAAGAGGCAAGCCGCTGGTCAC
>random_seq_6028
GCTGTGGGACTGTTCCAGAGCGCATTTGTTTCTGT
>random_seq_6029
GAAAGGAGGCTCACGAATAAGGGTGGAGCCGCCGC
>random_seq_6030
CCTCGCCCATTGACTATTTTGAAACACGCCTCGTC
>random_seq_6031
TAGGCACTCAGATAGTGTACCTTCGTAAGGCTTGC
>random_seq_6032
ATTACTGATGGGCAAAGAGAATCACTGAACGACTC
>random_seq_6033
CATAAAAGCATCGCGCTTACTGCTGAGGAGGTATC
>random_seq_6034
CGACCAGTTCGTCTGTCTCACTATGTGTTCATTCT
>random_seq_6035
GTAACCGCGCAAGAGGACGCCGACCGAGTGGTGAT
>random_seq_6036
TCCTCAAGGGTCTGGACATTGATAAATTAGTAGGG
>random_seq_6037
AGAGAAACGTACGATCGGAAGCTTGGGTTGTGGCT
>random_seq_6038
TAGTCATACCAGGTTCTTCGAATTTGTCTCTTTGC
>random_seq_6039
ATCTCACTAGCCTATGGCAGCCTAGCAGCTTCTCG
>random_seq_6040
CTCACGAGATATATCGTACGTCTTAACTTGGTTGA
>random_seq_6041
TGCACACTGCGCCGCCAGCAATCACAACAAGCGAG
>random_seq_6042
ATCTACAAACATATTCACGAAGCTGAAGACCACCG
>random_seq_6043
ATGTGTTTTACTGTGTGAGGTGTATTCTAAATGGC
>random_seq_6044
CTAACGCCCGAGTGACCACGGCATTGGCTCGCCCC
>random_seq_6045
TAGCCTGTACTTTAGCACAAGGCTCCTGCCCCCAC
>random_seq_6046
AGTACATGTCAATTAGAATACTGGGCGTCGCACTT
>random_seq_6047
ACTGACTCATCTCCCGTACGTGCGCTTCCCTAGTA
>random_seq_6048
GCGTTGGGGCTTGCAAAGCCGCTCACGGCAGTATG
>random_seq_6049
GCTGGCACCTGCACTGGGCTAGGTATTCACCGAAC
>random_seq_6050
CATCGACCCAGCTTTGAACCGCTCGTTCAGTTGTG
>random_seq_6051
GGTTAAAGGGATAACGGAGGTGTGCTTTGGCAAAT
>random_seq_6052
CATCTTGGAGTTGTCAGCCAGGAGGGCTCGCGGGT
>random_seq_6053
AGTCAGGATCTCCGTGTTGCGTGCGGAGCCGGGCC
>random_seq_6054
CACCTAGATACTTTGCCTTTTACTACCCAGACCTT
>random_seq_6055
TGCAGAGAGCCCCGGCCTTCGTACTGCTCCAGCTA
>random_seq_6056
AGTTTCAATTGATGCCCTTCGTGGCTTTTGCGTGC
>random_seq_6057
GTGCCCTGAGTGCATCGCTAGAACGTTCGGGAAGT
>random_seq_6058
GTAATAGCTAGGCGAGAGCACATCTGCCGTTATCG
>random_seq_6059
CTGGTAAGGTATTGTCCTTGATGCGCATACATCGT
>random_seq_6060
CGCAATGTGATACAAACATCATTCCCCTCATAAGA
>random_seq_6061
GGCGTGCAAGCGGTGTTCAGTGTTCAGCTCTTTTG
>random_seq_6062
GTTGACCCGTTTTATGATTTAGTAAGTTCCCATAA
>random_seq_6063
ATTAGCCGTAAAAAACTTTATTTGCGGGACGTAGG
>random_seq_6064
TCGTATATCTTCTAGCTGCGTAGGCCAATCATCGG
>random_seq_6065
AGGCGTTGGCCTTGACTAAGATACGGGTCTAAGTT
>random_seq_6066
CAGCATGCCCTAACCACTACCCCAAACTATAAGTA
>random_seq_6067
TCCCCGTGGCACGCACGTCCAACGATGGCAGAAAG
>random_seq_6068
CACTAAGGATTCTTGGTCTTACCGATGTATACCTG
>random_seq_6069
CCGCGTGCGGACTGCGGATGACGGCTCCATTTCAA
>random_seq_6070
GTCAATGCTGTCGCAGACTAGGCAACCCTGCACTG
>random_seq_6071
GATATTATTGAAGCGGCCCTACTTTAGCAAACTTA
>random_seq_6072
GTTTGTACCCTCGTGCAACTTACGGGGGAACTAAG
>random_seq_6073
AGCGGTCCCAGTATCAGAAGTGCATCATGGAACTG
>random_seq_6074
CTTTACCTCAGGGAGGGAGGTAATATCATAGCCAC
>random_seq_6075
CTAGGTCAGATCAGGCTATTGCCGAGACCCCTTTG
>random_seq_6076
TTCATGGCTTATACGACTCTACGTTTTGGAAATTC
>random_seq_6077
CTTGTCGTAAAGTTCACCACACAATAAGGCTAAGA
>random_seq_6078
TACAAGCTGTTTATACCTGTGCCACTGTTGTATAA
>random_seq_6079
GTGTTGAAGATTCCTCAAGTTGCAAATGTAGCCTG
>random_seq_6080
TAAAGTGTGAGGTCTACTGAAGATCCTACCAGGTC
>random_seq_6081
AGCGCCCCACTGCGCGCGAGGGGAAGTGTGACAAA
>random_seq_6082
GGGTATAGCGTTAGCCCGGTTGAACAAGGCCGGCA
>random_seq_6083
TGCATAAATCCAAATGGAATGTTCCGTAACACTTC
>random_seq_6084
GTCGAACAAAGGCAGACAGCACAGTTCAGTGGGAC
>random_seq_6085
CTTAGGACATTGCAATCGGGGTACTCAGAGTCGTG
>random_seq_6086
CCGCCTCAATAAAAAAAAATAGCCAATATCTTGAA
>random_seq_6087
AAACCCGGGGTCGTGGTCGCAATACCTGCTTTGTC
>random_seq_6088
CGACGTTAATGGCAAATAATCACGTCAATAGGTCT
>random_seq_6089
TCAAACCTGCAGGCACCGCCCGTTACGAGTTTACC
>random_seq_6090
TTGTAACGTAGGAGTGAGCGACCAGGCTAAGTTAT
>random_seq_6091
GTGCCGGTTCCGTGCACCTGTATTAAATGTCGGAT
>random_seq_6092
ATCTTCAACAAACCTCGTATGGCCTTCTCCCATCC
>random_seq_6093
CCGATGGTCTTTCGGGTCATACTTATTCGGGTACG
>random_seq_6094
CGCGGGAATATCGTAGCGGTTCGACGAGTCCGCGA
>random_seq_6095
TGCCAAGGGCGCCTACACCAGACTTGTTGTGTTCC
>random_seq_6096
GCTATGTAAGGCATCCGGGCTGCCTGGTTCCCACC
>random_seq_6097
CATCTGGCCAAGCATTTCAACTTAGCCCTGATTTA
>random_seq_6098
ACTACGCGGTGAGGGCGGTTCTAGTCATACCTGTA
>random_seq_6099
TCGGACAACTCCATTGTGGTGGTCGGACTTGCAAC
>random_seq_6100
CATTGCATCCCAGGCCACGGCACTTCGATTATAGC
>random_seq_6101
GTTCCCCAGAACATTGACGTATATTGCTATTCCTT
>random_seq_6102
ACGGGGCCCTTATACTGCGGTTGTGTTTCATTTAT
>random_seq_6103
TACCTACTATGCAATTAGAGTTCTGCATAGAGTGG
>random_seq_6104
AGCCACTGCCTTTAGTTCATGTGGTATTATTTTCT
>random_seq_6105
CAGTTCGCCTCAAGTTACTCAAAGGGGTTCCTTCG
>random_seq_6106
TACCTATATATACCAACGGGACAGCCTTGGCGACT
>random_seq_6107
CCTTTGTAAAACGTGGCTCGAGGCGATTTAGATTG
>random_seq_6108
CACCGGACAGCTGTATTGTGCAAGCTGTGAGAACA
>random_seq_6109
TACCTGACTACCGATCGAAATGCTGGAGCGCTGGG
>random_seq_6110
GTGGGTATAGTTGATTTGTCGCGATTGTAAAGTCC
>random_seq_6111
TGGACTCACACAAGGGACGGCGTACTCCGGTCTTC
>random_seq_6112
AAGCGCCTGTCTATCCCACTTCGCTCCAGGAAACA
>random_seq_6113
GGGGACGGACCGTGTGTGCTGCACAGGTTAGTAGA
>random_seq_6114
AGTCCGGTGGTTCCCTACAAAGTCTGTTGCTGTCT
>random_seq_6115
ATTCAAACGATCTGCCCCCCTTTTCAATGGCCTAG
>random_seq_6116
AGAGTAAAGTAGTCGTAAGTTCCTGGAACCCTAGG
>random_seq_6117
CACGCATGAAGGTGCCAGGTCGCCTTTTTGTTATG
>random_seq_6118
TTACGGCTGCATAGGTCCATCACGGGACGGTAGTC
>random_seq_6119
TTGGGTAGTGGTGGTGGCGCAACGCCAAGGCGTTA
>random_seq_6120
ACAAGATTCCTTGGCACATTAAGAATTTCAGATAC
>random_seq_6121
GTGCATAAGTAGTCATCTTTGCACCCATCTAGAAA
>random_seq_6122
CGTACAGCTTGCTAGGAACCCTCCATATAAACGCA
>random_seq_6123
GATCCGAGTGAGACACACGATGTGATTTGGCACGA
>random_seq_6124
ACCAAGTTGACCTTAAGCATTATGTCCCGTAATCA
>random_seq_6125
GCCCCTGATCCTGGCCCTGGTCGCGGCGAACTAGT
>random_seq_6126
TAGAACAAGGCTACGGCCCGGTCTGATGGCTATCC
>random_seq_6127
GTAGGTATCCGAGATCGGTCTAAACACGCTTGTCA
>random_seq_6128
TTAGAGGGCTTGCAATCGGCAAATAACGCATTCAC
>random_seq_6129
GTATGATCTGACTCTATGCCAGGTGTCACCAGAAG
>random_seq_6130
AAGTTCCTTGAGTCATCGACGCGACACTCGTGCCC
>random_seq_6131
AATACAAAACCGAGTACGGATACCCGCGAGACTGA
>random_seq_6132
ACTGAGACCGATTGATTCGTCGTTGAACAGCGGGG
>random_seq_6133
AGTTACTTTTCGTCCATAGCTTTCACCCTACGAGT
>random_seq_6134
AACTATATTGGATAATCAACACACAGCCACGAACT
>random_seq_6135
CACTTTATCTCGCTGTTCCTAATAGAATGATCACA
>random_seq_6136
TCGTGACGTAGATGAACTTTTTTTTCACTCAGAGG
>random_seq_6137
AACGTCTCAATACAGATGAGATCAGTCTAGGGCAG
>random_seq_6138
ATTAGTTCCGAAAACGCACCAAGGAATTACAAGGG
>random_seq_6139
GTGACCCACGTCGGAAAGTGATGCTTCGGTCCAAG
>random_seq_6140
GTGGACTAACCGTGTACTAGTTCGTTATTGGCCGC
>random_seq_6141
ATCCATGAGACTTCGTGGGAGAATCGGGGCTGGCA
>random_seq_6142
CTTCATGAAGAAGAATGGTCATGGCGGCCTGCTCG
>random_seq_6143
AAAAATTAACTGCATTCTATAATCGTAGCTGTTGC
>random_seq_6144
GCGCCTCCCCCAGAAGTTTTTATCGATATCCAATG
>random_seq_6145
ACGATGGTACCAAAGGGCACGCACCTCAGTTCTGA
>random_seq_6146
CCTCGTATATGCATCTTCGTGACGTCCCTCTGAAG
>random_seq_6147
CCCCATCCAGAGGATACATGAATTCAGCGAGCGTT
>random_seq_6148
GTATCGTACCACGTAGCCGCGCTTTTGCCACACCT
>random_seq_6149
CGTTTGGACGGCACTGCGCCACTGGGGACGACCTC
>random_seq_6150
CTTATCTTTCTTGGAACATGGTCCCGATTTGCCTA
>random_seq_6151
TACTCTCTACTGCATTTAGTTACCGATCTAATAGG
>random_seq_6152
CAAAATCGTGACACACCACCCGTGACCTGAATTCG
>random_seq_6153
TGATTAGATAGGCATGTCCTGAGTGATACATCTCT
>random_seq_6154
TTGCTTCCAACGCTGGGCCTGACGAGCCCACTTTG
>random_seq_6155
CCTGGGTAAGACTCGCGTTCGGCGGACTAACATTG
>random_seq_6156
CTCGTATCGCGGTCCACCAGTCTTTGTCCCGCTGC
>random_seq_6157
CAACGACAAAGTGCCCTTCGGTTAAGACGGCTTGA
>random_seq_6158
TGTTCAAGTTTCGGTCCGCGACTATTCATCTGTTG
>random_seq_6159
ACCACCCCCTTCGGATCCGAAACACTCAATTCGTT
>random_seq_6160
CCAAATTCCTAGGAAAGAAAAGGCACCGAGTTGGA
>random_seq_6161
GCCTCACGGCGCCAATGGCCATATGTAGTACGCGT
>random_seq_6162
GCTGGGTACAGTCGGCACATCCTCTCGCGATTTTG
>random_seq_6163
AGTAGCCCAAGATTGCTAGTCGGCTTTCTGGCATG
>random_seq_6164
TTGGCTTAATACTGCGGGGACACTCACGATACGGC
>random_seq_6165
GCGCGTCTGAATTACCTACGAATGTATAACGAAGT
>random_seq_6166
GGAGGCATGGATGCGGGGTGTAGTATGGTAATGAA
>random_seq_6167
GTGGATATGTAGGCGGTTCTTATAATGGGCGTCGT
>random_seq_6168
AATAAGGGCATTACGCAGGCAGTTGCTTCCCCCAT
>random_seq_6169
AGCGGTTGTAGGACGCAATAATACTGGAACGCGTC
>random_seq_6170
GTCGTCCAGGCTGCGATGTGCCATCAATGGTGAGA
>random_seq_6171
CCTGTGAATAACTAACTCTCCATCCTTCTGCCGCT
>random_seq_6172
GGTCTCGGACGGTGGTGTGGTTCCTAGCGCGGGGT
>random_seq_6173
CGGGACTCGATCATATACTCAGGTCAAACTCAGCT
>random_seq_6174
AGAAGCGTACAAGGAAGCGCCGGTGGATGGAAGTC
>random_seq_6175
ATATTGTACGCAGAATCAAATCCATTACCCTGGGC
>random_seq_6176
GGGGCACGACCAGCCCGAGATGCATTAAAGTAGCG
>random_seq_6177
TGTACTATTGGGAGTGGGATTCCCTGCACTCCTGG
>random_seq_6178
AGCTACGCGTAGACTCCAATTCCTCAGGAACTCCC
>random_seq_6179
CATAACGGGATTTAGTGGACAGAAACAAGAGGAAC
>random_seq_6180
TACCGATGTGCACTAGTTTCAATGGTAGTAATGGG
>random_seq_6181
TCACACCAGCGGTGAGTAAAACCCGTACATCTACC
>random_seq_6182
GCATAGCGAAGCTACGCTTCTATAGTAGAAGTACG
>random_seq_6183
CGCTACTACACTTTGACATGGGGAGTGCATCATGT
>random_seq_6184
TCGTATTGGCGAGCCTTAGAACGAAATTGATTTTA
>random_seq_6185
GGCTAGCGATTGGGTAGTCGACATAAAAGACCCGT
>random_seq_6186
TGAATAACGCCAAGGGTCTTTAGGGCGATCTACCC
>random_seq_6187
TTGATGGATCTTGTCCCCCCAGCATCATTCTCGAA
>random_seq_6188
AAGAACCCGCCCAGAGACAATTACATCAGCAAGAA
>random_seq_6189
AAATACACCGCTACGTGACGCTCAGTTCTGGAGAA
>random_seq_6190
ATCTTGCGGTCACATCAACCGCGTATTAAAAAATA
>random_seq_6191
TTCTAGGAGTTACAATAACATGACACCTGACTATT
>random_seq_6192
CAACATGCTCAAAATCTCTTGGAAGTACAATCATT
>random_seq_6193
GTTAAAGCATGACGCGCACGTGACAGACCACTGAT
>random_seq_6194
CCACATATAAACGGTGAACGTGGAGGGTACAAACG
>random_seq_6195
AAGCTCATACAACTAATTGCTAAAAAATGGCTGCC
>random_seq_6196
GTGCCACTTCGCCGTACTCAGAGCGGGATAACTGA
>random_seq_6197
CACTACAATGTCAGGCAAAGTGGGTGCCCTTCCGG
>random_seq_6198
ATGTTCTCTGGAAAAGGTATAGTACTATGGGGGTC
>random_seq_6199
TTGGTGGTAAGTCTTACGTCTGTTCCTGCTGCGCG
>random_seq_6200
TCTTGCTTGATCAGTTGCCGAGATCTAGGTGCATG
>random_seq_6201
GTGGCGAATTTGCTCAATTCTCAATAATACCGTTC
>random_seq_6202
TACTTGTTAAGATGATACAGCTGGAATCGAGCGCA
>random_seq_6203
GCATGGGATAGTCGAAAGCGGGTGGCAGTCTGTAC
>random_seq_6204
GTCAAAGTTACGATTGCCTGCGCAGGCCGCTTTAA
>random_seq_6205
CTAGGTCCTCGATTATGTAGCTAATCGCGTCTACC
>random_seq_6206
AGAGGGCGACGTCCGGTCAATATCAGAACCTCAAG
>random_seq_6207
ACCCCGACTTGCCTACATATTTCCAGCGGTTCTGA
>random_seq_6208
CGGAAAACCGGCCGCTTAACACTCCAGAAGCGGGC
>random_seq_6209
TTATGCGACCATGGGCACTGGTTGCAACGGGTGGA
>random_seq_6210
TTCGTACTGTCATACTTATTGGCGCCCAGTAGTAA
>random_seq_6211
GGAATTGGAGGACTACTTATGTTAGAGCCGGACCT
>random_seq_6212
TCTCGATTACTGCCCAGTTCAGGCTCGGTCCCCGT
>random_seq_6213
CTATGGCAGGTTCGTTCTCGGGTATCATAGTGTAG
>random_seq_6214
CTACCCTTTCTCAGAAGTAAGATTCACACTCACGA
>random_seq_6215
AGGATCATACCACCTGCAAGACTCGTAGCCTAACC
>random_seq_6216
AAGTCGCGCGGTTTATTGGGTCGGCCTACACGGGT
>random_seq_6217
CATGCGTTTTATTGGAGACAGAGAACGACCGCCCT
>random_seq_6218
TATCTATCATTTACGTCCACTCTCGAGCAATTGGT
>random_seq_6219
TTTGTTGTCAACCGCGTAACAACCCACCACCGGGC
>random_seq_6220
TCCGATCAATCAGTATACGGAGCGATCTTTAGAGG
>random_seq_6221
ATGCCGAAGTATTTAGCGTGTGGAACACCTGTCGT
>random_seq_6222
AGGAGGGCCGAGCAGGAGTGTATTGGGATCTTCAA
>random_seq_6223
GTTGCGGGACGCCTTATACAGAGACTTCATCTTGA
>random_seq_6224
CCACTAATAATACCGTCCAAATAGCGAAGCCGGGG
>random_seq_6225
TACGGGGGATCACCCCTCGAGATTAGAGCCCATCT
>random_seq_6226
AGGGAAAGAAATTACTGAGAGGATTTCAATCCTAT
>random_seq_6227
AAAATGCGATCGTAAAGTGCCCGCAGCTTAGGTAC
>random_seq_6228
CTTCCTCCCAACTGTTAACCAGGAGGCCGATCGAC
>random_seq_6229
GGCTGCATTTGTCATGTGCATGAAACCAAAGAAAC
>random_seq_6230
CTATCCCGCTGCGTCCTAGAGCTGGCAGAGACCCT
>random_seq_6231
AAAGCATGTTGAAGGAGACGCCTTCTCTGGGGGCT
>random_seq_6232
CTGCCTGCACAGGCGGTATGAGCCTAGTTTCGTGG
>random_seq_6233
CGATTCATACCCAAGCTAGGGGATACTGCCGAAAC
>random_seq_6234
TGTCATTCACCCCACTAAACTAAAGACATCAACGT
>random_seq_6235
ATCTGGACTTCGAGGATCTACTCTTCCATCCTTGT
>random_seq_6236
TCGCCGCACTACTTCCTACCGGAAGTCGGCAAGAA
>random_seq_6237
TTATTTTTGCCTGATTACCTAAGGGGAGGTTTCCC
>random_seq_6238
CACTAATGGCCACAGTTACTACATTGAGGTTTCTT
>random_seq_6239
ATACCGCTGCTCCTAATAACCGTGAGGTCTTTATC
>random_seq_6240
TCCAATGGGCAACATGTATTCCTTACGTACAGTCT
>random_seq_6241
TGGATGTGGATCGATTGTCAGCTCGACCCCTATAA
>random_seq_6242
TAGACGGAGGTTAGCTTTAGGATGAATGCTCGAGT
>random_seq_6243
CTTGGACTTAGTCCTGCTTGACCCCCACGCGGCTG
>random_seq_6244
AAACTATTATGCCTAGTGGCACTGGTACGCCGAGT
>random_seq_6245
AGAGCAGTATGGGCGGAATGGCGCATATCGCCTTT
>random_seq_6246
AGGCCCGGGTGCATATGGTCAGAAATGACATACGC
>random_seq_6247
GCACGGTACCGTGCATTCGCCGACGATGACGTTCA
>random_seq_6248
AGCGCAGAAGTACGCGGGAGTCAATATTCTAGAGA
>random_seq_6249
ATTTTTGGGCCGTGGAATATTAGGGGTGGAAAAGA
>random_seq_6250
CCCATACAAGCTGGTAGTTAACTACGGGGAACTTT
>random_seq_6251
TGTAGTATATTGAGCTCGCAGCGGAGTCGCGTGAC
>random_seq_6252
CAACATCGAATCCTAATCTTCTACTAACTTAGGAC
>random_seq_6253
ACCCCTATCATTAGGCCGCTCCCTATAGGCTGCTG
>random_seq_6254
CGAGAACACATCAAAGCCTTAACGCATATACACCT
>random_seq_6255
TCAAAGCCTGGGACCGACGTACAGAGCGTCACCTT
>random_seq_6256
CCTGAATGTAGATTTTATCCAGCGTACTCGCTTAG
>random_seq_6257
TGCCAACTATTCCGCGACGGATGCTCAACGACAAC
>random_seq_6258
TTTCGTAACGGGATGAACACACCCACCTCACGGTG
>random_seq_6259
CCTCCTCTCGGCTCTGCCCAGCATCGTGATCATGT
>random_seq_6260
AGGCAAGTCTAAAGTGTTCTAAGGAGCAGTCGGCG
>random_seq_6261
TGCAACATCAATACCCGGCAAACACAATAGACCAT
>random_seq_6262
GTGCAACGTTGTTCTACTTGCATGACCCATAGCGT
>random_seq_6263
GTTGAAGCAACATTTTCTCCACGCTTGATCGCGCA
>random_seq_6264
CCATCAATCTGCGCCATATAACCGAACTAAGTCTA
>random_seq_6265
ACTCATGTCCCCCGTGAGTGCATCGTGCTAACTCT
>random_seq_6266
CCCGGAGCCAGTCTGGGAGCTCATCCGGCGAACAG
>random_seq_6267
GAGGACCCGTGCAAAACTGAAAAGCTTAGCGTTCT
>random_seq_6268
TCTCACCCCACGCAAAGGAGCACGTATTGCCTTTG
>random_seq_6269
CTCCCTGCGCCACAGCGGCGCGCGCAGGTACACTG
>random_seq_6270
ACATGTAATTGACGCTTATGGACGATCGTAGTGTA
>random_seq_6271
TGGCAGCTCAGCTACACGGTGTTCCTCATTAGCCT
>random_seq_6272
CGTAAGACACCGGTAAGTAATAGAGAGACGTCCGA
>random_seq_6273
CCTGATCTTCTCCGGTTCCCGTCGGATATCTCCCT
>random_seq_6274
TCATAGCCTCGTCCACGTGGCAACAACTTTCTAAA
>random_seq_6275
TTCGTTATTTTACCTTTTGGTTGCTCACTCTGCGA
>random_seq_6276
CCCAGCACTTACCCAAGTCGCTCATTAAGATATCC
>random_seq_6277
TTGCCTACCCGGCATATTAGGAAAAATACCGAATG
>random_seq_6278
TGGTGGTGACCTTTTATCGGGTAACAACATAAAAG
>random_seq_6279
TTGTGGGCTAATTTGACAACCATGCCACTAACACG
>random_seq_6280
GCAGTAGGATTTCGACGGGCCGGTGACACCCCCTA
>random_seq_6281
GAAATGCTTCAAATCTGCTAATCCCATAATCCTAA
>random_seq_6282
TAGACTCTAGACGCGTGCTACCTAATTGCGAGTTA
>random_seq_6283
CCATTGTTGTGAGGCAAGACTGGTGAGCAATCAAG
>random_seq_6284
AGTTAAATGAACCGGGTTTGGACAAGACATGCGTC
>random_seq_6285
CTCTCGCGAATCGGGCCTGTGAGCCTCACGTGGTG
>random_seq_6286
ACTCCGCGTTGAAAACTAGAAAAGAACCCTAACCC
>random_seq_6287
AAAGACGCCTTTTGATTTAATTCCACTCAGTTAGC
>random_seq_6288
ATAAACCCTATGATAAGCATGGCAAAGGGCACCCT
>random_seq_6289
TGACTCATATCTGATATCCATCAAGTAGTGAAGAC
>random_seq_6290
TGTACCCGTCGGCGCTCTGCGATCTTGCCACTTGT
>random_seq_6291
GCTGCGTATCATTTCTCGATGGCACACGACAGAGC
>random_seq_6292
TCCCATTATTTATTATGAATTGCACAGTACAATTA
>random_seq_6293
TACCAAGGGCGCGCCTCATCCTTCTAATCTAGCCA
>random_seq_6294
TCTACACGACTCCGGGCCTTTCCGGCTGGACTCCG
>random_seq_6295
GAGGAACTGTCCGTACTTTGTTGGCTTCAATACAG
>random_seq_6296
ATCCATAGAAGGTTAAAAAGAACACCGAGCACCTG
>random_seq_6297
TACGTGAGACATGAAGCTGTAATGTGTCAGACACG
>random_seq_6298
AGCTTAGAGGAACTAATCAGTAGCACGCAACAGTT
>random_seq_6299
ACTTGGCTGTTTGTTGCCTAGTGGGCGTTGTGCAT
>random_seq_6300
CTAGTTATGTAGCTTAGTCCATCGCTGGTTGTGTG
>random_seq_6301
ATAGACTGGAATTGTGCACTCTGCGGCCATTGCCC
>random_seq_6302
TCGGCATATTTCACGTGTAGCAGGTGCCAACACAG
>random_seq_6303
CCCAAATCGCATGTTGGATTGATTAGTATGGTGAC
>random_seq_6304
CTACACAAGGACTATCTATCGCTTTGTGGGTGTAT
>random_seq_6305
CGGACAGCTTATGCATCTAGATACAGGGTGATGTT
>random_seq_6306
CTGAAATACTCTCGCCCCTCTGCGCTCGTAGATGT
>random_seq_6307
CATCGTTTGATAAACGCTGTCCTTGTGAGCGGAAT
>random_seq_6308
GCAAGCTGCAGAGACTCATGTAAGAAACTATGAGA
>random_seq_6309
TCATAAGTGCGCACACAGAACTAATACTTAGTTGT
>random_seq_6310
GGAAGTAGGGAGGCTACATCAGCGTCTCAGTAGTG
>random_seq_6311
CGCGCGGATACGCGACTCTCTTGTGCCATCTAAAA
>random_seq_6312
TTGGCATCGCCAGAGAGCAGCCCAAAGAGCGTCAC
>random_seq_6313
TCTTTTGGATAACGAGATCCAACACTGCTATAAGT
>random_seq_6314
GGCATCATCTAACTACCACCGTCAACCGTGGCTTG
>random_seq_6315
CGCGCCTTGCTAGGCAGGCAAGTCGGAAAGAATGC
>random_seq_6316
CACATGACTAATTATTGTCGGGTGTAATAACGGGA
>random_seq_6317
GTCGTCGGTGATTCGGTTATATGCTACATTGGGCT
>random_seq_6318
ACCACTAAAGTCAATCTATATACATCTCTGTTTAC
>random_seq_6319
CATGAGTCTCGTCCAACTGCCTGGACATATAAGCC
>random_seq_6320
TGCAATTGTTGAAACCGAACGGTCATGTTGATAAT
>random_seq_6321
CTGCTCAGATATTGATCACATGTACTAAATGATAT
>random_seq_6322
GACCAACTGTCGCGTTCGTGACGTGTATAAGTTGT
>random_seq_6323
CATGGCTATACACGTACACCCATATGTTAGCATAA
>random_seq_6324
TTAGGTACACGATTTTGATACGCAATGTGCTCCCT
>random_seq_6325
ACGCCAACTTCCGGCCAGTGATTGCGATTTAGTGA
>random_seq_6326
CCCCATGGGCTGGTCGCGCAAGAACGTGGCGGCTA
>random_seq_6327
ACTGATGCCGCGTTGCTGGTTCAGTCCCGGCCTCG
>random_seq_6328
TAGCACAACCACCGAGTTGATAGGGAGTCGTGTAC
>random_seq_6329
GGTATCGGGCACACGCAATAGTGCTATCCGCCATT
>random_seq_6330
GCGGACTATCGTCCTGGAAGGCCCTAACATCCGTG
>random_seq_6331
CCCTTTTCGTCTGTGAACTAGAGCAATATAGGAAA
>random_seq_6332
CAGACTCGGCTAATACGATTAAGAGAGATGTGAAT
>random_seq_6333
CAGCATACCACCGTTTAATTGACTCACGCCGCTAT
>random_seq_6334
TTCCAAAACCGCAGCACTTTCGACGGTATGAACAT
>random_seq_6335
TGGGCCTTAAATCTAAGTCTCTCCGAAGCGCTTAC
>random_seq_6336
ACGCAAAACATACGGCAGGGATTCTTCGTTCCGCG
>random_seq_6337
GGATCTAGTTCTCATACCCTACGGACTTATGGTGT
>random_seq_6338
CCACACTGCACATGACGGACTTACGCCACTTGCAT
>random_seq_6339
GTAGTGTAGGTAACGGCAAAGGGGTCATCACCGAA
>random_seq_6340
GCCGGAAAGGACACGGCGAACGTACTTTCTAGGTG
>random_seq_6341
TATACCACTAGCAGAATGTGATTCCGGCTTGCGGA
>random_seq_6342
GTCAGAATGGTAACGCCCGACGTCTTGGGACTGTG
>random_seq_6343
TGGCGATCGCGTTTGTGCGGTGGTCGCGCTCACTC
>random_seq_6344
AAAGGTGATTATGTGTCTAGGACAGCATCCTTGTG
>random_seq_6345
ATATGCCTGGAGATCAAGTCTATCCGAGCGCAACG
>random_seq_6346
ATATGGTATGAGTTTGAAATAATGTACCCCCGCGC
>random_seq_6347
ACGCCGAATTCCCCAGAATTCGTCAGTTTACGAGT
>random_seq_6348
ACCGACGCACGTGTGGCTAGCAAACGTCATCTGTG
>random_seq_6349
CGCTATATCAATTTTGGTGTCCTCGCCTCGCTTTG
>random_seq_6350
ATCCTAACCAAATTTAAAACCCCATAATACACTTC
>random_seq_6351
TATCTTCTTTTGAGCCGTTTCTGACGCTAGTCACG
>random_seq_6352
AATTGGGGACTTCGCCGTTGCGTACTCATTACTTA
>random_seq_6353
GAAAAAGATCTACGCCTGATAGGACACATTTATGG
>random_seq_6354
GTAGTCAGCACAACGTGGCACATAATACGTCTGTA
>random_seq_6355
TCGGCGCGCTTGCACCGTGGCACGACCCCCGGATG
>random_seq_6356
TCTCAATAGGGAAGGCTACGCCACGCGGGCGTATG
>random_seq_6357
GGTGTGCTGCCGCCAATTGAGTCCGCGCTGGTACG
>random_seq_6358
CCCTATTCCCTATTGCCGAAATGAAATATACGTGT
>random_seq_6359
GGTACACCAGTCGAGTTTTAGCGCTTGTTTAAATT
>random_seq_6360
GCCTCTTAGGGAGACCCGTCGCACGGTCGATGGAT
>random_seq_6361
ACATTATAGCGCGAGTTTTCCCACATACGAGGGAT
>random_seq_6362
AAAGGGCAGATAGACAGGACTGTTCCTTTATGTCA
>random_seq_6363
TCAATTCGGCAACTTGCGCCCTTACCTGGGTCACC
>random_seq_6364
GTAATGATATGGGGTGAGCTCACTTAAAATGGAGA
>random_seq_6365
AAGGTTTAGCTTCGTAGGGCTGTGATCGGGTTGAA
>random_seq_6366
AGGAAGGAGCCCGAAGAAATGGAAGGTTGATGCAC
>random_seq_6367
GGATGCTGATTCATTTATGGGAGTCTTGAGAAAAG
>random_seq_6368
CATCATGTAGAACCTGCGTTGAGTGGTTTCCCTTC
>random_seq_6369
CTGAGCCTCCGTCAGGCTTAGGGGCTCTTATTGTG
>random_seq_6370
TCTAGGCCTTAAGAAGTGATATTGACACCGCAATA
>random_seq_6371
GCTACAATGTTCCTACCAGGAATGGCTAGTAGACT
>random_seq_6372
CCAATCCATGGTGCCCACAGATCTTTCCGCATATC
>random_seq_6373
GACCGTGTGCATGAAAAGCGATAGCGTACTGCCAC
>random_seq_6374
GAGGAGAAGAATAAGCTTGACCCGGTCCGCGTGGG
>random_seq_6375
CCAGTCTAGGACGTCACGCACTACCACGCCTGTCT
>random_seq_6376
GCAACTTAATTGTCCGCCGAGCCTTGTTCGTCAGA
>random_seq_6377
AACGATCCTTCACGTGTCCGACACCCGTAAGACCT
>random_seq_6378
TATTTGAGTGTTATTGATGATAGACCATTTCTAGA
>random_seq_6379
ACGCATGTACATGCGAGCTTTCTGGCGGGATTTAA
>random_seq_6380
AGGTGAGTGGCTCGCAGCATGGTCGCTCCCAGAGT
>random_seq_6381
CAGGCTTCTACTTGGGAGAATTACCCCCTTTCCCC
>random_seq_6382
AGGTTCGTTGTGCTTCGTACCTTCCTGGACCTGCT
>random_seq_6383
TGGGATCAGACCTGCCGATGCGACTCACTAAAGCG
>random_seq_6384
TAAATGATATAAGTTACTCACGTCCGTCAGAGACT
>random_seq_6385
TCCATGCTAGCACTCCAAGATTCCTTGTGAAAGAT
>random_seq_6386
GGGACAGGGGTCAAACGTATACTCCGGGTTCGATA
>random_seq_6387
AGTCACGAATCGGAAGCGGCGTCAAGTGAACATTG
>random_seq_6388
GTTCTGATCCAACCTTATCCAAGTCTCCTTGGCTA
>random_seq_6389
TCCGCACCCTCCACGCTGTGTCGGGCTATTTCCTC
>random_seq_6390
TTTTGGAATAGGAGCCGCCTTAAGCGAACTATGGG
>random_seq_6391
ACAAAAACACCGCACTCATTCTTACTAATAGGCGC
>random_seq_6392
AAGCTAGGGTTCAAATAAACGCCCCAGACCGGGCC
>random_seq_6393
TCACTTTGAGCATATCGTTGGCAGCACTTGGGATA
>random_seq_6394
TCATTGTACGATTTAGTAATTGAGCTCGCATTCGC
>random_seq_6395
CACCGTTTCTTCGTAGTAATCCTATGCGTCGTTTA
>random_seq_6396
GATTGTAATACGAACTGCTTAAATCATTAGCGACG
>random_seq_6397
GAAGCTGACCAGGGACTGCCGCGCGCCCTTCAGGG
>random_seq_6398
CTCTGTGCCCATGATCACACTCCAGGGACCATCTA
>random_seq_6399
GGTATGGAGTAACTAGCCGAGCTGTACTTCCAATT
>random_seq_6400
GATACTAGCATCATATAAGGCCCAAGGTGCCGGTA
>random_seq_6401
TTAGGACAATGTCATATACGCAAAACCGCATGGGG
>random_seq_6402
ACAGAAAATCTGTTATAGTCTAGCGACGCATGCTC
>random_seq_6403
GCCTGTAACCCGGGGTGGGGTAATTTGTCAGACTG
>random_seq_6404
GGGCATCGGGTTTGTAATAGACTGCGCCATGCTCT
>random_seq_6405
TACGAGGATAGTTAATATAGTCTTCAAAGGGACGG
>random_seq_6406
ACGGTGGTAATTAATATTCCGTCCTCGGGGGCATC
>random_seq_6407
CCGCTTGTTTGACCTTGATGCCTCGCGACCGACTG
>random_seq_6408
AGCTCGAAAAGTTTCCGCGCTACCGTGTTGGTACC
>random_seq_6409
CTAGGTACCTAGTAGCTATCTAGATGAGAAGGGCA
>random_seq_6410
GTCTATATATGACCTCTTGTCTCTAAAGACTATAT
>random_seq_6411
AGAACGCATTCCGTTTTAGAGCTTCCTGGAAGCTA
>random_seq_6412
TCTGGATAAGCGGGCTTCAACTGTTTGTGCCTCGA
>random_seq_6413
AGTGATGGCAACGTTTGTTCGGGTCCATGTGTGTA
>random_seq_6414
TTCGTGCTAGCTTACCGACTCCCACAGATAAACTT
>random_seq_6415
ATGCTACTGAGATCCGTTTACGCTTGCGGTTAGAC
>random_seq_6416
GTCCGCAGTTGCATTAGTTACACTTGACGGAAGGG
>random_seq_6417
GAGCGTAGACAGAAGTGGGCTATCTGTGTCAGTCG
>random_seq_6418
CTGATATTAGGAAATAGCTGCACCAGATCAGTATG
>random_seq_6419
CTGCACAAAGCCCTTTATCCATCGGCGCGTGAATT
>random_seq_6420
TACGTTACCAGAGAAGCCATTAATGGCGGTGCGGC
>random_seq_6421
TGCGACGGCAAGCATGCCTGGTTGATGTGATTGTT
>random_seq_6422
GGCACTGGACCGAGAGAGGTACAGGTGCTGTAGTC
>random_seq_6423
ACAACCAAAGGCATCATTGCTATCGTAAAACGCTA
>random_seq_6424
AGACCGATACATAGCGTCAGTGAGGCTAGCTTGCA
>random_seq_6425
AGTCGATTCCGGGACGCTAGTGCTACGGCCGTGTA
>random_seq_6426
ACAGGGATCCACAAGCCGACGATTCCCACCGAATA
>random_seq_6427
GGTCTCTAGGAGTAGACCCAAGGCTCCCGGGGCTC
>random_seq_6428
AATAAATGAGGAATACAACGGACCGAGCGCTGGTG
>random_seq_6429
TGATCAAGACTTATCGTATGATCAACTCTGCTGAC
>random_seq_6430
AAGCAGCGGCTGAATCAAGCATCGTAGATAGCGAA
>random_seq_6431
CGGCCTGCGAGGTTAATCTCGGCTTCGACCATACC
>random_seq_6432
AGCTCCATCATTCTTCATACGTCGAAGTTATGGTA
>random_seq_6433
TGTCGCTCCCCAAGTACGGCGTCCGTCGATGCCCT
>random_seq_6434
AAGGGCCAATAATACGAAGGCAACGCTATCAGAAA
>random_seq_6435
TTGTCCCTCGAATATTTATTTCCCTCCGTTGCGTG
>random_seq_6436
TAAGCCGACCTGCGATAACCTCAAAGTACAGGGAA
>random_seq_6437
GCTGATCGAAGGCAAGCATCTCCCATCCCTCTATG
>random_seq_6438
CAGCGCACGTGTGAGGCCTACTCTTCTACTTACGA
>random_seq_6439
GACCACCTCTGCCTGCCTATATGAACAAATTCCTG
>random_seq_6440
AACAATACCTCTAGCTACTCATCTGCGGGGAAATC
>random_seq_6441
GTAGGTAGTTAGATAGAGGGTCTTCAGGGTTAGGT
>random_seq_6442
GTGACAGAACTCTAAGGCTTTGCTTACGGGGGACC
>random_seq_6443
AATTTGCGCGTTGCACAATGGCAATGAGCTCCTTG
>random_seq_6444
TTTGAAAAACATTGCGGAGGGCCGGGTATCAGGTA
>random_seq_6445
ATGTCATACCTGTGCGCGTATAATTGACGGGTTCA
>random_seq_6446
TGGGGTCATCCATGCACAATAATTGGTAACCCGAG
>random_seq_6447
GCGCTGCCCAATGTCACCGTATCTCCTATCAACCT
>random_seq_6448
AAATAACCCGACGGAAGGAGTCGATAAACTGCCAA
>random_seq_6449
TCAATGACTGCCAACGGGGCTTTAGTTAGCAATCG
>random_seq_6450
GTCGAACTGCATTCCCAAGCTTAAGCCGACGGCGT
>random_seq_6451
GAGTATGAGGGTCAAATATGAAAAACAAAAAGTAA
>random_seq_6452
ATTGTAGAATGCCCCCTCCGAATGAAGCATCGAGT
>random_seq_6453
TCTGAGCCACCATAACTCACGGAAAGTTCAAATGC
>random_seq_6454
TCCGCGAGGCCACGCTTGGCCGTAGTAAACGCTCT
>random_seq_6455
GAACTGAGGGGAAGAAATTTGGCGAAACGTGCGAA
>random_seq_6456
TCCTCCTGAATAACGATGTGCACGGAAACCCCCGA
>random_seq_6457
GTCGCTGTACTGGAGCGTTCAAATCAAACTCGAAG
>random_seq_6458
TAAAACGGGCACTCAATTCGGACGAAATGCCAGCA
>random_seq_6459
ACGATCCTCCAAGTAGGCTATAAGACATACTGCGT
>random_seq_6460
GATTGCACCGGCGCCAAGGATTATTCCTGCAGCCG
>random_seq_6461
AAGGCTGGCTGTTTTTAACAGCCGATGCGGCAAAG
>random_seq_6462
GGTCCGATCTTTGGCCCAAGGAACCCTTTCCACCT
>random_seq_6463
TCCGCAGTGGTGAATCACGACATCTGATAAGGCGT
>random_seq_6464
TGCGCTACTCTTCACAATGTCTTGGACGTCTGACA
>random_seq_6465
TAACCGCTTGTGAATACCAGATGCAACTAGTCGTT
>random_seq_6466
CCTACTGCTATTGTCAATTTGTCTCTATGCTTAGG
>random_seq_6467
TTCACACCGATGCAAGGGATTAGTGAGGCTATCGG
>random_seq_6468
GCTGTATTCGACGGGCGGTTGGCCGACGATCCCCA
>random_seq_6469
ACTGGGGTTAACACCCTTTGGCGTTGGGATCATCA
>random_seq_6470
CTAAGGGATCAGTGGACGAAATACGTGTAACTCGT
>random_seq_6471
CAACCCGTGTTTCTGAGAGCAACAATAGAACACCT
>random_seq_6472
AGGATGGTTTAGCAACAAGTACTGTGGTGTATGGA
>random_seq_6473
CAAGCGTCTTTTGGTGTACCCGCCATCCATTGAAT
>random_seq_6474
CAGGCCCCCAACCGCGGGCGATGTACGAATAAACA
>random_seq_6475
GGTATTCGCCTTTCTGTGATATCCTGAAACTTCCC
>random_seq_6476
CCGATGGCCCTCTTCGAATAACGACGTTGTCCGAC
>random_seq_6477
GGTCGACGACACATCGAACAATGGACATGGACAAT
>random_seq_6478
TACTCTAGTTATTCCCGTAACAAGTCCATAGCGGT
>random_seq_6479
CGGGGCCTGTACCAGCGAGATCTTCTATCTAAGGA
>random_seq_6480
TCACCTCTATCGGGATGAGTGGTAAAGACATGAGA
>random_seq_6481
CGTTGGCACCATGAGTGAAACAGGAGAGGATTTGG
>random_seq_6482
GTCAATCTCAGGATATGGCCGTGAGGATGCAGTCG
>random_seq_6483
GTTAAGACGCATTGGTTGCTAATGCTCAGAGTGGC
>random_seq_6484
GGCACCCTCGAGCTACTTTCACTTCTAAGAGCCAA
>random_seq_6485
CTTGCAACAGCGACAATCACGCTCCATCAAGGTGC
>random_seq_6486
CCTCGACGAACACTCGTTTAAAAGCTGCCATTACG
>random_seq_6487
TGATTCTATGGTCGTGGAGCGCCTGGATGTAGCTC
>random_seq_6488
ATGACTTGGAGGAACTTAACCGCGCGCCCCTGGTG
>random_seq_6489
TTAAAACGATTTAACAATGATAAAAAGTCAAGCTC
>random_seq_6490
TAGGCCCCCCCAGGTCTCGCCATTATGCGAATTGC
>random_seq_6491
TCTGTCAAAATCATTTCGACAATTAGTGGACCGCG
>random_seq_6492
CGGGTGTGGCGTTGCAGTAGTATAAGTCCAAAATG
>random_seq_6493
AGTCTAACCATATTTGGCTTGAGGCGTTCCGATAC
>random_seq_6494
GTTGATTCTTAGGACACCCACTGTATGTGGGATCA
>random_seq_6495
CCCAGGCTTGTGAGCAGCTAGAAGCTCACGCAACA
>random_seq_6496
GGCGCTAAATCTTGACGCAACAGACGCCCGTAGCC
>random_seq_6497
CTTGTCCGTAAGAAGTTTACATTAGCCCCAATTCT
>random_seq_6498
CGGGGGGGATAGGGTCATCTTATTCGAGGCGCGGG
>random_seq_6499
GCCTATTACGGCACAGTGGAGATAATGGCAGACGT
>random_seq_6500
GCCGCTTTTTACATTGCTGTAGTATCGACATGAGG
>random_seq_6501
GCAAACCCGTCTCGTCGAGACCTCTCTCAGATTTC
>random_seq_6502
GGCAGCCACTTGAAGTCGCGCTACGTTGGCGTGCA
>random_seq_6503
GACGTAAGGATGGAACGGCCTCTGTGTAAACCCGT
>random_seq_6504
GTCCAGAGTCCGCATGATCTTCCCGTAGGGTGAAG
>random_seq_6505
ACCATCTGTTAGAAAGCGACAGAATTTTCGTAGGC
>random_seq_6506
GTAAAGGGGTCCTACCGCCGAATGACGGTTCGCTA
>random_seq_6507
AGGTCTTTTCTAAATATTAAGGGGTGCGATAGTTA
>random_seq_6508
AAGGTAGTCCGGTAAAACAAGGGGGGCTTACTATA
>random_seq_6509
GTAGGGCAACGGAAGCATACCCCTGAATTCAGCTA
>random_seq_6510
GTACGGGTAATAGCCCGACACCTGTAAGTTTCCCG
>random_seq_6511
TATGTCTGGTTCGTCACAATGGGAGGGGCCCGTAA
>random_seq_6512
CGTATGAAAACGAACGATGCGCAAAACTTGAGTAC
>random_seq_6513
CCGTTTAAGTGTGTTCTCTCGGTTGAAGAAAGAGC
>random_seq_6514
TGTATCGATACTTTGATTTTCACTCTACAAGCATT
>random_seq_6515
AATAATAGAATCTGAAAGGTCCCACAGACACCTCA
>random_seq_6516
GCGGTACCTCTAATCCAAGTACGGTCCCCACAGTA
>random_seq_6517
TTGTCACCGTGTCTACATCCCAATTTTCTGTGTTT
>random_seq_6518
TAACGATGCCATATAGTTATACGTATCTACACCAC
>random_seq_6519
TCGCAGGGAGGTTTAGGTTGGAGGTGCAGGAAGAA
>random_seq_6520
GTAGTTCGAGTTCGACTCGTTGTGAGTGAGAGATC
>random_seq_6521
CCAAGCGGCGTGTAGACCGTGTATAGTCGTGTCAA
>random_seq_6522
AACCTTGTGAGTGCCGAGTGGCCTTCAATAAGATC
>random_seq_6523
CTAGTCTTGTAGAGCGACGCCCACTACTCCACAAA
>random_seq_6524
CACGCTAGATGCCTCGCCTGGGGCGAGTGCACCCA
>random_seq_6525
TCATATCAACGGGCATAGTTCTAGCTTGCATCACA
>random_seq_6526
TGCCACTAGGTTTCCTAGGCGCAATCGGGTGCAAT
>random_seq_6527
TTGGAGGGAATCAGGGAGACTGCAACTATAGACCG
>random_seq_6528
AGAAGATGTTATTCAGATGTTGGGGGTCTTGCCGA
>random_seq_6529
AGCACAAGAGGAATCGGAAGCGGGCTGAGCAAGTC
>random_seq_6530
GTCTCCAGCATGTTCATCTAGGTTTATGACACGTA
>random_seq_6531
ATGCTTACCGACGTTTAGCATCGTAAAAAGAAAAA
>random_seq_6532
AAACTCTTCACGGTTGCTCCGGTTCCCTTGTTGGG
>random_seq_6533
GTTTGTATTACTGAATGCTTAACGAACCCTCCCCA
>random_seq_6534
ATGTGAAATCGTTTTTAGGAAAACGAACGTTGAAT
>random_seq_6535
ACCACTTCCCGAAAAATGAGTTGCTTTCACGCCAC
>random_seq_6536
TCTACGGATAAAAGCCCAAAGTCCTCCAACAGTCC
>random_seq_6537
ATACTCCTGAAGAGAAGACCTGATCTACTATCTAA
>random_seq_6538
TTACTTGCCGTCTTTTCTGGAGCCCTACCTCGGTC
>random_seq_6539
TCTTGAGTCCGCATGCATGGGGTTTCCGAGATAGG
>random_seq_6540
AACACTATTGAAGGCTGACGTGTGGCAGCAAATGT
>random_seq_6541
TGCTATAGAATATGAAGCGGCCGCATTAAACAATA
>random_seq_6542
TTCTCCCACACGACGGTTAACAGAGCGTACGGCAC
>random_seq_6543
GCACTTTGGGATGACCTCGCAAGGAATATTTCCAT
>random_seq_6544
CTAGACTTTTAAGTAGGTCCAGACAAAGCTTTTCG
>random_seq_6545
CCCGGTTTAAATCCTCATAAGCGACACCGGCTATG
>random_seq_6546
CAGCTCGCACCCAGTGTGGTATACTTAGAGACTCC
>random_seq_6547
ATGTCCACCACAGGATAGGGCCCCAGTTTGAATCG
>random_seq_6548
CAGATCCCTTTTAAGAGAGCTAATGCACTTTAAGT
>random_seq_6549
CCCGCTCGACGATCTAGGGAAGAGATGTAATAAAT
>random_seq_6550
TAGTCCAAACCCTCTGCGAACACCGAAAATAAATA
>random_seq_6551
AAATTTCGAATAGGCTGATAACGTTGATGGTACTG
>random_seq_6552
TGGGGTATATAAGGTGCAATATGGACTGAGACCAT
>random_seq_6553
TCCCTTGGACTTGAGTCTTGAGATCACACGATTCA
>random_seq_6554
CTGGGAGAAGAAACGTGGACCAATATTTTCTACCA
>random_seq_6555
GTGGTTACGTACTACCCTGGCCATAGGCATGGGAA
>random_seq_6556
AATTTTTGGCGGTCGAGCCGAGGTGGTTAATGGCC
>random_seq_6557
AGTCGAAAGACACCCAGACTATACTCGTGAGGAGG
>random_seq_6558
GCCTGGCAAGCACTGGCCTATCGAGCCACGCGCTG
>random_seq_6559
CGATTTGCGCGTGAATGGCGTACGCGCCTAGACCC
>random_seq_6560
GCTTCTGGCAGACTGCAGCACATGCGCCATTTTTG
>random_seq_6561
TATGGAGTAGAAGCAAAAACACATGTTCTCTCTCT
>random_seq_6562
AATGACTCGGTCCGACCGCTTAGGTTCCGATGGCT
>random_seq_6563
CCTCTTCATCAATCAGGTATAAAAGCCAGGGACTA
>random_seq_6564
CACTAAATACCGTACTGATGATGCGAACAGGGAGC
>random_seq_6565
AGAGCACTGGAGGCCACCAGGACCCCGCCAGAGGC
>random_seq_6566
GTCGCTGGTCTGCGGCTAGCGTAGCAATATTTATC
>random_seq_6567
TCTAACGATTTGGTGGGGCCCGCCTACTTAGACAA
>random_seq_6568
CGGCTGCGACCTAGTTATTTTATCTGTGAGTGTGC
>random_seq_6569
TAGCGGAGTCCATATTCACACATAACGAACCCCAC
>random_seq_6570
AAAAAACCGATCACTGACGGCGTTTGCAAGGGGCT
>random_seq_6571
TGCCAGCTTAATACTGTATACGCTTACCGTAGAAG
>random_seq_6572
GGCTTCCACGTGACTGGACTCTACGTATGTAGACC
>random_seq_6573
TATGATGGCTTCAAGATGCAAATAAATTCCGTTCT
>random_seq_6574
ATAAGGCTTTGTTCATAGTTACTACATATTCTACG
>random_seq_6575
TCCACTGACAGAGTTCGTCTGGATTGTAGATGAAG
>random_seq_6576
TACAACGGAGGCCTAATCTCCGGTGTATTAGAGTT
>random_seq_6577
CCATGGTCTAGCGAATATCTGGGACTTTTATTTGT
>random_seq_6578
TACATTTGCGTCTAGGTAGAGAATCCACCCAGGCC
>random_seq_6579
ACGAGCAATCCATTGCCGATGCGGTGCTTCATTTC
>random_seq_6580
CACCAGTTGTAATAATCCACGATGCGTAAAGGGAC
>random_seq_6581
AACCTTGTTGAGGCAGATACGTGATCGAATCGTTC
>random_seq_6582
GGATGACCAACATTAACGACTGCTGAACTTCGACC
>random_seq_6583
TCTCCCCGAGCCTTAAACGCTCGGTCGAGAACTTA
>random_seq_6584
TCCCTGACACAAATTCAATGATTACGTGATTGTGG
>random_seq_6585
GCGGGAGAATGGTAGTCCCGTGAAAGCTCAGACGC
>random_seq_6586
AGGCTCACAGGCTGGCGCTATGTTACTGGATGACG
>random_seq_6587
CATGAAAAACTGCCGGAGTGCGTGCACTTGAGCTC
>random_seq_6588
CATGGGCTACCGTACCGATTGTGAGTTGGATCATT
>random_seq_6589
ACGTCCAGAGCCCTCACGTGTCCTTGTTGAGCACG
>random_seq_6590
GGCAGATATATTACGGCACGCTACCCGTAGCATAA
>random_seq_6591
TAAGTGCATTACTTGCTAATGCAAGACCATATAGG
>random_seq_6592
AGGAAGAAGTAATTGTAGCCCCAAACACCGTCGCT
>random_seq_6593
GGCTCAGTGATGGCCGTGCGTTTCACGGCAAACAT
>random_seq_6594
TGTATCGACATACAGGTCTTTTGCGGAATATCCAA
>random_seq_6595
GGATAGAATGCGCATCTTACTTTTGGCATGCCCAG
>random_seq_6596
TGACGATCAGCATAAAGGTTAGACACAAGGCCCCC
>random_seq_6597
TGAACGAACGGCTTCCGACAGTGTCGGGCCTCAGT
>random_seq_6598
TTAGTGATGACAGGATTTCTATCATAGATTCAGGC
>random_seq_6599
GGCTGATCTGGCGCTTCCTTTGCCATCGCAGAGCC
>random_seq_6600
TACCAACTCTCCGAATATCCAAACGGACTTAGCGA
>random_seq_6601
AGCCCCGACCACTACAATGAGCAACGCTGTGGAAG
>random_seq_6602
CTTTACGTCTCCGGGAGGACTTATTCTAAAGCCTT
>random_seq_6603
ATCACCTACGGAACAGGTTTGACCCAGTCAGTCTT
>random_seq_6604
GGGCCGTTGTACAGGATGGGCAGTGGCGCATCCGA
>random_seq_6605
GAGGACAGGGCTTCTCGAGACTTCCCACTACATGC
>random_seq_6606
CCTCCAATCTACCAGCACCCTCTGATGCTACAGAG
>random_seq_6607
CGTAGCTTTGTGGGCAGGGCCCCGTGCATCCCTTG
>random_seq_6608
GATCCAGCTAGCATGACGTCTAACAGGGACGTCCT
>random_seq_6609
ACACCACTATAAGTGGAGCGTGGAAGTACGCCTTT
>random_seq_6610
CACACTTGTACCGAGAAGCGGATTTTCTTATCGCA
>random_seq_6611
TTCGATAACATACTATAACGCATGGTAACACAGAT
>random_seq_6612
TTCACACATTGACTACCACAGGCAGGTCACGTTGC
>random_seq_6613
AAACGCCTTTGAGAAAAAATAAACTTACGTTTTCA
>random_seq_6614
CGTCGCTCAACCTCGGAGTACACCAACCAAAGTTG
>random_seq_6615
ATTGATACACGGTGCACATGTACGTAACGTTCGTA
>random_seq_6616
GGAAGGAGACATGTAAGGGAGGTTAGACGGGGTAT
>random_seq_6617
GGCGTATACTTGGTCATTCCCGAATGGCGGCAATT
>random_seq_6618
CACTATCGTCGATGCCATCTTGGCTGCGGCATATA
>random_seq_6619
TGACTCGATTTGTCACGTTCTTGTTTTTTCACACT
>random_seq_6620
CGTCAATAATGAAGTGGTACTGTTTGGTCGCCGAT
>random_seq_6621
TGCCTTTACCTTCTTCTAATCTGCGCTACTGGGGC
>random_seq_6622
GGGAAGCGGATTGAATACGTATGAGGAGGCAACTA
>random_seq_6623
TAGTGTTGTAGCGAATTAAATTTAATAGGATGTTG
>random_seq_6624
CTGCGGATACTACCGTCGGTCCTTTCCACGCCACG
>random_seq_6625
AACGTGGCAGACAATGTCAATCAAATTTTCTTCAG
>random_seq_6626
TCTCGGGCCTTTTTATGGACCGATAACCATACTGG
>random_seq_6627
GTCGCTAATACCAGGCTAAGTGGTAAATGGGAAAA
>random_seq_6628
GGACCGATGGCCCGGCTGGTGTTTCCCATATTATA
>random_seq_6629
GTACACTATCCCTCTCAAATGCCCTGTCGTATTTA
>random_seq_6630
CGAGGGGATTGGAGATAACCTACAGACGAGGAACG
>random_seq_6631
TAGTCTGTCGCAAAATTACTAGCCATAGTGAGGCG
>random_seq_6632
AGTGCTCGGGATGTACACACGGCAGACACTCACAG
>random_seq_6633
GGTTGGGTCCCATAACATGGACGGAAACACAGTCC
>random_seq_6634
TGCTTTGCACCTTATGCCGACCCGCCGTATTTACG
>random_seq_6635
CCCCTCTACCATAGGCGGGAAACCTGGTACCTGTT
>random_seq_6636
GGAGAAGAGCACAACGTAATATATGCGGCAACCCC
>random_seq_6637
CTTTATCCTATAGTTGTTTTCTGCACTGGTCAGAC
>random_seq_6638
GAATAGGCGACATATGACGTTAATCGTGGGTGTGG
>random_seq_6639
TAGTAACTGGCCTGTGCACTCCAGGGACCCGGTTT
>random_seq_6640
CTTTCTATCAAGCCATTCGATGAAACTCTTGTGGC
>random_seq_6641
CGCGAAGGTGCTCTGAAGAAAATGGCCGCATTTCA
>random_seq_6642
CTTACAAGCGGCGTAATTTCAACTAGTTTGGCTAG
>random_seq_6643
GGGATCCCCTTACTCTGTTGTCCGACTCAGTGTCC
>random_seq_6644
GGCCCTCACGACCGCCTAAGGAACGTAATCCTGGA
>random_seq_6645
TGCTCTCGATTCAGTCCATGAGAGCAATAAGATAA
>random_seq_6646
GTTGCCCGGAGTACAGGAACTAACAAACATATACT
>random_seq_6647
CTTATGTAGAGGAAGGTCCATATAGTGGTTCAGCC
>random_seq_6648
CCCAAGTAGTTGCTCCTGGAATTAAAAGGAGAAGC
>random_seq_6649
GTACAAACGATCGGAGTTGCAGTTCCGGAAGCTTC
>random_seq_6650
GGTTACGCCGTGCGTTAGCGGAGGGTTCATAGATT
>random_seq_6651
TTACCATAAAGTGATGGTCCTACCTGGGACGCATT
>random_seq_6652
AGGATTAGTTGATTGGCCACTCATCCATCTACCTG
>random_seq_6653
GCACCCGGAATCATTGGGCCTCAGACGTTGGGGTA
>random_seq_6654
CCACAAGGACTCGTGTTGTACGTATTGCAAATGCT
>random_seq_6655
CCCATATAAACGAAAACTATTGATAATATAATACA
>random_seq_6656
CCCCGTACATAATCACGGCATTCTTCGGTGGTGAG
>random_seq_6657
TAGGTTTTAATACGCTTATCGACGGGAAGCCTGGC
>random_seq_6658
AGCAATTTAAGACGGGTAACACCTGAAGGAAATGC
>random_seq_6659
CGATTAAGTTTTACATGCTAAGACACCCACTACAC
>random_seq_6660
TCCCCGGGCAGTTGAGACTCTATTCCCGTGCAGGT
>random_seq_6661
CACTTCAGCGTCCGGCGACGGTCTGCTCCTTCGTG
>random_seq_6662
ATTAATACATTCTGGCATTGGAACCAAATGAAAGT
>random_seq_6663
GTGGTTCCTTGAGTAGAGTAAAACGTGCGACCCGC
>random_seq_6664
GTGGGACGTTGGGTCTCCCTTACTCTAGGAAGCTT
>random_seq_6665
CTTACAAACCAGTCTTAGACTTTTAGCCCAGAAAT
>random_seq_6666
TTAGATAGAAACGTGGACAAGACAGATGTCACAAT
>random_seq_6667
CACGATGTGTGGTTGTGTTGCGTAACGAGGATTCA
>random_seq_6668
TTTTACCATCTTTGTGCCCCCCCACGCCCTCGAGT
>random_seq_6669
CTGCTCCCCGAGGACGCAGCCTCTCAATAATCCGA
>random_seq_6670
GTTAGACCTGCTTCCTAGGGACATCAATTAACTGC
>random_seq_6671
CTTAAAAGGTCTTCGGTGAGGCCCACTGGTAGCGC
>random_seq_6672
GGGGCTAGAACTGGTGAGTCGACTTCCTCTGTTGA
>random_seq_6673
TAGGTGGTTAGCCGTGCCCCTCTGTTTTTCTGTTA
>random_seq_6674
GCCTGGCTAACGTCTCTCAGAAGCAGAGGCTCTGT
>random_seq_6675
GGGAAATCGAGTTACACATTCAGTGGTCCAGGAGC
>random_seq_6676
TCCCCTCCTACTTATTCACATTATATTTAGGAGAA
>random_seq_6677
GACTTCGACCACGGCTTGTTCGTTTCTGTTACACC
>random_seq_6678
GGTGGAACCACAGGGAGCTGCGTAGGGGGCCTGAC
>random_seq_6679
AGTGAGTTGTTGCCTAAACAAAATCCCTAAGCATT
>random_seq_6680
CCAAGTTTTCCCAAAAGTTGTTTATCGAGGCACGT
>random_seq_6681
ATGATCGGTTTAGGTCTGCTCGCCAGCATTTGGCT
>random_seq_6682
CGGGGATCCAGCCATACACGCCCGATTCAACCCGT
>random_seq_6683
GAAAGACGCATGGAGAGAGGGCATCCCTGTGGGCG
>random_seq_6684
CCGCAAACCCAATTGTCTGTACGGAAGATCGCCTT
>random_seq_6685
ATTGAGGAGGACGATTCAGACGCTCCGAAATAGAA
>random_seq_6686
TTACGAAATGCGTGGACATACGTCTTACCATGCTA
>random_seq_6687
GTGGGATTCTGTCTCGAACTTTAAAGATCTCGATG
>random_seq_6688
CTGTTAGCGGCAAGGGATGCATAACAAGAAATCGG
>random_seq_6689
TGGTTTAGTTGTGAAACAGAAATTGGCGTGTCGCC
>random_seq_6690
CAGTTTGGTCTGCTTAGCGCAGGGGTAGGACTAGT
>random_seq_6691
TAGATCTGTAGACGGATGACTGTGAGTATGGAAGT
>random_seq_6692
TACGCCTCTGGAACTTCATTGAGCCTAACATCTGA
>random_seq_6693
GTGGCCCACGGAACGATTTTTAGGGAATGAGTCAA
>random_seq_6694
CGAAAAGTCATGAAACTGTCTATTAATTGGGGACA
>random_seq_6695
AACTCGAGCTGATACATCGCTCTACTAATGGTAAG
>random_seq_6696
GTATTAGGTCTATGCATCAGAAGCTAAAGACGAGG
>random_seq_6697
GACCTAACGCTAGAATTATCTTTACCGACCATCCG
>random_seq_6698
GCCTCCGTTGCTATCTACCACCGGTTCGAAGTCCC
>random_seq_6699
TGTGAGCCTGGCGCGGGGTGATAACTCGGCGCGCC
>random_seq_6700
GATCCTTGAAGCACGGTAACGGATGAGATAGCTAA
>random_seq_6701
CATCCAGGGCCAAACAAGAACTTTCTATAGGGGGT
>random_seq_6702
CTAGGGAGCACTGAGGCGTGACTTCGGCTGCCTTT
>random_seq_6703
GATGTGACAAATGGTGGTCTGGCAAGGTCGTCTTA
>random_seq_6704
AAAAGGGGGCTACTCGCTTCCTCGTCACGAGTGTA
>random_seq_6705
CGGAAGCCGGGTTCTTTGAGTGATTCAAATAACTA
>random_seq_6706
GACAGCGCGAGGCTTCCGGTGGGCTTGACAACGAA
>random_seq_6707
GTCTTTGCTGGGATTCGTACACCCGGTGGTCAATG
>random_seq_6708
CTCCCGCGAAACTAGCCGACGTGTGAATGCGATAA
>random_seq_6709
ACCTGGTTACTTAGCATCAGACTAAAGTGGAACTG
>random_seq_6710
CATTTACGGACGCTTATACGGGAAAGGCCATCTAT
>random_seq_6711
CCCATAAAAAGAGAATAAGCAAGGTCGCGAAAAAA
>random_seq_6712
GGCTTCTCTGCGTCCGGGATGGCCGCTAGTGAGAC
>random_seq_6713
TCAATCGTACACCCCAAAGAACCGATGCTGTCTTC
>random_seq_6714
GATTGCGACAATACTGCGGGGTCTCACCTCACGAG
>random_seq_6715
TGTCGAGTATATTCTACGGAGCCTTGTCAGAGAAG
>random_seq_6716
AATACTGCTATTCTGAACGCTGAACTTAACCTTTT
>random_seq_6717
TCCGTGGTATACTTCGTTTCGAGCGTTAACACGGC
>random_seq_6718
CTGGCTTACACAGTTTTAAAGTCTCCCAGTTAGTC
>random_seq_6719
ACAACGGATTAACTATTCGTTGACTACAATAAGGG
>random_seq_6720
CGGGCGAGGAAGCAAAACATCCGGGATTTTCATTA
>random_seq_6721
GCCGTGAACGTTAGCCATCATGCGGAGCTGGCCGG
>random_seq_6722
TTTCTCATTCCCGGAGCAAGCAGGCAGAGCGTTTT
>random_seq_6723
AACATACTACGAAGCGCTGAGAGTGACGTCCTAGG
>random_seq_6724
TGTCTTTGACTAGTCATGGATGCCCGAGCGAACCG
>random_seq_6725
AGCCTTGAAGATGCATAGATGTTTGAACGTCGTAC
>random_seq_6726
CTTTGGAGTGAGAATCCGACATTTATGTCCCCTCG
>random_seq_6727
CCATACACTCAGCTCAGCTTCTTAGGAAGCGTCAA
>random_seq_6728
AGACCAATGAATTCTGATAACATATTATAAAGGGA
>random_seq_6729
TTGTGGGGGTCGGAACGGCATCCAAAAGTTTAAGA
>random_seq_6730
GCAATCAGTCAAGTACATCGGGGTGCTTGCATGAC
>random_seq_6731
AGTTAGCCGGCATTTTCGACTTCTAGACTCTCTCG
>random_seq_6732
CCGTGTCAATCTAGACTAAAGCAGCCGGTACCATG
>random_seq_6733
ACGTTTCGGGGCCTCTCTTGGCGTCAGCCGACCAT
>random_seq_6734
AATTGGGCGGCTGGTTACGTATAACGAACTTTAAG
>random_seq_6735
CAGAAATATCTTGTCTGGTATGGAATGCCTATGAA
>random_seq_6736
GTTGTGAGGCCACCACCAGGTAACGCTCTTCCCCT
>random_seq_6737
ATACCCGACTAGTGACTCCCAATCCGAGACGTATG
>random_seq_6738
AAGCACGGGGTTTCTTCACCGACAAAACAGCAGCG
>random_seq_6739
TTCTGAAGGATTCAGATGCATTCTGAAGCGGCGGT
>random_seq_6740
GTGTCACCTGCATAGCGGGCTCCGATTACCCGGAA
>random_seq_6741
CTGACACTGAGGCGCAAGGCATTCGGCCTGGAATG
>random_seq_6742
GTTATGTATTCTCGTTCCGCGGAAAGGAAAATAAG
>random_seq_6743
AGTATCTCAGTTTAGTTATGCTAGGTGTATCAAGT
>random_seq_6744
ATGGGTACTGCTGGCACAGCACCCAGTCTTTACTT
>random_seq_6745
ATGTTGGCTGGCTGTATACTCTAGAGGATACGGGG
>random_seq_6746
CTACACGTTTTGGCGTGGTAAAGGGTAGCTGGACT
>random_seq_6747
CTGCGACGCTTATTTGTCGGCCATCCCCGATCAGT
>random_seq_6748
ACTATGGTCGTTCAACTCTCCAAGAGCAGAGGCAT
>random_seq_6749
AAATACTGAAACTCTATGCAGACACTGCGGGATCT
>random_seq_6750
TTCACGCGATATAAGCCACCAAATGGCTTCAATTA
>random_seq_6751
TTATGCCCAAAAGCAATGACGTCCCGAAGTGATAC
>random_seq_6752
ACTCACAACGGTAAGAGTAACTGATTGTGATAGAA
>random_seq_6753
GAAAAGATTTGAATTGCTTCAGAACTAGCCGTGAC
>random_seq_6754
GCTCTATCCGTAACGCATTTTGTATGTAAGAGATG
>random_seq_6755
ATCCTACCGGAAATGCGAAGTTCCTACTTCGCAAC
>random_seq_6756
ATCCTGCGATACAGAGAACCTACACAGACTAGCCC
>random_seq_6757
GGACTTCGCCTAGGTTGTAAACAGAATTTCGTTGG
>random_seq_6758
TCCTGAGTTGCTCGTAAAATAAGTGTACCTCAAAC
>random_seq_6759
TTGCAGGCCGTATTTTAAACTGTCATCCCAACTCG
>random_seq_6760
CACGTTGGGTACTGGTCTAACGTGCGCGAGGCAGC
>random_seq_6761
GGTTACTGCTTCAATGTAATCGTAAAGTTGACCGG
>random_seq_6762
CCAGCAAAAACAATCTTACTTCGTCAATATCGACC
>random_seq_6763
TGATCCAGGTGTTCTAATCCAGCAAACTTCATCTT
>random_seq_6764
ACGTTCAACCGTTTTCACCGGCAGCGCTCCGGGAG
>random_seq_6765
ACCGTGACATAAAAACAGACTCAACCGAGTAGACG
>random_seq_6766
AGCTAGTGGCTCCCATAAATATGATCCTTTGCGTG
>random_seq_6767
TTAGTAATCCCACAATAATGTAGATGCTAGGAGCT
>random_seq_6768
GATCTGGTCGCTCAGATGCGCGGGCACAATCGTTT
>random_seq_6769
TCAAATAACGATCCCGTACAGAAACCCAGCCAAAT
>random_seq_6770
AGTCATGCTCCAATTCCTGTGCCTGTCGGGTCATC
>random_seq_6771
GTGGCGCAATCCAGTTCACGTATTATGGACTGAGG
>random_seq_6772
GCGACTCTCGAGAGTGTTGAGAAGGGCGGAGAACG
>random_seq_6773
TGTGCGGCCTCGCTTACTCTGGCTCAGATTCGGAC
>random_seq_6774
GAAGAGGCCTCTGAAGTGCGGTCCGACCTCTCAAA
>random_seq_6775
TCTAACTCGGAAGTTAATTCACTACTTTGTTGATC
>random_seq_6776
GTTGGCTGTCAGGGTGTAGGCTAATACATGAACCT
>random_seq_6777
GGCGCTTAAAACCAGTTTTACTGACTCTACTCAAG
>random_seq_6778
AAGTCCGTAGGCGCAAAAAATGTCACACGCTGTAG
>random_seq_6779
TGTTCTCATACTAGCGCTGCTTGGTGTGCTTGCGT
>random_seq_6780
GCACGTGCCGTCATCAACAAAGCCCCCGGTCACCC
>random_seq_6781
TAAGGGCCACTGGGACAATTGAAGATGGAATGACA
>random_seq_6782
GGTTCAGACCTAAACATATGCAAACATTTGGCGCC
>random_seq_6783
AGCGCAGTAGGTCATTTCGAGATTCGAAAGCCGCT
>random_seq_6784
CTGCTACTTAAGCTGGAGCGGCGTCTCCACAAGGA
>random_seq_6785
GACCTGACAATACTCATTTGGGAATCCTGAGCATA
>random_seq_6786
TGCTAACGGCGGTATACAAAAGAATGATAGGACAC
>random_seq_6787
CGCATTATATGAGACATAAGCACAGCTAAACGTAG
>random_seq_6788
TTGCCCCGAAACGCTGAGGTACGTCACAGCGGCTC
>random_seq_6789
CATTCAAGCGGCACACTCAGCTAAAGCATCAGTAA
>random_seq_6790
GTTAAGAGGCTACCAGTACCTTTAAACCATACCGA
>random_seq_6791
TTGTCGATATGGGACACGGGAGACCCGGGGGCCTC
>random_seq_6792
CCGTGGGTCTGAATAGCCTACTTCCTATTGTCGCC
>random_seq_6793
AGTCTTATTGTGGGGTACGCTATAGTACCGCGGCG
>random_seq_6794
GCATTGCGATGCCTAAATCCTCTGTGAGCAAAAAA
>random_seq_6795
GCGCCTGTAGTTGAAGGGGATATTGAAATGCTTTT
>random_seq_6796
CGTTACTGAGTTTTGAGTCAAGGGATTAAAATCTC
>random_seq_6797
GCCTATCCTTGAGTAGTAGCCGAGTTGCTTTCGCA
>random_seq_6798
AGCACCAAGGCCACAAGTCTCTGTAATGCAGCTTG
>random_seq_6799
CCTCCAATTAGAAATTCATTCAATCGTAATCACAT
>random_seq_6800
AACTTAGAGACGAACTGAACTCCGCCCATGTTCCG
>random_seq_6801
CCCGTTGGGCCAAGTGTATGCATGTGATGTTGTAC
>random_seq_6802
CAACGTGATAAGAAATCCCACATACCGATCTCAGG
>random_seq_6803
CGTAAAGTGCAGTTATCCCTTTCATACGGTCCTCC
>random_seq_6804
GTAAGCCGTCCCAGGGGTCCTGAAGACTCCTTAAA
>random_seq_6805
TGGGTGGAACTAACATCAGAAGAAACTGTGCTATA
>random_seq_6806
CGAGCTAACCGAATCGTGGCAGCGAGTCTGAGCGC
>random_seq_6807
GGAGAACGACCTACCGACTACTTGACCACTTACTG
>random_seq_6808
CATAACGTCAAGCCATTATTAGCATCGAATAGGTG
>random_seq_6809
GACAGTCTCAACGCACGATTAGGTTGGACGAACTG
>random_seq_6810
GCCCAACTCAAGCCTTCGCAATACTAATATGAGAT
>random_seq_6811
TGAAGAACGTACTGAAAACCTCGTAGATGGGGTAA
>random_seq_6812
ACTAGGGGAGATTGCCGCCTGCGATCTGAAAGTAG
>random_seq_6813
CTAGTGAGTTGGGTCGCACCGGTTGCTTATCACCG
>random_seq_6814
CTCCGCCAGAGTTCCGCGTATTTTGCTGCTTTGGT
>random_seq_6815
CAGTGGCGATTTGTACCAAGCCGGACGTAGCCGGG
>random_seq_6816
ATTTGGACCTCTTTAGACCCGTACGAGAACGGAGG
>random_seq_6817
CTAGCAATCGCCGCCGTGACCCACCAGTAACCGCT
>random_seq_6818
TGTCGGACATATCCTAACTTTTACACGCAAGCCGG
>random_seq_6819
TACCCGCAATATACAGTTATTACGTATGAGGACCC
>random_seq_6820
AATTTCACTAGAGTTGCTAGGATCTCGGTTAAGAT
>random_seq_6821
ATCGGGGCTTTTTCAATGGCTTCGAGCACAGAGCC
>random_seq_6822
ACCATGGTCTACCCCTCGTATCAAGAACACGCTGA
>random_seq_6823
TACTTCAAGACAACCAGCACTGCGTCGGGGCACGA
>random_seq_6824
CGAGAGTAAAATCTTGCCAAAGAGCCCGGGTTTCC
>random_seq_6825
CTAACCTATAAAAATCCCGAACGCCATCTGAGAGG
>random_seq_6826
TCTAGGACCTACCCGAATGACCTTCCACGTATTGG
>random_seq_6827
CTGTCCCACCGGTCGTCTGAGGCAAGTTACACTAT
>random_seq_6828
CCCAGTTGCGATACCCGTCAGTTGCCCAAAATACC
>random_seq_6829
GTATCGAGCTCCCCGTGAAGCATCAAAATTGACTC
>random_seq_6830
GTGCATCTATTCTGACCAGAAGTGATATCGAGTGC
>random_seq_6831
GCCGCCCTCTTGTCGTGTTCAAGCCTATTAGCTGA
>random_seq_6832
GTGGATTGCTTAATGTATTGGCGACAGCCAAGTGG
>random_seq_6833
TCACAGGCAGGCTCAATTACTAATATCTGCACGTA
>random_seq_6834
AGCGATTCGAGTAAATTTCCCATCTGTGATCTCTT
>random_seq_6835
GCCGCGTACCAGATCCGTACGTGCGTTAGTTATCG
>random_seq_6836
CTACTTCTGAGTACTCGGCGTTCAGGGGTCATCAC
>random_seq_6837
CTAACCATAGGGACGGAGCCTCACTCACTGTCGGT
>random_seq_6838
CCCCAAACACATGCAGACGTTAGCCGAGCGCGTGA
>random_seq_6839
GCGATCAGTCGCAGTGGTTTCAGGAACGAACTGTT
>random_seq_6840
TTCTACCCCCCGCGGCAGGCAGCGAAGTATCTCCT
>random_seq_6841
CGAGTACCCTGCTTAGTTCTCCAGCTTGCGAATCG
>random_seq_6842
AATGTGATGACTATAGATAAGACGTTTCGTGGCAC
>random_seq_6843
ACCTTCTGGTTTAAACATTATAACGTTCTTACGGC
>random_seq_6844
TGAGATGCCAGGGCGCCATGCTATTTGGCTCTATT
>random_seq_6845
AAAGCGTTGCTCAACAATCCCAAGCCGTCGCGCCT
>random_seq_6846
CACAGTTACCCTCGGTGCCAGCCGTGAGTCCAATG
>random_seq_6847
TTTATGATCTGACGTGAACATACAATCTTAGATTC
>random_seq_6848
TCATGACCCCTTCAGGACATTTTGGCGAGTTCAAT
>random_seq_6849
ATGTGGTACCACTTGCCCGCCTGCGCGTTGCCCTC
>random_seq_6850
AGCCCGGGAAGGTTACCCTGGTCTTTGTCATCTAA
>random_seq_6851
CGCATTGTGTCGCTGTCATTGGATCCCTGCTCCAT
>random_seq_6852
TGCACCCTCAGGCTTATCCTAAACGGATATTACGC
>random_seq_6853
TGAGAAGCCCGATGCGTTGTCGATCCCAACTTTCA
>random_seq_6854
CGCCGGTGTTATAGCCTAAATCACAAACAAGCCGA
>random_seq_6855
TCAAACTTATGGTGTCCAGTGAGGCCGCCGTGCGC
>random_seq_6856
TATGGATCGCCCACCGTCAACTCCAATCCGCATTT
>random_seq_6857
GGTGAATACTGCATCGTGAGCTGTCACAACTCTGG
>random_seq_6858
CCAAAAAATGAGTTGAGCGGGATACTTGGTTCCCG
>random_seq_6859
GCTAAGCAGCATAATTTAGGCAGACGCTGTAATTT
>random_seq_6860
GCTAATATGTCACCAACAGCACGTCACATCAGAAT
>random_seq_6861
TCATCCATAATCCGGAGACCAGACTCGGCGAGGGC
>random_seq_6862
GGTCCCACGCTCCTCCCGACGCGTCCAACAGGCAA
>random_seq_6863
GTAACTTCCATCACGCGCACAGCGCTCAGTGGGAC
>random_seq_6864
ACCCGACAAGAGTTTACCGGGTCGCCTTTCTATTT
>random_seq_6865
TCTGGAAATACTGGACTATAGGGCCGTTCTGATAC
>random_seq_6866
GCCTAGGGCTACGGCCCTTCGTTGGGTGTTACTCA
>random_seq_6867
TAAAGCGTTACCAGTACGTCGGTGCCCCCATTGGT
>random_seq_6868
GATTAGTCTGAGGTTATAAGTTATTGGAGTCTTAT
>random_seq_6869
ACTTAGCCGACGGAGTTTCCAATCAGTATATCTGA
>random_seq_6870
ACTTTAACTTGTCTCGAAAATCCTAGGAGGATGGG
>random_seq_6871
TTTTCCCTAAGCAAGCATATGGAAGTCACCAGACG
>random_seq_6872
TGGCCAGCGTGCAACGTTCACTGCGGTTACGTTAG
>random_seq_6873
AGCTGTCCGACCCGAAATGCTTCCGTTGTTTAACC
>random_seq_6874
TGACAAATGTTGCCCAAAGAGATACACCTGCAGGT
>random_seq_6875
TCACACCAAAGGTGGGACGGCGCCGTTGTCGCATT
>random_seq_6876
AGCCTTTATTCTCGTCTCAGGCAAGAATTGCATGG
>random_seq_6877
CTAAGTTTACGACTCACCGTTGAGAGTTCAGAGGG
>random_seq_6878
GTAGGCCCAAGGCGCCCTCAATCGATCGTTGGAAG
>random_seq_6879
CAAAAATATTACCGACGTAATAAGCATATTGTATC
>random_seq_6880
GTCGCAGCGGATGCTCTCTCAGGCAGAAGCAGATT
>random_seq_6881
TGATAGGGCCGAACTTTGCTCTCAAGAGCCCTCTT
>random_seq_6882
GGGGGGCTTTGCGTGCGACACCGGTCACGGGTCCG
>random_seq_6883
CGTAAGTCGGAGGCGGCGGGTACCGATAGGGTAGA
>random_seq_6884
GCTTAGGCAGGGGCTAAAAATATCTGGCGGTGTGC
>random_seq_6885
GATGTTCTAGTAACTTTGCCTGTCGCTCAGCTCAT
>random_seq_6886
AATCGTATGCATGGGGGAGTACAATACTAAAGTAC
>random_seq_6887
CGCAAATCCCCTGACCGGGTGTTGCTAGGGAATAT
>random_seq_6888
GACGGAAACAATACAGCTCCGGGTGTGATGCTTTT
>random_seq_6889
CTACCGACGCGATAATCCAATTAGCGTGGGCCGCT
>random_seq_6890
TTTTGCCCGACAAGAGATTTGGTGACCTTGTCTAC
>random_seq_6891
AATGTCCATAAATGCTATTCGCGTTGTCAAACGAC
>random_seq_6892
CAGATGGCGCTCAGTTCCGTATCCTACATCACGGG
>random_seq_6893
AGATCGTGAACGATTATATGTGCAGAGATTAATGT
>random_seq_6894
AGCTAGTGGGGCGTCACAGCACAGTGGCTGAGCCT
>random_seq_6895
TAGTCCAGGGATCTTCAAGCCATGATCACACGCAT
>random_seq_6896
CGTGGGTAGTAGTGTAAGATAGACGATCAGGTTGA
>random_seq_6897
AGTAAGCAGGCTGTCCCCCCGTTTAATATCCCTGT
>random_seq_6898
CGTAAAATGCGTCTGAGAAACTAAGTGCTACGACG
>random_seq_6899
GTGGATCATGGAAACATCCGGTCTGTTAGGCCGTC
>random_seq_6900
CGGTAATTTGAGAGTCCGACCCGAAGCACCATGCT
>random_seq_6901
TGATCAAAGTAAGAGGCACCTAAGTTGATGGGAAG
>random_seq_6902
GATCTCTGATGACAAGTCGCTTAGCAGTCGAATGT
>random_seq_6903
CCCTATTGCGTCATGACCGAAATCGCTATTGCGGG
>random_seq_6904
AAAGGAATGACCGAAGGTCTTCTCTAACGTGTTTT
>random_seq_6905
CATGGCACCCTCCTTAAGGCTCATTTCGGGTCGGC
>random_seq_6906
TCAATGCACGCGATTACTACACGAATTTAAAGTTA
>random_seq_6907
TAACCCACCATCGGACGCTGTGTCTCACACACATA
>random_seq_6908
AGTATAGCGTCTCGCCCATATCGTTTACAATTGGG
>random_seq_6909
CTCATAGCTGTTAACCGCTGGTCCGCGCATAAGCA
>random_seq_6910
AGTCCCTCATATCCACGCAAGTACATTACATAAGT
>random_seq_6911
TGCGGACTACCTGGTCGACCGTTATTTTTCAAATG
>random_seq_6912
TTCAGAGGATCTTGCAGTTGGCAGTAAAGTGACCC
>random_seq_6913
TTAGCTCAGGGTAGCTCCACCAAAAAACGAGTGGT
>random_seq_6914
GGACTCTAAGATACAAGGCAATCCTTATTCGTTTG
>random_seq_6915
TGACCATATAACTAGGAGACAACGGACTCATTGAT
>random_seq_6916
GATACTGGTTGATATCTGTTTCCCTTGGCCAGACG
>random_seq_6917
GATTTATAAATATCACGAGCAGACAACCGCAAGAG
>random_seq_6918
TGCACGTAATCACGGGATCGAACGAATACACGATG
>random_seq_6919
GGTTGTACCGCCTGGACATCATTTCTCAGTTCATC
>random_seq_6920
GTCGAGCTCATCAAGTTGTTTATAATTCGGTATTC
>random_seq_6921
GGCGGCAGGGACAGTTTGAATCAAACCTTCGGTGG
>random_seq_6922
TAGACCCGCCGTAAATCCACCGTCCTGCGCAGAAA
>random_seq_6923
AAATTAAAAATAACGGTCAATCTCTGTGCTGTCTG
>random_seq_6924
GCGTGGGGTCTTAAGCTATAGAGTCACTACGATAG
>random_seq_6925
GAAGGATAACCCGAGACCGGATTGGTGGCTACGTC
>random_seq_6926
CCAGAGTGCTCGCGACATTATGTCTGATTCGGCCC
>random_seq_6927
AGTTGTAGCCGCAGGCACATCAATGTTATTCGGCT
>random_seq_6928
TGGAGTGATTCTGGCGAATTGGAGTGAGTAATTAG
>random_seq_6929
CAGATTGGGCGCTGTAGACACGGATAAGAAATTCG
>random_seq_6930
ACCAACGTAAGATTCAAACCCTCTGGCTATGCCAC
>random_seq_6931
CGACTTAGTTCGACTAGTCACCGATGCGTAAAGTA
>random_seq_6932
ATGCAATGAGTCATCTACCTGCCAGGATTGTACTT
>random_seq_6933
CGGACGCGCAAAAGAGCGGTCTCACTCAATATGTG
>random_seq_6934
CGTATAGACACAAGAGCTGGGACCCGTTGTTAAAC
>random_seq_6935
ATAGTAGCGCATTCCAGGTTGGTCAACCACTAGAT
>random_seq_6936
ATGACCCCACTATTTTGTGGCTCTTGCGAACAGGA
>random_seq_6937
TTTAGTTGTCGATATTAGATTGGTCATTCTACCAT
>random_seq_6938
ACGAACTCCGTAGCGGTTTGGAACTCACGCTAGCA
>random_seq_6939
CGTTAGTGGTGCTCTAGTCATGACCTTCATCGCTG
>random_seq_6940
GATGCATTTCGGAAAATGTCAATTTGCGAATGCCT
>random_seq_6941
CGTTCTAAACATTAAAAGATACTTTACGTCAGTAG
>random_seq_6942
TTCTGGCCTATTACCCTCGCTCTTGTGCGCCGAGT
>random_seq_6943
GTCGGCACTCGTAAAACCCAACGGCCACGTGAATC
>random_seq_6944
ACCCAGCTAACGACCGCCACCTCGGCTCACAAACC
>random_seq_6945
ATGCTGGGCTGCGGTACTATGAGAAAGGAAGGCCC
>random_seq_6946
TCTAGATTTTCATTAATATCGTTAATTCCCCTAAG
>random_seq_6947
GCTAAATGCGGTACCCGAAATCTGCCAATGACTAA
>random_seq_6948
CGTGTAGTTTGTAGAATTGGAAGCCGTCCACGTGA
>random_seq_6949
GGACTTGAGGAACCTACGCCGCCATCATTGCAGCG
>random_seq_6950
TAGTATTCGGTGTGAATTCCACGTTGAGGTTTATT
>random_seq_6951
AACCCCCTTTCAGCACTCGACGATGAACGGATGCT
>random_seq_6952
TACCATAAGTACACCTTAAGGCTCACCCACATATT
>random_seq_6953
ACAGCGGATCAACCCCTTTACCGCATATTGCTTCG
>random_seq_6954
CTTATCGGCTCCTGTAGCCCGAGCGGTTTTTGTAT
>random_seq_6955
CTTTTTCGCCTACACTGAGACACAGGTAAGCTCTG
>random_seq_6956
GTCTCTTGCTTATTTCTTGTGGGACTTGAGAACGA
>random_seq_6957
TTGACATCGTCCTTTCGAGCTCGATCGCCGGAACG
>random_seq_6958
AACTTGGGAACCGACGGGTATTCTTCACTAGAGGG
>random_seq_6959
ATTTACCGATTCTTAGTGTCCCCTAGGCCCAGCTA
>random_seq_6960
GATGTTCGGTTTACTTGAGCGATACATGCGTCAGT
>random_seq_6961
TGACAACCCGAAGAATGACCTTCTGCCCCTCTGAG
>random_seq_6962
GACTCTGTCCGGTAGTCAGTGAATAAATCACGGGG
>random_seq_6963
GCACAGCGCGACCCCAGGTATTCCGCACTACTATC
>random_seq_6964
CACACATCGCCTTATGCTCGCTGCTCGACTCCTGT
>random_seq_6965
CGCTGCGACCTCCGTCCTCTGTTGCGATCCACCAT
>random_seq_6966
TTTAGCTCCATATCCTTGTGGCTCCCTAACACATG
>random_seq_6967
TCTATCTAGTGGTAAATGTGACTCTAACATATTCT
>random_seq_6968
AACCAGAAACTTAGGAAGAGGAAGCGGGACTGCTC
>random_seq_6969
ATCCCCAACCCCGGCTGCCGCCGACAGCAATACTC
>random_seq_6970
CGGTCTTGCCCCATGACAGACCGCGATGGTGGGTC
>random_seq_6971
CCTATCGGTGCAGGTGTAGCGGCTGAAAAAACGTC
>random_seq_6972
TGTTCCTCACCCTTGCGAGCCGTCTCTGGTACTTA
>random_seq_6973
ATCAACCACTCAGTGGTTCCGTCAGTAGCTGTCAA
>random_seq_6974
CAAGCTGCGCTTACCGCTCCACCAGATCCTAATCG
>random_seq_6975
AACCTCGCTATGGCTTATGCTGACCACATCAGGAG
>random_seq_6976
TTTACTTGAGCTCATCAACGCAAGAAAGATACTGG
>random_seq_6977
TGTTGCCCTCGTACCCAAACTTGAGCTCCAATAAA
>random_seq_6978
ATATGTCATTCCCGAATGAGAGGGTATTATGTCTG
>random_seq_6979
CCACTGGGAACTATTGGGTCTATCTCCTTTACTTC
>random_seq_6980
CGAGGTCCCACTTTCGTGGTTGAGGGTGTATAAGT
>random_seq_6981
TCTATGACATAGATGAACAAGCCTTTAGCTAGGGC
>random_seq_6982
ATCTGTAGTCGTTTTATACCTGAGGCTTATGCATA
>random_seq_6983
AGTCCCTGTGTCGCCGCACTACTGTCAATCCAGAT
>random_seq_6984
GACTTGTGCGAGTTAGCCCGAGATGAGTTCTTCGC
>random_seq_6985
ACTCGCTCCTCATAAGTCCACATAAGGAATCCCAG
>random_seq_6986
TGTTGAACTATACTACCTATTCGCTATCTCCGTCG
>random_seq_6987
GTGTTTGCTTGTTTCGTGATCCCATGGATGTTGCA
>random_seq_6988
AGTTTGGCGGAGATGTACAATGAAAACCATGAGGA
>random_seq_6989
TGCTTCTGTACGAGTGCTAGGCAACTGCTATGGAA
>random_seq_6990
GTGAATTCAGTGGTCTCAGGGGGCTTAGCACCATT
>random_seq_6991
GCGCTCCTCCACCCCCTTGTGCGACAGAACCCCAA
>random_seq_6992
TAAAGAGACTTGTTGGTTCCTCTTCTTTTTAACTG
>random_seq_6993
TCGTTGGCTGCAGTCTCGTCGTTAATGCGTCAAAT
>random_seq_6994
TGCACAAGGAGCTCATACCCTTGATGTGTGAAGTC
>random_seq_6995
ATCACACTCACCGGGACGCTATCCCTGTGAGTACT
>random_seq_6996
TACACAGGAACCTGAGCAAAACTCCATAACTTAGC
>random_seq_6997
GCAATATGGCGCTACTACCCTATCAACGGTCTCAC
>random_seq_6998
CCCATGGGCTAGAATCCAAGCAAACAAACTTAAGT
>random_seq_6999
GCGCTTTCACTCTGGATCGCAAGACCCAAGCGCGA
>random_seq_7000
ACACTGCAATCTAACGCGTAATGCGCAAGGAGCTT
>random_seq_7001
ACAAGCTTGGTTAACCTCGTAGTACCTTTCTCACT
>random_seq_7002
AGTGCTTTCCCGTTTCCCCGCCGCCCGGCCGAATT
>random_seq_7003
GTCGCAGATAGAGCTCCTCGATAACTGCTGGCAAG
>random_seq_7004
CAAACAATGCCGGAACAGCCATGCAATGCGAATGA
>random_seq_7005
AAGTCGTCAGGCGGTGCACGTGCTGGGGCTCATAC
>random_seq_7006
CTTGCGAACTTCCTTAAGACCGGCTGCTGCGGCCT
>random_seq_7007
AGTCTTCGCCGCGTGGAGGTAAGCCAACCCTGTGA
>random_seq_7008
AATAGTGTGATCACATCTCAACTTGATATGGGGAG
>random_seq_7009
AGTAGCGAAAATAATGGGTAGGATTTCGAGCGCTT
>random_seq_7010
TGAAGGTCCAAGTTCTAGGGGTGTATTTATGCCCT
>random_seq_7011
AAAGGTCGCTAAACTTCATTTGGCTCGCGGTAAAG
>random_seq_7012
CTAAACTGAGTGAACCGGACTTCGGTCAAGAGTGA
>random_seq_7013
CGGGGTAACGCATTGTCTGTATTAGAGATGTGTTT
>random_seq_7014
ATGAGCGGAAGAGTTCGCTGACAGCAAACTTCGCT
>random_seq_7015
ACTCGACATTAGTGAACCCGCAGAAATGGATGAAT
>random_seq_7016
GCTCGCTCGGTATCTCGACGCGCCGAAAGATATGC
>random_seq_7017
ATGTTAACAGTCTGAGAGTCACCGCGCTCAACGAT
>random_seq_7018
CAGAATCCTTACCGGAGCGAACCGCGTTCACAAAG
>random_seq_7019
ATGTCCTAACTTGAGGACAGGTTCGCCAAGCCGTT
>random_seq_7020
TTAAATGGAGAGCCAGGCCGAGGGTCACTCTCTTT
>random_seq_7021
ACAAGGACTCTGTACTGGATCTGTTGGAAAATAAA
>random_seq_7022
GTATTTCAGCCCCAGTTACTAACGGGCCAAAACGT
>random_seq_7023
GGTCGTCCCATGGTACGATACGTCAGGGCCAACGT
>random_seq_7024
AACCGACTGAGATCTTTTATGCGTGAATAATGAGT
>random_seq_7025
TCACATTCACTTAATGGCGTGAACGAGTCACGAGT
>random_seq_7026
CGTCTCGAAGGAATATAGTTCAGGGTCCGCAATCC
>random_seq_7027
AACCCAGATGCAAATCCCTTCAATTCTGGTGTATT
>random_seq_7028
AAACCCAATAAGCCGGCTAAGACCTATTTCACACG
>random_seq_7029
CCCTACACAGCCAGTTATAGCGCATGAGCTTCAAT
>random_seq_7030
TGCGTAAGAGGTTCGTGTAGCTCGAGTGTACTCCT
>random_seq_7031
GTAACCGTCTATATGATCCCTATACTTTGCGTACA
>random_seq_7032
CCCCAATCACAGGTATCGTACGCTTCAGCCAAACC
>random_seq_7033
TTCCGGAGGGGGGACCTATGGCTGTAGTAAATGGT
>random_seq_7034
AAAGACGATCTCATTCCTAATGGTAATACCTAGTC
>random_seq_7035
GTTCAGTCTTGTATCGGCGATGGATTGGGAGCATG
>random_seq_7036
CCGAATCCAGTGCACTTGTGCCTCTGGGTATTTTG
>random_seq_7037
TGTAGTTATTCTTGGATAGCCCATTATCTGATTGG
>random_seq_7038
CGTAAAAAGTTGCTCACGAATTTGACTTTGTGATA
>random_seq_7039
CAGTCCTTGTCACTCTTAGGATCGGGTGATTGACC
>random_seq_7040
TCCTTACCACGGAGCGTTTTGAACCGACTTAATTC
>random_seq_7041
TTATCCGTGAAATTTTTACGAATCACGTGTTGCTC
>random_seq_7042
TTGCTTGGTCATACGTGTAGGGGCGTAACGTCCAC
>random_seq_7043
TGAATGGACCCTAAGACCCAATTTTGCGCAATTGA
>random_seq_7044
TTAGAATAGTGACTTCAGAACATGGTACCCTAGCC
>random_seq_7045
GTATGTCTGTCTAACGTCGCGGTATACCTCCCCAG
>random_seq_7046
ACGCAAAATGTCTCATCACCACAGTGCGGCAAACC
>random_seq_7047
CGATAAATCTACAGAGTCGGCTCAAACGGCGTATC
>random_seq_7048
TATAGTTCGCTACTTTCACCACGTTGCGTTGTGAG
>random_seq_7049
GAACGCGAGTTCGTGTTCCTCATTTAGCCAGAATG
>random_seq_7050
AGCAGGAGAATGCTATCAAATAAACTAGATCGGAC
>random_seq_7051
GGAAGCAGACGTATGCCCTTCGTTTGCTACAATCC
>random_seq_7052
CTCAAGAAATTCTTGACCCCTAGAAGCGTTACCGG
>random_seq_7053
GTGGATGATAGCGACGGATCCACACATCAGTAGAT
>random_seq_7054
CACTCTAGAAAGGCTGGCTTGCAATTCCAGAGCAG
>random_seq_7055
GACCAGATGCTCCCTGAGCCATCACGGCCCCGGGG
>random_seq_7056
AATTGCGTGAGGACGGCGGTGATAGGTTCGTGGTG
>random_seq_7057
ATTAGCCTGGTCCGGACGCAGTCAGTCCTTTCATG
>random_seq_7058
TTAAGCGCATTAGATCGAATTCTGCTGTACAACGC
>random_seq_7059
AAATAGACCTCATCGCCATGATCAAACTAAGAGAG
>random_seq_7060
TCTCCAGGGAATGTGGGGCATATATGTTCAACTGT
>random_seq_7061
CCAGCGAGCCTCTAACGAGTCACATGATCTAACAG
>random_seq_7062
GATACATCAAGATCGATTGTGACTATAGTGCGGCG
>random_seq_7063
GAGTGGAAGGACTGACTTACACAACTGGTCAACCC
>random_seq_7064
CAGCCCAGTCATCCTCCTACAATGGGATGGGGCAT
>random_seq_7065
GAGCGGGAAACCCATGATCACGTAGGTAACAAAGC
>random_seq_7066
CCAACGCGATTATATGGAGGGATCCGATGTTCGGA
>random_seq_7067
ATCAATACGAAACCAATGTGATTGTACATGAACCG
>random_seq_7068
GCGTCCGAAAAGGTGGCACACTTGCCCCGGTCAGG
>random_seq_7069
TCCCTCCGGATAGTTCGCGAATATCCCCCGCCCTA
>random_seq_7070
GCTATATCCATATTTTTACTTCTACGTCCCAGAAA
>random_seq_7071
TTGGAGCGCGTAGCTTTCATGCCAGGCGTTATGGC
>random_seq_7072
CCTGACTTGTACATTGCGCTAGCGATGCAAGGTTG
>random_seq_7073
CGGGGTATGCCCGACCCTGCGCCCCACTTTAAGGT
>random_seq_7074
ATGTTGACTCGTTTGTGCTTGGGTCATTTCTACAG
>random_seq_7075
GAAGTAAGGAGTAGCTCTCACGCCGCGATGGTCGT
>random_seq_7076
TGGGGGGGTTGTAAAAATACGCAAAACCAGATGTT
>random_seq_7077
TGCGCTAGACTCTAACAAGTGGTTAGTGGTTACCA
>random_seq_7078
TTTAAAACACTGTACAGCTACATCTACATTTGCAA
>random_seq_7079
ATGGGAATGTACCGGCGCTGGAATAGCAAGTAGCA
>random_seq_7080
GCGGAGATAACCTAGCGATAGTGCACAAATCGACT
>random_seq_7081
TTAAAAGAGACATTCTCCGCGACACATGGTGTGGT
>random_seq_7082
TATAAGTGGCGAACGTTCGGCAGCCGGAATAGGAC
>random_seq_7083
TTCACCCCGGGGAGCGCAGCCCGTTGGGTTTATCC
>random_seq_7084
CAGCTGACAGAGGGATTGAAACCTTACACACGCCT
>random_seq_7085
GTTCTGTCAACGATAGTAATGTAGAATCGCATGGC
>random_seq_7086
GCCGAAATCACTAGCTAGTGAGATTCCCATTTGAT
>random_seq_7087
CTGACAGATTTGGCATTGAACGGTCTGGGCCTGCT
>random_seq_7088
CACTTTATGAAAGAGTGAGGGTGACTCGTGGGTGC
>random_seq_7089
GGGGATCTTTATGCAGAAATTCGGCTCGATGCAGA
>random_seq_7090
TAGCAGTCGCAGGTGCCCGAGGGCTATCACGTCTT
>random_seq_7091
GTCTGCTACACTCTCGTGATTATCCGGTGCGGGTA
>random_seq_7092
ATTGCGTCACAGTCCACTGAGAATGTAAGTCCCCC
>random_seq_7093
GTCAAGCGAGTTGTCTACAACGACACGAGAGATCA
>random_seq_7094
GACTACGTATTGCACGGCCCTGCTGCACCTATTTC
>random_seq_7095
AGATCGTTGGCCTGTAGAGCCTCCAGGACGAGAGA
>random_seq_7096
AAGAGCCCTGCGACTAGTTTGTCCCGAGAAATCCG
>random_seq_7097
TGGCTGCAGGGTCGCAGCTCCCATTGACATCCGTC
>random_seq_7098
TAGGCGCTGTGCTGCCACATTCGCAGAACAGCAGA
>random_seq_7099
TATCCCCAGCTACGTAGACGGCGGCGCAAGGGGAA
>random_seq_7100
CCCCAAGTTTTAGATACACGCCGCTATGACAATAC
>random_seq_7101
TTGCACGGTGCCGCAGCTAGATGCCGGTGCCCGCA
>random_seq_7102
CCGAAACCTTGGCTCTTACAGGACGTAAGCTTACG
>random_seq_7103
TCGGAGCGCCTAGCGAGGCTTGTGCAGACTATCTC
>random_seq_7104
CGCCTAGTACCGCAACATCGTCGCCTGGGCGACAT
>random_seq_7105
TACCGACGCGCAGTTTACACCGGCAAAATGTAATT
>random_seq_7106
TAAATGGCTTATCATTGAGACGGATAAGACTCGGG
>random_seq_7107
GTATTTACCGAAGTGCCTGCGGGATGCTCCGTTAG
>random_seq_7108
ACGTATACGGCAACCTATGACCAACAAGCAACGTT
>random_seq_7109
GGCCTCCGCTTGCTTGACTTGCTGGATGCCCTAGG
>random_seq_7110
TGCAATATAGCCTTGTCCCACGCGGGACAGCGTCG
>random_seq_7111
GCGCACACTGGGGTTGAATTGATCTAGATGTTCTC
>random_seq_7112
ATAGCCTTATCGCTAAATGGTCCAAGACCCCGTAG
>random_seq_7113
GTCCAAGGTGCTGTGGGCGGGCTTTTTACAACGAC
>random_seq_7114
TCTTGGCCAGCGGTCTGTGTGTTGGTACCCGTCCT
>random_seq_7115
TACGGCAGTACAGATTAACACCCTATCTACTCGGG
>random_seq_7116
TCATATGATAGGTTCTTTTATACATACGCGCGTGA
>random_seq_7117
AGAAGCGGGCCCTCACAACATGAAAATAGGCACTC
>random_seq_7118
ACGGTCCCCACGGATCGCAGCCGAAGAGACTGGTG
>random_seq_7119
CGTGAACAATTAAGAAACAGCTTCTCCGGAGAAGG
>random_seq_7120
GTGGTCCGATCCTGTAAGGGCGAATCATGGAGCCC
>random_seq_7121
GTCCCAGTGCGTTAAACCAAAGCTGCTCCCGCGAA
>random_seq_7122
GGCCCTAAGCGGCTCTGGCTTGAATACCACATAAT
>random_seq_7123
AGGCAAGCATCACGCACTTTGTCTCACGGTAAAGA
>random_seq_7124
AGTGTTCGTACCTGTAACAAGGGATACGATTGTGA
>random_seq_7125
CTCATTAGCGTAGACGCCCTCGCTTCCGACTTATT
>random_seq_7126
AGCGGTTCGCACCCGAGCGTGAGAGTGGTGCAAAA
>random_seq_7127
TCAGATGTAACTATGCACCTTCGGAAGGCGCGAGT
>random_seq_7128
GCAGGCAAGGCACGCACACTAGCGTCATCTGTACG
>random_seq_7129
ACTCAGGTCAGGGCTACGTCCAGCAGACAGTTTTC
>random_seq_7130
GATCGGCGTGCTGGCTTTACTCTAGAGTGTGTAAA
>random_seq_7131
GATAGTAAGCTTTGCGAGTCATTCGATACCGCTGT
>random_seq_7132
TTCAACTGTGATTGCAACGAATCGACGCTTTCATA
>random_seq_7133
CTGTTCGGTTACTGCCAGTTGTGCACGGGCGTTGC
>random_seq_7134
GAGCTTGCAGGCGGTCAGAAGTAAGCTACCTTCGA
>random_seq_7135
CCATACTATAACAACTTGTGAGTGCACGTCCTAAG
>random_seq_7136
GCCAAATACGAACAGGTAGGTCCTATAAGTATAAA
>random_seq_7137
CCCATGGTTAGCCAGCAACTGAGTCGAAGGGAAGA
>random_seq_7138
CTCCCTTTGCGTACTACTAACGCTGGATGACCACG
>random_seq_7139
CCAAAAGTACTGAAATCCCCCGATTAGTTATAGTA
>random_seq_7140
GAGTCCACCGGATGACACAGGGTACCTGGCGTTCT
>random_seq_7141
TAGATCACCTGTGAGAATAACCTGTGTGCTGCGCA
>random_seq_7142
AGTTACGTTATGATCTGCGCCCCGGTCCGGGCCAA
>random_seq_7143
GCGGTACTCGGGGCATCCCAAAGCCCCCCACTGGA
>random_seq_7144
CAGCTCCACCTTCGTGTCCAGAAAATGGGGCTATG
>random_seq_7145
AGGCTTTAATTCACATAAGATAATAGCACACGACA
>random_seq_7146
AGCCTCGTGCGTGGACCACGGACATTTATGCCAAA
>random_seq_7147
AATTAAATTAGCTTACGACTCCCTCCTACCTCGTA
>random_seq_7148
CTTGGCGTTGTAAACCACCTCCGAATCTCATTAGC
>random_seq_7149
TTAAAAAACGAAAGAAGACATAAGACCCAAATTTT
>random_seq_7150
GGGGAAAAAGGGGGGGCGACACCATATTCCTTTGA
>random_seq_7151
CGATCGTTTATCGAATGTCTGGGTGGGTCTTGAAT
>random_seq_7152
GATGCCTACTCACCCCGGTCAGTCGTTTGAACCCC
>random_seq_7153
CTACAACTGGTAGCGGCAGAAGGAATCAAAAGAAG
>random_seq_7154
TCCGGTGTCCCTAGAACGGCGTAGATAGGCAGTTC
>random_seq_7155
TTCCTTTTCGCGTCTGGATGATTACGGTAACTTGG
>random_seq_7156
AATCACCCATGGCTCTATCGAGTCATCATGGATTT
>random_seq_7157
GGTTGGCCCATCCTAAAGGCCATCAAGAAATGAAT
>random_seq_7158
ATGTAAGCATATTACTAAAATCGTCCCTGCAAAAC
>random_seq_7159
GTCTCCTCACGTAGCGGAGCTAGCGGTGGGAGAAA
>random_seq_7160
TACCAAGGAAGTAGGTTATGAGCCAGGTATCATCA
>random_seq_7161
AGCACTGACACTCACCACAACGGAATAGGCCAAGT
>random_seq_7162
TTGGTACCTTTAGGCGGGTACTCGCGCCAAGCACA
>random_seq_7163
ACTCGTTATCGGTACGGACCCTACGATTTAGACCG
>random_seq_7164
CCCTAATTCGGAAGCGGGTTAGGACGTCAAACCAC
>random_seq_7165
CGATCCCCAACCCGCTGGGGTTAATAATTCGGAGA
>random_seq_7166
ACCTGACAATTATGAACCACTGCGCCAGGATTCTG
>random_seq_7167
ATTGGGTGAGTGTTTGCTTCGAATGAACAAGGTGG
>random_seq_7168
CCAAGGTTGTCCATGAGCACCACCTCTCGCTGAAG
>random_seq_7169
CATGATCCAGAGCAGATCGCGTGAACGTCTAGTAA
>random_seq_7170
CTATTCCTGCACGTAAATTAAGTCCTAGGCCTCGT
>random_seq_7171
GTCCGACATGGGCCTCTCACGGGATAAACCACCTG
>random_seq_7172
GCTACCCAACGCACCATACATGGCTCGTCCTAGCG
>random_seq_7173
GCCTCGAGGGCTCGGAATAACTTAAGGGCATAAAC
>random_seq_7174
ACATTGGAAAGTCGGACCTTGTGAGCGCCGCCCAG
>random_seq_7175
AGATAATGCAGGATCAGGGAAGCGGAGGCGATAGA
>random_seq_7176
TCCCACGTAATCTGGTGATATAAGGGTTTGACTCT
>random_seq_7177
GCGAAGTGAATCTCTTCTGCGCTCCCATGAAGTAT
>random_seq_7178
GCAACGTCTATTACGGGTGGGACAATCCCCTCACG
>random_seq_7179
AAGCACTCTTTTGGATTCTTTTAGCGCCGATGAGG
>random_seq_7180
AGTATCGCCCACTCGCGCGGTTCCAGTTTCGTGTT
>random_seq_7181
AGGATTCTCTCACTACCTTTCGACCTCGGTATTCC
>random_seq_7182
GCATAGTGATTGAAGGGAGCAGGTTCCACGGGTCT
>random_seq_7183
TGTATTTTCCCGGTTAGACGTATGTAGGATCGGAC
>random_seq_7184
GGTGAGCAAGGTACTGGTTCCAACCACGACGAACC
>random_seq_7185
TGAAATGTACCGAGCCAGTGGCCGCTCGATGCTCG
>random_seq_7186
TTATAACCCAATGGACGGGTTATACATGAGACGGG
>random_seq_7187
GTGTCTCCAGTTTATATATCAGACGCCCACGGATT
>random_seq_7188
TGCTAGTAGCTTACTGGGTAACTGCCTATATGCCA
>random_seq_7189
ATGGGTCCGTTTAGTGTACTTTTTTCCTTTCCTGA
>random_seq_7190
ACTTATCTGCTCAGCCCAACAAGTCGGTAACCGTT
>random_seq_7191
CACGGGTAAAACCGTGAGACATACGCTCATTAAGA
>random_seq_7192
CCGCGCTTCAAGAACTTGTCTAACATATCTCCTCA
>random_seq_7193
AATACGTTAACTTAATAGCTACAAAGGGTGCCAAT
>random_seq_7194
GATAGGCTTCGTCCCGGAGCCTACGTCTCGCAGAC
>random_seq_7195
TGATACTTGATTAATTCCAAACCCAAATGTTCACA
>random_seq_7196
AACAGACCAGCTACCCGGTCCGCCAGGGCTGGCGC
>random_seq_7197
CCTTAACGCCGTATTTTCCAAACGTATATGGTTCG
>random_seq_7198
TACGAGCGGTTTGCATCCCGGAGCGGGGTTTAGGA
>random_seq_7199
CACGCGAACGTCCGCTCAGGCCCCACACACCGGCG
>random_seq_7200
ACAGTTCGGGTTCTCAATTGGGCGGGTAAGACAAG
>random_seq_7201
CACGTATTGATTCGATCGGGAATACTATCTAGCGT
>random_seq_7202
TTAGCAGGTCTACTCTCCAGCGAGATGTGTGATTG
>random_seq_7203
GGGATCAGCTCAGAACAGATCGGTGAAAACGCTGG
>random_seq_7204
CGCATTTTACTAAATGGCACCTTGTCTCATGGTGG
>random_seq_7205
ACCTACATACACAGCTTGTGCGCGAGACGAAATAA
>random_seq_7206
AGGCACCGTGTCACTCTTCCTGTTCCAGGGATGTG
>random_seq_7207
ATGAGGGGTAGGATGTCTCAATGTTTTACTATGGC
>random_seq_7208
AGTGAGTCACCAGTTTTGTCCAGTGTATGCTGTGA
>random_seq_7209
AGAGCCACAGAAACTAGTTGAGCGCCTCTATCGGT
>random_seq_7210
TGGGGATCCTGAATCCGTTTTCGCTTTTCTGACAC
>random_seq_7211
TTAAATACAAGTCTTTTAGTTGAGCACAGTCTAAC
>random_seq_7212
CCCTCGCTGCTCTGGCAGTCCAAACCGTCACGCAC
>random_seq_7213
CCCGATTGTCTGCCTCATCTTGAGATGACCACGTA
>random_seq_7214
AGCCCCCCCATGGCCAGCAGAGGATCCACACCGCC
>random_seq_7215
AAGGTTTTATCTCGTAATAATATTCACTGGTATTG
>random_seq_7216
TCATTTGATCGATGTGCTATACGCATCCGGTCGTC
>random_seq_7217
GACGCTAGACTTCTAGAATAAGTTGGTCACTCAAC
>random_seq_7218
CGAATTGTATTATGTTTGATTAATACGAATCGGAC
>random_seq_7219
TCACATCCGCCATAGAAGCTCCAGCGAGATTCTCT
>random_seq_7220
AAGGGCCAAGAGATGGATTGGGTCACAAGCCGTCG
>random_seq_7221
ACCCTGACGTAGGGACAATTAATTTCTTTGAGGAT
>random_seq_7222
AGGACGTCCCTCAACGAGATTGTGCATCTATCGTT
>random_seq_7223
GAGATTCCACCAAGACCATGGAGTGCGTTGTAAGC
>random_seq_7224
ACCTGCCTCTGTACTTCCTCCGTAGATTAGGAAGA
>random_seq_7225
TATTGGGAAATTATGATGGGCTGGCCTGTGCTTAA
>random_seq_7226
CGCCGGGAATGAGAACGTTAGGATAGCCTATCTAA
>random_seq_7227
AGGCCGAATTTGCTTGAAAAGTGTCGTCCATGAAG
>random_seq_7228
CAGAGCCTTCCAGGGGACACCCAGACTCCAAAGAC
>random_seq_7229
CGTTATCTAACGCCTTACGTCTTAGAAATAGTGCA
>random_seq_7230
AGAATTGTTCGGCGCTGATCTCCTTAGTAATTCTC
>random_seq_7231
TCGACTCTGGTGGTTCGTATCTAGGCCACGGCGCA
>random_seq_7232
CAGAGTGAGCCCATGGCCGGGGATTATTGAGGGAT
>random_seq_7233
CTAACTCTCAACTTCAGCCTACCACCACGCACGCT
>random_seq_7234
TGAGATTTCAACAGGATTGCCAAAAGACTGCGCGC
>random_seq_7235
TCGCTGGAGTCCCGCTGGACGAAACACAGCCAGTC
>random_seq_7236
GGGTAAAATGTTCTCGACTTCTCAGGTCCGTATAT
>random_seq_7237
TTTGAGACCTTCCCTCGAGTGCAACGGGGATCTAT
>random_seq_7238
AAGACGTTCTCACCCGACCAGCGCTGGTCAGAATT
>random_seq_7239
CCGTTTCCCTACTGCTTACAGTCACAGCGGGTGCC
>random_seq_7240
GGATGAAATAATTAGTACCAGCGAGTCCGGCGCTG
>random_seq_7241
ATAGGTAGCCTGGGAGGGCGATGTAGTAGACAGGA
>random_seq_7242
TGGAACAGCTAGGGGAGACAGAACACTGCCGAGTT
>random_seq_7243
CAACACAACTGACGACTACCTGCAGATAGGTCTCA
>random_seq_7244
TTTCCTCGTGCGCGGTCGTCGCACCTAAATAGATC
>random_seq_7245
GTACTTGTGATCAGAAGTAAATGTTGTGGCTCCGA
>random_seq_7246
TCATGCTGGCGTTCCTTACCATTGTGCAGTTTCCA
>random_seq_7247
TTCACCGCTACAGGCAGAATCTCCCACCAACGTGC
>random_seq_7248
GGCGAATTTACGCATACTTGGACAAATCTCTTCTG
>random_seq_7249
CCTCAGCGGGTTTATCATGATCAGAGAACTCTGTG
>random_seq_7250
TACGAGAATTGTCGAATACGCAATCTGAATAGACC
>random_seq_7251
CGCTAATGAGGAGTAGTCTGTCTGAAAACCCGGAC
>random_seq_7252
TTGCCCGACTGGACCGCACTTAGGGGTTTACTCAC
>random_seq_7253
ACGGATATCAGTCCGTCTTACCGTGACTAACTCGG
>random_seq_7254
GGACAGGGCCAAAGGCCCTAAAATCTGCCGAGGTG
>random_seq_7255
GGAAGCTGCCTCGATCCTAGCATCTAAGTTAAGGA
>random_seq_7256
CAGTTACGGAATGTATAGACGCCTTCTCAAGGCGG
>random_seq_7257
ATACTGGCGAGGCTGCCTGCCAAAGTTTGGGATAC
>random_seq_7258
CTTTGCAAGTGGTGCTAGTACAGTTCCAATCCGGG
>random_seq_7259
CCATGCTCTCTGATTTCACAGGGCCTGAGGCTGAA
>random_seq_7260
ACGGGGCCGTGGAATAACTTTGACATATACATGAG
>random_seq_7261
AGGACTTGAAAACTTCCGAACACGGGATGACTACC
>random_seq_7262
TCTGCGCACCTGTCAATTTCCGAGAGGACACCAGA
>random_seq_7263
ACCATTTGCGTTACAGGGTTATAGACACTTCAAGT
>random_seq_7264
GGTGGACTGACCTTGTGCGGCGTATAGATTTGCGA
>random_seq_7265
TCCGGACAATGGTAGGCGATGTTTAGATTCCCTGC
>random_seq_7266
CAATATAGAAACGCACTGCCTTGTGTCGGTAACTA
>random_seq_7267
GTCTAGTGCATAGGGAATGATCCGAGTAATAGTTA
>random_seq_7268
CAGTGCTGTAGATGGGGGACCAGCGTCAGCCGGCG
>random_seq_7269
CATCTTCTAAACTGTTTTTTCGCCCTTACCGGGTG
>random_seq_7270
CGTGATCTGCTTGCTGAACAGAGCTAACAGACTGA
>random_seq_7271
CCATGATGAAGGAGCCTATGTATTCAATCACCGTT
>random_seq_7272
TGTTGAAGATATGTGAAGGAGAGCACATAAGAATA
>random_seq_7273
ACCTTGGAGTTGACACTAAGTACATTGGAGAAGCC
>random_seq_7274
GATCTGGGGTGTATTGCTTGCCTTTTATGCAATAC
>random_seq_7275
GTGGCCCCTAAATATACAAACTTTCGCTGACCTGC
>random_seq_7276
TCCTGAGGCGACAAATACGGGTGAAATGACACGAT
>random_seq_7277
TCAACAGAAAATGAAATTAAGGTCAGACATATTTC
>random_seq_7278
CACAGACAAGAAAGTCGGTTCCATAGTACCCAAAG
>random_seq_7279
GTGTCCACATTTACACCCGACCCTGAGGCTCTTAT
>random_seq_7280
GCGAACCAACTACCACGCTTTGCCAGTCGGCCATT
>random_seq_7281
CCTGGTTGGCTAACACACAGAGCCCATCTTTTTAT
>random_seq_7282
AAAACTGTTTCGCAACACGGGGGCGAAATACGGAT
>random_seq_7283
TTATCTCCCGGCACCAGGGTTATATTGGAAGCCTG
>random_seq_7284
GCAATTATATCACGGTTCTTCAGCGCAGGAGCTCG
>random_seq_7285
TAAGCAATTTTTGCCCCATTAGTAAGGATATCCGG
>random_seq_7286
CGGCTTAATGTCTTTCTTAGTCAGCAATCTACCCT
>random_seq_7287
ATAGACAATGGCACTGGGCTCGAGGCTGCCCTCAC
>random_seq_7288
TGAGACGGTTCTATGGAACCTAACTCAAAAGGATT
>random_seq_7289
TGGTCTTCCTTCTGCCCCCTTTTGTCAATGCGGTT
>random_seq_7290
TTTAGAGCTCATCGGGCGTCAATTCTTGGTAGCCA
>random_seq_7291
ATTATAACTGGTCAGGGGCCTGTGCTGTCGGGACC
>random_seq_7292
ATCCGGATCTCAAGGTGTATCGCGCTAGTCTTTCC
>random_seq_7293
ATCGCCGATCCTCGACCCCAGACGCTACTGGTCGA
>random_seq_7294
GAACGAGGACTTCACGCTAACATGAAGTGAAGGCA
>random_seq_7295
ACTTTCCGCCGTTGCGCGCGTCTAACGGTTTGAAT
>random_seq_7296
TAAACCTAGTGCCGTAGGTCGGTGGTCGCCGGCGC
>random_seq_7297
ACTAGTAGCATATAGTTACGGTATGCCTGCACCTT
>random_seq_7298
CTGGACTATGACTCTTAAGAGACTTGGTCTTCCAA
>random_seq_7299
AACCTCGCTATTTTATCGACTAGTTTATTTGTGTC
>random_seq_7300
TAACACGGTCACGTCGCCCGCGGACATGCGTGAAA
>random_seq_7301
CGGTTAATCGGAACCAACAAAGCTTTCCCAACCAA
>random_seq_7302
ATTCCGCGTATTCATAAATTCATTGCGCAAAAACG
>random_seq_7303
AGCAGCGACCACCTAACACCCACTCCCAGATTCAG
>random_seq_7304
CGTATTGTATCCGTGCCTGAAGGCACACTCACAAG
>random_seq_7305
TCACATTGGAGAACGTCTATCAGGCGAATCACTCC
>random_seq_7306
TTCTTTCGGTGGATATCTTGTCCCCGATTGGAAGC
>random_seq_7307
GACAAACTCTTATTGTGGTTCGTTGCTTGGATCAA
>random_seq_7308
CCCCGTCTGTAAAAGCAAAGTAGTCTTTATCAAAC
>random_seq_7309
GTGAGTCGCCTAGCTGAGTCGCTGTCACAGACTCC
>random_seq_7310
CTAGTGATCGCTCCCTATACATTCACACGGTCTCG
>random_seq_7311
GCGCCAGGTGTGTCATTTGGGCTACGTTTTCCGGG
>random_seq_7312
CTCAAGTGGTGGCCGCATGTATATTTAAAGACCCT
>random_seq_7313
GAGGCGGGATCTTCCTACAGGCCTTGTACCGGCGA
>random_seq_7314
GTCATGTAGGATGACATAGGTCAATCTAAATGCTA
>random_seq_7315
AGTTGGTCTAAGAACTGCACAACTGCGATACCACT
>random_seq_7316
GGCAGATGAGGCCGTGTATCCATGCCCGCTAACAC
>random_seq_7317
GCCCTGCATTGACAATTAATACCACCTAATCGACG
>random_seq_7318
TTCCGGATCAATCCCCGGTCATGACGTAGATAATC
>random_seq_7319
GTATAGATATCATTCATCATAAATTGGTACAATGT
>random_seq_7320
CGATTGTTTATGCTCTTCTTTGGTATAGTCCGACA
>random_seq_7321
ACGTTTCTATTAGACTAACAGTAAACACCTTGGCA
>random_seq_7322
AGTCGTCAGGCACTAGTCCCGGTGCGTTTGAACGA
>random_seq_7323
GCGAGCTACCCGCCTTCGACTCTGGATCTATCAGT
>random_seq_7324
CGTCAACAGTCCACGACCTTTTTTCCCATAATATT
>random_seq_7325
GAGGCCTCAAGCCGCCCACGCCGGACTTCTTTCTA
>random_seq_7326
ATAGTACCGCTGCCGGCGAACTACCGTTTCTTAGC
>random_seq_7327
CACTCATTGAGTCACACGGGACTCTTAGAGGCCTC
>random_seq_7328
ATCTGCCGCTGACTAAATGTATTGAGACCATGCTC
>random_seq_7329
CCACTAAATCTGGCTGGGTATCCGTGGTTTAGCAG
>random_seq_7330
AAAGAGCTAAAAATGGCATTGAGCTGCACAAATCA
>random_seq_7331
ATTCGGGTCATTGTACGGGTGACCTGCGTTTCGCC
>random_seq_7332
GATGTCGAACACTTGTGAGGGAGATGTTTCCTGAG
>random_seq_7333
TGAAGGACGCTGCCCCCCTAACGTTGAGTCGATGT
>random_seq_7334
CAACTGAGCTCTAAACCACCGTTTGTACTTTGCAA
>random_seq_7335
AATGGCATGACTGGTTCTACTCCACTTCCAAAAAT
>random_seq_7336
CACCGGTTGTGGCGCCTCAAGCCGGGATCACCTAC
>random_seq_7337
AGCACGGACACTATTCCGACTTGCGCATTACGACT
>random_seq_7338
GGGTACAGAGCAGGCTCTAACCATGGATAAATAAC
>random_seq_7339
CGAGTCAAATAAACTCTCCCTCCTAGAAGCACCCC
>random_seq_7340
TGACATGCCTGATCCATTGGCGAATGCGGCCGCCT
>random_seq_7341
GAGCTTTGTTTGCCCTGTTGGTTCCCTAGCCTCGA
>random_seq_7342
CCATCAACACTGGCGGCATTTAAGTCGGTGGTTGA
>random_seq_7343
CTTGGCTTTGCGAGCGGATATAGAAGAATATGCGA
>random_seq_7344
CCTTGAGCGGGACTACATAATTGCGAATAATGCCA
>random_seq_7345
CCACCGGCCTAACGTTTGAGTGGCGATCCCAGGGC
>random_seq_7346
CGTCCCCAAAGTCCTACCCGGACCGATCATGCGCG
>random_seq_7347
TCCTCCTGTCGTTCTGGGAATGATAGATTCGTAGA
>random_seq_7348
GAGTCCACGGTGTGATGGGTCGTACGTGTTTGATG
>random_seq_7349
GCAGGGTTGTGGGTAGATGTGGCATAGCCCTTTAA
>random_seq_7350
GTATTCTATACAGTATAACATGTGTGAGCCCCACG
>random_seq_7351
ACTCAATACCCCTCCCCGTCGCAACGGGTATATAA
>random_seq_7352
CGGATGTCGTTGCATACCCTTTCGTTAGATGTATA
>random_seq_7353
GCTTAGACTCCCGCGCCACACATGCTCTGGACGCA
>random_seq_7354
TGGCGTATTTCGAGTCGCTGGGCCACTGGCCGCTA
>random_seq_7355
GTGTGCTCGACAGGGATAAAACATCTCGGTGCCTA
>random_seq_7356
AAGACCCCAGCATGGTTCCCTCGCTCACAGATTTT
>random_seq_7357
TTTTCTCCCGACGGTCAGACGGCTGGGGATAAGTA
>random_seq_7358
ATGCCAACGGGTTATCCAGTCTAAAGGGAATCCCG
>random_seq_7359
ATGTGCCTCACTCGAGAGAAAGTCCAGTTCAGAAG
>random_seq_7360
GCAGGAACGCTTTACCGTCGCCTTATGGGCCCGGC
>random_seq_7361
ATGTTATCCCCCAAAGATTTCTCCGCGGTATTGCG
>random_seq_7362
GGCTGGTGCGCCATAGCGACCCACTTTGAATGCCC
>random_seq_7363
CCGAGTCCATAGGCATTTCTGCGGCGCAAAGCCGG
>random_seq_7364
ATGCATTGTTATTCCTCACCCTGTATAGCCCCAAG
>random_seq_7365
TCAGTGCAGAGACCGAAAGCTATACAACGTGTTGA
>random_seq_7366
CTTGTACGCCGGGGTGACGTTAAGCCCCTTGCTCC
>random_seq_7367
TGGTGTAGTCCCTTCATTCAGGCTTCTATTTACTT
>random_seq_7368
CGCTGTTAAATTAATAAAATACCTAGGCCAACAGG
>random_seq_7369
ACTGAGAGGGGTCATTTTCGTAGGCCGGAGAAGGC
>random_seq_7370
GCATGAGCAGCAGAGACGACAGTCCGTGAACATCC
>random_seq_7371
CATTACGGGCCTGATAATATTCATATCGGCAGTCC
>random_seq_7372
ACGGGGCTGCGGCAGCCGCGAGGGCGGTCCAAACT
>random_seq_7373
CAGGTAGGAGTCGGCATACCATTTCGTCACGAACC
>random_seq_7374
TACCGGCTGGCCCCGCTATTGTTTCAGATTGACAC
>random_seq_7375
CTCTAAAGAAGGGTACTCGAGGGATCCAATCTAGA
>random_seq_7376
AGCTGCTACGGGCAGCCAACATCCGTGCGGGTTGG
>random_seq_7377
ATTACCTTTAGCTATTGCTCCTGCTTTTGTTCTAA
>random_seq_7378
GCAAGGGGGGGCGCATTACTAAAGGGGTTTAATAA
>random_seq_7379
CTAAACGAATTGGTAGCTAAACATTAGAAGTGGTA
>random_seq_7380
CTGTGTGCATCACCAGATAGACGTACGTAAAACTT
>random_seq_7381
CCCATTTTCTGTGCTCCCCTTCTTGAACCCCCACT
>random_seq_7382
CAGTATCGGTAGCAGACGCAATAGCATCTAATTCA
>random_seq_7383
GGCCCGATATCGGATAGGTGAACCAGTCTTGATCG
>random_seq_7384
AAATTTAACCACGAGACAGCGGCCCAATGTAGCTT
>random_seq_7385
ATCACAATGATGACTATGCGGTTCCTTCACTGCCC
>random_seq_7386
GTGCTGACCCCATGCTTAATGCGCGGTGGACGCGG
>random_seq_7387
CTGCTGAGTCTTATCCCACACTCGAGGGATCTAGT
>random_seq_7388
TCACCGGACTAAGAGTAGGAGCGTTACACGGCACG
>random_seq_7389
TCGACAGGGGCACAGCTCGTCTCCGATATAATTGT
>random_seq_7390
GATGATGAGGATGCCCATCGGTCGGATTAAGTAGG
>random_seq_7391
AAACCCAGAAGACTGTCGCCATTCAATCAATCTGG
>random_seq_7392
ACGAAAGTCAGGAGGATAGGAAATCTATGTATGAA
>random_seq_7393
ACTGCGGCATAGCCTACTCGGACCGCTACACGTGC
>random_seq_7394
TTATCGGCACGACTTTTTCTGAGAATGGAGGCCAG
>random_seq_7395
ACTGTTTTACTAAGAAGACAAGGGGAGGCCCGGCG
>random_seq_7396
TATCCGGATACAGGGGGCAGGTGTTTAGGCGCTGC
>random_seq_7397
TACCGGGACCCATTAATGGTCCTCTACCTTGGAGG
>random_seq_7398
CTCCAACAGGGAACGCAGCAGGTGCGCTTTTTTGT
>random_seq_7399
AATAAATTATTCCGCTAGGATTGATTACCAACGGG
>random_seq_7400
AGTTGTTGTTTTTGCGTAAGGGCGAGTGACATCAA
>random_seq_7401
CTAAGGCAACAACTACGGCGTGAACGAAACTCGTT
>random_seq_7402
TAAGGAGATCGCTAGATAGCGAAAGGACATGTTAT
>random_seq_7403
TAGGGAGAGACGAAGTACGAACGGATAATTTTCCG
>random_seq_7404
GGTCGAAGGTGCTTTGGTAAATTGCGGTACGCCTC
>random_seq_7405
AAGATATTGAGCGCCAACAGAACGAAACCCCTATG
>random_seq_7406
TCCATGCGACACCGTGAGCTCCTGAGCGTCGTGGG
>random_seq_7407
AGCGGTCGGTGTCCATGTTGGACAATCCTACTCAA
>random_seq_7408
CTGACGAATTCTACGACGGGCCTGCCTAACAAACG
>random_seq_7409
CTTCCTAGAACGCTTGAGGATGGCGGGACGCAAAA
>random_seq_7410
AAAAGAACCAGGCTTCTGTGCAAAACCCCTAAGCA
>random_seq_7411
GGTCTTGTATTAATAAGAGCCTGTGCCCCCCGGCG
>random_seq_7412
CTGGGTTCCATGAGCTTTCACCTACATAACCGCCA
>random_seq_7413
CAACCAATTCCCTCATACATGCCAGGTATTGAGGA
>random_seq_7414
CGGACTATCTAATATTTTTTAGCATGCTGTCGGGC
>random_seq_7415
TCTAATATCTCACGAGTGTTATCTATTGTGCTAAC
>random_seq_7416
GGTTGTAGCTTCACGCGGGAGGCTGTTCATAGCTC
>random_seq_7417
TTCGGGCCACCGCGAGGTCTCCAGCCGGTTGCGTA
>random_seq_7418
CATGCCATGCGGTTCGTTCCTGTCCTAAGTCCAAA
>random_seq_7419
CGGATTACTCGGACTCGAATCTGACCCATATGAGC
>random_seq_7420
ATAAGTGTTCGGATCACCGAGACCGAAAGTGGGAG
>random_seq_7421
TAGTTGGAGTATGCATGAAGAAACCAGTCTCAATC
>random_seq_7422
GGGTGTGTATGCCCAAAGATCGGCGCTATCATAGA
>random_seq_7423
CTCTGAGATGTACGCGATGCGATAAATTGAAGATT
>random_seq_7424
TTAGGTTGTAGTTCTGTAGCTCGGGGGCTGTGACA
>random_seq_7425
TCAGCGGAGACGAGCACGCACGCGTTCTTTTAGGT
>random_seq_7426
TCAATATTAGTAGAGACTCGGTTAAGATTCACGAG
>random_seq_7427
ATAATCCCGCTAGCAGAAGATGCTCCAAAGCAATT
>random_seq_7428
GTATAGCAAGTCTGTAACACGGTCGTTCAGCAGAT
>random_seq_7429
CGTTTATTCGGGTCAAATATCTTTGAGTCCCCTGT
>random_seq_7430
CGAGCGCCTCAACGTAGGTATCAGAAGCATCATTA
>random_seq_7431
TTCTTCTCCCTCTTATGTGGATATCGGTATATACG
>random_seq_7432
CTCGACGTGGCAGATTATTTTAATCATGCCCACAT
>random_seq_7433
TTGATACTGGCGGGTCCCTAGGGTGAACTATAATA
>random_seq_7434
AATTACTCCAGGCGACCCGCGTGCGTGCAGCCCCT
>random_seq_7435
AGAACAAGCTGACACAGAATCATTTGCGTTGTCTA
>random_seq_7436
GCTTTTTCGCGTCTATTATGGTTTGATGCATCGTC
>random_seq_7437
CCATTCATGGCTACCTTCGAAGTAAGCATAAGGAC
>random_seq_7438
AGTGGGTCCCAGGGTACTCCGTCCTGGTGCTGTCG
>random_seq_7439
CACGACGCGGACGGTACGAATTCAAGGGCGGTTGT
>random_seq_7440
AAACCGAGTCCTATAAGATGTCCCGCCCCGCAGGG
>random_seq_7441
AATATCTTCCACAGGTGTTTCGTTTAACAATTGCC
>random_seq_7442
GCCGCACAGGAGTGACGACAGTAGTCCAGCTTGTA
>random_seq_7443
AGTGTGGATTAAGTTTACATTTCACCCTGTTAGCC
>random_seq_7444
AGTACCTGAAGTTTGCCGGTCAGATCGTTTTGCGG
>random_seq_7445
CCACAGAAATGTTTTAGCCTTAATCCGCAATACAG
>random_seq_7446
TGCCCAAGGAAGGAACACGCTCGCGACAGCAATGG
>random_seq_7447
GCTTGTGCTTGAAGTCGAATTGGGGGCGTCTGTTT
>random_seq_7448
AAGGTTTTGCGTTCTGACACTCGAAAACTAAAGCG
>random_seq_7449
TGTCGTTAGTGGGTAGAAGATCTACTTATATAGTG
>random_seq_7450
GAATGAAGGACCGTTTGTGAGACAAGTGTTTTCCA
>random_seq_7451
CGTCATGCCGTGAAAACTATATGACTAATTGCAAT
>random_seq_7452
ACCGGTTTCGAACGGAAGTCCATATCTGTGGCTCC
>random_seq_7453
GCTCGGGTGAGGCAGTGCACGGCCAAGGAGCATAG
>random_seq_7454
CCTCCGGCTTAACCCGATAGGAACTTACGCTGGCC
>random_seq_7455
TCACTATTTTGGAGTATAGGAGCACCACCTTAATA
>random_seq_7456
AGCGTCTCAGAATAAGTTAAGAACCACATCCGATG
>random_seq_7457
TCCGATACCGCCGCTTGAATCCTCAGCTGGGAGCT
>random_seq_7458
GGTTGTGCTGAAGTTCGAAACACAATCCAATTCAA
>random_seq_7459
AGAACTCTATCTTAAAGCTCCATCACTTGAAACCG
>random_seq_7460
GCGAACAAATGGGTCGTTAGCACGCCGGAAACTAG
>random_seq_7461
AGAAGTGGACTTAGACATTTAATCCCGGCTCCGAA
>random_seq_7462
TCCGTTGAAACGTTTATCCTCCCTCCTTCTTCATC
>random_seq_7463
TGATTAGACAAGACACGGGCCAGCCCAGATAAATG
>random_seq_7464
CACCCAGATGTATAACTCAATAGAATACTGTAAAC
>random_seq_7465
CTGGTTAGAAATCTGCCTGGCGCTTCAGGGTATGG
>random_seq_7466
GAGACAGAAACATATAACATGAGTTATAAGGTTCC
>random_seq_7467
TTTATGAGACTTCAGCCCATCTTGGAAAGCCCTGT
>random_seq_7468
TCATAGCTGGTCAACGGGAGCGATGCTGCCATGGT
>random_seq_7469
CGTTGTGGGGTCTGCACCATGTTCATGCGATATAA
>random_seq_7470
GGGTCCAGTCGAATGCATGTGTGGCCGTTATGGAC
>random_seq_7471
GTTCCCTCGCATGGCCTCCCTCTAGCAGGTGCGTG
>random_seq_7472
GCACTACCAACGGGAGATTGGGCTCTCGCTGCTGC
>random_seq_7473
TAGATGCTCGAAGCCAAGACAATAAAAAGCCCGGC
>random_seq_7474
AGAGTGAGTTGGGATACTTAAATCATGTCTTTAGC
>random_seq_7475
CTAACAGCCGCTCATTTACCTTTCAACTGCACTAC
>random_seq_7476
CATTCCGGACACTTACTTCCTAATCTGGGCCTTTC
>random_seq_7477
AGAGTCAAGGCCCACTCATGAGCGGATTACCTTGG
>random_seq_7478
AAAGGACCCTGAGTCGGTAGTGGCCCGGACACTGT
>random_seq_7479
TGCTGGCTGAACCGGAGTAATTGTACCAAGGTACC
>random_seq_7480
GGTGTAACCTACCCTAGCCCAAGGTCTGGCGCGAT
>random_seq_7481
TTGGGTTCGAGCAAATCACACCAGACAACGAATTC
>random_seq_7482
AGTGACAAACGTTCGAGGTCACCCTAGGGCCTCTC
>random_seq_7483
TGCAAGCGGAAATCGTGAATCCCCCCAGTGGCTAT
>random_seq_7484
CTCCAGTTCTAGTGGGCATCATGATGCACTCACTA
>random_seq_7485
CGAGGCTTTGCACGGCCCGCGGGGTCTCCATGGGT
>random_seq_7486
ATTAAGTGGCAGCAGAGGGGAAAGCGTAAGTGTCA
>random_seq_7487
CCCCAAACAACGGTCCTAGTAGCGGTGGTCGAGCG
>random_seq_7488
GTCACGAAACCCCTGATTATAGGCGAGCTCGGGCC
>random_seq_7489
ATCGGGTTTTACTCAATCAAAGGACGGCATGCCGA
>random_seq_7490
AGACGCGTGAGCGTTCTGTCATCGAGTCTCAACCG
>random_seq_7491
TGAGTCTGTCAGCGCGGCAAGCTGTACGAGAACTA
>random_seq_7492
CGCATAACCATGGTTATGCGGGCTTCCCCCTAAGT
>random_seq_7493
CGGATCTCTTGCCAAGTAGCACGCGCACGAACAGT
>random_seq_7494
GGTATCCAACCCGTCTGAATAGTCGCTTAATTTGA
>random_seq_7495
AATGCATGTCGGGATCCATCGACTTGGGCAGTTGA
>random_seq_7496
AGGCCCTTTACACGGTGGGTGTCATGGGCGTGTCA
>random_seq_7497
TTACCTGCCCATAAGCTTCGCGTGAGTGCTGTTTC
>random_seq_7498
ATAACTTCATGAAACACGATTGCTCATCAGCGGTG
>random_seq_7499
ATTCAAAACGCCTTTCTTTCATAAGTTTAGTGGGG
>random_seq_7500
CCAGTAGTGTAAAAGTAGCGTTAACTGAGTCCGTG
>random_seq_7501
CCACATTTTTACCGCTGGAAACCTCGAAGTAGTTA
>random_seq_7502
GGATGGTAGCGGCCGGACCTTCGCTCAAACCTACT
>random_seq_7503
CGATGTGGAGGCAAAGTAAGCGTCTTAGTGCAGCG
>random_seq_7504
TTCTGGTCCTACCTCAGATGGCAGGATCAACACGG
>random_seq_7505
CGAAGTGGGGCAATGAGTCAGCCAATGAACCTAGA
>random_seq_7506
TACTGACAAGTCCCTGATTTCGTATCTTAGAACGC
>random_seq_7507
TTGACTGTAAGGAAACACGTAGACTACAGAGGCGA
>random_seq_7508
GGACACTTCCGCGTTACTGAGTTCGTCCCTATCTA
>random_seq_7509
GACTTGGGACGTTACCGAATGCCTACCCGGCGTAT
>random_seq_7510
ATCGCATTGAATATTAGCGTAGACACTGTTTTCCC
>random_seq_7511
TCCTCTTTGACCCGTCAGACGGGTGTTATGGGTTA
>random_seq_7512
CCTGATATCGAAATGCCATCCGGTGGTGTGAGGTC
>random_seq_7513
TTTGGATTGCCCCCCCCAATCCAAAGCCACCGGTA
>random_seq_7514
TGATCAATTTTCGGGTTGCGAGCGGAAAGCTTGTT
>random_seq_7515
GGCTTTACTTCAGGACCGTCTACACTATCGTTCCT
>random_seq_7516
GAACTGGATTACTATCTCTTGATATGGATTGACCG
>random_seq_7517
GAGACATTGGATTGACGTCCGTTCGGCTTAGCCTC
>random_seq_7518
GGCCGTGTATGGAAGTGCCGTTTCCTAGAGTTGTC
>random_seq_7519
GATCAGATTCATCATCACTGCAATTATAAAACCAT
>random_seq_7520
GCTCCTGCCATAGATAGATTCGTACGTTTGGGGGA
>random_seq_7521
CACTTTTCAGTTCCCTGCGGGGAGGGACTGCGTAC
>random_seq_7522
TTCACATAGAAAAGCGCTCCACTCACCAAAGAGAT
>random_seq_7523
CGGTTCGCACAGGGCACCAGTATGAGCATGCCTAC
>random_seq_7524
CATGCCAGTAGGACTCCGTAGTACTTAACGCGCGG
>random_seq_7525
TCCAGCCTCAGTAACAAGACACTACTCCAGGTAAG
>random_seq_7526
TATTGCACTCCCGTGTTTAGTGGCAGATTGCGAGG
>random_seq_7527
CGCGCGAGCTAGGGTCTACGGGAGCACCAAGATAT
>random_seq_7528
CGACCCTAATAGCGGACGGCATCACTTCTCTAAGC
>random_seq_7529
CAGTGCGCCACGTCAAAACCCCGGCGCGTGCGTAA
>random_seq_7530
ATACACAATAAGAGAGCGCCCTAGATTTCCACGGA
>random_seq_7531
CAGCGGTTCTAGTAGTGTAGGGTTAACTATATCGG
>random_seq_7532
ACCTCCGCTTAAAAATTAGACGATTTAGTACCAAC
>random_seq_7533
TGTGCTTTATTTCAATTAAGACTCTACTCTTAGAT
>random_seq_7534
CTTTGCTGGAACCGCAAGGCGACGACCATCCAATA
>random_seq_7535
GCAGTTAAGGTATAGATTCGGAACTGGCACTACAC
>random_seq_7536
GCAATGTATATCGTCTGTATAAAATCAACGCACAC
>random_seq_7537
AAGTCAAGGTTCAGGAGCTGAACTCAGAGTCACTC
>random_seq_7538
TACAGACCGTCCCTGCCCCATACAATACAGAGTGT
>random_seq_7539
ATTATTCCCCTTAGGGTGAGCACCAAACCGATTCA
>random_seq_7540
CATAATATTTATTACTATGGCTGGCAGATGAGTTC
>random_seq_7541
CGTGTTATAGTGGTAGGAGGTCCAGCAGGTCGCGG
>random_seq_7542
GAGTCTGTTGAATCATCCTAGATAGATACGCAAAT
>random_seq_7543
GGTTCGGCAAATATTCTGAAAAATTAGACTCGGGG
>random_seq_7544
GAGAGGTCTAAGGGATCCTCATTATATGCTCATGA
>random_seq_7545
TTCATTTAGCGCCAGTACGAGTGGCAAGCTGCGCG
>random_seq_7546
GGGTTCAACTAGGCTTACGGTGTACTATAGAACTG
>random_seq_7547
CCTACAAGCTAGTTTACTCACACAATGCTATGCTC
>random_seq_7548
TGAGTGACTACTTAGAACATCACGTGACTTTTACT
>random_seq_7549
TTTGGTCCCGCCGGTTGAGCGCGGTCGAATGGCTC
>random_seq_7550
AAAACCTGGAAGTGCAGATCATACATATCCAGACA
>random_seq_7551
GAGTCCACTCGGGGTCTATTTGGTATTTTTTAATA
>random_seq_7552
GGCGATCCGTCATGGTCGTACATTGGATTGGTTGC
>random_seq_7553
TTTTATCCACCTATAGGGCACGCGGTCACGGGCAA
>random_seq_7554
TTAGTATTCGGCGGCTTAGTAGCCATTGGCAACTC
>random_seq_7555
AGGAACCTTTGATTGATAATTCTCAGAGTCGAAAT
>random_seq_7556
AACGAAGGTTTGTCCTATGGCCGTCCTCAACTCCA
>random_seq_7557
GATCACAGAACGTTCAGTCGTACGCGCATCTAACG
>random_seq_7558
CTTGTCTGGGATAATGCATACCTGGCTCACCTGGA
>random_seq_7559
GTGCTGATTTCCACCTTCATGCCACGGACGGGTTA
>random_seq_7560
CGGCCACGCAAGAGAAGTTTTGAATATTGACATCT
>random_seq_7561
TAGCGTTATGGGGTCAGTGCTGCGTTGAGGTCGAT
>random_seq_7562
GTGACACCCTTTGCATCAGCATATTTACTCTGAGA
>random_seq_7563
CGGACTTACGGCACGAGAATCCTAGGACTGGCACC
>random_seq_7564
CTACTTAAATTCCCTGATATTCGTAGCATGCTAAG
>random_seq_7565
AGGCAATGGTCTTGCACGACCTATGCCGCGAAACT
>random_seq_7566
GGCGAAGAGCCGTTGGTCATCCCGGACTCAATGTG
>random_seq_7567
CGCGCAGTCTTCACCTAGAGCGCTGTAACGCAGCG
>random_seq_7568
AAAAACCCACCTTGGGAATTGGTAGGGCTTTCGCT
>random_seq_7569
GGTCGGGCAGAACGCCTGTCAATCGCATTACCTGG
>random_seq_7570
TCGCCAGCTCAAGGTACAGTAATCAACGAGGATCG
>random_seq_7571
AGATTAGTCCTCTCGTCCAGAAAAACCATCCGCAT
>random_seq_7572
TGCAATGGCATAGCCCCTCCTTTCCAACTAGGCGA
>random_seq_7573
CGGGAGTTCAATATTTCACCCTCACTACATTGTGG
>random_seq_7574
GTTTGGCTATAGGTAACTTTCAGGCGAGTCTGGAT
>random_seq_7575
CAAGTTGTACACTTTCCACTGCAGTCCGCACCACG
>random_seq_7576
TGAAGCCGTAGCCGAAGGCTGACCGACCCAAATAG
>random_seq_7577
GTATCCGATTGACTTAAGTCAGGAAATCGATGGTA
>random_seq_7578
GTTACTTCCGTGCTGGACACCTGCTTCACGTAAGG
>random_seq_7579
CGGTATAATTCTTTATTTATTTTGCCCTATCTTAG
>random_seq_7580
AGCGAGCCGGCAGCAAAGGTCAGCTTTCCCAACGT
>random_seq_7581
TACCTGCCACTGGCTAAACACATCACTCTCATGGT
>random_seq_7582
CCAATAGAAATAAATCCAGGCCGGCCAAAAGGAAT
>random_seq_7583
TGGTGGCTCGGACAATAAATGCGTTGTCCCGCGGC
>random_seq_7584
CATCTCAACAATGGTGATACTTGCTAGCTATTGGG
>random_seq_7585
TCGTACGGTACAAAAGTCCCTCTGGCTGCTTCGGG
>random_seq_7586
AGCTAGAAGCATCTAGTTGCGCGTCCCATGTTTAT
>random_seq_7587
ATGCTAACGTCACGCCTCACGCCTCCTGCATACGT
>random_seq_7588
TAGATATAGGGTAGACTCTCACTGTGCACCCACCG
>random_seq_7589
ATAATTTCGGCACTAGACGAATAACAATTCATGTT
>random_seq_7590
AGGATAGATCCACCTATCATCCTATCCTGTCACAG
>random_seq_7591
TAAGATGCGGAAAGCCGGTTCACCTCCTCCAAAAA
>random_seq_7592
AACCGGATAAGTAGGCATTAACGCCTGCTTCGACA
>random_seq_7593
CTGTTTTCTTATCACACCGAGTACCAGTTCACCCC
>random_seq_7594
GAGAGGGATACCGCTAATCATTTCCGGTTCTATTC
>random_seq_7595
ATTAGGTCAGCGGACAAGGCGCCCGTCTTATCATC
>random_seq_7596
ATTGCGAGGTACTAATTAAGAAGACCGAGGTTGTC
>random_seq_7597
TCAAAAGTTTACCAGGGTCTTGAAAGACCGTACCA
>random_seq_7598
CACTCCTGCTCCATTCGCAGCAAACGCATATCCCA
>random_seq_7599
CTCGAACGCGATGGCATCCGTTCGCGTGTGGTCCT
>random_seq_7600
GGCGCTATTCTCCCAGCAGGTGACGTCATACTGAC
>random_seq_7601
CGGGCCAATTCAAGGCCCCGGCAGTCAAAATCGCC
>random_seq_7602
TCAGAGGTAAGTCCAAGGTGGTGGCCACCCCTAAC
>random_seq_7603
GCCTATAAAGTAGCCCGGACCGCAGTTGATAGTGA
>random_seq_7604
CTTCTGTTGCCAGGCGCTACAACTGAGCGTCCTAC
>random_seq_7605
TGAAAGCGGCCGGAGGAAGACCGCTCGCATGGGGA
>random_seq_7606
TACCTCCTCGAGGTATCATGAGTTTTTTGCTTATC
>random_seq_7607
TGACCGGGAATATCGATGCGCCATCAGGGGTCCTA
>random_seq_7608
TAAGTTGTAATAATGTCTCGGATACTGGACCATAG
>random_seq_7609
CAGCAGACTCGTATATGGGACGTCTAACTCCCCCA
>random_seq_7610
CCCGGTGAAATCCCCGAGCTTCCGCGAATGGCGAG
>random_seq_7611
GCCCCCACTGTTACTATCCTCTTGTGCCGTACTTT
>random_seq_7612
TAACGGCACACTCACCCCCTATTTTTGTAGTCCTC
>random_seq_7613
CTTGTCTTGCATTCCAGGTACGGAGACTGGACCGA
>random_seq_7614
AAATATTTGTGGAGGCTTAACGTACATTCAGAATT
>random_seq_7615
CCCTACGCTCAGCCCGTTTGATTTAGAAAGCCCTC
>random_seq_7616
TGGTCCTAGCCATCGGGATCAGATATGTAAGGTCA
>random_seq_7617
CCGAGCTACAGGTATGTAGCAGTTCGGCTTTCAAG
>random_seq_7618
GGGACACACTATGATAGCTTGTACGAGGATCCAAG
>random_seq_7619
CAGACCCTACTACTAGTGGAGGAGGAATCTTCCGC
>random_seq_7620
GCCGTATGGGTTCATCGATGAAGTACAACCTAGGT
>random_seq_7621
CTGATAGGTTGAGTTTTGTCAAAACCGTCGAAGAT
>random_seq_7622
GTATATCCTCACTCCTCTAGAGGTTTCAGTCAACG
>random_seq_7623
GAAGGTTAACACCTAGCAGACGAGTGCTACTTGTC
>random_seq_7624
GGGTAATCGTGATGTCTTTAAATCACGCGAGGCAT
>random_seq_7625
CTGCTCCCGGTGACGCCCCCACTCAAAGTCCCCTG
>random_seq_7626
ACTATCTAAGTCATGTGCTTTAACAATCAGGGTGG
>random_seq_7627
GGCAGCTGGAGCCGCGCGACACTTTTGCTGAAGTC
>random_seq_7628
GTGTCTTCTCTGACGTGATTTGCGAGTCAGTTTCG
>random_seq_7629
CTCAACGGATTGAACTTGATCCTTCCCCCGAAACT
>random_seq_7630
TAGATCTGCTGATGCTCAGTGACCCGTCATGCTAC
>random_seq_7631
GAGAGCGTATTGGCCTCGTCAACGGAGTCTCCGAC
>random_seq_7632
TGATTACTGGACCAATCCATTTGAACGATATCAAC
>random_seq_7633
CGAAGAGAGCGAAGCAAGGAACAAAAGCCTGGAAA
>random_seq_7634
TTCGGCACATTCTATTCCTGCGGAAAGTCTGGCCA
>random_seq_7635
ATAACACTGATGCACGTGCCTGCATCCGAGCGGGC
>random_seq_7636
CTTCACGCGGGGTATGCCCGGTATCTCCCGCACGT
>random_seq_7637
ATGGTGCAAGAAGTATTAACGGCAACCGGAGCTTA
>random_seq_7638
GCGTAGCCCACGCTCGAACTGACGATTCCATATGG
>random_seq_7639
CGCTCCGGCTCAGCTGCCACAGTTCACCGTCTTCT
>random_seq_7640
TGACGTTGTACCGAATCGTTGGGCCATTGCATGAA
>random_seq_7641
ATGAGCGGAGGGGACGCCGTGATTGGTTCGGCTAG
>random_seq_7642
CCCATTCTGGACGGGTCCGATGGGGCGTCCCGGAG
>random_seq_7643
AAGTCGTTAGTTCCGTCTGTACGTGCATCCAAGAA
>random_seq_7644
ATGTTAAGGACTGGGTCTATGCTGGATGTGAGTGC
>random_seq_7645
TACTATGGGAAAAAAAATAAGGTGGCCCGGTTCTC
>random_seq_7646
CAATCAAGGTTGTGCAAGATACTAAAAAACCCGGC
>random_seq_7647
ATGTCGAACGACTAAGCGCGAAGGTGTAACTCGGC
>random_seq_7648
AAAGCGTAGCTTAATAAGTAACTCTGCTACCTTAT
>random_seq_7649
CAATGATTGACGAAACGCCGAACGATGTAGGAGGT
>random_seq_7650
CCGACAGAGCGGCCAAAATAGGTGGATCCTGACAG
>random_seq_7651
AGCAGGTCGTTTTACTGTGAAGGCTGTAGGCCGAA
>random_seq_7652
CGAGTGCAGACTGCTCCTACCACTCTACGGTCGGT
>random_seq_7653
ACGACGATCGGAAGTATAAACAGTCTACGTCACTA
>random_seq_7654
TAAGTCAGTTTTTAGGTCTGCTGCACTAACAGGAT
>random_seq_7655
GTGGCTTTTTAAGGAGTCGGGCGAGAATTACATAT
>random_seq_7656
AGATCCAAGACCCTGCGCCCTCAAGCGGTCCGAGT
>random_seq_7657
CGCAGGCCGAGTAGGATTAGCTAACCACATAGTGG
>random_seq_7658
TACACGTCTGGGAACCCTCGATGTCTACAAAATGT
>random_seq_7659
CGTATAATCCCCTATTAATAATGCTGGGCATAGCC
>random_seq_7660
GGGATAGTACCGCGAACCTCGGATTTAATGACGAC
>random_seq_7661
ATCCATGGCTCAGTTAAAAAGATACGGAACGGCAA
>random_seq_7662
CTCCGAGTCCGAGCTCGCATACTCTCTGACTGCGT
>random_seq_7663
ATGACAATGACGAACAGAACCATGATCCAGAGACA
>random_seq_7664
ATCGTTAACATTTTCACCCGTATTTTGGATTGTTT
>random_seq_7665
TTACCTCGTAGACTTCCAGGCGAAGTCTTCATTTT
>random_seq_7666
CGACTGGCAACTATTTTTGTCTCTGGTGTACTCGC
>random_seq_7667
CGTCTGGCCAGCGGCTATGGAGGTACTACAAGCCC
>random_seq_7668
GCTTATTCCTGGCCTCCATTCGGAATTAAAGGAGC
>random_seq_7669
TTACACCCGAACCTGCATGTCAGAATCGCGCCTGT
>random_seq_7670
TAGCCTTGCCACACTAATTCTAGTAGTAGCTTACT
>random_seq_7671
GCACCAGACTCAATAAGCCTATGATTCCTTGACAC
>random_seq_7672
CTGGTACCGAACCCCACCAATTTACAGCCTCAATT
>random_seq_7673
TAGCGAGACTGGTACTTTCCCAATTGTTTAACTCA
>random_seq_7674
CGGACAGAACCGTTCTCTGTCAATTAAAGCTATTC
>random_seq_7675
CAAAGTCCCTAGCATGTACTACACGGGGACCTACG
>random_seq_7676
CCTTTGTGAGGGCTGTGCCCTTAAATAGCCGGACT
>random_seq_7677
TAACTACTAAGGATCTTATTTCGTGAAGTTTCCAT
>random_seq_7678
TATGATTGTACTTCGATACCACTGACTACAGAATG
>random_seq_7679
GTTCGAGGTTAGTACCACACTTGTTCCGCGCGTAA
>random_seq_7680
CTGCTGCGTACTCTCCCTGATAAGATACCGCTCGT
>random_seq_7681
GTCCTGGTTTGACTTCGAAAGGACCCCATAGTGGC
>random_seq_7682
CACGTGTAGCTAACCTCCAAACAGTCGTGAAATTC
>random_seq_7683
CGCGAACGTAGGAGTGTGCCTGTAGTCTGGTGACA
>random_seq_7684
GTCTTCGAATATATTAAGACTCTGTAAACTGCTCG
>random_seq_7685
GAGCTATGGTAAGAGGCCCCCGTAACTGATTAGTA
>random_seq_7686
AACCGACGTCAGGGGTGTGTAACTGAAAGGTCCGC
>random_seq_7687
TTAACCTGGATCAGGATTGGGCTGGTTCCTGCACA
>random_seq_7688
GTATTCGAAGACTTGTAATCAAACGCAAAAACATG
>random_seq_7689
GGACTTATGTGCACACCGCAGCGTCGATCGTGAGA
>random_seq_7690
GTGTACGTCCGCATTGAGTGACCTGCCAAAAGGTT
>random_seq_7691
AAAGGAAGCCCTCATCTCCCTTATAATTATATCTA
>random_seq_7692
ATAATCTGATCAGGCCATGTTAAAGGCGCCCATAT
>random_seq_7693
CCTAGCCGCTACCTTTCTCACAAGTAGTATTCCGG
>random_seq_7694
AATGAGTGAGAATGTATACTGTGTCGCGGGACTCT
>random_seq_7695
AGGTTAATAAGAAGGCCCAATTTGCCATGAGCAGG
>random_seq_7696
CTATTGATTGTTGCTTATTGCCCTTACAAATGGAC
>random_seq_7697
ACATTCGCGATTCCCAGTTTCTTGACGTCCACTCA
>random_seq_7698
ACCAGGATCCGAACGACTCGCTTAGTATTACGTTA
>random_seq_7699
TTTCAAGACCATAAGCTGCACTCCGTACCCTAGTG
>random_seq_7700
GGGCTAGTCCGTGCCGGCAATGAGCTTGCTCATCC
>random_seq_7701
TTGATCAAGTCAATTATTTGCGCCGTGTACGCGCT
>random_seq_7702
CCCGAAGACGTGTTAATAAGGAGATGCTGACGATC
>random_seq_7703
ACTAATGACTACAGATGCCTAATATTAGGCGTTAA
>random_seq_7704
CCACCCGTGGTTCCCGGCCGTTAGCGTGTAAAGCG
>random_seq_7705
GCGGTGCCTTAGGCGCACGCCTGGGCGTATTGAGT
>random_seq_7706
GAGCGGATCTCTCCGCCCTCATCCACGCCCTCTAT
>random_seq_7707
CACGTTATAGATACCGCATTTATTGATTATTCCTC
>random_seq_7708
CGGCAAAGCCGCTCCTTCCGGCGCAACCCTGCCGT
>random_seq_7709
CTCGTGCTGGGAGGCAAGCGTGCGAACGTAAAGGG
>random_seq_7710
GTTACTACTTTAATAGGCAGCCGTAGAACGCGGCC
>random_seq_7711
TTTACGATCAACCCTGTTGAGACGTTCATGACGCT
>random_seq_7712
ATAGCGGTGTCACATGCTGCGGCACCGACTCATTC
>random_seq_7713
AGGATCGCGACGGTGGCTTGTCTTGTGTCATTCAG
>random_seq_7714
TTTTCTGTCAGAGTCTGCCTAGTTCCTGATTAACG
>random_seq_7715
ATGAAACCCGGGAGAGTTAGTGGCGGGGGGCGGTG
>random_seq_7716
CGAGGTGTCTCTATGGCCTGTACTGGATGGAAGGT
>random_seq_7717
TTGCTATGACCATTAGACCGCAAAACAACTCCCTA
>random_seq_7718
CTACCGAACTGGCGGTTAACCTTTCACTAGGTCAT
>random_seq_7719
GCCAACCAATGACGCTGCCAGTCACTGAAACAACC
>random_seq_7720
GCTTAGGACGGCTTCAGGGAGGAACTTATGACGTT
>random_seq_7721
GACGTCGAACATAAACGGAGATCGCTGTGCTGATG
>random_seq_7722
GGCGCGCAGAGGTCGGGACAGCATGACATGTTCGT
>random_seq_7723
AGTATTGAAAGAGACCTTAGCACTAGTCTATATAG
>random_seq_7724
CGAGTCTCGTTCGCGCCGATACTCAGTTTCTTCGG
>random_seq_7725
CCGGATTGACTCAGACAGGGTGCCCGCACAGTAGC
>random_seq_7726
AGCGCATGGACTTTGATCCTGATCTATCCATAAGT
>random_seq_7727
ACAGCCCTGTGATCAGTGTAGTATTAAGAGAGAGA
>random_seq_7728
TTTCCGCAAACTTGGCCGAGCATGGGACTATTCGC
>random_seq_7729
AAATTAAGAACACAGCTATCTGAGGTACAGAGTGG
>random_seq_7730
ATTACCCCGTGGGGCTAGCCCGAGGTCATGATGAT
>random_seq_7731
TTTGAATCAGAATCGCCTCCCACATTAAGAATACG
>random_seq_7732
AGCTGCTGACTACTCGGAAAAGTTGTCACTTGCCG
>random_seq_7733
CCGACGCTTGCTGGAAAAAAGATCCTGCGTCAGCG
>random_seq_7734
CTAGCAGCCCAGGGAAGAAGTGTCAAGGTACGCGC
>random_seq_7735
CCTACGGCGTCGTAGTCGAGTCATAGAATCCTACC
>random_seq_7736
AAGAGCCTTCTCATCTTTTGGTCAGGCGCGAGAGA
>random_seq_7737
CGTGAACATTTGGTCCGTAACCTATAGACCTTACT
>random_seq_7738
ACGTCTCGGGCTTGCGTGCGAAACCGAGATGTGCC
>random_seq_7739
TGCACTACGACACACGAGAAGCCCGTACAGGCTAT
>random_seq_7740
GCGACTCTAAGGCTCGCCTGGACCGAACCGGGTTG
>random_seq_7741
CGCTGTAACGGTCCGGTCACTGGCAACGATGGTCT
>random_seq_7742
CTGAATGACGCCGACGATGCTATTTTTACCGGCGG
>random_seq_7743
TTACGCATATTGACGAGAAGTGCGGACAGCGAAAA
>random_seq_7744
CTCGGATGCAAGGCTCTCAGCCTCTCATGAATCCT
>random_seq_7745
ACGTATATTCCTCTTTCTAGGCCTCTGATGCGTCT
>random_seq_7746
TATTATAGTACAAAAGGCAGTGTAGTGCTTGTAGG
>random_seq_7747
CCACCGCACTTCTGGTCAGCGCTAATGCCAGAGGA
>random_seq_7748
CTGCGAATCGTGCGCTGGTACGATTGGTGATCCCG
>random_seq_7749
CACTAACCGGTAATGCTTTAGAAATGTTGATATGG
>random_seq_7750
ATAAACTGATCTCGCGATCGAGACTACAGACCGCG
>random_seq_7751
GCCGGATTTTAGATGATGGCTTATGTACCTAAGTA
>random_seq_7752
GGAAGTATGTCCTGGATTTTTAGGGCGCGTCATCG
>random_seq_7753
GTCCGTTAGCGAAATCATTCAGTTCATTCTCGCCC
>random_seq_7754
AGCAATTTTAATAGCCTCTGAATATGGAATTCTGA
>random_seq_7755
CTTGCTAATATTAATGCCCTCTATGCGGTCTTCAA
>random_seq_7756
TTGATACATCCTTGCTTAGAAGGAGGCTGTTCTCG
>random_seq_7757
TGTTAGATAAAAACCCCCAAACGGACTTCCGCCCG
>random_seq_7758
CAGCCCGAAGGCGGCGGCTGATAAGGCTAACGATT
>random_seq_7759
AGCTGACTACTAACACTGCGAAAAATGCGACAGGT
>random_seq_7760
CTGGAATCGTGGAAACGTGTTCCCTACCTGAAGTA
>random_seq_7761
ATGTGATTAACAGGCGGCGCGCGTGCGCACGTACG
>random_seq_7762
GCGAAGCGGGTTGGGTGACAGGCCTGATCTTCTCT
>random_seq_7763
GCTTAACATCGCAACAACCGTTCAAAACGGCTCGA
>random_seq_7764
CACGTGACATCTCGTTGCATGTTTTAGACTGGCAA
>random_seq_7765
ATCTTGCGATCAGCACGTAACTTCGAATAGGGGTT
>random_seq_7766
GCCTCACTTGTGAAGTCCGCCTTGGTAAAAGGGCG
>random_seq_7767
TAATCAGATCTGCGGCTTAGCCAGACTAAAGCTGA
>random_seq_7768
CGACGAGACCGTTCCGAACGTCTCAATAATATGTC
>random_seq_7769
CCTATATCGCTTTGCAGGTGCGGCAAAGTTTATAA
>random_seq_7770
GGGGACATTTTCCGCACTAAATAACCAGGATCGCG
>random_seq_7771
GATGAAGGCGCTAAACTGATTATGATTATACTGTC
>random_seq_7772
TGCGCTAATTCTCGATTACGGCGACTCGCTTCTGG
>random_seq_7773
CGGGTCGATGGTCTGGAAACTTAATAGTCGGTCAG
>random_seq_7774
GGCGGACCTGAGACGGCTGGCAGGAGACCGTCGCG
>random_seq_7775
GTTCATCTTTCAAATTATACTAATGAGTCGCTGCT
>random_seq_7776
GCTCTCGTTAATATTAATCATATCGGTCCAGCCAG
>random_seq_7777
GGGGTTGTCCCTCAATGGGATGGACGACCTAACAG
>random_seq_7778
TCCGCGTCTACTCGGGGTCGAATCTAAAAAGCAAA
>random_seq_7779
TTAATCCGTCTCGGGGTTATTCGAAGATGTACTTG
>random_seq_7780
TAAGAACACCCTTGACGCGACATTCAGGAGCTCTC
>random_seq_7781
AGGAGCCCCGTGGGATGCAAGAGGGGCCATTAGGC
>random_seq_7782
GAAAAGCACCGCAGAGGATAGTCGACGAGGATCCC
>random_seq_7783
ATGATAGAGATCGTCCGCACGCGGGAGGCTCGGAC
>random_seq_7784
TTTTTCTGGGTGTATCTCAGCTTGCTCGGCCCATT
>random_seq_7785
ATGTCTATGCTTCGTGCAACTCAGTTTAACACATA
>random_seq_7786
GGGTACAATTTTCAGGACAGTGCGATGTTGCCTGT
>random_seq_7787
CTTGATCAGTCCTTTAGCCGTCGCTTGCGAAATCT
>random_seq_7788
GTATAAGGATGGTTAGCAGCATGAGAGGCCGGGCC
>random_seq_7789
TGCACGAAATCGACCACCCACGACACCCTACTATC
>random_seq_7790
GAGGCTCTTGGGCGCCGTAGGAAGATCAGCCATCC
>random_seq_7791
AGGCAAGCATTCACGAACTCACACACCATTAGCGG
>random_seq_7792
TCAAGCCTATCGTTCCCTGGACTATTACCTTATAT
>random_seq_7793
AATTCCGATGAGGAGAGACCTAAGTTTGGTCAAAT
>random_seq_7794
AATCTCGCTAAATAATGTGATGTTCAGGGAATAGT
>random_seq_7795
GTCTGGTGAAGACAGAAGTACTTAGTAACAGCATA
>random_seq_7796
TGTTCCACCGGGCTTACTGTAACACCCAACCGTTT
>random_seq_7797
GAAGTTAGAAGGTCTGGGATCGAGTTTAAAATGGC
>random_seq_7798
AGCTCAGGGAGCGGTACAGACTCTTACATGTGATG
>random_seq_7799
GCGCTCCACTTACTCGCTTCTAGTATTCCTGGCGG
>random_seq_7800
CGTTTGACAATTGAAATTGCATACACTTGCAGTGA
>random_seq_7801
TGGAAACACGAGTATCTACGGTTCGTTGGCGTTAC
>random_seq_7802
CAGGGGCGAGCTGAACGATTTCAAGTAGTCTTTTG
>random_seq_7803
GCATGGATTTCGGGGTGCAACGCTAAGAAAACATA
>random_seq_7804
CTTTGCCGGGAAAGACAACGCGCGGACGCTCGACT
>random_seq_7805
CGCCGTCATGACCGCCTGGCCCCCGGACACACGCA
>random_seq_7806
CCTGAGGCGTGAACCAAGGTTTTGACCGTAACCCT
>random_seq_7807
TGTCTAGCGTATTAATATTATAAAAGCTTGAGTTG
>random_seq_7808
TCACACATCAAATTTGAGCCAGTTAGGATGTTCTC
>random_seq_7809
CTAATCACGCCAGGGACGAGGGACGGACTATCGGT
>random_seq_7810
TCTAGCCAATGGTTTTTACCTGCCTTAGTCCTCAT
>random_seq_7811
ACGCCCCACTCACGTCAAACACGATCGGATTTCGT
>random_seq_7812
CATGTCACGCTTGCGCCTGAAAAGTTATAAACTGC
>random_seq_7813
GAATGCAATGAATGAAGGCCATCGGGACAACGGCT
>random_seq_7814
CATACCATTGTCATGGGGTATGCAGACGACGGCCG
>random_seq_7815
TTTGGTGCAGAGGTTCAAGTGTGGGGGACTACATA
>random_seq_7816
CGAGTCTTCGGGCATTAAGATATCATTTCCATGCC
>random_seq_7817
AATAGGACCGCTATATGTGCGCGGTACGTCCTGTC
>random_seq_7818
AAGGCCTAAGGTGGTGCTAGCATACGCATGTCTGA
>random_seq_7819
TAAGGCGCAGGGAAGGTAGGCTGCGAACTAAACAG
>random_seq_7820
AAATGCTGCAGCATTTATTGGAATGAATAATAACA
>random_seq_7821
CGTAAGTCGGTGCAAACATCTCCCCAGCCACAAAG
>random_seq_7822
TCTCGCACTACAGTTTTAGCAAAGCCAGGGGGTTG
>random_seq_7823
TACAGTTCATAGGCAAGTTCTCATGAAGGACACGG
>random_seq_7824
CCCACTTGTACGAATTGCAAATGTGCACGAAGGAT
>random_seq_7825
CAGGCCTGCTACCAGTTTGGATGCTGAGCTGAACC
>random_seq_7826
CAATAGAGGCGCGGTGCCAGCTTCAGCCATTAGGG
>random_seq_7827
TACTGCGCCGGTACTCCCGACCTGGCGTATATAAG
>random_seq_7828
CCCACATCTCTCGCAGATACGCCTCGAGAGGACCA
>random_seq_7829
CATAGGGGGTCGCATATCACAAGGTGAATTGGACC
>random_seq_7830
ACCTGCACCGCCATTTAGTGCCTGCGCAAGAGTAT
>random_seq_7831
GCCTCGCGAAGGACTTCTCGACAGGCTATGCGCGC
>random_seq_7832
TCGTTATCGGTCACCTGCTCCGTGAGAATAGGAAT
>random_seq_7833
AGTGAGAGCCGGCCACTCCCATGAAGTAAGATCCT
>random_seq_7834
CTACCCTTACAGGTTCAATCAGGTCTCCGAGCTAG
>random_seq_7835
ACTTACACACACAGTGCATGATTAAGTCAAGTCCC
>random_seq_7836
TTTCTTACTACGACGCGCCACAGCTCTTGTGTCAG
>random_seq_7837
[truncated: 244,996 more chars]
