# Supplementary material for: CRF: detection of CRISPR arrays using random forest
Source: PeerJ. 2017 Apr 25;5:e3219. doi: 10.7717/peerj.3219 (PMC5407274; doi:10.7717/peerj.3219)
Supplement: Data S1 [file peerj-05-3219-s001.zip › raw_data_for_random_forest/README.txt]

These two files contain the sequences data that used for training and testing
of the random forest classifier. 

The "repeat.txt" file contain 11407 CRISPR repeat sequences that downloaded from 
CRISPRdb.

The "random.txt" file contain  12000 random sequences that generated by 1st order
Markov model.

For training, we randomly selected 80% sequences from each file that used 
as training data set.

For testing, the remaining 20% sequences that not used as training data were 
used as testing data set.
