# Supplementary material for: CRF: detection of CRISPR arrays using random forest
Source: PeerJ. 2017 Apr 25;5:e3219. doi: 10.7717/peerj.3219 (PMC5407274; doi:10.7717/peerj.3219)
Supplement: Data S1 [file peerj-05-3219-s001.zip › raw_data_for_random_forest/repeat.txt]

>NC_011035_9_repeats_1
GGATTCCCGCTTTCGCGGGAATGATG
>NC_011035_9_repeats_2
GGATTCCCACTTTCGTGGGAATGACG
>NC_011035_9_repeats_3
GGATTCCCGCTTTTGCGGGAATGACG
>NC_011035_9_repeats_4
GGATTCCCGCTTTCGCGGGAATGACG
>NC_011035_9_repeats_5
AGATTCCCACTTCCCTGGGAATGACG
>NC_017030_22_repeats_1
AAACCTGTCCGACTGTCCGACAGGTT
>NC_012892_5_repeats_1
CGGTTTATCCCCGCTAGCACGGGGAACAC
>NC_012892_5_repeats_2
TGGTTTATCCCCGCTGGCGCGGGGAACTC
>NC_012892_5_repeats_3
CGGTTTATCCCCGCTGGCGCGGGGAACAC
>NC_017634_3_repeats_1
GTTCACTGCCGTACAGGCAGCTTAGAAA
>NC_017634_3_repeats_2
GTTCACTGCCGTACAGGCAGTCTTCAAA
>NC_017178_7_repeats_1
ATTAATGGTAAACATTTTTATTTT
>NC_017178_7_repeats_2
ATTGATGGTAAAAGATACTACTTT
>NC_017178_7_repeats_3
TTGAATGGCAAAAAATATTATTTT
>NC_017178_7_repeats_4
ATTGATAGTAAAAAATATTACTTT
>NC_017178_7_repeats_5
ATTGATGGTGAAAAATATTACTTT
>NC_020887_8_repeats_1
GTTTCAATTCCTTATAGTTAAGCTTAAGAC
>NC_020887_8_repeats_2
ATTACAATTCCTTGTAGGTAAATTTCTCTA
>NC_020887_8_repeats_3
GTTTCAATTCCTTATAGGTAGGCTTTAAAC
>NC_014408_3_repeats_1
GTTAAAATCAGACCAAAATGGGATTGAAAT
>NC_021042_2_repeats_1
GTCGCCCTCCTCACGGAGGGCGTGGATAGAAAT
>NC_021042_2_repeats_2
GTCACCCTCCTCGCGGAGGGCGTGGATAGAAAT
>NC_021042_2_repeats_3
GTCGCCCTCCTCGCGGAGGGCGTGGATAGAAAT
>NC_009953_3_repeats_1
GTCCTCCCCACGCACGTGGGGGTGCTCCG
>NC_013411_6_repeats_1
GTTTTTATCGTGCCTATGAGGGATTGAAAC
>NC_013411_6_repeats_2
GTTTTTATCGTACCTATGAGGGATTGAAAC
>NC_018221_1_repeats_1
GTTTTAGAGTCATGTTGTTTAGTTTTCGCAGATACG
>NC_018221_1_repeats_2
GTTTTAGAGTCATGTTGTTTAGAATGGTACCAAAAC
>NC_011415_4_repeats_1
TGGTTTATCCCCGCTGGCGCGGGGAACGC
>NC_011415_4_repeats_2
CGGTTTATCCCCGCTGGCGCGGGGAACTC
>NC_003198_1_repeats_1
CGGTTTATCCCCGCTGGCGCGGGGAACAC
>NC_003198_1_repeats_2
CGGTTTATCCCCGCTGGCGCGGGGATCGG
>NC_003198_1_repeats_3
GTGTTTATCCCCGCTGGCGCGGGGAACAC
>NC_015589_12_repeats_1
GTTTCTAGCTTACCTATAAGGATTTGAAAC
>NC_015589_12_repeats_2
GTTTCCAGCTTACCTATAAGGATTTGAAAC
>NC_017175_15_repeats_1
TTTCTTTTACAGCTTCTAAACATATA
>NC_017175_15_repeats_2
CTTTTTTTACAGCTTCTAAACATATA
>NC_017175_15_repeats_3
TCTGTTTTACTGCTTCTATACATATT
>NC_017175_15_repeats_4
TTCTTTTTACTGCTTCCATACATATT
>NC_016934_7_repeats_1
GTTTCCGTCCCCTCTCGGGGTTTTGGGTCTGACGAC
>NC_016934_7_repeats_2
GTTTCCGTCCCCTCTCGGGGTTTTTGGGTCTGACGA
>NC_017574_1_repeats_1
GTATTCCCCGCTCAGGCGGGGATGTGCCG
>NC_017574_1_repeats_2
GCGTCCCCCGCATGTGCGGGGATCAGCCT
>NC_017574_1_repeats_3
GTGTTCCCCGCGTGGGCGGGGATGAACCG
>NC_017574_1_repeats_4
GTGTTCCCCGCGTAGGTGGGGATGAACCG
>NC_017574_1_repeats_5
GTGTTCTCCGCGTGGGCGGGGATGAACCG
>NC_017574_1_repeats_6
GTGTTCCCCGCGCGGGCGGGGATGAACCG
>NC_017574_1_repeats_7
GTGTTCCCTGCGTGGGCGGGGATGAACCG
>NC_014721_6_repeats_1
GTTTGTAGCCTTCCCGTTGGGGATTGAAAC
>NC_014721_6_repeats_2
GTTTGTAGCCTTCCCGTTGGGGATTGAAAT
>NC_014721_6_repeats_3
GTTTGTAGCCTCCCCTTTGGGGATTGAAAC
>NC_014721_6_repeats_4
GTTTGTAGCCTCCCCGTTGGGGATTGAAAC
>NC_014721_6_repeats_5
CTTTGTAGCCTTCCCGTTGGGGATTGAAAC
>NC_014721_6_repeats_6
GTTTGTAGCCTTCCCGTTGGGGATTGAGGT
>NC_020449_8_repeats_1
CGAGGGGTTTACACACCCATCGCTATTATCGTGTCGCCCT
>NC_020449_8_repeats_2
CGAGGGGTTTACACACCCATCGTTATCATTGTGTCGCCCT
>NC_020449_8_repeats_3
CGAGGGGTTTACACACCCATCGCTATCATTGTGTCGCCCT
>NC_020449_8_repeats_4
CGAGGGGTTTACACACCCATCGCTATTATTGTGTCGCCCT
>NC_020449_8_repeats_5
CGAGGGGTTTACACACCCATCGCTATAAAAGTGTCGCCCT
>NC_017941_7_repeats_1
GCTTCAACCCAACTAGGGTTCGTCTGTAAC
>NC_023151_3_repeats_1
ATTTCTGTGCCTCTAAGGATGCATTGAGAC
>NC_023151_3_repeats_2
GTTTCCATACCTCTAAGGAATTATTGAAAC
>NC_014377_4_repeats_1
GTTTTTAGCCTACCTATAAGGGATTGAAAC
>NC_021041_7_repeats_1
ATTCAAATACAACATTTGTTAAAGTTAAAT
>NC_019729_41_repeats_1
GTTTCAATCCCTAATAGGGTTTTAGTTTGATTGCGGC
>NC_019729_41_repeats_2
CAAAAAATCCCTGATAGGGTTTTAGTTTAATTGCGGG
>NC_017584_1_repeats_1
GGCGGGCATCCCCGCGTATGCGGGGAACAG
>NC_017584_1_repeats_2
CCGGTTCATCCCCGCGTATGCGGGGAACAG
>NC_013947_8_repeats_1
GTGGCGCTGGAGCATCCGCTCCAGCGAGGATCGCAACA
>NC_013947_8_repeats_2
GTGGCGCTGGAGCACCCACTCCAGCGAGGATCGCAACA
>NC_013947_8_repeats_3
GTGGCGCTGGAGCACCAGCTCCAGCTCCAGCTCCAGCT
>NC_013947_8_repeats_4
GTGGCGCTGGAGCACCAGCTCCAGCGAGGATCGCAACA
>NC_013947_8_repeats_5
GTGGCGCTGGAGCACCCACTCCAGCGAGGATCGCAACG
>NC_013947_8_repeats_6
GTGGCGCTGGAGCATCCGCCCCAGCGAGGATCGCAACA
>NC_013947_8_repeats_7
GTGGCGCTGGAGCACCAGCTCCAGCGAGGATCGCAACC
>NC_013947_8_repeats_8
GTGGCGCTGGAGCACCACCTCCAGCGAGGATCGCAACT
>NC_013947_8_repeats_9
GTGGCGCTGGAGCACCAGCTCCAGCGAGGATCGCAACG
>NC_017093_11_repeats_1
GCCGTAGCCCAAGCAGGTTCCCGGG
>NC_017093_11_repeats_2
GCCGTAGCTCAGGCATGTGATCAAG
>NC_017093_11_repeats_3
GCCGTAGCTCACGCAGGTTCCCGGG
>NC_017093_11_repeats_4
GCCGTAGCTCAGACATGTGATCAAG
>NC_006300_5_repeats_1
GTTTCAATCCCTTTAAGACAGGGCAAGGTCTTTCGAT
>NC_006300_5_repeats_2
AAAATAAGCCCTTTAAGACAGGGCAAGGTCTTCCGAC
>NC_006300_5_repeats_3
GTTTCAATCCCTTTAAGACAGGGCAAGGTCTTTCGAC
>NC_012589_2_repeats_1
CTTCCAATCCCTTTGAGGATTTATC
>NC_012589_2_repeats_2
CTCTTAATCCCTATAGAGATTTATC
>NC_012589_2_repeats_3
CTTTCAATCCCTTTTGGGATTTATC
>NC_018492_2_repeats_1
TTTAAACGAATCGATAGATATTTAGCAAT
>NC_018492_2_repeats_2
TTAAAACATAACGATAGATGTATTGAAAT
>NC_018492_2_repeats_3
TTAAAACATAACAATAGATGTATTGAAAT
>NC_018524_31_repeats_1
GTGAGCCCCATGCACGTGGGGATGGACCG
>NC_018524_31_repeats_2
GTGAGCCCCACGCACGTGGGGATGGACCG
>NC_018524_31_repeats_3
GTGAGCCCCACGCATGTGGGGATGGACCA
>NC_011837_4_repeats_1
ATTTAAATACAATCCTTGTTAAAGTTCAAC
>NC_003106_2_repeats_1
GATGAATCCAAAAAGGAATTAAAAG
>NC_003106_2_repeats_2
GATGAATCCCAAAAGGAATTGAAAG
>NC_003106_2_repeats_3
GATGATTCTCAAAAGGAATTGATAA
>NC_003106_2_repeats_4
GATGAATCCAAAAAGGAATTGAAAG
>NC_003106_2_repeats_5
GATGAATCCCAAAAGGAATTGAAGG
>NC_004605_2_repeats_1
GTGAACTGCCGAATAGGTAGCTGATAAT
>NC_004605_2_repeats_2
GTGAACTGCCGCATAGGTAGAGAGAATC
>NC_014720_5_repeats_1
GTTTGTAGCCTCCCCTTTGGGGATTGAGGA
>NC_014720_5_repeats_2
GTTTGTAGCCTCCCCTTTGGGGATTGAAAC
>NC_013158_1_repeats_1
GCTTCAACCCCACGAGGGTCCGTCTGAAAC
>NC_013158_1_repeats_2
GTTTCAACCCCACAAGGGTCCGTCTGAAAC
>NC_019689_5_repeats_1
CTCTCTATTTATTAGAGAAATTAGTTGAATGGAAAC
>NC_013421_5_repeats_1
GTTCACTGCCGTACAGGCAGCTTAGAAA
>NC_013421_5_repeats_2
GTTCACTGCCGTGCAGGCAGTTCAGTGT
>NC_013421_5_repeats_3
GTTCACTGCCGTATAGGCAGCTTAGAAA
>NC_014205_5_repeats_1
CTTTCAATTTTTCTAAATTGTTTC
>NC_014374_7_repeats_1
GTTTCAACACCATTCCTTGGTTTC
>NC_014374_7_repeats_2
GTTTCAATAAAGTTTCACGGTTTA
>NC_014374_7_repeats_3
GTTTCAACACCATCAGATGGTTTC
>NC_014374_7_repeats_4
TTTTCAGCGCCATCTTGTGGTTTC
>NC_008609_2_repeats_1
TACTTCATCCCCGCGCATGCGGGGAACAC
>NC_008609_2_repeats_2
CGGTTCATCCCCGCGCATGCGGGGAACAC
>NC_008609_2_repeats_3
AGGTTCATCCCCGCGCATGCGGGGAACAC
>NC_008609_2_repeats_4
GGGTTCATCCCCGCGCATGCGGGGAACAC
>NC_014650_3_repeats_1
GTTTGTATCTTACCTATGAGGAATTGAAAC
>NC_014650_3_repeats_2
GTTTGTATCTTACCTATGAGGAATTGAAAT
>NC_014650_3_repeats_3
GTTTGTATCTTACCTATGAGAAGTTGAAAC
>NC_015500_14_repeats_1
GCTTCACCTCATGCTCCCGTGAAGGGAGCGAC
>NC_015500_14_repeats_2
GTTTCAATCCACGCTCCCGTGAAGGGAGCGAC
>NC_015500_14_repeats_3
GTTTCAATCCATGCTCCCGTGAAGGGAGCGAC
>NC_017174_12_repeats_1
CTTTACATACCACTTAGTTAATATAAAAT
>NC_017174_12_repeats_2
CTTTACATACCACTTAGTTAATATAAAAC
>NC_017174_12_repeats_3
ATTTAGATATGATTTAGTTAATATAAAAC
>NC_014152_5_repeats_1
TTTTCAATCCCTTATAGGTAGGCTAAAAAC
>NC_014152_5_repeats_2
GTTTCAATCCCTTATAGGTAGGCTAAAAAC
>NC_014152_5_repeats_3
GTTTCAATCCCTCATAGGTAGGCTAAAAAC
>NC_019773_1_repeats_1
GTTTCCATCCCCTTGCGGGGAAGTGGTTTTGTAAAG
>NC_018142_5_repeats_1
GTCGCAATGGAGCCTGGCCTTTGAGGTCAGGAAAAG
>NC_018142_5_repeats_2
GTCGCAATGGGGCCTGACCTTTGAGGTCAGGAAAAG
>NC_018142_5_repeats_3
AAGTATGTAGAACCTGATCTTTGAGATCAGGAAAAT
>NC_018142_5_repeats_4
GTCGCAATGGAGCCTGACCTTTGAGGTCAGGAAAAC
>NC_018142_5_repeats_5
GTCGCAATGGAGCCTGACCTTTGAGGTCAGGGAAAG
>NC_018142_5_repeats_6
GTCGCAATGGAGCCTGACCTTTGAGGTCAGGAAAAG
>NC_007643_6_repeats_1
ACTCTACCATGGCGGTGTGGGACGGGGCCATGGAAC
>NC_007643_6_repeats_2
ACTCTACCATGGCGGTGTGGGACGGGACCATGGTCA
>NC_017584_7_repeats_1
GTCGCCCCCTTCACGGGGGCGTGGATCGAAAC
>NC_014374_1_repeats_1
GTTTCAACGCCATTCCTTGGTTTC
>NC_014374_1_repeats_2
GTTTCAACACCATTCCTTGGTTTC
>NC_015970_6_repeats_1
GTCGTAATCCCCTTTTCATCGGGTCAAGTCTTCGGAC
>NC_015970_6_repeats_2
GTCGTAATCCCCTTTTCATCGGGTCAAGTTTTCGGAC
>NC_017101_1_repeats_1
GTGTTCCCCGCACACGCGGGGATGAACCA
>NC_017101_1_repeats_2
GTGTTCCCCGCACACGCGGGGATGAACCG
>NC_007333_16_repeats_1
AGGTCCATCCCCACGTGCGTGGGGCTCAC
>NC_007333_16_repeats_2
CGGTCCATCCCCACGTGCGTGGGGCTCAC
>NC_007333_16_repeats_3
TGGTCCATCCCCACGTGCGTGGGGCTCAC
>NC_007333_16_repeats_4
GGGTCCATCCCCACGTGCGTGGGGCTCAC
>NC_013949_1_repeats_1
GTTTTAGCCACTTCATAAATATGTTTATGCTAAAAT
>NC_017459_2_repeats_1
CTTTCAGATGAACCCTTGTCGGGTTGAACT
>NC_017459_2_repeats_2
GTTTCAGATGAACCCTTGTTGGGTTGAAGT
>NC_017459_2_repeats_3
ATTTCAGATAGAGCTTTGTCGGGCTAAAGC
>NC_019703_3_repeats_1
GCTTCAAAGGGGCCGCATTTTGAGATTGCGGTGAGAC
>NC_019703_3_repeats_2
GCTTCAAAGGGGCCGCATCTTGAAAATGAGGTGAGAC
>NC_019703_3_repeats_3
GCTTCAAAGGGGCCGCATCTTGAGATTGCGGTGAGAC
>NC_019703_3_repeats_4
TCTTCAAAGGGGCCGCATCTTGAGAATGCAGTGAGAC
>NC_019703_3_repeats_5
CGTCTAAAGGGGCCGCATTTTGAGATTGCGGTGAGAC
>NC_019703_3_repeats_6
TCTTCAAAGGGGCCGCATCTTGAGAATGCGGTGAGAC
>NC_019703_3_repeats_7
GCTTCAAAGGGGCCGCATCTTGAGAGTGCGGTGAGAG
>NC_019703_3_repeats_8
GCTTCAAAGGGGCCGCATCTTGAGAATGCGGTGAGAC
>NC_020245_4_repeats_1
GTTTCCGTCCTCTCTCGGGGTTTTGGGTCTGACGAC
>NC_020245_4_repeats_2
GTTTCCGTCCCCTCTCGGGGTTTTGGGTCTGATCCG
>NC_020245_4_repeats_3
CATGCCGGGGCGGTTCAGGGTTTTGGGTCTGACGAC
>NC_020245_4_repeats_4
GTTTCCGTCCCCTCTCGGGGTTTTGGGTCTGACGAC
>NC_017448_9_repeats_1
CCCTGAAAAGCATTCCTCTCGCAAGAGAGATCTTTTT
>NC_017448_9_repeats_2
TGTAAGACACTTTAACTCTCGCAAGAGAGATTAAGAC
>NC_017059_6_repeats_1
AGGTTCATCCCTGCGCATGCAGGGGATAC
>NC_017059_6_repeats_2
GGGTTCATCCCTGCGCATGCAGGGGATAC
>NC_017059_6_repeats_3
CGGTTCATCCCTGCGCATGCAGGGGATAC
>NC_017861_1_repeats_1
GTTGTATTTACCAATGCAAAGATACTAATTTTAAAGCTAATCACAAC
>NC_017861_1_repeats_2
GTTGTATTTACCAATGCAAAGATACCAATTCTAAAGCAATCACAACT
>NC_017861_1_repeats_3
GTTGTATTTGCCAATGCAAAGATACTAATTTTAAAGCTAATCACAAC
>NC_013974_17_repeats_1
TTTTATATACTGCTTTATTAATATAAAAT
>NC_013974_17_repeats_2
ATTTAGATATGATTTAGTTAATATAAGGT
>NC_009767_57_repeats_1
CCTGAACTCTCCCGCGTGCGGGGGG
>NC_009767_57_repeats_2
CCTGAACCCTCCCGCGCGCGGGGGG
>NC_015416_3_repeats_1
GTTTCAATCCTTGTTTTCGTGGAACTTGCTCTTGATG
>NC_021058_6_repeats_1
ATAACCACGGAAAGAAACGTATAA
>NC_021058_6_repeats_2
GTAACAACACAAAGAAACTAAAAC
>NC_010468_5_repeats_1
CATTTTATCTGTCTGTACGGCAGTGAAC
>NC_010468_5_repeats_2
TTTCTAAGCTGCCTGTACGGCAGTGAAC
>NC_016751_1_repeats_1
CTTTCTACAGTACCTATAAGGAATTGAAAT
>NC_014220_2_repeats_1
GTTTCAATCCCACTATGGTTCGATTGGATC
>NC_014220_2_repeats_2
GTTTCAGTCCCACTATGGTTCGATTGGATC
>NC_014721_14_repeats_1
GTTTGTAGCCTGCCCTTTGGGGATTGAGGTGT
>NC_000909_10_repeats_1
GTTAAAATCAGACCTCTTGGAGGATGGAAA
>NC_000909_10_repeats_2
ATTAAAATAAGACCTCTTGGAGGCTAACAA
>NC_013156_3_repeats_1
AGTTTCTTACCTAGACGGTCTGATTTTAAC
>NC_013156_3_repeats_2
GTTTCCATACCGAGACGGTCTGATTTTAAC
>NC_019952_5_repeats_1
GCCTCAATGGTGTCCGGCCAAAATGACCGGATTAAT
>NC_019740_6_repeats_1
GTTTCAGTCCCCTTGCGGGGATTAAGTTCGTG
>NC_019740_6_repeats_2
GTTTCAGTCCCCTTACGGGGATTAAGTTCGTG
>NC_013440_12_repeats_1
GTTTCCACGACCCAACAGTCGTGGCCTCATTGAAGC
>NC_013440_12_repeats_2
GTTTCCACTACCCAACAGTCGTGGCCTCATTGAAGC
>NC_013440_12_repeats_3
GTTTCCACGACCCAACAGTCGTGGCCTCCTGTCGTC
>NC_007775_1_repeats_1
CGGTTCACCCCCACGGGTGTGGGGACAAC
>NC_007775_1_repeats_2
TGGTTCACCCCCACGGGTGTGGGGACAAC
>NC_007643_5_repeats_1
GGTTCCCCCGCACTCGTGGGGATAGACCG
>NC_007643_5_repeats_2
GGTTCCCCCGCACTCGTGGGGATAGACCC
>NC_007643_5_repeats_3
GGTTCCCCCACACCCGTGGGGATAGACCC
>NC_007643_5_repeats_4
GGTTCCCCCACACCCGTGGGGATAGACCG
>NC_007643_5_repeats_5
GGTTCCCCCGCACTCGTGGGGATAGACCT
>NC_007643_5_repeats_6
GGTTCCCCCGCACTCGTGGGGATAGACCA
>NC_019940_4_repeats_1
GCTTCAATGAGGCTACGGCTATTCGTCGCGGAATTC
>NC_019940_4_repeats_2
GCTTCAATGAGGCCGCGGCTATTCGCCGCGGAATTC
>NC_019940_4_repeats_3
CACGTAATAGGGCCGCGGCTATTCGCCGCGGAATTC
>NC_011831_3_repeats_1
CTTTCAGTGCTCTACCGTGAGCCGAAAGTATTGAAAG
>NC_011831_3_repeats_2
GTTTCAGTGCTCTACCGTGAGCCGAAAGTATTGAAAG
>NC_011831_3_repeats_3
ATTTCAGTGCTCTACCGTGAGCCGAAAGTATTGAAAG
>NC_006582_10_repeats_1
AGTTTATGCGACGCACTCACATAGAGTGCGAC
>NC_006582_10_repeats_2
ATTTCAATCCACGCACCCACAAAGAGTGCGAC
>NC_006582_10_repeats_3
ATTTCAATCCACGTACCCACAAAGAGTGCGAC
>NC_015672_1_repeats_1
TTTTCCTCCCCAGAATTGGGAACTAAAAC
>NC_015672_1_repeats_2
CTTTAAATCCCAGAATTGGGAACTAAAAC
>NC_022780_1_repeats_1
GTTTCAGAAGAATGTTAAATCAATAAGTTCAAGTAC
>NC_022780_1_repeats_2
GTTTCAGAAGAGTGTTAAATCAATAAGTTCAAGTAC
>NC_022780_1_repeats_3
GTTTCAGAAGAGTGTTAAATCAGTAAGCCTAAAATT
>NC_006582_4_repeats_1
ATTTCAATCCACGCACTCACCAAAGAGTGCGA
>NC_006582_4_repeats_2
ATTTCAATCCACGCACTCACAAAGAGTGCGAC
>NC_017175_12_repeats_1
ATTTTAAGTCCATATAGTTAATATAAAAC
>NC_017175_12_repeats_2
ATTTACATTCCATATAGTTAATATAAAAC
>NC_010730_6_repeats_1
GGTTACATCTGAACCGTGTGGGTTATAAAG
>NC_010730_6_repeats_2
CGTTATATCTGAACCGTGCAGGTTATAAAG
>NC_000853_7_repeats_1
GTTTCCATACCTCTAAGGAAGTATTGAAAC
>NC_009953_4_repeats_1
GGCCTCCCCACGCACGTGGGGGTGCTCCG
>NC_009953_4_repeats_2
GTCCTCCCCACGCACGTGGGGGTGCTCCG
>NC_009953_4_repeats_3
GTCCTCCCCACGCACGGGGGTGCTCCGTC
>NC_012785_1_repeats_1
GTTTCCATACCACTATGGTTCTTTCCAAAC
>NC_012785_1_repeats_2
CGCACCATACCACATTGGTTCTTTCCAAAC
>NC_012785_1_repeats_3
GTTTCCATACCACATTGGTTCTTTCCAAGC
>NC_005090_1_repeats_1
GTTATAGCCGCCTACTCAGCCATTCCTCGCTATAAT
>NC_012214_5_repeats_1
TTTTACTGCTGAACAAGCAGCTTAGAAA
>NC_012214_5_repeats_2
TTTCACTGCCGTGCAGGCAGTTATAAAT
>NC_015958_3_repeats_1
CTTTCAATTCCTTATAGGTAGGCTAAAAAC
>NC_015958_3_repeats_2
CACTATTTTCAGGATAGGTAGGCTAAAAAC
>NC_014029_4_repeats_1
GTTCACTGCCGCACAGGCAGCTTATAGA
>NC_014029_4_repeats_2
GTTCACTGCCGCACAGGCAGCTTAGAAA
>NC_020246_1_repeats_1
GTTTTAGTTTCTTGTCGTTATTAC
>NC_020246_1_repeats_2
GTTTTAGTTTCTTGTCGTTATTGC
>NC_004350_1_repeats_1
GTTTTGGAACCATTCGAAACAACACAGCTCTAAAAC
>NC_014961_3_repeats_1
GCCTCAATGTAAAGGGGATTGAAAG
>NC_014961_3_repeats_2
GCCTCAATGTAAAGAGGATTGAAAG
>NC_014915_2_repeats_1
GTTTTTATCGTACCTATGAGGGATTGAAAC
>NC_018524_19_repeats_1
CCTGAGCCCCACGCACGTGGGGATGGACCGTCCA
>NC_018524_19_repeats_2
CCTGAGCCCCACGCACGTGGGGATGGGCCCTTCA
>NC_018524_19_repeats_3
CCTGAGCCCCGCGCACGCGGGGATGGACCGGGCG
>NC_018524_19_repeats_4
CCTGAGCCCCACGCACGTGGGGATGGACCTTCCA
>NC_000909_13_repeats_1
GTTAAAATCAGACCTCTTTGAGGATGGAAAT
>NC_000909_13_repeats_2
GTTAAAATCAGACCTCTTGGAGGATGGAAAC
>NC_000909_13_repeats_3
GTTAAAATCAGACCTCTTGGAGGATGGAAAT
>NC_017528_7_repeats_1
GTTTCCGTCCCCTCTCGGGTTTTGGGTCTGATCCGC
>NC_017528_7_repeats_2
GTTTCCGTCCCCTCTCGGGGTTTTGGGCTGAAGAGG
>NC_017528_7_repeats_3
GTTTCCGTCCCCTCTCGGGGTTTTGGGTCTGACGAC
>NC_017528_7_repeats_4
CATGCCGGGGCGGTTCAGGGTTTTGGGTCTGACGAC
>NC_015518_6_repeats_1
GTTGAAATAAGGAAGAACTAAAAG
>NC_015518_6_repeats_2
GTTGAAATAAGGAAGAACTGAAAG
>NC_015518_6_repeats_3
GTTGAAATAAGGAAGAACAAAGGC
>NC_017461_1_repeats_1
GAATCTCTCAGATAGAATTGAAAG
>NC_015847_3_repeats_1
CTAAAAGAATAACTTGCAAAATAACAAGCATTGAAAC
>NC_015757_2_repeats_1
GTTTCAATTCCTCATAGGTAGGCTATAAACC
>NC_015757_2_repeats_2
GTTTCAATTCCTCATAGGTAGGCTATAAACT
>NC_015757_2_repeats_3
GTTTCAATTCCTCATAGGTAGGCTATAAACG
>NC_017173_13_repeats_1
TTTCCATCTATTTTTTGAGAACCAGT
>NC_017173_13_repeats_2
TTTCCATCTATTACTTTCCATCCAGA
>NC_017173_13_repeats_3
TTACCATCTATTTCTTGCCATCCTGT
>NC_017173_13_repeats_4
TTTCCATTCTTTTCTTGCCATCCTGT
>NC_017173_13_repeats_5
TTACCATCTATTTGTTGCCATCCTGT
>NC_013852_1_repeats_1
GTTCGGCACTGAGACCCGAATTGAGGGGATTAAACC
>NC_013852_1_repeats_2
GTTCGGCACTGAGACCCGAATTGAGGGGATTAAGAC
>NC_015565_1_repeats_1
GTCGCGCCCCACACGGGCGCGTGGATTGAAAC
>NC_015913_1_repeats_1
GTCGCACCTCACGCAGGTGCGTGGATTGAAAT
>NC_015913_1_repeats_2
GTCGCACCTCACGTAGGTGCGTGGATTGAAGG
>NC_010816_5_repeats_1
CAAGCTTATCAAGAAGGGTGAATGCTAATTCCCAGC
>NC_010816_5_repeats_2
CAAGCTTATCAAGAAGGGTGAATGCTAATTTTGAAT
>NC_021738_2_repeats_1
GTTTCAATACACAGCCACGCGTAGGTGGCTGC
>NC_021738_2_repeats_2
GTTTCAATTCACAGCCACGCGTAGGTGGCTGC
>NC_009698_6_repeats_1
GCTTAAATACATCTTATGTTATTGTTCAAC
>NC_009698_6_repeats_2
ATTTAAATACATCTCATGTTAATGTTCAAC
>NC_022571_4_repeats_1
ATTTAAATACATGTCATGTTAATGTTAATC
>NC_022571_4_repeats_2
ATTTAAATACATCTCATGTTAATGTTAATC
>NC_002663_5_repeats_1
GTTAACTGCCGTGTAGGCAGCTTAGAAA
>NC_002663_5_repeats_2
GTTAACTGCCGTATAGGCAGTTTCAATT
>NC_013204_2_repeats_1
ATCCACGCGCCCTGCATGGGGGTGCGAC
>NC_013204_2_repeats_2
ATCCACGCGCCCTGCATGAGGGTGCGAC
>NC_013204_2_repeats_3
ATCCCCGCGCCCTGCATGAGGATGCGAC
>NC_013204_2_repeats_4
ATCCCCGCACCTTTCATGAGGGTGCGAC
>NC_012030_4_repeats_1
GTCGAGACGGCCAGAAAACCCAATACAGGACTGAAAC
>NC_012030_4_repeats_2
GTCGAGACAACCAGAAAATCCACGATGGAATTGAAAC
>NC_012030_4_repeats_3
GTCGAGACACTCAGAAAACCCAGCACGGGATTGAAAC
>NC_012030_4_repeats_4
GTCGAGGCACCCAAAAAATCTACAACGGAATTGAATC
>NC_012030_4_repeats_5
GTCGAGGCGACCAGAAAACCCAGCATGGGATTAAAAC
>NC_012030_4_repeats_6
GTCGAGACAGCCAGAAAATCCACGACGGAATTGAAAC
>NC_017656_2_repeats_1
CCCGGTTTATCCCCGCTGATGCGGGGAACAC
>NC_017656_2_repeats_2
GCCGGTTTATCCCCGCTGGCGCGGGGAACAC
>NC_019729_54_repeats_1
GCCGAAATAAACCTAAAACCCTATCAGGGATTGAAAC
>NC_014532_1_repeats_1
GTTCGCTGCCGCCCAGGCAGCTCAGAAA
>NC_014532_1_repeats_2
GTTCGCTGCCGCCCAGGCAGCTCACTCC
>NC_009376_6_repeats_1
CTTTCAATCCTCTTTTTGAGATTC
>NC_020517_2_repeats_1
ATTTCAATCCACGCTCCCCGAATGGGGAGCGAC
>NC_020517_2_repeats_2
ATAGGAACCCACGCTCCCCAGATGGGGAGCGAC
>NC_020517_2_repeats_3
ATTTCAATCCACGCTCCCCGGATGGGGATCGAC
>NC_020517_2_repeats_4
ATTTCAATCCACGCTCCCCGGATGGGGAGCGAC
>NC_011296_4_repeats_1
GTTGGAAAACAAGACCTCATTTAAAAGGGATT
>NC_022268_6_repeats_1
CCAGTTATCCCCGCGGGTGCGGGGAACAC
>NC_022268_6_repeats_2
CGGTTTATCCCCGCGGGTGCGGGGAACAC
>NC_022268_6_repeats_3
CGGTTTATCCCCGCGGATGCGGGGAACAC
>NC_022268_6_repeats_4
CGGTTTATCCCCGCAGGTGCGGGGAACAC
>NC_013517_5_repeats_1
GTATTAATATAACTATCCTAGAACACAAAC
>NC_013517_5_repeats_2
GTATTAATATAACTATCTTAGAATGTAAAT
>NC_013715_7_repeats_1
GCCTCAATGAAAATCCCTACGAAAAAGCAGGGAAAT
>NC_013715_7_repeats_2
CCCTCAATGAAAGCCCCTCCGAAAAGGAAGGGAAAT
>NC_013715_7_repeats_3
TCCTCAATAAAAGCCCCTCCGAAAAGGAAGGGAAAT
>NC_013715_7_repeats_4
GCCTCAATGAAAGCCCTCCCGAAAAGGAAGGGAAAT
>NC_013715_7_repeats_5
TGCCTCAATGAAAGCCCTCCCAATAGGAAGGGAAAT
>NC_013715_7_repeats_6
GCCTCAATGAAAGCCCTCCCGAAAAGGTAGGGAAAT
>NC_013715_7_repeats_7
GCCTCAATGAAAGCCCCTCCAAAAAGGAAGGGAAAT
>NC_013715_7_repeats_8
GCCTCAATGAAAGCCCCTCCAAGAAGAAGGGAAAAT
>NC_013715_7_repeats_9
GCCTCAATGAAAGTCCCTACGAAAAAGTAGGGAAAT
>NC_013715_7_repeats_10
GCCTCAATGAAAGCCCTCCCAAAAAGGAAGGGAATT
>NC_013715_7_repeats_11
GCCTCAATGAAAGCCCTTCCCAAAAGGAAGGGAAAG
>NC_013715_7_repeats_12
GCCTCAATGAAAGCCCTTCCCAGAAGGAAGGGAAAT
>NC_013715_7_repeats_13
CCCTCAATGAAAGCCCCTCCAAAAAGGAAGGGAAAT
>NC_013715_7_repeats_14
GCCTCAATGAAAGCCCTTCCAAAAAGGAAGGGAAAT
>NC_013715_7_repeats_15
GCCTCAATGAAAGCCCCTCCGAAAAGGAAGGGAAAT
>NC_013715_7_repeats_16
GCCTCAATGAAAGCCCTTCCCAAAAGGAAGGGAAAT
>NC_013715_7_repeats_17
GCCTCAATGAAAGCCCTTCCGAAAAGGAAGGGAAAC
>NC_013715_7_repeats_18
GCCTCAATGAAACCCCTTCCAAAAAAGGAAGGGAAA
>NC_013715_7_repeats_19
GCCTCAATGAAAGCCCTTCCGAAAAGGAAGAGAAAT
>NC_013715_7_repeats_20
GCCTCAATGAAAGCCCTTCCGAAAAGGAAGGGAGAT
>NC_013715_7_repeats_21
GCCTCGATGAAGGTCCCTACGAAAAAGTAGGGAAAT
>NC_013715_7_repeats_22
GCCTCAATGAAAGTCCCTCCCAAAAGGAAGGGAAAT
>NC_013715_7_repeats_23
CCCTCAATGAAAGTCCCTCCGAAAAGGAAGGGAAAT
>NC_013715_7_repeats_24
GCCTCAATGAAAGCCCCTCCAAAAAGAAGGGAAATC
>NC_013715_7_repeats_25
ACCTCAATGAAAGTCCCCACTAGAAAGCGAAGAAAT
>NC_013715_7_repeats_26
GCCTCAATGAAAGTCCCTACGAATAGGTAGGGAATA
>NC_013715_7_repeats_27
ACCTCAATGAAAGTCCTTACGAAATTGTAGGGAAGT
>NC_013715_7_repeats_28
GCCTCGATGAAAGCCCTTCCGGAAAGGAAGGGAAAA
>NC_013715_7_repeats_29
GCCTCAATGAAAGCCCTTCCCATAAGGAAGGGAAAT
>NC_013715_7_repeats_30
GCCTTAATGCAAGTCTCTCCTGATAGAGAGAGAACA
>NC_013715_7_repeats_31
GCCTCAATGAAAGCCCTTCCCAGGAGGAAGGGAAAT
>NC_011761_4_repeats_1
GTATGCCGCCATGTGCGCGGCTGGAAAG
>NC_011761_4_repeats_2
GTATGCCGCTACATGCGCGGTTGGAAAT
>NC_011761_4_repeats_3
GTGTGCCGCCATGTGCGCGGCTGGGAAG
>NC_011761_4_repeats_4
GTATGCCGCCATATGCGCAGCTTGTAAT
>NC_020546_25_repeats_1
CTCCGGTGTGTGAGCCAATCCTCACA
>NC_020546_25_repeats_2
CCCCACTGTGTGAGCGAATCCTCACA
>NC_020546_25_repeats_3
CCCCACTGTGTGAGCCAATCCTCACA
>NC_020546_25_repeats_4
ACCCATAATGTGAGCCAATCCTCACA
>NC_013887_10_repeats_1
GTTTCCATACTGAATCGGTCTGATTTTAAC
>NC_013887_10_repeats_2
GTTTCCATACCAAATCGGTCTTATTTTAAC
>NC_013887_10_repeats_3
GTTTCCATACCGAATCGGTCTTATTTTAAC
>NC_013887_10_repeats_4
GTTTCCATACCGAATCGGTCTGATTTTAAC
>NC_015216_1_repeats_1
CGGTTTTTTGAATATGGTTAACTGTACCTTCAC
>NC_015216_1_repeats_2
TGGTGGTGTAACTGTTGATAACAGTAAATTCAC
>NC_015216_1_repeats_3
AGGCACCTTAATTGTTAAAAACAGTACCTTCAC
>NC_015216_1_repeats_4
CGCTACTATAACTTCTGATTACAGTACCTTCGC
>NC_015216_1_repeats_5
TGGTGCTTTGAATGTTGACAACAGTACCTTCAC
>NC_015216_1_repeats_6
TGCTACTTTAAACTTGGATAACTGTACCTTCAC
>NC_015216_1_repeats_7
AGGTACTTTAAACTTGGATAACTGTACCTTCAC
>NC_002570_1_repeats_1
GTCGCACTCTACATGAGTGCGTGGATTGAAAT
>NC_002570_1_repeats_2
GTCGCACTCTATATGAGTGCGTGGATTGAAAT
>NC_002570_1_repeats_3
GTCGCACTCTTCATGGGTGCGTGGATTGAAAT
>NC_015873_7_repeats_1
GATAAGAACCATAATCCCCGTAAGGGGACGGAAAC
>NC_015873_7_repeats_2
GATAAGAACCATAATCCCCGTAAGGGGACGTATCT
>NC_015680_1_repeats_1
GTTTCCGTAGAACGTAGTCGTGTGGAAAG
>NC_015680_1_repeats_2
GTTTCCGTAGAACGTAATCGTGTGGAAAC
>NC_015680_1_repeats_3
GTTTCCGTAGAACGTAACCGTGTGGAAAG
>NC_015680_1_repeats_4
GTTTCCGTAGAACGTAATCGTGTGGAAAG
>NC_020518_4_repeats_1
CGGTTTATCCCCGCTAACGCGGGGAACTC
>NC_020518_4_repeats_2
CGGTTTATCCCCGCTGGCGCGGGGAACTC
>NC_020518_4_repeats_3
CGGTTTATCCCTGCTGGCGCGGGGAACTC
>NC_020518_4_repeats_4
CGGTTTATCCCCGCTGATGCGGGGAACAC
>NC_010468_2_repeats_1
GAGCTCCCCGCGCCAGCGGGGATAAACCG
>NC_010468_2_repeats_2
GTGTTCCCCGCGCCAGCGGGGATAAACCG
>NC_010468_2_repeats_3
GAGTTCCCCGCGCCAGCGGGGATAAACCA
>NC_010468_2_repeats_4
GAGTTCCCCGCGCCAGCGGGGATAAACCG
>NC_019976_1_repeats_1
CACCCCACTACTTCCGCTGTTAG
>NC_019976_1_repeats_2
GACCCCACTACTTCCGCTGTTAG
>NC_016023_12_repeats_1
CAAGGGCTCTTACCTATGAGGAATTGAAAC
>NC_016023_12_repeats_2
GTTTGTATTTTACCTATGAGGAATTGAAAC
>NC_013124_3_repeats_1
GGATCACCCCCGCCTGCGCGGGGAGCAC
>NC_011993_2_repeats_1
GTTCACTGCCGTACAGGCAGTATTCACA
>NC_011993_2_repeats_2
GTTCACTGCCGTACAGGCAGCTTAGAAA
>NC_017275_1_repeats_1
CTTTCAATTCTATAGTAGATTAGC
>NC_017275_1_repeats_2
GCTTCAATTCTATAGTAGATTAGC
>NC_017275_1_repeats_3
CTTTCAATTCTATAGCAGATTAGC
>NC_017275_1_repeats_4
TTTTCAATTCTATAGTAGATTAGC
>NC_009073_5_repeats_1
CTTTTAATCCACTCCTAGAGATTC
>NC_009073_5_repeats_2
CTTTCAATCCTCTTCTTGAGATTC
>NC_008312_20_repeats_1
CCCCAGCTTTGCCTGAAGCGGAATTAATGGAAAC
>NC_008312_20_repeats_2
CCCCAGTTTCGCCTGAAGCGGAATTAATGGAAAC
>NC_008312_20_repeats_3
CCCCAGCTTTGCCTGAAGCGGAATTAATAGAAAC
>NC_008312_20_repeats_4
CCCCAGCTTCACCTAAAGCGGAATTAATTGGAAA
>NC_013715_6_repeats_1
CTCTCAATGAAAGTCCCCACCCGAAGGCAGGGAAAT
>NC_013715_6_repeats_2
ACCTCAATGAAAGTCCCCGCCCGAAGGCAGGGAAAT
>NC_013715_6_repeats_3
ACCTCAATGAAAGTCCCTGCCCGAAGACGGGGAAAT
>NC_013715_6_repeats_4
GCCTCAATGAAAGTCCCCACCCTAAAGCGGGGAAAT
>NC_013715_6_repeats_5
GCCTCAATGAAAGTCCCCGCCCGAAGGCAGGGAAAT
>NC_013715_6_repeats_6
GCCTCAATGAAAGTCCCCGCCCGAAGGCGGGGAAAT
>NC_013715_6_repeats_7
GCCTCAATGAAAGTCCCCACCCGAAAGCGGGGAAAT
>NC_013715_6_repeats_8
GCCTCAATGAAAGTCCCCGCCTGAAAGCAGGGAAAT
>NC_013715_6_repeats_9
GCCTCAATGAAAGTCCCCCGCCCGAAGGCGGGAAAT
>NC_014377_1_repeats_1
GTTACTAGCTTACCTATGAGGAGTTGAAAC
>NC_014377_1_repeats_2
GTTACTAGCTTACCTATGAGGGGTTGAAAC
>NC_019676_8_repeats_1
GTTTCCATCCCCGTGAGGGGTAATTAATTGAAAAC
>NC_000918_10_repeats_1
GTTCCTAATGTACCGTGTGGAGTTGAAAC
>NC_018224_2_repeats_1
GTTACAGACGGACCCTTGTGGGGTCGAAGC
>NC_018224_2_repeats_2
GTTACAGACGGACCCTTGTGGGGTCGAAGA
>NC_018410_1_repeats_1
TTTTACTTAACAAAATAATTGTACAA
>NC_018410_1_repeats_2
TTTTTCTTAACAAAATAATTGTACAA
>NC_019693_83_repeats_1
CTCCGGACCCGACCCTGGGTGAGGC
>NC_019693_83_repeats_2
CCCCGGACCCGACCCTGGGTGAGGC
>NC_019693_83_repeats_3
GTGAGGCCCCGACTCTGGATGAGGC
>NC_019693_83_repeats_4
CTCCGCCCGCGACCCTGGGTGAGGC
>NC_013156_8_repeats_1
GTTAAAATCAGACCGTCTCGGTATGGAAAT
>NC_016801_1_repeats_1
GAAGTCTATCAGGGTTTTTGAGAACTGAACCCCAGC
>NC_013216_3_repeats_1
GTTTTTAGCCTACCTATAAGGAATTGAAAT
>NC_008553_15_repeats_1
GTCGAAGAGCGAGTTCCAGGAAAACAAGGATTGAAAC
>NC_013410_11_repeats_1
CAGTAAGACTTGGAGCTCTCGCAAGAGAGATTATGAC
>NC_013410_11_repeats_2
CCCTGAAAAGCATTCCTCTCGCAAGAGAGATTAAGAC
>NC_020247_1_repeats_1
GTTTTAGTTTCTTGTCGTTATTGC
>NC_020247_1_repeats_2
GTTTTAGTTTCTTGTCGTTATTAC
>NC_013421_1_repeats_1
GTGTTCCCCGCGCCAGCGGGGATAAACCG
>NC_013421_1_repeats_2
CGTGTTCCCGCGCCAGCGGGGATAAACCG
>NC_013421_1_repeats_3
GTGTTCCCCGCGCCAGCGGGGATAAACCC
>NC_022523_5_repeats_1
GGGATCATCCCCGCGCTTACGGGGAACAC
>NC_022523_5_repeats_2
TGGATCATCCCCGCGCTTACGGGGAACAC
>NC_022523_5_repeats_3
GGGATCATCCCCGCGCTTACGGGGAACCC
>NC_022523_5_repeats_4
GGGATCATCCCCGCGCTTGCGGGGAACAC
>NC_022523_5_repeats_5
GGAATCATCCCCGCGCTTACGGGGAACAC
>NC_022523_5_repeats_6
AGGATCATCCCCGCGCTTGCGGGGAACAC
>NC_022523_5_repeats_7
CGGGATCATCCCGCGCTTGCGGGGAACAC
>NC_015873_8_repeats_1
GATAAGAACCATAATCCCCGTAAGGAGACGGATAA
>NC_015873_8_repeats_2
GATAAGAACCATAATCCCCGTAAGGGGACGGAAAC
>NC_019757_29_repeats_1
GTCACTTCTATTCTGAGAAGTGGAATTAATGGAAAC
>NC_019757_29_repeats_2
GTCACTTCTATTCTGAGAAGTATCCACTGAGGTATG
>NC_019757_29_repeats_3
GTCACTTCTATTCTTAGAAGTGGAATTAATGGAAAC
>NC_019757_29_repeats_4
GTCACTTCTGTTCTGAGAAGTGGAATTAATGGAAAC
>NC_016860_2_repeats_1
CGGTTTATCCCCGCTGGCGCGGGGAACAC
>NC_016860_2_repeats_2
GTGTTTATCCCCGCTGGCGCGGGGAACAT
>NC_016860_2_repeats_3
CGGTTTATCCCCGCTGGCGCGGGAAACAC
>NC_011741_2_repeats_1
GTTCACTGCCGTACAGACAGATAAAATGC
>NC_011741_2_repeats_2
GTTCACTGCCGTACAGGCAGCTTAGAAAT
>NC_006155_7_repeats_1
TTTCTAAGCTGCCTGTGCGGCAGTGAAT
>NC_006155_7_repeats_2
TTTCTAAGCTGCCTGTGCGGCAGTGAAC
>NC_006155_7_repeats_3
TTTGATTATTGCCTGTGCGGCAGTGAAC
>NC_012658_4_repeats_1
ATTTAAATACATCTCATGTTAATGTTCAAC
>NC_015562_26_repeats_1
GTTAAAATCAGACCCTTAGGGGGATGGAAAT
>NC_015562_26_repeats_2
GTTAAAATCAGACCCTTAGGGGAATAGAAAT
>NC_015562_26_repeats_3
GTTAAAATCAGACCCTTAGGGGGATGGAAAC
>NC_017177_1_repeats_1
ATTAAACCTTAGCACTATGTGTATTTAAA
>NC_017177_1_repeats_2
ATTAAACCTTAACACTACGTGTATTTAAA
>NC_017177_1_repeats_3
ATTAAACCTTAACACTACATGTATTTAAA
>NC_016860_4_repeats_1
CGGTTTATCCCCGCTAGCGCGGGGAACAC
>NC_016860_4_repeats_2
CGGTTTATCCCCGCTGGCGCGGGGAACAC
>NC_016860_4_repeats_3
CGATTTATCCCTGCTGGCGCGGGGAACAC
>NC_016860_4_repeats_4
CGGTTTATCCCTGCTGGCGCGGGGAACAC
>NC_016860_4_repeats_5
ACGGCTATCCTTGTTGGCGCGGGGAACAC
>NC_016860_4_repeats_6
CGGTTTATCCCCGCTGGCACGGGGAACAC
>NC_016860_4_repeats_7
CGGCTTATCCCCGCTGGCGCGGGGAACAC
>NC_016860_4_repeats_8
CGGTTTATCCCCGCTAGCGCGGGGAACAT
>NC_022604_4_repeats_1
TTCTTTATGTTGGGGCCCCGCCAACT
>NC_022364_3_repeats_1
TGGTTTATCCCCGCTGGCGCGGGGAACTC
>NC_022364_3_repeats_2
CGGTTTATCCCCGCTGGCGCGGGGAACTC
>NC_009089_16_repeats_1
ATTTACATACCACATAGTTAATCTAAAAC
>NC_009089_16_repeats_2
ATTTACATTCCATATAGTTAATCTAAAAC
>NC_009089_16_repeats_3
ATTTACATACCACATAGTTAATATAAAAC
>NC_017806_2_repeats_1
ATGTTCCTCACGGGTGTATGAATGGACCG
>NC_017806_2_repeats_2
GTGTTCCCCACAGGCGTGGGGATGGACCA
>NC_017806_2_repeats_3
GTGTTCCCCACAGGGGTGGGGACGAACCG
>NC_017806_2_repeats_4
GTGTTCCCTACAGGCGTGGGGATGGATCG
>NC_017806_2_repeats_5
GTGTTCCCCACAGGCGTAGGGATGGACTG
>NC_017806_2_repeats_6
GTGTTCCCTACAGGCGTGGGGATGGACCG
>NC_017806_2_repeats_7
GTGTTCCCCACAGGCGTGGGGATGGACCG
>NC_017806_2_repeats_8
GTGTTCCCCACAGGCGTGGGGACGGACCG
>NC_017806_2_repeats_9
GTGTTCCCCACGGGCGTGGGGATGGACCG
>NC_017933_18_repeats_1
ATATGAGACTGCCTGTACGGCAGTGAAC
>NC_017933_18_repeats_2
TTTCTAAGCTGCCTGTACGGCAGTGAAC
>NC_009925_1_repeats_1
CTTTCAACCCCCAACACCCTCAAAAGAACGTTGCGAC
>NC_009925_1_repeats_2
CTTTCAACCCCCAACACCCTCAAAAGGACGTTGCGAC
>NC_009925_1_repeats_3
CTTTCAACTCCCAACACCCTCAAAAGGACGTTGCGAC
>NC_017462_1_repeats_1
CTTTTCTCCGCGCACGCGGAGGTAGTTC
>NC_015954_1_repeats_1
GTTTCAATCCCGTTCTGGGTTTTCTGGGTGTCGCGAC
>NC_015954_1_repeats_2
GTTTCAATCCCGTTCTGGGTTTTCTGGGCGTCGCGAC
>NC_006138_2_repeats_1
GCTTCAATGTAATCACCCCTTGCGAGGTGATTGACAC
>NC_006138_2_repeats_2
CCTTCAATGCAGTCACCCCTTTCGAGGTGATTGATAC
>NC_006138_2_repeats_3
GCTTCAATGCAGTCACCCCTTTCAAGGTGATTGATAC
>NC_006138_2_repeats_4
GCTTCAATGTAGTCACCCCTTTCGAGGTGATTGATAC
>NC_006138_2_repeats_5
CCTTCAATGTAGTCACCCCTTTCGAGGTGATTGATAC
>NC_014165_8_repeats_1
GGGATCATCCCCGCGTGCGCGGGGAGCAC
>NC_014165_8_repeats_2
CGGATCATCCCCCCGCGCACGGGGAGCAC
>NC_014165_8_repeats_3
AGGATCATCCCCGCGTGCGCGGGGAGCAC
>NC_014165_8_repeats_4
TGGATCATCCCCGCGTGCGCGGGGAGCAC
>NC_016941_2_repeats_1
TATTCGATAACTACCCCGAAGAA
>NC_016941_2_repeats_2
AATTCGATAACTACCCCGAAGAA
>NC_016941_2_repeats_3
TATTCGATAAATACCCCGGAGAA
>NC_009012_3_repeats_1
GTTTTAATTCGTCATAGATGCGATAAAAAG
>NC_009012_3_repeats_2
GTTTCAATTCCTCATAGGTACGATAAAAAC
>NC_009012_3_repeats_3
GTTTCAATTCCTCATTGGTACGATAAAAAC
>NC_009012_3_repeats_4
GGTTCAATCCTTAACGGGTAAAAAAAACAC
>NC_009012_3_repeats_5
GTTTCAATTCCTCATGGGTACGATAAAAAC
>NC_009012_3_repeats_6
ATTTCAATTCCTCATAGGTACGATAAAAAC
>NC_017448_4_repeats_1
CCCTGAAAAGCATTCCTCTCGCAAGAGAGAT
>NC_017448_4_repeats_2
GCGATAGAATCCATACTCTCGCAAGAGAGAT
>NC_022786_3_repeats_1
CTTTCCATCCTCTTTTCATTGACAGT
>NC_022786_3_repeats_2
ATTTCCATCCTCTTTTCATTGACAGA
>NC_022786_3_repeats_3
CTTTCCATCCTCTTTTCATTGACAGG
>NC_022786_3_repeats_4
CTTTCCATCCTCTTTTCATTGACAGA
>NC_016023_11_repeats_1
GGTTGTATTTTACCTATGAGGAATTGAAAC
>NC_016023_11_repeats_2
GTTTGTATTTTACCTATTTTGTATTTTACC
>NC_016023_11_repeats_3
GTTTGTATTTTACCTATGAGGAATTGAAAC
>NC_016023_11_repeats_4
GTTTGTATTTTACCTATGAGGAATTGAAAA
>NC_022544_4_repeats_1
CGGTTTATCCCCGCTGGCACGGGGAACAC
>NC_022544_4_repeats_2
CGGTTTATCCCCGCTAGCGCGGGGAACAT
>NC_022544_4_repeats_3
CGGCTTATCCCCGCTGGCGCGGGGAACAC
>NC_022544_4_repeats_4
CGGTTTATCCCTGCTGGCGCGGGGAACAC
>NC_022544_4_repeats_5
ACGGCTATCCTTGTTGGCGCGGGGAACAC
>NC_022544_4_repeats_6
CGGTTTATCCCCGCTGGCGCGGGGAACAC
>NC_022544_4_repeats_7
CGATTTATCCCTGCTGGCGCGGGGAACAC
>NC_022544_4_repeats_8
CGGTTTATCCCCGCTAGCGCGGGGAACAC
>NC_014734_6_repeats_1
CCTTTCAAACGAATGGCACTTACAAC
>NC_014734_6_repeats_2
CCTTTCAAATGAAGGGCACTTATAAC
>NC_014734_6_repeats_3
CCTTTCAAACGAAGGGCACTTACAAC
>NC_014734_6_repeats_4
CCTTTCAAATGAAGGGCACTTACAAC
>NC_014392_7_repeats_1
GTTTGTAGCCTCCCCTTTGGGGATTGAGGA
>NC_014392_7_repeats_2
GTTTGTAGCCTCCCCTTTGGGGATTGAAAC
>NC_014392_7_repeats_3
ATTTGTAGCCTTTCCAGTGGGGATTGAGAT
>NC_014392_7_repeats_4
GTTTGTAGTCTCCCCTTTGGGGATTGAAAC
>NC_015277_5_repeats_1
TAATGGCACAAAACGAACCGTAAT
>NC_015277_5_repeats_2
GGCTGGCACCATTCGAACCGTAAT
>NC_015277_5_repeats_3
AAGTGGCACAAAACGAACCGTAAT
>NC_015277_5_repeats_4
AAATGGCATCATTTAAACCGTAAT
>NC_017178_14_repeats_1
GTTTTATATTAACTATATGGAATGTAAATA
>NC_017178_14_repeats_2
GTTTTATATTAACTATGTGGACTTAAAATT
>NC_017178_14_repeats_3
GTTTTATATTAACTATATGGAATGTAAATC
>NC_017178_14_repeats_4
GTTTTATATTAACTATGTGGTATGTAAAAG
>NC_017545_2_repeats_1
GTTTTAACTACTTATTATGAAATGTAAAT
>NC_017545_2_repeats_2
GTTTTAACTACTTATTATGAAATATAAAT
>NC_017545_2_repeats_3
GTTTTAACTACTTATTATGAAATCATAAA
>NC_017545_2_repeats_4
GTTTTAACTACTTATTATGAAATCTAAAT
>NC_009785_2_repeats_1
CCTAATCACTCACTTAAATCTTGAGAGTACAAAAAC
>NC_009785_2_repeats_2
GTTGTACAGTTACTTAAATCTTGAGAGTACAAAAAC
>NC_016808_2_repeats_1
TTTCTAAGCTACCTACACGGCAGTTAAC
>NC_016808_2_repeats_2
TTTCTAAGCTGCCTACACGGCAGTTAAC
>NC_016808_2_repeats_3
AATTGAAACTGCCTATACGGCAGTTAAC
>NC_016808_2_repeats_4
TTTCTAAGCTGCCTATACGGCAGTTAAC
>NC_012032_23_repeats_1
CTTTCAACAATTTCGGCTCACGGTAGAGCACTGAAAC
>NC_012032_23_repeats_2
TTTCAACAATTTCGGGCTCACGGTAGAGCACTGAAAC
>NC_013410_4_repeats_1
CCCTGAAAAGCATTCCTCTCGCAAGAGAGAT
>NC_013410_4_repeats_2
GCGATAGAATCCATACTCTCGCAAGAGAGAT
>NC_010525_1_repeats_1
CCAGAAATCAAAAGATAGTAGAAAC
>NC_010525_1_repeats_2
CCAGAAATCAAAAGTATAGTAAAAA
>NC_010525_1_repeats_3
CCAGAAATCAAAAGATACATGAAAT
>NC_018586_3_repeats_1
TGTGTGTTGATATTCAGAATAATATAGCTCTAAAAC
>NC_018586_3_repeats_2
GTTTTGGTAGCATTCAAAATAACATAGCTCTAAAAC
>NC_009523_34_repeats_1
ATTTCGGCAATTTCGACTCGTTGAAGAGTACTGAAAC
>NC_009523_34_repeats_2
ATTTCAGCAATTTCGGCTCGTTGAAGAGCACTGAAAC
>NC_009523_34_repeats_3
ATTTCAGCAATTTCGACTCGTTGAAGAGCACTGAAAC
>NC_009523_34_repeats_4
ATTTCGGCAATTTCGGCTCGTTGAAGAGCACTGAAAC
>NC_003901_10_repeats_1
GTTTCAATCCTTGTTTAAGTGGATCTTGCTCACGAAT
>NC_003901_10_repeats_2
TCTTCAATCCTTGTTTTAGTGGATCTTGCTCACGAAT
>NC_003901_10_repeats_3
GTTTCAATCCTTGTTTTAGTGGATCTTGCTCTCGAAT
>NC_003901_10_repeats_4
GTTTCAATCCTTGTTTTAGTGGATCTTGCTCACGAAT
>NC_003901_10_repeats_5
GTTCCAATCCTTGTTTTAGTGGATCTTGCTCACGAAT
>NC_015556_1_repeats_1
GTTCACTGCCGCACAGGCAGCACTTTCT
>NC_015556_1_repeats_2
GTTCACTGCCGTATAGGCAGCTCAGAAA
>NC_015556_1_repeats_3
CTGAGCTGCCGTATAGGCAGCTCAGAAA
>NC_015556_1_repeats_4
GTTCACTGCCGTATAGGCAGCTCATAAA
>NC_021844_3_repeats_1
ATGTTCCCCGCGCTAGCGGGGATAAACCG
>NC_021844_3_repeats_2
GTGTTCCCCGCGCCAGCGGGGATAAGCCG
>NC_021844_3_repeats_3
GTGTTCCCCGCGCCAACAAGGATAGCCGT
>NC_021844_3_repeats_4
GTGTTCCCCGCGCCAGCGGGGATAAACCG
>NC_021844_3_repeats_5
GTGTTCCCCGTGCCAGCGGGGATAAACCG
>NC_011729_12_repeats_1
GTTTCAACAGCCCTCCCGATGTGGGATGGGTTGAAAG
>NC_011729_12_repeats_2
GTTGCAATAGCTTTCCCAATGTGGAATAGTTTGAAAA
>NC_009953_5_repeats_1
GATCACCCCCCGCCTGCGCGGGGAACAG
>NC_009953_5_repeats_2
GGGATCCCCCCGCCTGCGCGGGGAACAG
>NC_009953_5_repeats_3
GGATCACCCCCGCCTGCGCGGGGAGCAG
>NC_009953_5_repeats_4
GGATCACCCCCGCCTGCGCGGGGAACAG
>NC_009953_5_repeats_5
GGATCACCCCCGCCTGCACGGGGAACAG
>NC_016109_3_repeats_1
CTCGGCCCCGCGCTCACGGGGGTTGCTC
>NC_016109_3_repeats_2
CTCGGCCCTGCGCTCGCGGGGGTTGCTC
>NC_016109_3_repeats_3
CTCGGCCCCGCGCTCGCGAGGGTTGCTC
>NC_016109_3_repeats_4
CTCGGCCCCGCGCTCGCGGGGGTTGGTC
>NC_016109_3_repeats_5
CTCGGCCCCGCGCTCGCGGGGGTTGCTC
>NC_019902_6_repeats_1
GTCAGAACGACTTCCCTGATGAAGAAGGGATTAAGAC
>NC_015913_4_repeats_1
GTCGCACCTCACGCAGGTGCGTGGATTGAGAA
>NC_015913_4_repeats_2
GTCGCACCTCACGCAGGTGCGTGGATTGAAAT
>NC_003143_2_repeats_1
GTTCACTGCCGCACAGGCAGCCCAATAA
>NC_003143_2_repeats_2
GTTCACTGCCGCACAGGCAGCTTAGAAA
>NC_014318_19_repeats_1
GTTGTCCCCGCACGCGCGGGGCTGGTCCC
>NC_014318_19_repeats_2
GTTGTCCCCGCACGCGCGGGGCTGGTCCA
>NC_014318_19_repeats_3
GTTGTCCCTGCACGCGCGGGGCTGGTCCG
>NC_014318_19_repeats_4
GTCGTCCCCGCACGCGCGGGGGCTAGTAC
>NC_017265_2_repeats_1
AGTTCACTGCCGCACAGGCAATAATCAAAT
>NC_017265_2_repeats_2
CGTTCACTGCCGCACAGGCAGCTTAGAAAA
>NC_017265_2_repeats_3
TGTTCACTGCCGCACAGGCAGCTTAGAAAA
>NC_017265_2_repeats_4
TGTTCACTGCTGCACAGGCAGCTTAGAAAA
>NC_017517_5_repeats_1
CCGGATTCCCGCCTGCGCGGGAATGACG
>NC_017517_5_repeats_2
CTGGATTCCCACTTTCGTGGGAATGACG
>NC_017517_5_repeats_3
CCGGATTCCCGCTTGCGCGGGAATGACG
>NC_022785_19_repeats_1
ACTGCTCCCCGCGCCCGCGGGGATGGTCCC
>NC_022785_19_repeats_2
TCTGCTCCCCGCACCCGCGGGGATGGTCCC
>NC_022785_19_repeats_3
GCTGCTCCCCACACCCGCGGCAGGGCGCCA
>NC_000913_4_repeats_1
CGGTTTATCCCCGCTAACGCGGGGAACTC
>NC_000913_4_repeats_2
CGGTTTATCCCCGCTGGCGCGGGGAACTC
>NC_000913_4_repeats_3
CGGTTTATCCCTGCTGGCGCGGGGAACTC
>NC_000913_4_repeats_4
CGGTTTATCCCCGCTGATGCGGGGAACAC
>NC_016011_2_repeats_1
GTTTTAATTACTTATTATGAAATGTAAAT
>NC_016011_2_repeats_2
GTTTTAATTACTTATTATAAAATGTAAAT
>NC_017271_2_repeats_1
GTTCGCTGCCGCACAGGCAGTTCTGAAA
>NC_017271_2_repeats_2
GTTCACTGCCACGTAGGCAGCTCAGAAA
>NC_017271_2_repeats_3
GTTCACTGCCGCGTAGGTAGCTCAGAAA
>NC_017271_2_repeats_4
GTTCACTGCCGCGTAGGCAGCTGAGAGA
>NC_017271_2_repeats_5
GTTCACTGCCGCGTAGGCAGCTCAGAAA
>NC_017271_2_repeats_6
GTTAACTGCCGCGTAGGCAGCTCAGAAA
>NC_017271_2_repeats_7
GTTCACTGCCGCGTGGGCAGCTCAGAAA
>NC_017271_2_repeats_8
GTTCACTGCCGCGTAGACAGCTCAGAAA
>NC_010572_8_repeats_1
GTGGTCCCCGCGCGTGCGGGGGTGTTCCC
>NC_010572_8_repeats_2
GTGGTCCCCGCGCGTGCGGGGCTTTCCCA
>NC_010572_8_repeats_3
GTGGTCCCCGCCCGTGCGGGGGTGTTCCC
>NC_010572_8_repeats_4
GTGGTCCCCGCGCGTGCGGGGGTGTTCCG
>NC_010572_8_repeats_5
GTGGTCCCCGCGCGCGCGGGGGTGTTCCC
>NC_021658_28_repeats_1
CTCTCCGCCGCTGAAAGGCGGCGGCCCCATTGAAGC
>NC_021658_28_repeats_2
ATCTCCGCCGCTGAAAGGCGGCGGCCCCATTGAAGC
>NC_021658_28_repeats_3
CTCTCCGCCGCTGAAAGGTGGCGGCCCCATTGAAGC
>NC_021658_28_repeats_4
CTCTCCGCCGCTGAAAGGCGGCGGCTCCGTTGAAGC
>NC_021658_28_repeats_5
CTCTCCGCCGCTGAAAGCTGGCGGCCCCATTGAAGC
>NC_005140_1_repeats_1
GTTTCAGACATGCCCGGTTTAGACGGGATAACGAA
>NC_005140_1_repeats_2
GTTTCAGACATGCCCGGTTTAGACGGGATTAAGAC
>NC_017927_2_repeats_1
GTCCCCTCTCGAGGTAATTAGGTTTATATC
>NC_021150_3_repeats_1
GTTTCAATCCACACGCCCGCATGGGGCGTGAC
>NC_018178_4_repeats_1
GTTTTAATCGCACTATTGTAGAATTGAAAT
>NC_016940_1_repeats_1
GTTTCAATGCTGCTTCGCCTGCAATGGGTTTAGTAT
>NC_016940_1_repeats_2
TATTGGCTGCTGCTTCGCCTGCAATGGGTTTAGTAT
>NC_016940_1_repeats_3
GTTTCAATGCTGCTTCGCCTGCAAAGGGTTTAGTAT
>NC_004631_1_repeats_1
CGGTTTATCCCCGCTGGTGCGGGGAACAC
>NC_004631_1_repeats_2
GTGTTTATCCCCGCTGGCGCGGGGAACAC
>NC_004631_1_repeats_3
CGGTTTATCCCCGCTGGCGCGGGGAACAC
>NC_004631_1_repeats_4
CGGTTTATCCCCGCTGGCGCGGGGATCGG
>NC_008599_1_repeats_1
GTTTGCTAATGAGAATGTTTGTGTTGAAAC
>NC_008599_1_repeats_2
GTTTGCTAATGACAATGTTTGTGTTTAAAC
>NC_008599_1_repeats_3
GTTTGCTAATGACAATGTTTGTGTTGAAAC
>NC_012726_1_repeats_1
CTTTCAATTCTATAGTAGATTATC
>NC_012726_1_repeats_2
GTTTCAATTCTATAGTAGATTATC
>NC_012034_6_repeats_1
TTGTAGCCTGCCCTTTGGGGATTGAAAT
>NC_012034_6_repeats_2
TTGTACCCTACCCTTTGGGAATTGAGGG
>NC_010794_2_repeats_1
GTTTCAAGCCCAGTGCACTGGGATACATCATCAAC
>NC_010080_3_repeats_1
ATTTCAATCCACGCACTCACAAGGAGTGCGAC
>NC_014804_2_repeats_1
CTTTCAATTCTCTTGGAGTCTTATTGGAAC
>NC_014804_2_repeats_2
ATTTCAATTCTCTTAGAGTCTTATTGGAAC
>NC_016641_11_repeats_1
GTCGCACTCCATATGAGTGCGTGGATTGAAAT
>NC_016641_11_repeats_2
GTCGCACTCTATATGAGTGCGTGGATGATATG
>NC_010465_4_repeats_1
TAAGCTGCCTGTACGGCAGTGAAC
>NC_010465_4_repeats_2
TAAGCTGCCTGTGCGGCAGTGAAC
>NC_016751_4_repeats_1
ATCCGAATATCACTACTCTCTGAAAGAGATAGAAAC
>NC_016751_4_repeats_2
ATCCGAATATCACCACTCTCTAAAAGAGACAAAAAA
>NC_022912_29_repeats_1
GGTGATGCCTCTAATTAGTTGAATCTGATGT
>NC_017583_2_repeats_1
CTTTCAGTATCCTCTAGCGGATCGTGGGGGCTGCAAC
>NC_013385_7_repeats_1
GTTTGTAGCCTACCTATGAGGGATTGAAAC
>NC_014500_2_repeats_1
GTTCACTGCCGTATAGGCAGCTTAGAAA
>NC_014500_2_repeats_2
GTTCACTGCCGTGTAGGCAGCTTAGAAA
>NC_014500_2_repeats_3
AGTTCATGCCGAGTAGGCAGCTTAGAAA
>NC_014500_2_repeats_4
GTTCACTGCCGCACAGGCAGCGGTTGAC
>NC_014500_2_repeats_5
GTTCACTGCCGCGTAGGCAGCTTAGAAA
>NC_022350_6_repeats_1
CATGCCGGGGCGGTTCAGGGTTTTGGGTCTGACGAC
>NC_022350_6_repeats_2
GTTTCCGTCCCCTCTCGGGGTTTTGGGTCTGATCCG
>NC_022350_6_repeats_3
GTTTCCGTCCCCTCTCGGGGTTTTGGGTCTGACGAC
>NC_022350_6_repeats_4
GTTTCCGTCCTCTCTCGGGGTTTTGGGTCTGACGAC
>NC_013161_7_repeats_1
TATTTCACCCACCCCTGTTGGGAATGGTCGTTGAAAC
>NC_013161_7_repeats_2
CTTTCAACCCATCCCTGTTGGGAATGGTCGTTGAAAC
>NC_012214_3_repeats_1
GTGTTCCCCGCGTATGCGGGGATAAACCA
>NC_012214_3_repeats_2
GTGTTCCCCGCGTATGCGGGGATAAACCG
>NC_012214_3_repeats_3
TGTTCCCCCGCATATGCGGGGATAAACCG
>NC_017445_6_repeats_1
CGGTTTATCCCCGCTTACGCGGGGAACAC
>NC_017445_6_repeats_2
CGGTTTATCCCCGCTCGCGCGGGGAACAC
>NC_017445_6_repeats_3
CGGTTTATCCCCGCTCACGCGGGGAACAC
>NC_021193_6_repeats_1
GTTTCCGTCCCCTCTCGTGGTTTTGGGTCTGACGAC
>NC_021193_6_repeats_2
GTTTCCGTCCCCTCTCGGGGTTTTGGGTCCGACGAC
>NC_021193_6_repeats_3
GTTTCCGTCCCCTCTCGGGGTTTTGGGTCTGACGAC
>NC_021193_6_repeats_4
GTTTCCGTCCCCTCTCGGGGTTTTGGGTCTGAGCTG
>NC_021193_6_repeats_5
GTTTCCGTCCCCTCTCGGGGTTTTGGGTCTGAGGAC
>NC_008346_9_repeats_1
GTTTCCGTCCCCTTAAAGGGGTCCTTCGTTTTTAAT
>NC_018018_4_repeats_1
ATAATAAGCCTTGTTTTAATGGAATATGGTTTTTAAG
>NC_018018_4_repeats_2
GTCGCAATCCTTGTTTTAATGGAATATGATTTTTAAG
>NC_018018_4_repeats_3
GTCGCAATCCTTGTTTTAATGGAATATGGTTTTTAAG
>NC_017328_3_repeats_1
GTTCACTGCCGTACAGGCAGCTTAGAAAT
>NC_017328_3_repeats_2
GTTCACTGCCGTACAGACAGATAAAATGC
>NC_009708_3_repeats_1
GTTCACTGCCGCACAGGCAGCTTAGAAA
>NC_009708_3_repeats_2
GTTCACTGCCGCACAGGCAATAATCAAA
>NC_014010_3_repeats_1
AGTATAGCACTCTGGTGATTGAGAGCC
>NC_012971_4_repeats_1
CGGTTTATCCCCGCTGGTGCGGGGAACAC
>NC_012971_4_repeats_2
CGGTTTATCCCCGCTGGCGCGGGGAACAC
>NC_021021_4_repeats_1
GTTTCAACCCACGCGCCCCTATGGGGCGCGAC
>NC_021021_4_repeats_2
GTTTCAATCCACGCGCCCCTATGGGGCGCGAC
>NC_021021_4_repeats_3
GTTTCAACCCGCGAGCCCGCGAGGGGCGCGAC
>NC_017459_3_repeats_1
GTTTCAGATGAACCCTTGTTGGGTTGAAGT
>NC_017459_3_repeats_2
GTTTCAGATGAACCCTTGATGGGTTGAAGT
>NC_017459_3_repeats_3
GTTTCAGATGAACCTTCGTTGGGTTGAATC
>NC_002578_2_repeats_1
GTAAAATAGAAACTTAATAGGATTAAGAG
>NC_002578_2_repeats_2
GTAAAATAGAACCTTAATAGGATTGAAAG
>NC_017448_1_repeats_1
GTTGTTATTGCACTAGTAAAACTAGAAAATCTGAAAGCAATTCACAAC
>NC_017448_1_repeats_2
GTTGTTATTGCACTAGTAAAACTAGAAAATCTAAAAGAAGTTGCGCCC
>NC_016640_36_repeats_1
GTTGCCATACGTTCGACTTTCAAAGAAGTCTCAAG
>NC_017461_2_repeats_1
CTTTCAATTCTATCTGAGAGATTC
>NC_015673_7_repeats_1
GGCTCGATCCCGCTCACGCGGGAGCACG
>NC_015673_7_repeats_2
GGCTCATCCCCGCTCACGCGGGGAGCAC
>NC_011831_2_repeats_1
ATTTCAGTGCTCTACCGTGAGCCGAAAGTATTGAAAC
>NC_011831_2_repeats_2
GTTTCAGTGCTCTACCGTGAGCCGAAAGTATTGAAAC
>NC_011831_2_repeats_3
GTTTCAGTGCTCTACCGTGAGCCGAAAGTTCGGTGAC
>NC_011831_2_repeats_4
GTTTCAGTGCTCTACCGTGAGCCGAAAGTATTGAAAG
>NC_015215_1_repeats_1
GTTTTGGAACCATTCGAAACAGCACAGCTCTAAAAC
>NC_015215_1_repeats_2
GTTTTGGAACCATTCGAAACAACACAGCTCTAAAAC
>NC_016027_2_repeats_1
CGGTTCAGCCTCGCGTATGCGGGGAACAC
>NC_016027_2_repeats_2
CGGTTCATCCCCGCGTGTGCGGGGAACAC
>NC_013156_1_repeats_1
CTTTCCATTCCGTTCCGGTCTGATTTTAAC
>NC_013501_6_repeats_1
CTCTCAATACCAAAAAGGTGCGATTAAAAC
>NC_013501_6_repeats_2
ATTTCAATACCAAAAAGGTGCGATTAAAAC
>NC_018528_1_repeats_1
GTCGCACTCCTTGTGAGTGCGTGGATTGAAAT
>NC_018528_1_repeats_2
GTCGCACTCCTCGTGAGTGCGTGGATTGAAAT
>NC_006462_8_repeats_1
GTAGTCCCCACGCATGTGGGGATGGGCCG
>NC_006462_8_repeats_2
GTAGTCCCCACGCGTGTGGGGATGGACCA
>NC_006462_8_repeats_3
GTAGTCCCCACGCGTGTGGGGATGGACCG
>NC_022795_2_repeats_1
GTTTCCATCCCTCATAGGACCTCTCTAAAC
>NC_015589_1_repeats_1
TATTCTTCTCCTTATAGGTAGGCTAGAAAC
>NC_015589_1_repeats_2
GTTTCAAATCCTTATAGGTAGGCTAGAAAC
>NC_012781_3_repeats_1
ATTTCAATCCACGCTCCCACGAGAGGAGCGAC
>NC_012781_3_repeats_2
ATTTCAATTCACACTCCCACGAGAGGAACGAC
>NC_012781_3_repeats_3
ATTTCAATACACGCTCCCACGAGAGGAGCGAC
>NC_012781_3_repeats_4
ATTTCAATCCACGTTCCCACGAGAGGAGCGAC
>NC_012781_3_repeats_5
ATTTCAATCCACGCTCCCACGAGAGGCGCGAC
>NC_009337_2_repeats_1
GTCGCGCCCTTCACGGGTGCGTGGATTGAAAC
>NC_009337_2_repeats_2
GTCGCGCCCTTCACGGGCGCGTGGATTGAAAC
>NC_009337_2_repeats_3
GTCGCGCCCTTCACGGGCGCATGGATTGAAAC
>NC_009337_2_repeats_4
GTCGGGCCCTTCACGGGCGCGTGGATTGAAAC
>NC_003272_11_repeats_1
GTTTCCATCCCCGTGAGGGGTAAGAGATTAAAAAC
>NC_018092_4_repeats_1
CTTTCAATTCTATTTTGGTCTTATTGTAAC
>NC_011745_2_repeats_1
CCTCACTGCCGTACAGGCAGTATTCACA
>NC_011745_2_repeats_2
GTTCACTGCCGTACAGGCAGCTTAGAAA
>NC_017515_13_repeats_1
CCGTCATTCCCGCGTAGGCGGGAATC
>NC_017515_13_repeats_2
CCGTCATTCCCGCGCAGGCGGGAATC
>NC_010175_22_repeats_1
CTTTCAACAATTTCGGCTCACGGTAGAGCACTGAAAC
>NC_013887_15_repeats_1
GTTAAAATAAGACCGATTCGGTATGGAAAC
>NC_013887_15_repeats_2
GTTAAAATCAGACCGATTCGGTATGGAAAC
>NC_008025_4_repeats_1
ATGTCAATCCTCAGCCGCCCCGAAAGACGGCTGCAAC
>NC_008025_4_repeats_2
GTTTCAATCCTCAGCCGCCCCGAAAGACGGCTGCAAC
>NC_009523_59_repeats_1
GTTTCAATCCCCTTCATTGCGGGGCAGTGGTCGCTTC
>NC_009523_59_repeats_2
GTCTCAATCCCCTTCATTGCGGGGCAGTGGTCGCTTC
>NC_009523_59_repeats_3
GATTCAATCCCCTTCATTGCGGGGCAGTGGTCGCTTC
>NC_009523_59_repeats_4
CGTTCAATCCCCTTCATTGCGGGGCAGTGGTCGCTTC
>NC_009523_59_repeats_5
GGTTCAATCCCCTTCATTGCGGGGCAGTGGTCGCTTC
>NC_019776_10_repeats_1
GTTTCAATCCCTAAGAGGTATTAATAAGAGTTTAAAC
>NC_017625_3_repeats_1
GAGTTCCCCGCGTTAGCGGGGATAAACCG
>NC_017625_3_repeats_2
GTGTTCCCCGCATCAGCGGGGATAAACCG
>NC_017625_3_repeats_3
GAGTTCCCCGCGCCAGCAGGGATAAACCG
>NC_017625_3_repeats_4
GAGTTCCCCGCGCCAGCGGGGATAAACCG
>NC_003116_10_repeats_1
GTTGTAGCGCCCATTCTCATTTCGCAGTGCTACAAT
>NC_003116_10_repeats_2
GTTGTAGCTCCCTTTCTCATTTCGCAGTGCTACAAT
>NC_021044_6_repeats_1
GTGTCAATTCCTTATAGGTAATGTATATC
>NC_021044_6_repeats_2
ATATCAATTCCTTATAGGTAATGTATATC
>NC_022244_4_repeats_1
GTTTTTGTACTCTCAAGATTTAAGTAACTGTAAAAC
>NC_022244_4_repeats_2
GTTTTTGTACTCTCAAGAAAAACTTAGTATCAAAAT
>NC_014538_3_repeats_1
CACTATTTTCAGGATAGGTAAGCTAAAAAC
>NC_014538_3_repeats_2
GTTTCAATTCCTTATAGGTAGGCTAAAAAC
>NC_014836_1_repeats_1
TTTCTGAGCTGCCTATGCGGCAGTGAAC
>NC_014836_1_repeats_2
CTTCTGAGCTGCCTGTGCGGCAGTGAAC
>NC_009009_1_repeats_1
GTTTCCGTACCCTCGCGAGATGAATGGAG
>NC_009009_1_repeats_2
GTTTCCGTACCCTCTCGAAGTGAATGGGG
>NC_009009_1_repeats_3
GTTTCCGCCCCCTCTCGAGGTGAATGGGA
>NC_009009_1_repeats_4
GTTTCCGTCCCCTTTCGAGGTAACTGGGG
>NC_009009_1_repeats_5
GTTTCCGCCCCCTTTCGAGGTGACTGGGG
>NC_009009_1_repeats_6
GTTTTCGTCCCCTCCCGAGGTGAATGGGG
>NC_009009_1_repeats_7
GTTCCCGTACCCTATCGAGCTGACTGGGG
>NC_009009_1_repeats_8
GTTTCCGTACCCTTGCGAGATAACCGAGA
>NC_009009_1_repeats_9
TTTGCAGTCCCCTCTCGAGGTGACTGGGG
>NC_009009_1_repeats_10
GTTTCCGTACCCTCCCGAGGAGACTGAGG
>NC_009009_1_repeats_11
GTTTCAGTACCCTCCCGAGGTCACTGGGG
>NC_009009_1_repeats_12
GTTTCCGTCCCCTCTCGAGGTGTTTGAGG
>NC_009009_1_repeats_13
GTTTCCGCCCCCTCGCGAGGTGATTGGGG
>NC_009009_1_repeats_14
ATTTCTGTCCTCTTTAGAGGTGAATTGGG
>NC_009009_1_repeats_15
GTTTCCGTCCCCTCTCGAGGTGATTGGGG
>NC_009009_1_repeats_16
TTTTCCGTCCCCTCTCAAGGAGACTGGGA
>NC_009009_1_repeats_17
GTTTCCGCCCCCTCTCGAGGTGACTGGGG
>NC_009009_1_repeats_18
GTTTCCGCCCCCTCCCGAGGTGAATGGGA
>NC_009009_1_repeats_19
GTTTCCGTTCCCTCTCGAGGTGAATGGGG
>NC_009009_1_repeats_20
GTTCCCGTACCCTCCCGAGGAGACTGGGG
>NC_002570_4_repeats_1
GTCGCACTCTTCATGAGTGCGTGGATTGAAAT
>NC_002570_4_repeats_2
GTCGCACTCTTCATGGGTGCGTGGATTGAAAT
>NC_002570_4_repeats_3
GTCGCACTCTTCATGGGTGCATGGATTGAAAT
>NC_013939_2_repeats_1
GTTTCAATTCCTCATAGGCACTCTAAAAAC
>NC_013939_2_repeats_2
AATTCAATTCCTCTTAGGCACTCTAAAAAC
>NC_013939_2_repeats_3
GTTTCAATTTCTCTTAGGCACTCTAAAAAC
>NC_013939_2_repeats_4
GTTTCAATTCCTCTTAGGCACTCTAAAAAC
>NC_022353_2_repeats_1
GTTTTAGTCCCTTTTTAAATTTCTTTATGGTAAAAT
>NC_013410_5_repeats_1
CCCTGAAAAGTATTCCTCTCGCAAGAGAGATT
>NC_013974_4_repeats_1
CAGTAATAAGTTGTAGTAAATAAAAAATTTAGGAAGTAGGATTTACT
>NC_013974_4_repeats_2
TAGTAATAATTTGTAGCAAGTAAGAAACTTAGGGAGTAGGAAGTTTA
>NC_013974_4_repeats_3
TAGTTATAATTTATAGTAAGTAAGAAATTTAGTAAGTGAGAAGTTCA
>NC_013974_4_repeats_4
TTAACATTATTCTTAAGAAGCAAGAAATTTAGAAAGTAGGAAGTTTA
>NC_013974_4_repeats_5
TAGTAGTAATTTGTAGCAAGTAAGAAATTTAGAAAGTAGGAAGTTTA
>NC_013974_4_repeats_6
TAGTTATAAGTAGTAGTAAGTAAGAAATTTAGTAAGTGGGAAGTTTA
>NC_010483_1_repeats_1
GTTTCAATACTTCCTTAGAGGTATGGAAAC
>NC_010483_1_repeats_2
GTTTCAATACTTCCTTAGAGGTATGGAACC
>NC_010483_1_repeats_3
GTTTCAATAGTTCCTTAGAGGTATGGAAAC
>NC_016001_7_repeats_1
GTTGTAACTGCCCTTATTTTGAAGGGTAAACACAAC
>NC_016001_7_repeats_2
GGGGCTAATGCCCTTATTTTGAAGGGTAAACACAAC
>NC_003197_4_repeats_1
CGGTTTATCCCCGCTGGCGCGGGGAACAC
>NC_003197_4_repeats_2
CGATTTATCCCTGCTGGCGCGGGGAACAC
>NC_003197_4_repeats_3
CGGTTTATCCCTGCTGGCGCGGGGAACAC
>NC_003197_4_repeats_4
ACGGCTATCCTTGTTGGCGCGGGGAACAC
>NC_003197_4_repeats_5
CGGTTTATCCCCGCTAGCGCGGGGAACAC
>NC_003197_4_repeats_6
CGGCTTATCCCCGCTGGCGCGGGGAACAC
>NC_003197_4_repeats_7
CGGTTTATCCCCGCTAGCGCGGGGAACAT
>NC_003197_4_repeats_8
CGGTTTATCCCCGCTGGCACGGGGAACAC
>NC_005126_2_repeats_1
CCGCACTGCCGTACAGGCAGCTTAGAAA
>NC_005126_2_repeats_2
GTGCACTGCCGTACAGGCAGCTTAGAAG
>NC_005126_2_repeats_3
GTGCACTGCCGTACAGGCAGCTTAGAAA
>NC_020887_2_repeats_1
GTTTAAAGTTTACCTATAAGGAATTGAAAC
>NC_017860_1_repeats_1
GTTGTTTGTGCCTTGCAAACAGCAGGCAGATGCAAC
>NC_017860_1_repeats_2
GTTGTTTTTACCTTGCAAACAGCAGGCAGATACAAC
>NC_017860_1_repeats_3
GTTGTTTTTACCTTGCAAACAGCAGGCAGATGCAAC
>NC_017860_1_repeats_4
GTTATTTTTACCTTGCAAACAGCAGGCAGATGCAAC
>NC_007426_5_repeats_1
GTCGAGACGGACTGAAAACCCAGAATAGGATTGAAAC
>NC_007426_5_repeats_2
GTCGAGACGGACTGAAAACCCAGAACGGGATTGAAAC
>NC_014377_7_repeats_1
GTTCTTAGTCTACCTATAAGGGATTGAAAC
>NC_014377_7_repeats_2
GTTCTTAGTCTACCTATCCTGAAAATAATG
>NC_006526_2_repeats_1
GTTCACTGCCGCACAGGCAGCTTAGAAA
>NC_016786_4_repeats_1
GTCTTCTCCGCACACGCGGAGGTATTTCC
>NC_017625_2_repeats_1
GTGTTCCCCGCGCCAGCGGGGATAAACC
>NC_017625_2_repeats_2
GAGTTCCCCGCGCCAGCGGGGATAAACC
>NC_012967_4_repeats_1
CGGTTTATCCCCGCTGGTGCGGGGAACAC
>NC_012967_4_repeats_2
CGGTTTATCCCCGCTGGCGCGGGGAACAC
>NC_021592_3_repeats_1
GTGTTTAGTCTATCTATAAGGGTTTGAAAT
>NC_007775_7_repeats_1
TAGTCCAATTTCTAGGGATCCCCCCGAAGGGGGAAC
>NC_007775_7_repeats_2
AGTTTCCAATTTCTAGGGATCCCCCGAAGGGGGAAC
>NC_007775_7_repeats_3
GTTTCCAATTTCTAGGGATCCCCCCGAAGGGGGAAC
>NC_010003_5_repeats_1
CTTTTTATCCTACCTATAAGGAATGGAAAC
>NC_010003_5_repeats_2
CTTTTTATCCTACCTATGAGGAATGGAGGG
>NC_010003_5_repeats_3
CTTTTTATCCTACCTATGAGGAATGGAAAC
>NC_015573_5_repeats_1
GTTTAGTTGCTGCCTTTGAGGGATTGAAAC
>NC_015573_5_repeats_2
GTTTAGTTGCTACCTTTGAGGGATTGAAAC
>NC_015573_5_repeats_3
GTTTAATTGCTTCCTTTAGGGGATTGAAAT
>NC_015573_5_repeats_4
GTCTAGCTGCTACTTTTGAGGGATTGAAAC
>NC_015573_5_repeats_5
GTTTAGTTGCCGCCTTTAAGGAATTGAAAC
>NC_015573_5_repeats_6
GTCTAGTTGCTACCTTTGAGGGATTGAAAC
>NC_015573_5_repeats_7
GTCTAGTTGCCACCTTTGAGGGATTGAAAC
>NC_018081_2_repeats_1
GTTTTAGTTTTGTGTTATTTTGAGTGCTGACCTCA
>NC_018081_2_repeats_2
GTTTTAGAGCTATGTTGTTTTGAATGTTTCCAAAA
>NC_018081_2_repeats_3
GTTTTAGAGCTATGTTGTTTTGAATGCTTCCAAAA
>NC_019676_19_repeats_1
GTTTCCATCCCCGTGAGGGGTAATTAATTGAAAAC
>NC_019676_19_repeats_2
GTTTTCATCCCCGTGAGGGGTAATTAATTGAAAAC
>NC_017030_5_repeats_1
AACCTGTCCGACAGTCGGACAGGTTT
>NC_020813_1_repeats_1
GTTCTGATTGGCTCACAGATTCCCATCTGTTATTCT
>NC_010320_3_repeats_1
CACTATTTTCAGGATAGGTAAGCTAAAAAC
>NC_010320_3_repeats_2
GTTTCAATTCCTTATAGGTAGGCTAAAAAC
>NC_017941_5_repeats_1
GTTACAGACGAACCCTAGTTGGGTTGAAGC
>NC_018015_11_repeats_1
GTTTCAGAACCACATAATGTTTGCCGCA
>NC_018015_11_repeats_2
GTTTCAGAACCACATAATGTTTGGAAAC
>NC_018015_11_repeats_3
GTTTCAGAACCACATAATGTTTAGAAAC
>NC_011025_1_repeats_1
ACTTTTGGACTGTACAATTTTTATATAGAGTAAAGC
>NC_011025_1_repeats_2
ACTTTTGGACTGTACAATTTTTATATAGAGTAAAGT
>NC_011025_1_repeats_3
ACTTTTGGACTGTACAATTTTTATATAGAGTAAGGC
>NC_011025_1_repeats_4
ACTTTTGGACTGTATAATTTTTATATAGAGTAAAGT
>NC_003272_14_repeats_1
GTTTCAATCCCTGATAGGGATTTTTGTTAGTTAAAAC
>NC_011297_3_repeats_1
GTTTGTAGCGTGCCTATAAGGGATTGAAAC
>NC_011297_3_repeats_2
AATTGTAGCTTTCCTATGAGGGTATTAAAA
>NC_011297_3_repeats_3
GTTTGTAGCGTGCCTATAAGGGATTGAAAG
>NC_020411_5_repeats_1
GTTTCATCTGAACCGTGTGGGATATAAAGT
>NC_020411_5_repeats_2
GTTTCATCTGAACCGTGTGGGATATAAATT
>NC_020411_5_repeats_3
GTTTCATCTGAACCGTGTGGGATATAAAGG
>NC_020411_5_repeats_4
GTTTCATCTGAACCGTGTGGGATATAAATA
>NC_020411_5_repeats_5
GTTTCATCTGAACCGTGTGGGATATAAATG
>NC_019770_1_repeats_1
GTGATAGTTTGTTTTTAAACAACATGACTATAAAAC
>NC_019770_1_repeats_2
GTTTTGGTACCATTCTAAACAACATGACTCTAAAAC
>NC_019770_1_repeats_3
GTTTTGGCACCATTCTAAACAACATGACTCTAAAAC
>NC_018413_1_repeats_1
TTTTTCTTAACAAAATAATTGTACAA
>NC_018413_1_repeats_2
TTTTACTTAACAAAATAATTGTACAA
>NC_008532_2_repeats_1
GTTTTTGTACTCTCAAGATTTAAGTAACTGTACAAC
>NC_008532_2_repeats_2
GTTTTTGTACTCTCAAGATTTAAGTAACTGTACAGT
>NC_016110_3_repeats_1
ACCACCATCCCCGCGTGCGCGGGGAGCAG
>NC_016110_3_repeats_2
GAGTTGTCCCCTGCGGGCGCGGGGAGCAG
>NC_016110_3_repeats_3
CGGGCCATCCCCGCGTGCGCGGGGAGCAG
>NC_016110_3_repeats_4
GGGGCCATCCCCGCGTGCGCGGGGAGCAG
>NC_017278_2_repeats_1
GTTTCAAACCCTCATAGGTACGGTCAGAAC
>NC_017584_8_repeats_1
GTTTCAGTCCCCTCAATGGCGGGGCATAGGGTGCGAG
>NC_017584_8_repeats_2
GTTTCAGTCCCCTCGATGACGGGGCATAGGGTGCGAG
>NC_017584_8_repeats_3
GTTTCAGTCCCCTCGATGGCGGGGCATAGGGTGCGAG
>NC_015931_1_repeats_1
GAAACAACCAAGAATGAATTGAAAG
>NC_019693_55_repeats_1
TTATTTGGACTCTCTAATCGGATTCGCTGGTC
>NC_019693_55_repeats_2
TTATTTGGACTTTCTAACCGTCTGCGGTGGAT
>NC_019693_55_repeats_3
TTATTTGGACTCTCCAATCGGATTCGCTGGGC
>NC_019693_55_repeats_4
TTGTTTGGACTTTCCAATCGGTTGCGGTGGGC
>NC_019693_55_repeats_5
TTATTTGGCCTTTCTAATCGGATTCGGTGGTC
>NC_007355_32_repeats_1
GCTTCAATTCTGCCACAATCTTTCGGTTATGGAAAC
>NC_007355_32_repeats_2
GCTTCACTTATGCCACAACTTTTCGGTTATGGAAAC
>NC_007355_32_repeats_3
ACTTCAATTCAGCCACAACTTTTCGATTATGTGGAA
>NC_007355_32_repeats_4
GCTTCAATTCTGCCACAACTTTTCGGTTATGGAAAC
>NC_007355_32_repeats_5
GCTTCAATTCTGCCACAACCTTTCGGTTATGGAAAC
>NC_007355_32_repeats_6
ATTTCAATTCTGCCACAACCTTCCGATTGTGGAAGC
>NC_010628_6_repeats_1
ATTGCAATTTATCAAAATCCCTATTAGGAATTGAAAC
>NC_010628_6_repeats_2
ATTGCAATTTATCAAAATCCCTATTAGGGATTGAAAC
>NC_015276_2_repeats_1
TCTCATATGGTCTCAACGGCCAGCGGGTCTGAAAC
>NC_015276_2_repeats_2
GCCTCAACGGCCTAAGCGGCCAGCGGGTCTGAAAC
>NC_015276_2_repeats_3
GATAGCACGGTCTCAACGGCCAGCGGGTCTGAAAC
>NC_015276_2_repeats_4
GTCTCAACGGCCTAAGCGGCCAGCGGGTCTGTTAG
>NC_015276_2_repeats_5
GTCTCAACGGCCTAAGCGGCCAGCGGGTCTGAAAC
>NC_015276_2_repeats_6
GTCTCAACGGCCTAAGTGGCCAGCGGGTCTGAAAC
>NC_015276_2_repeats_7
GTCTCAACGGCCTAAGCGGCCAGTGGGTCTGAAAC
>NC_015276_2_repeats_8
TTGTTACACGCCTAAGCGGTCAGCGGGTCTGAAAC
>NC_015276_2_repeats_9
ACAAGGAAGGTCTCAACGGCCAGCGGGTCTGAAAC
>NC_013768_2_repeats_1
TTTTAGTTACTTATTGTGAAATGTAAAT
>NC_009523_2_repeats_1
GGGCAAAGCCCGCCTGCGCGGGCTAGA
>NC_009523_2_repeats_2
GGGCAAAGCCCGCCTGCGCGGGCGAGA
>NC_015565_4_repeats_1
GTTACAATTACCTCCCGGTTATCAAGGGGATTGAAAC
>NC_015565_4_repeats_2
GTTACAATTACGTCCCGGTTATCAAGTGTGTTTGGCA
>NC_015970_1_repeats_1
TTTCAATACCAAAAAGGTGCGATTAAAA
>NC_019771_24_repeats_1
CTTTACAAACCCACTTCCCCGCAAGGGGATGGAAAC
>NC_007413_5_repeats_1
CTTTCAACCCGCCCCTAGCCGGGATGGTCGTTGAAAC
>NC_007413_5_repeats_2
TTTTCAACCCACCCCTAGCCGGGATGGTCGTTGAAAC
>NC_011035_3_repeats_1
CGTCATTCCCGCGAAAGCGGGAATCC
>NC_011035_3_repeats_2
CGTCATTCCCGCGAAAGTGGGAATCC
>NC_013316_4_repeats_1
ATTGATGGTAAACACTTTTATTTT
>NC_013316_4_repeats_2
GTTAATGGTAGTAGATACTACTTT
>NC_009342_4_repeats_1
CGAAATACCTCCGCGTGTGCGGAGAAGAG
>NC_009342_4_repeats_2
GGAAATACCTCCGCGTGTGCGGAGAAGAG
>NC_009342_4_repeats_3
TGAAATACCTCCGCGTGTGCGGAGAAGAG
>NC_009342_4_repeats_4
GGAAATACCTCCGCGTTTGCGGAGAAGAG
>NC_009342_4_repeats_5
AGAAATACCTCCGCGTGTGCGGAGAAGAG
>NC_009342_4_repeats_6
GGGAGTACCTCCGCGTGTGCGGAGAAGAG
>NC_013974_10_repeats_1
GTTTTATATTAACTAAGTGGTATGTAAAT
>NC_013974_10_repeats_2
ATTTTACATTAACTAAAATGTATAGAATA
>NC_017660_2_repeats_1
GAGTTCCCCGCGCCAGCGGGGATAAACCG
>NC_017660_2_repeats_2
GAGTTCCCCGCGCCAGCGGGGATAAACCA
>NC_021184_2_repeats_1
GTGGAACCAACACATTTGATGTATTGAAAT
>NC_021184_2_repeats_2
GTGGAACCAACAAATTTGATGTATTGAAAT
>NC_009699_1_repeats_1
TGAACATTAACATGAGATGTATTTAAAT
>NC_009699_1_repeats_2
TGAACATTAACATAGGATGTATTTAAAC
>NC_009699_1_repeats_3
TGAACAATAACATGATATGTATTTAAAT
>NC_009699_1_repeats_4
TGAACAATAACATAAGATGTATTTAAAT
>NC_016854_3_repeats_1
AGGTTTATCCCCGCTGGCGCGGGGAACAC
>NC_016854_3_repeats_2
CGGTTTATCCCCGCTGGCGCGGGGAACAC
>NC_021281_1_repeats_1
ATGAACTGTAAACTTGAAAAGTTTTGAAAT
>NC_021281_1_repeats_2
ATGAACTAGAAACTTGAAAAGTTTTGAAAT
>NC_021281_1_repeats_3
ATGAACTATAAACTTGAAAAGTTTTGAAAT
>NC_013410_8_repeats_1
CAGTAAGACCTGGAACTCTCGCAAGAGAGCTTAAGAC
>NC_013410_8_repeats_2
CCCTGAAAAGCATTCCTCTCGCAAGAGAGATTAAGAC
>NC_013410_8_repeats_3
CCCTGAAAAGCATTCCTCTCGCAAGAGAGATTGCAGC
>NC_013410_8_repeats_4
CCCTGAAAAGCATTACTCTCGCAAGAGAGATGGCAGC
>NC_009454_5_repeats_1
GTTTCAATTCCTCATAGGCAGGCTAAAAAC
>NC_013530_1_repeats_1
GGGGTGGTTTCGACAGGCTCAACCACCG
>NC_013530_1_repeats_2
GGGGTGGTTTCGACAGGCTCTACCACCG
>NC_013887_5_repeats_1
GTTAAAATAAGACCGATTCGGTATGGAAA
>NC_011738_1_repeats_1
CCCTACCTATTGGGTTAAATAGGAATAGTTGGAAACCA
>NC_011738_1_repeats_2
CCCTACCTATTGGGTTAAATAGGAATAGTTGGAAACGA
>NC_011738_1_repeats_3
CCCTACCTATTGGGTTAAATAGGAATAGTTGGAAACAT
>NC_014500_4_repeats_1
GTTCACTGCCGAGTAGGCAGCTTAGAAA
>NC_016612_4_repeats_1
GTTCACTGCCGTACAGGCAGCTTAGAAA
>NC_016612_4_repeats_2
GTTCACTGCCGTACAGGCAGCTCAGAAA
>NC_016612_4_repeats_3
GTTCACTGCCGTGCAGGCAGCTTAGAAA
>NC_013887_2_repeats_1
GAATAAAACCTCTAAGAGGTCTGATTTTAAC
>NC_013887_2_repeats_2
GTTTCCATCCTCCAAGAGGTCTGATTTTAAC
>NC_012582_1_repeats_1
GTCTTCCCCACGCAGGTTGGATTACAGA
>NC_012582_1_repeats_2
GTCTTCCCCACGCAGGTGGGGTGTGTTT
>NC_012582_1_repeats_3
GTCTTCCCCACGCAGGTGGGGGTGTTTC
>NC_023030_4_repeats_1
GTTTTAGCACTGTACAATACTTGTGTAAGCAATAAC
>NC_011883_2_repeats_1
GTGTTCCCCACGGGCGTGGGGATGAACCT
>NC_011883_2_repeats_2
GTGTTCCCCACGGGCGTGGGGATGAACCC
>NC_011883_2_repeats_3
GTGTTCCCCACGGGCGTGGGGATGAACCG
>NC_017068_4_repeats_1
TTGTTCCGCCGTATAGGCGGCTTAGAAA
>NC_017068_4_repeats_2
GTGTTCCGCCGTATAGGCGGCTTAGAAA
>NC_010483_4_repeats_1
GTTTCCATACCTCTAAGGAAGTATTGAAAC
>NC_010483_4_repeats_2
TTTTTCGTACATTTAAGGAAGTATTGAAAC
>NC_010483_4_repeats_3
GTTTCCATACCTCTAAGGAACTATTGAAAC
>NC_010483_4_repeats_4
GTTTCCATACCTCTAAGGAATTATTGAAAC
>NC_009486_6_repeats_1
GTTTCAATAATTCCTTAGAGGTATGGAAAC
>NC_009828_1_repeats_1
GTTTCCATCCCTCTAAGGTTCGATTGAAAC
>NC_011035_2_repeats_1
CCATTATTCCCGCGAAAACAGAAAAC
>NC_011035_2_repeats_2
CCGTCATTCCCACGAAAGTGGGAATC
>NC_011035_2_repeats_3
CCGTCATTCCCGCGCAGGCGGGAATC
>NC_017262_1_repeats_1
CTAAGCAACTGCCTGCGCGGCAGTGAAC
>NC_017262_1_repeats_2
TTTCTAAGCTGCCTGTGCGGCAGTGAAC
>NC_003272_8_repeats_1
GTTTCTATTAACACAAATCCCTATCAGGGATTGAAAC
>NC_014738_2_repeats_1
ATTATGAATTGCTTTCAATTTTCACTATCTTTGTGATAATTCGCAAC
>NC_014738_2_repeats_2
GTTGTGAATTGCTTTCAATTTTCACTATCTTTGTGATAATTCGCAAC
>NC_014738_2_repeats_3
GTTGTGAATTGCTTTCAATTTTTACTATCTTTGTGATAGTTCGCAAC
>NC_014205_1_repeats_1
GTAACAACACAAAAAGAATTGAAAG
>NC_014205_1_repeats_2
GTAACAACACAGAAAGAATTGAAAG
>NC_020814_3_repeats_1
AGTTTTTTGTGTACCTATAGGGGATTGAAA
>NC_020814_3_repeats_2
GGTTTTGTTTGTGCCTATAGGGGATTGAAA
>NC_020814_3_repeats_3
TGTTTTGTTTGTGCCTATAGGGGATTGAAA
>NC_020814_3_repeats_4
GGTTTTTTGTGTACCTATAGGGGATTGAAA
>NC_017481_1_repeats_1
GTTTCAGAAGAATATTAAATTAATTAGATTAATATC
>NC_017481_1_repeats_2
GTTTCAGAAGAATGTTAAATTAATAGGGTCGAGGCC
>NC_017481_1_repeats_3
GTTTCAGAAGGATGTTAAATCAATTAGGTTAAGACC
>NC_017481_1_repeats_4
GTTTCAGAAGTATGTTAAATCAATAAGGTTAAGAAT
>NC_017481_1_repeats_5
GTTTCAGAAGTATGTTAAATCAATAAGGTTAAGACC
>NC_017046_3_repeats_1
CGGTTTATCCCCGCTAGCGCGGGGAACAC
>NC_017046_3_repeats_2
CGATTTATCCCTGCTGGCGCGGGGAACAC
>NC_017046_3_repeats_3
CGGTTTATCCCCGCTGGCGCGGGGAACAC
>NC_017046_3_repeats_4
ACGGCTATCCTTGTTGGCGCGGGGAACAC
>NC_017046_3_repeats_5
CGGTTTATCCCTGCTGGCGCGGGGAACAC
>NC_017763_1_repeats_1
TGCAAGTTGGGGAGGGACATAAATAAA
>NC_017763_1_repeats_2
TGCAAGTTGGCGGGGCCCCAACATAGA
>NC_012563_6_repeats_1
ATTTAAATACATCTCATGTTAATGTTCAAC
>NC_012563_6_repeats_2
ATTTAAATACATCTCATGTTATTGTTCAAC
>NC_012563_6_repeats_3
ATTTAAATACATCTCATCTTATTGTTCAAC
>NC_012563_6_repeats_4
ATTTGAATACATCTCATGTTAATGTTCAAC
>NC_013892_4_repeats_1
TGGTTTATCCCCGTACCTACGGGGAACAC
>NC_013892_4_repeats_2
AGGTTTATCCCCGTACCTACGGGGAACAC
>NC_013892_4_repeats_3
CGGTTTATCCCCGTACCTACGGGGAACAC
>NC_019977_1_repeats_1
AGTTTAACCCTTTTTTTAGTGGATTATGCTTTCGAAT
>NC_019977_1_repeats_2
GTTTCAATCCTTGTTTTAGTGGATCATGCTCTGAAAG
>NC_009486_4_repeats_1
TTTTTCGTACATCTAAGGAAGTATTGAAAC
>NC_009486_4_repeats_2
GTTTCCATACCTCTAAGGAATTATTGAAAC
>NC_009486_4_repeats_3
GTTTCCATACCTCTAAGGAACTATTGAAAC
>NC_009486_4_repeats_4
GTTTCCATACCTCTAAGGAAGTATTGAAAC
>NC_013410_3_repeats_1
CCCTGAAAAGCATTACTCTCGCAAGAGAGAT
>NC_013410_3_repeats_2
CCCTGAAAAGCATTCCTCTCGCAAGAGAGAT
>NC_013385_10_repeats_1
CTTTCAGTCCCCTTGTCATCGGGGAAGGTACTGCAAC
>NC_006908_1_repeats_1
GTTTAAGAATACATAAGAATGATACTACACCAAAAT
>NC_006908_1_repeats_2
GTTTAAGAATACGTAAGAATGAAACTACACCAAAAC
>NC_006908_1_repeats_3
GTTTAAGAATACATAAGAATGATACTACACCAAAAC
>NC_006908_1_repeats_4
TTTCAAGAATACATAAGAATGATACTACACCAAAAC
>NC_006908_1_repeats_5
GTTTAAGAATACATAAGAATGAAACTACACCAAAAC
>NC_016640_25_repeats_1
GTCTAACCCTACCAGTTTCCTGTCAGGGGACGGAAAC
>NC_016640_25_repeats_2
GTCTAACCCTACCAATTAAGCGCAAGGGGACGGAAAC
>NC_016640_25_repeats_3
GTCAGACCCTACCAATTAAGCGCAAGGGGATGGAAAC
>NC_016640_25_repeats_4
TTCTAACCCTACCAATTAAGCGCAAGGGGACGGAAAC
>NC_016640_25_repeats_5
GTCAGACCCTACCAATTCCCCGCAAGGGGACGGAAAC
>NC_011059_6_repeats_1
GTCTCAATCCCCTTTATCCAAGCGGGTCTTCATCTAC
>NC_011059_6_repeats_2
TCCCCCGTCCCCTTTATCCAAGCGGGTCTTCATCTAC
>NC_022196_1_repeats_1
GTTTGAGAGTAATGTTATTTTAAATAGATTCAAAAC
>NC_022196_1_repeats_2
GTTTGAGAGTAATGTTATCTTAAAAATACAGTCTAA
>NC_019779_8_repeats_1
GTTTAAATCCCCGATTTTCAGGGGACTAAATTGAAAC
>NC_019779_8_repeats_2
GTTTAAATCCCCGATCCTCAGGGGACTAAATTAAAAC
>NC_019779_8_repeats_3
GTTTAAATCCCCGATTTTCAGGGGACTACGTTGAAAC
>NC_019779_8_repeats_4
GTTTAAATCCCCGATTTTCAGGGGACTAAATTGAAAT
>NC_019977_3_repeats_1
ATTCGAGAGCAAGATCCACTATAACAAGGATTGAAAC
>NC_019977_3_repeats_2
ATTCGAGAGCAAGATCCACTATAACAAGGATTTATCT
>NC_013888_1_repeats_1
GTTTCCATCCTCTAAGAGGTCTGATTTTAAC
>NC_013888_1_repeats_2
GTTTCCATCCTCCAAGAGGTCTGATTTTAAC
>NC_013888_1_repeats_3
ATTCCCACCCTCCAAGAGGTCTTATTTTAAC
>NC_014471_6_repeats_1
GAAACTCCCAAAAGGGAGTAGAAAG
>NC_020210_4_repeats_1
GTTTCAATCCCTCATAGGTACGATAAAAAC
>NC_020210_4_repeats_2
GGTTCAATCCCTCATAGGTACGATAAAAAC
>NC_019771_8_repeats_1
GTTTCAATCCCTAATAGGGAGTAATAGAAATTGCAAT
>NC_019771_8_repeats_2
CATTCAATCCCTAATAGGGAGTAATAGAAATTGCAAT
>NC_011145_3_repeats_1
AGCTTCCCCGCGTGCGCGGGGATCGACCC
>NC_011145_3_repeats_2
GGCTTCCCCGCGCACACGGGCATGAACCG
>NC_011145_3_repeats_3
GCTTCCCCCGCGTGCGCGGGGATCGACCC
>NC_011145_3_repeats_4
GGCTTCCCCGCGTGCGCGGGGATCGACCC
>NC_019693_75_repeats_1
TGACTTGGATGCGGATTCCGGTGACTTGGATGC
>NC_019693_75_repeats_2
TGACTTGGATGCGGATTCCGATGACTTGGATGC
>NC_019693_75_repeats_3
CGACTTGGATGCGGATTCCGATGACTTGGATGC
>NC_013512_1_repeats_1
CTCGAACCGACACAAGATTTGTATTTAAAC
>NC_014664_1_repeats_1
GTCGCTCCCCGTGCGGGAGCGTGGATTGAAAC
>NC_014664_1_repeats_2
GTCGCTCCCCGCGCGGGAGCGTGGATCGAAAC
>NC_014664_1_repeats_3
GTCGCTCCCCTTGCGGGAGCGTGGATCGAAAC
>NC_014664_1_repeats_4
GTCGCTCCCCGTGCGGGAGCGTGGATCGAAAC
>NC_016110_2_repeats_1
GGGACCATCCCCGCGGGCGCGGGGAGCAC
>NC_016110_2_repeats_2
ACGGCCATCCCCGCAGGCGCGGGGAGCAC
>NC_016110_2_repeats_3
GGGCCTTTCCCTACGGGCCCGGGAAGCAC
>NC_016110_2_repeats_4
GGGACCATCCCCGCGGGCGCAGGGAGCAC
>NC_016110_2_repeats_5
GGGACCATCCCCGCGGGCGCGGGTAGCAC
>NC_005838_7_repeats_1
GTTTCAATCCTCTACGAGGCTAACGAGGTTTGCAAC
>NC_020411_3_repeats_1
AGTTTTTTGTGTACCTATAGGGGATTGAAA
>NC_020411_3_repeats_2
GGTTTTTTGTGTACCTATAGGGGATTGAAA
>NC_020411_3_repeats_3
GGTTTTGTTTGTGCCTATAGGGGATTGAAA
>NC_020411_3_repeats_4
TGTTTTGTTTGTGCCTATAGGGGATTGAAA
>NC_017179_20_repeats_1
ATTTATAACTAACTTAGTGTAATTTAAAC
>NC_017179_20_repeats_2
ATTTACAACTAATTTAGTGTAATCTAAAC
>NC_017179_20_repeats_3
ATTTATAACTAATTTAGTGTAATTTAAAC
>NC_008343_1_repeats_1
TGGTTCATCCCCGCGCAGGCGGGGAACAC
>NC_008343_1_repeats_2
AGGTTCATCCCCGCGCAGGCGGGGAACAC
>NC_008343_1_repeats_3
CGGTTCATCCCCGCGCAGGCGGGGAACAC
>NC_008343_1_repeats_4
CGGTCCATCCCCGCGCAGGCGGGGAACAC
>NC_020814_4_repeats_1
GGGTTTCATCTGAACCGTGTGGGTTAAGAA
>NC_020814_4_repeats_2
GAGTTTCATCTGAACCGTGTGGGTTAAGAA
>NC_015682_2_repeats_1
GTTGAAACCTGCCCTGGATTAAAAGGGATTGCGAA
>NC_015682_2_repeats_2
GTTGAAACCTGCCCTGGATCAAAAGGGATTGCGAC
>NC_015682_2_repeats_3
GTTGAAACCTGCCCTGGATTAAAAGGGATTGCGAC
>NC_017957_6_repeats_1
GTTTCCTTGACCGGAGCGATTGGTCATGGCTTCAAAC
>NC_017957_6_repeats_2
AGACTCATGACCGGAGCGATTGGTCATGGCTTCAAAC
>NC_017957_6_repeats_3
GTTTCCATGACCGGAGCGATTGGTCATGGCTTCAAAC
>NC_015562_2_repeats_1
GTTTCCATCCTTGTTTTAATGGATGAG
>NC_015680_6_repeats_1
GTTTCCGTAGAACGTAGTCGTGTGGAAAG
>NC_015680_6_repeats_2
GTTTCCGTAGAACGTAATCGTGTGGAAAG
>NC_015680_6_repeats_3
GTTTCCGTAGAACGCAATCGTGTGGGAAG
>NC_013722_6_repeats_1
GTTCACTGCCGTGTAGGCAGCTTGTCAC
>NC_013722_6_repeats_2
GTTCACTGCCGTGTAGGCAGCTCAGAAA
>NC_013361_1_repeats_1
CGGTTTATCCCCGCTGGCGCGGGGAACAC
>NC_013361_1_repeats_2
CGGTTTATCCCCGCTGACGCGGGGAACAC
>NC_010379_1_repeats_1
GTTTAACTTCTGCATTGGATGTATTTAAA
>NC_010379_1_repeats_2
GTTTAACTTATATATTAGATGTATTTAAG
>NC_010379_1_repeats_3
GTTTAACTTCTACATTATATGTATTTAAA
>NC_010379_1_repeats_4
GTTTAACTTGTACATTAGATGTATTTAAA
>NC_010379_1_repeats_5
GCTTAACTTTTGCATACGATGCATTTAAA
>NC_010379_1_repeats_6
GCTTAACTTTTGCATTAGATGTATTTAAA
>NC_010379_1_repeats_7
GCTTAACTTTTACATTAGGTGTATTTAAA
>NC_010379_1_repeats_8
ATTTAACTTATATATTAGATATATTTAAA
>NC_010379_1_repeats_9
GTTTAACTTCTACATTAGATGTATTTAAA
>NC_010379_1_repeats_10
GTTTAATTTGTACATTAGATGTATTTAAA
>NC_010379_1_repeats_11
TTTTAACTTCTACATTAAATGTATTTAAA
>NC_002932_1_repeats_1
GTTTCAATCCACGCGCCCGCACGGGGCGCGAC
>NC_002932_1_repeats_2
GTTTCAATCCACGCGCCCGCGCGGGGCGCGAC
>NC_010644_1_repeats_1
ATTCTATAAAATCAATTCTCGGAGGGCAACCCTAAC
>NC_010644_1_repeats_2
ATTCTATAAATTCAATTCTCGGAGGGCAACCCTAAC
>NC_009654_4_repeats_1
CGGTTTATCCCCGTGTGCTCGGGGAACGC
>NC_009654_4_repeats_2
CGGTTTATCCCCGTATGCTCGGGGAACGC
>NC_009654_4_repeats_3
GGTTTTATCCCCGTGTGCTCGGGGAACGC
>NC_014041_1_repeats_1
CTTCCAGAGCATTCCATCGAAAAACTAGGATTGAAAT
>NC_014041_1_repeats_2
CTTCCAGAGCATTCCATTGAAAAACTAGGATTGAAAT
>NC_014041_1_repeats_3
GTTCCAGACCATTCCATCAAACAACTAGGATTGAAAC
>NC_014041_1_repeats_4
CTTCCAGACCATTCCATCAAACAACTAGGATTGAAAC
>NC_014041_1_repeats_5
CTTCCAGAGCATTCCATTGAAAAACTAGGATTGAAAC
>NC_014041_1_repeats_6
CTTCCAGACCATTCCATTGAAAAACAAGGATTGAAAC
>NC_014041_1_repeats_7
GTTCCAGACCATTCCATTGAAAAACAAGGATTGAAAC
>NC_014041_1_repeats_8
CTTCCAGACCATTCCATTGAAAAACTAGGATTGAAAC
>NC_014041_1_repeats_9
CTTCCAGAACATTCCATCAAACAACTAGGATTGAAAC
>NC_014041_1_repeats_10
GTTCCAGACCATTCCATTGAAAAACTAGGATTGAAAC
>NC_014041_1_repeats_11
CTTCCAGACCATTCCATTAAACAACTAGGATTGAAAC
>NC_014041_1_repeats_12
CTTCCAGACCATTCCACCAAACAACTAGGATTGAAAC
>NC_014041_1_repeats_13
CTTCCAGACCACTCCATCAAACAACTAGGATTGAAGT
>NC_014041_1_repeats_14
CTTCCAGAGCATTCCATCGAAAAACTAGGATTGAAAC
>NC_012913_1_repeats_1
GCAGCCACCTTCGGGAGGCTGTATGTTGAAAC
>NC_012913_1_repeats_2
GCAGCCGCCTCCGCGCGGCTGTGTGTTGAAAC
>NC_010320_2_repeats_1
CACTATTTTCAGGATAGGTAGGCTAAAAAC
>NC_010320_2_repeats_2
GTTTCAATTCCTTATAGGTAGGCTAAAAAC
>NC_019682_9_repeats_1
CTTTCAATTAAATGAAACCCGGCAACGGGATTGAAAC
>NC_017512_12_repeats_1
GGATTCCCGCTTTTGCGGGAATGACG
>NC_022244_1_repeats_1
GTTAGTAACCCATATTACCTCGAGAGGGGACGGAAAC
>NC_022244_1_repeats_2
GTTAGTAACCCATATTACCTCGAGAGGGGACAAAATA
>NC_022244_1_repeats_3
GTTAATAACCCATGTTACCTCGAGAGGGGACGGAAAC
>NC_019954_2_repeats_1
GTTGTTAACATACCTATAAAGGCTTGAAAT
>NC_019954_2_repeats_2
GTTTATAGCCTACCTATAAGGAATTGAAAC
>NC_019954_2_repeats_3
ATTTATAGCCTACCTATAAGGAATTGAAAC
>NC_019954_2_repeats_4
GTTTATAGCCTACCTATAAGGGATTGAAAC
>NC_015636_10_repeats_1
GTTAAAATCAGACCATTGATGGATGGAAAT
>NC_007512_1_repeats_1
GTCGCGCCCCACGCGGGCGCGTGGATTGAAAC
>NC_007512_1_repeats_2
GTCGCGCCCCACGCGGGCGCGTGGATCTGGGA
>NC_007512_1_repeats_3
GTCGCGCCCCACGCAGGCGCGTGGATTGAAAC
>NC_006462_5_repeats_1
GTTGCAAGGGATTGAGCCCTGTAAGGGGATTGCGAC
>NC_006462_5_repeats_2
GTTGCAAGGGATTGAGCCCCGTAAGGGGATTGCGAC
>NC_006462_5_repeats_3
GTTGCAAGGGATTGAGCCCCGTAAGGGGATTGATAC
>NC_022544_3_repeats_1
AGGTTTATCCCCGCTGGCGCGGGGAACAC
>NC_022544_3_repeats_2
CGGTTTATCCCCGCTGGCGCGGGGAACAC
>NC_018524_5_repeats_1
GGGCCCATCCCCACGTGCATGGGGCTCAG
>NC_018524_5_repeats_2
CGGCCCATCCCCACGTGCATGGGGCTCAG
>NC_018524_5_repeats_3
TGGCCCACCCCCACGTGCGTGGGGCTCAG
>NC_015161_1_repeats_1
CGGAACATCCCCGCCTGCACGGGGAAAAC
>NC_019682_29_repeats_1
GTTTCAATCCCTAATAGGGATTTAAGTTAATTGCAAC
>NC_023002_4_repeats_1
TTTAATAAAATCCACATTTTCTTGTCATCAAATTT
>NC_023002_4_repeats_2
TTTGATAAATTTTATATTTTCTTCTCATCAAATTT
>NC_003923_9_repeats_1
CTTCTGTGTTGGGGCCCCGCCAACTTG
>NC_003923_9_repeats_2
CTTCTATGTTGGGGCCCCGCCAACTTG
>NC_020134_3_repeats_1
ATTTTAAGTTTACCTATAAGGAATTGAAAC
>NC_020134_3_repeats_2
GATTAAAGCCTTCCTGTGAGGAATTAAAAC
>NC_020134_3_repeats_3
ATTTGGAGTATACCTATGAGGAATTGAAAC
>NC_012793_4_repeats_1
GTTTTTATCTTACCTATGAGAAATGAAAA
>NC_012793_4_repeats_2
GTTTTTATCTTACCTATAAGGAATTGAAA
>NC_012793_4_repeats_3
GTTTTTATCTTACCTATGAGGAATTGAAA
>NC_015711_9_repeats_1
GTCGCTCCCCATGAACGCGGGGAGCGTGGGTTAAAAC
>NC_015711_9_repeats_2
GTCGCTCCTCGTGAACGCGGGGAGCGTGGGTTGAAAC
>NC_015711_9_repeats_3
CTCACTTCTCGTGAATGCGAGGAGTGTGGGTTGAAAC
>NC_015711_9_repeats_4
GTCGCTCCCCGTGAACGCGGGGAGCGTGGGTTGAAAC
>NC_015711_9_repeats_5
GTCGCTCCCCGTGAACGCGGGTAGCGTGGATTGAAAC
>NC_015711_9_repeats_6
GTCGCTCCCCGTGAACGCGGGTAGCGTGGGTTGAAAC
>NC_015711_9_repeats_7
GTCGCTCCCCGTGAACGCGGGGAGCGTGGGTTAAAAC
>NC_013798_1_repeats_1
TAGTTACGGTTACTTAAATCTTGAGAGTACAAAAAC
>NC_013798_1_repeats_2
GTTTTACGGTTACTTAAATCTTGAGAGTACAAAAAC
>NC_018015_4_repeats_1
GTTGCAATAAGACTCTAGGAGAATTGAAAC
>NC_018015_4_repeats_2
GTTGCAATAAGACTCTAGAAGAATTGAAAC
>NC_007428_1_repeats_1
GTCGAGACGGACTGAAAACCCAGAATAGGATTGAAAC
>NC_007428_1_repeats_2
GTCGAGACGGACTGAAAACCCAGAACGGGATTGAAAC
>NC_007181_2_repeats_1
GTAATAACGACGAGAAACTAAAAC
>NC_007181_2_repeats_2
GTAATAATGACAAGAAACTAAAAC
>NC_007181_2_repeats_3
GTAATAACGACAAGAAACTAAAAA
>NC_007181_2_repeats_4
GTAATAACGACAAGAAACTAAAAC
>NC_018721_8_repeats_1
GTTGTAACTGCCCTTATTTTGAAAGGTAAACACAAC
>NC_018721_8_repeats_2
GTTGTAACGGCCCTTATTTTGAAGGGTAAACACAGC
>NC_018721_8_repeats_3
GTTGTAACTGCCCTTATTTTGAAGGGTAAACACAGC
>NC_018721_8_repeats_4
GTTGTAACTGCCCTTATTTTGAAGGGTAAACACAAC
>NC_018721_8_repeats_5
GTTGTAACTGCCCTTATTTTGAAGGGTAAATACAAC
>NC_017573_1_repeats_1
CACTGCCGTATAGGCGGCTTAGAAA
>NC_017573_1_repeats_2
CACTGCCGTATAGGCAGCTTAGAAA
>NC_017573_1_repeats_3
CACTACCGTAAAGGCCGTTTCAAAA
>NC_017573_1_repeats_4
CACTGCCGTACAGGCAGCTTAGAAA
>NC_017173_10_repeats_1
GCTTTATATTAACTATATGGTATATAAAT
>NC_017173_10_repeats_2
GTTTTATATTAACTATGAGGTATGTAAAT
>NC_017173_10_repeats_3
GTTTTGTATTAACTATGTGGTATGTAAAT
>NC_017173_10_repeats_4
GTTTTATATTAACTAAGTGGTATGTAAAT
>NC_017173_10_repeats_5
GTTTTATATTAACTATGTGGTATGTAAAT
>NC_009142_8_repeats_1
CCGTCACCGACGCGCAGCGCCGGTCCTCATTGCGGC
>NC_009142_8_repeats_2
CCGTCATCGACGCGCAGCGTCGGTCTTACTGCGGCT
>NC_009142_8_repeats_3
CCCTCACCGACGCGCAGCGTCGGTCCTCATTGCGGC
>NC_009142_8_repeats_4
CCGTCACCGACGCGCAGCGTCGGTCCTCATTGCGGC
>NC_009142_8_repeats_5
CCGTCACCGACGCGCAGCCTCGGTCCTCATTGCGGC
>NC_014033_4_repeats_1
ACGATTTTTAATCCTTTTCCTACATCAAACCACAAC
>NC_014033_4_repeats_2
GTTGTATATCATTCCTTTCCTACATCAAACCACAAC
>NC_016593_1_repeats_1
GTTTTTATCGTACCTATGAGGGATTGAAAC
>NC_016593_1_repeats_2
GTTTTTATCGTACCTACGAGGGATTGAAAC
>NC_016593_1_repeats_3
GTTTTTGTCGCGCCTATAAGAGGCGAAACC
>NC_008593_2_repeats_1
ATTTAAATACATCTCATGTTAATGTTCAAC
>NC_008593_2_repeats_2
TCTTGAATACATCTAATGTTAATGTTCAAC
>NC_018078_2_repeats_1
GTCGTCAGACCCAAAACCCCGAGAGGGGACGGAAAC
>NC_018078_2_repeats_2
CGGATCAGACCCAAAACCCCGAGAGGGGACGGAAAC
>NC_018078_2_repeats_3
GTCGTCAGACCCAAAACCCCGAGAGAGGACGGAAAC
>NC_010730_3_repeats_1
GTTACATCTGAACCGTGTGGGTTATGTAA
>NC_010730_3_repeats_2
GTTACATCTGAACCGTGTGGGTTATAAAG
>NC_010730_3_repeats_3
GTTACATCTGAACCGTGTGGGTTATAAAA
>NC_015951_1_repeats_1
CGGCTCACCTCCGCTCGCGCAGAGAGCAC
>NC_015951_1_repeats_2
CGGCTCACCTCCGCTCGCGCGGAGAGCAC
>NC_013016_4_repeats_1
CTGGATTCCCACTTTCGTGGGAATGACG
>NC_013016_4_repeats_2
CTGGATTCCCGCCTGCGCGGGAATGACG
>NC_010336_2_repeats_1
GTCTAAGAACTTTAAATAATTTCTACTGTTGTAGAT
>NC_011653_3_repeats_1
GTTTTCATTCCTCATACGTAGATTCTAAAC
>NC_011653_3_repeats_2
GTTTTCATTCCTCATAGGTAGATTCTAAAC
>NC_016831_2_repeats_1
GTTTATCCCCGCTGGCGCGGGGAACAC
>NC_016831_2_repeats_2
GGCTATCCTTGTTGGCGCGGGGAACAC
>NC_019729_33_repeats_1
CTCCCCACTGGCTGGGGAAACTAATTGAATGG
>NC_019729_33_repeats_2
CTCCCCACTCGCTGGCGAAACTAATTGAATGG
>NC_002945_5_repeats_1
GTTTCCGTCCCCTCTCGGGGTTTTGGGTCTGATCCG
>NC_002945_5_repeats_2
CATGCCGGGGCGGTTCAGGGTTTTGGGTCTGACGAC
>NC_002945_5_repeats_3
GTTTCCGTCCCCTCTCGGGGTTTTGGGTCTGACGAC
>NC_002945_5_repeats_4
GTTTCCGTCCTCTCTCGGGGTTTTGGGTCTGACGAC
>NC_022600_7_repeats_1
GTTTCCAATCTAATCGTCCGCTCAGGGACGTCGAAC
>NC_022600_7_repeats_2
GTTTCCAATCTAATCGTCCGCTGAGGGACGTCGAAC
>NC_009437_7_repeats_1
GTCTTATCTGAACTATGAGGGATGTAAAC
>NC_016751_3_repeats_1
ATTCGAATATCACTACTCTCTGAAAGAGATAGAAAG
>NC_016751_3_repeats_2
ATCCGAATATCACTACTCTCTGAAAGAGATAGAAAC
>NC_017045_2_repeats_1
GTTGTGAATTGCTTTCAATTTTCACTATCTTTGTGATAATTCGCAAC
>NC_017045_2_repeats_2
GTTGTGAATTGCTTTCAATTTTTACTATCTTTGTGATAGTTCGCAAC
>NC_017045_2_repeats_3
ATTATGAATTGCTTTCAATTTTCACTATCTTTGTGATAATTCGCAAC
>NC_000916_7_repeats_1
ATTTCAATCCCATTTTGGTCTGATTTTAAC
>NC_009767_37_repeats_1
CGTAAGGGCAGGTCTGAGACCTGCCC
>NC_009767_37_repeats_2
TGCCATGGCAGGTCTCCGACCGGCCC
>NC_012917_4_repeats_1
TGTCCTTACGGACGCTCCCTGACT
>NC_012917_4_repeats_2
TGTCCTTACGGACGCGCCCTGACT
>NC_012917_4_repeats_3
AGTCCTTACGGACGTTCCCTGACC
>NC_013502_2_repeats_1
GTCGTAATCCCCTTTTCATCGGGTCAAGTCTTCGGAC
>NC_013502_2_repeats_2
ATTGTAATCCCCTTTTCATCGGGTCAAGTCTTCGGAC
>NC_017080_2_repeats_1
CTTTTCCGCTCCGCCCGCGTGGAGCGGGCGAC
>NC_017080_2_repeats_2
GTTTCGATCCACGCCCGCGTGGAGCGGGCGAA
>NC_017080_2_repeats_3
GTTTCGATCCACGCCCGCGTGGAGCGGGCGAC
>NC_017080_2_repeats_4
GTTTCGATCTACGCCCGCGTGGAGCGGGCGAC
>NC_018524_14_repeats_1
CTGAGCCCCACGTATGTGGGGATGGGCCG
>NC_018524_14_repeats_2
GTGAACCCCACGCACGTGGGGATGGACCC
>NC_018524_14_repeats_3
CTGCACCCCACGCACGTGGGGATGGACCG
>NC_018524_14_repeats_4
GTGAACCCCACGCACGTGGGGATGGACCG
>NC_018266_21_repeats_1
GTCGTCCCTGCGCACGCGGGGCTG
>NC_018266_21_repeats_2
GTCGTCCCCTCGCAAGCGGAGCTG
>NC_018266_21_repeats_3
GTCGTCCCCTCGCAAGCGGGGCTG
>NC_018266_21_repeats_4
GTCGTCCCCGCGCAAACAGGACTG
>NC_018266_21_repeats_5
GTCGTCTCCGCGCACTCGGGGCTG
>NC_018266_21_repeats_6
GTTGTCCTCGCGTAGGCGGGGCTG
>NC_018266_21_repeats_7
GCCCCCACCTCGCAGGCGGAGCTG
>NC_018266_21_repeats_8
GGTATCCCCGCGCGGGTGGGGCTG
>NC_012815_4_repeats_1
TCCTCAATGAAGCTCCGAAGCCAAAACTTCGGAGAT
>NC_012815_4_repeats_2
CCCTCAATGAAGCTCCGAAGCCGAGACTTCGGAGAT
>NC_012815_4_repeats_3
TCCTCAATGAAGCTCCGAAGCCGAGACTTCGGAGAT
>NC_005966_3_repeats_1
ATTCGTCATCGCATAGATGATTTAGAAA
>NC_005966_3_repeats_2
GTTCGTCATCGCATAGATGATTTAGAAA
>NC_017569_1_repeats_1
TACTATCTTTGTGATGGTTCGCAAC
>NC_017569_1_repeats_2
TACTATCTTTGTGATAGTTCGCAAC
>NC_012962_6_repeats_1
TTTCTAAGCTGCCTGTACGGCAGTGCAC
>NC_012962_6_repeats_2
CGCGAAAACTGCCTGTACGGCAGTGCAC
>NC_016799_1_repeats_1
GAAGTCTATCAGGGTTTTTGAGAACTGAACCCCAGC
>NC_015388_10_repeats_1
GTCGCAATCCCTTCGTAATCAGGTCAATGAAGCAGAG
>NC_014212_1_repeats_1
GTCGCAAACAAAAAGCCCCGTAAGGGGATTGCAAC
>NC_014212_1_repeats_2
GTCGCAAACCAAAAGCCCCGTAAGGGGATTGCAAC
>NC_011026_8_repeats_1
GGTTTCATTCCACATTGGTGCAATTAGATG
>NC_011026_8_repeats_2
GTTTCAATTCCACATTGGTGTAATTAGATG
>NC_011026_8_repeats_3
GTTTTAATTCCACATTGGTGCAATTAGATG
>NC_011026_8_repeats_4
GTTTCAATTCCACATTGGTGCGGTTAGATG
>NC_011026_8_repeats_5
GTTTCAATTCCACATTGGTGCAATTAGATG
>NC_011026_8_repeats_6
GTTTCAATTCCACATTGGTGCAATTGGATG
>NC_009972_11_repeats_1
GTTTTAATCCCCCAGAGAGGATTCAGGTCTTTCGAAT
>NC_009972_11_repeats_2
GTCCAGCCCTCCCAGAGAGGATTCAGGTCTTTCGAAT
>NC_006526_3_repeats_1
GTTCACTGCCGCACAGGCAGCTTAGAAA
>NC_006526_3_repeats_2
GTTCACTGCCGCATAGGCAGATTGTACT
>NC_015138_5_repeats_1
GTTTCAATACGCGCGCCCATACAGGGCGCGAC
>NC_015138_5_repeats_2
GTCTCACCCACCCGCCCCTCACTGTGCGCGAC
>NC_009089_7_repeats_1
GTTTTATATTAACTAAGTGGTATATAAAT
>NC_009089_7_repeats_2
GTTTTATATTAACTAAGTGGTATGTAAAT
>NC_009089_7_repeats_3
ATTTTACATTAACTAAAATGTATAGAATA
>NC_013131_17_repeats_1
GGGATCAGCCACGCATACGCAAGGAGCAC
>NC_013131_17_repeats_2
GGGATCGGCCCCGCATACGCGGGGAGCAC
>NC_013131_17_repeats_3
GGGATCAGCCCCGCGCCTGCGGAGAGCAC
>NC_013131_17_repeats_4
GGGATCAGCCCCGCATACGCGGGGAGCAC
>NC_013131_17_repeats_5
GGGATCAGCCCCGCACCTGCGGGGAGCAC
>NC_013131_17_repeats_6
GGGATCAGCCTCGCGCCTGCGGGGAGCAC
>NC_013131_17_repeats_7
GGGATCAGCCCCGCGCCTGCGGGGCGCAC
>NC_013131_17_repeats_8
GGGATCAGCCCCGCGCCTGCGGGGAGCGC
>NC_013131_17_repeats_9
GGGATCAGCCCCGCGCCTGCGGGGAGCAC
>NC_013131_17_repeats_10
GGGATCAGCCCCGCGCCTGCGGGGAGTAC
>NC_013131_17_repeats_11
AGGATCAGCCCCGCGCCCGCGGGGAGCAC
>NC_013131_17_repeats_12
GGGACCAGCCCCGCATGCGCGGGGAGCAC
>NC_013131_17_repeats_13
AGGATCAGCCCCGCGCCTGCGGGGAGCAC
>NC_013722_3_repeats_1
TTCACTGCCGTGTAGGCAGCTCAGAAA
>NC_013722_3_repeats_2
TTCACTGCCGTGTAGGCAGCTCAAGTA
>NC_015949_10_repeats_1
GTTTGTAGCCTTCCCTTTGGGGATTGAAAC
>NC_015949_10_repeats_2
GTTTGTAGCCTGCCCTTTGGGGATTGAGGT
>NC_015949_10_repeats_3
GTTTGTAGCCTCCCCTTTGGGGATTGAAAT
>NC_017551_9_repeats_1
CTGAATATAACTTTGATGCCGTTAGGCG
>NC_002977_2_repeats_1
GTTCTATCCCCGCGTGTGCGGGGGAGCC
>NC_002977_2_repeats_2
GGTCTATCCCCGCGTGTGCGGGGGAGCC
>NC_013517_2_repeats_1
CTATTAATGTAACTATCTTAGAAGTAATACA
>NC_013517_2_repeats_2
CTATTAATATAACTATCCTAGAATGTAAATT
>NC_013517_2_repeats_3
CTATTAATATAACTATCCTAGAATGTAAATA
>NC_003413_3_repeats_1
GTTTCAGTAGAACGTAATCGTGTGAAAAG
>NC_003413_3_repeats_2
GTTTCAGTAGAACGTAATCGTGTGGAAAG
>NC_003413_3_repeats_3
GTTTAAGTAGAACGTAGTCGTATTGGGAT
>NC_014961_1_repeats_1
CCTTCAATCCTCTTTATATTGAGGC
>NC_014961_1_repeats_2
CTTTCAATCCCCTTTACATTGAGGC
>NC_014961_1_repeats_3
CTTTCAATCCTCTTTACATTGAGGC
>NC_018524_12_repeats_1
CTGCTCCCCGCGCACGCGGGGATGGGACG
>NC_018524_12_repeats_2
CTGCTCCCCGCGCACGCGGGGATGGACCC
>NC_017173_17_repeats_1
TCTTCTGATGGTGGTACTGGTGGATT
>NC_017173_17_repeats_2
TCTTCTGATGGTGGTATTGGTGGATT
>NC_017173_17_repeats_3
TCTGTGCTTGGTGGCACTGGTGGATT
>NC_013946_5_repeats_1
GCCTCGTCTATCGCTCGAGGCCGGTAGGCGCGAGCC
>NC_013946_5_repeats_2
GCCTCGTCTATCGCTCGAGGCCGGTAGGGCGCGAGC
>NC_017515_14_repeats_1
CCGTCATTCCCGCGCAGGCGGGAATC
>NC_017515_14_repeats_2
CCTAGATTCCCGCCTGCGCGGGAATG
>NC_016645_5_repeats_1
GTCTCTCGAAACGAGTATCTCAAA
>NC_016645_5_repeats_2
GTATCTCAAAAAGAGGATTGAAAG
>NC_016645_5_repeats_3
GTATCTCAAAAAGAGGATTAAAAG
>NC_016768_2_repeats_1
CGGATCAGACCCAAAACCCCGAGAGGGGACGGAAAC
>NC_016768_2_repeats_2
GTCGTCAGACCCAAAACCCCGAGAGAGGACGGAAAC
>NC_016768_2_repeats_3
GTCGTCAGACCCAAAACCCCGAGAGGGGACGGAAAC
>NC_017367_3_repeats_1
TTTCAATCAAGGGACTTATAATTTTA
>NC_017367_3_repeats_2
TTTCAATCAAGGGACTTATAACTTTA
>NC_000918_2_repeats_1
GTTTCAACTCCACACGGTACATTAGGAAC
>NC_017331_4_repeats_1
TTCTTTATGTTGGGGCCCCGCCAACT
>NC_017160_4_repeats_1
GTTCACTGCCGCACAGGCAGCTTATAGA
>NC_017160_4_repeats_2
GTTCACTGCCGCACAGGCAGCTTAGAAA
>NC_013946_6_repeats_1
GTTGCACTCGGGCAAAAGCTCGAGTGAGGACTGAAAC
>NC_013946_6_repeats_2
GGTTGCACTCGGCAATAGCTCGAGTGAGGATTGAAAC
>NC_013946_6_repeats_3
GTTGCACTCGGGCAAAAGCTCGAGTGAGGATTGAAAC
>NC_014910_2_repeats_1
ATTCTAGATCACTGGGATATGCGCACTGATTTGAAA
>NC_014910_2_repeats_2
ATTCTAGATCACTGGGATATGCGCACTGGCCGGAAC
>NC_008701_2_repeats_1
CCAGAAATCAAAAGATAGTAGAAAG
>NC_008701_2_repeats_2
CCAGAAATCAAAAGATAGTAGAAAC
>NC_008701_2_repeats_3
CCAGAAATCAAAAGATAGTAGAAAT
>NC_013407_21_repeats_1
GTTTCCATCACGACTCGTGCTGATTTTAAT
>NC_013407_21_repeats_2
GTTTCTATCACGATCCGTGCTGATTTTAAT
>NC_013407_21_repeats_3
ATTTCCATCACGACTCGTGCTGATTTTAAT
>NC_014152_7_repeats_1
AACACAATCCCTTATAGGTAGGCTAAAAAC
>NC_014152_7_repeats_2
GTTTCAATCCCTTATAGGTAGGCTAAAAAC
>NC_017174_7_repeats_1
ATTTACATACCACTTAGTTAATATAAAAC
>NC_017174_7_repeats_2
ACTTACATACCACTTAGTTAATATAAAAC
>NC_017174_7_repeats_3
CTTTATATACCACTTAGTTAATATAAAAC
>NC_017174_7_repeats_4
ATTTAAATTCAATATAGCTAATATAAAAC
>NC_012563_3_repeats_1
GTTGAACATTAACATGAGATGTATTTAAAT
>NC_012563_3_repeats_2
GTTGAACAATAACATTAGATGTATTATTAA
>NC_011748_3_repeats_1
CGGTTTATCCCCGCTGGCGCGGGGAACAC
>NC_013205_2_repeats_1
CGCCAGGCGGGGCCGCCGAGGATCTCGGCGGATTAAC
>NC_013205_2_repeats_2
GCTTCAATGGGGCCGCCGACGATCTCGGCGGATTAAC
>NC_013205_2_repeats_3
GCTTCAATGGGGCCGCCGACGATTTCGGCGGATTAAC
>NC_016640_15_repeats_1
GTTTCCATACGTTTAACTTTCAAAGAAGTTTAAAG
>NC_016640_15_repeats_2
GTTTTCATACGTTTAACTTTCAAAGAAGTTTAAAG
>NC_016640_15_repeats_3
GTTTCCATACGTTTAACTGTCAAAGAAGTTTAAAG
>NC_014034_2_repeats_1
GCCCAGACACCTCTCCCGCCAGTAAGCGGATTGAGAC
>NC_009483_1_repeats_1
CTGTTCCCCGCACGAGCGGGGATGAACCT
>NC_009483_1_repeats_2
CTGTTCCTCGCACGAGCGGGGATGAACCG
>NC_009483_1_repeats_3
CTGTTCCCCGCACGAGCGGGGATGAACCG
>NC_009483_1_repeats_4
CTGTTCCCCGCACGAGCGGGGATGAATCG
>NC_009483_1_repeats_5
CTGTTCCCCGCACGAGCGGGGATGAACCA
>NC_010628_4_repeats_1
GTTGCAAAATACCTCATCCCTGATAGGGATTCAA
>NC_010628_4_repeats_2
GTTGCAAAATACCTCATCTCTGATAGGGATTGAA
>NC_010628_4_repeats_3
GTTGCAAAACACCTCATCCCTGATAGGGATTCAA
>NC_007796_5_repeats_1
GTTCATCCCCATACACACGGGGAACTC
>NC_014926_6_repeats_1
GTTGAAATGCCCGAAAAAGTAGACGGGATTGTGAC
>NC_014926_6_repeats_2
GTTGAAATGCCCGAAAAAGTAGACGGGATTGCGAC
>NC_014926_6_repeats_3
GTTGAAGTGCCCGAAGAAGTAGATGGGATTGTGAT
>NC_014926_6_repeats_4
TTATAAGTTCTCGAAAAAATAAGCGGGATTGCGAC
>NC_008701_4_repeats_1
GTTTCTACTATCTTTTGATTTCTG
>NC_022268_1_repeats_1
GGTTTATCCCCGCGGGTGCGGGGAACAC
>NC_009615_1_repeats_1
GTCGCACCCCGTGTGGGTGCGTGGATTGAAAC
>NC_018524_11_repeats_1
CTGAGCCCCACGCACGTGGGGATGGACC
>NC_018524_11_repeats_2
CTGAGCCCCACGCACGTGGGGATGGCTC
>NC_018524_11_repeats_3
CTGAGTCCCACGCACGTGGGGATGGACC
>NC_018524_11_repeats_4
CTGAGCCCCGCGCACGCGGGGATGGACC
>NC_018524_11_repeats_5
CTGAGCCCCGCGCACGTGGGGATGGACC
>NC_021191_18_repeats_1
CGTCCCTGCGGGCCGGCGGCGGC
>NC_021191_18_repeats_2
CGGCCCGGCGCCCCGCCGGCGGG
>NC_015170_4_repeats_1
GGAACATCCCCGCCCACACGGGGAAAAC
>NC_015170_4_repeats_2
GGAACATCCCCGCACACACGGGGAAAAC
>NC_017265_5_repeats_1
TCTATAAGCTGCCTGTGCGGCAGTGAAC
>NC_017265_5_repeats_2
TTTCTAAGCTGCCTGTGCGGCAGTGAAC
>NC_022912_9_repeats_1
CGGTGATGCCTCTAATTAGTTGAAT
>NC_022912_9_repeats_2
CGGTGATGCCTCCAATTAGTTGAAT
>NC_019751_2_repeats_1
CTTTAGACTTCTTCGGAAGTTGAATTAATGGAAAC
>NC_003903_1_repeats_1
CTGCTCCCCGCACTCGCGGGGATGGCCCC
>NC_003903_1_repeats_2
CTGCTCCCCGCACCAGCGGGGATGGTCCC
>NC_003903_1_repeats_3
CTGTTCCCCGCACCCGCGGAGGTGGTCCT
>NC_003903_1_repeats_4
CTGCTCCCCGCACCCGCGGGGATGGTCCC
>NC_003903_1_repeats_5
CTGTTCCTCGCACCCGCGGGGATGGTCCC
>NC_019753_17_repeats_1
TAATAATCCCTTTTAGGGATTGAAAC
>NC_004337_2_repeats_1
GTTCACTGCCGTACAGACAGATAAAATG
>NC_004337_2_repeats_2
GTTCACTGCCGTACAGGCAGCTTAGAAA
>NC_012804_1_repeats_1
TTTTCGATTCCCTGGGAGTCTTATTGCAAC
>NC_012804_1_repeats_2
CTTTCAATTCTCCTAGAGTCTTATTGCAAC
>NC_012804_1_repeats_3
CCTTTCAATTCTCTAGAGTCTTATTGCAAC
>NC_012804_1_repeats_4
TCTTTCAATTCTCTAGAGTCTTATTGCAAC
>NC_013510_18_repeats_1
GTCCTCATCACCCCTCAGAAGGATCGTGAC
>NC_013510_18_repeats_2
GTCCTTATCACCCCTCAGAGGGATCGCAGC
>NC_013510_18_repeats_3
GTCCTTATCACCCCTCAGAGGGATCGCAAC
>NC_013510_18_repeats_4
GTCCTCATCACCCCTCAGAGGGATCGCAAC
>NC_016070_7_repeats_1
GAATCTCAAAGAGAGGATTGAAAG
>NC_009778_14_repeats_1
ATATGAGACTGCCTGTACGGCAGTGAAC
>NC_009778_14_repeats_2
TTTCTAAGCTGCCTGTACGGCAGTGAAC
>NC_008698_5_repeats_1
CTTTCGGTTCATTCGTTTTTGATAC
>NC_008698_5_repeats_2
CTTTCAACTCATTCGTTGTTGATAC
>NC_008698_5_repeats_3
CTTTCAACTCATTCGTCTTTGATAC
>NC_008698_5_repeats_4
CTTTCAGTTCATCCGTCGTTGATAC
>NC_014209_3_repeats_1
GTTTCAATTCCTTATAGGTAAGCTAAAAAC
>NC_014209_3_repeats_2
GTTTCAATTCCTTATAGGTAGGCTAAAAAC
>NC_014209_3_repeats_3
CACTATTTTCAGGATAGGTAGGCTAAAAAC
>NC_000918_9_repeats_1
GTTTCAACTCCACTACGGTACATTAGGAAC
>NC_000918_9_repeats_2
ATAGCTTCTTCCACACGGTACATTAGGAAC
>NC_009089_12_repeats_1
ATTTACATTCCATATAGTTAATATAAAAC
>NC_017469_3_repeats_1
GTTTTAGAAGGTTGTCTATTCAATAAGGTTTAACCG
>NC_017469_3_repeats_2
GTTTTAGAAGGTTGTCTATTCAATAAGGTTTAACCC
>NC_017469_3_repeats_3
GTTTTAGAAGGTTGTCTATTCAATAAGGTTTAATCC
>NC_017098_2_repeats_1
GTTACCTGCCGCATAGGCAGCTTAGAAA
>NC_009437_3_repeats_1
GTTTCAATTCCCAAAGGGGAGGCTACAAAC
>NC_009437_3_repeats_2
TTTTTAATCTTCAAAGGGTAGGCTACAAAC
>NC_009437_3_repeats_3
TTTTCAATCCCCAAAGGGAAGGCTACAAAC
>NC_009437_3_repeats_4
GTTTCAATCCCCAAAGGGAAGGCTACAAAC
>NC_018524_24_repeats_1
CTGCTCCCCGCGCCTGCGGGGATCCCCCC
>NC_018524_24_repeats_2
CTGCTCCCCGCGCACGCGGGGATGACCCG
>NC_018524_24_repeats_3
CTGCTCCCCGCGCACGCGGGGATGACCCC
>NC_014165_4_repeats_1
GTTGTGATCCCTCTAGGGGTGATGAGCGGAC
>NC_014165_4_repeats_2
GTTGCGATCCCTCTAGGGGTAATGGGCGGAC
>NC_014165_4_repeats_3
GTTGCGATCCCTCTAGGGGTGATGAGCGGAC
>NC_014165_4_repeats_4
GTTGCGATCCCTCCAGCGGTAATGAGCGGAC
>NC_015417_2_repeats_1
ATTAATAGATAACAAGATTTGTGAGAATAT
>NC_015417_2_repeats_2
ATTAATAGATAACAAGATTTGTTTTTAAAT
>NC_008554_11_repeats_1
GACGGAGACAGAGCCCCGATTTGAGGGGATTGAGAC
>NC_008554_11_repeats_2
GACGGAGACAGAGTCCCGATTTGAGAGGACCGTAAG
>NC_017173_5_repeats_1
GTTTTACATTAACTAAAATGTATAGAATAA
>NC_017173_5_repeats_2
GTTTTATATTAACTAAGTGGTATGTAAATA
>NC_009089_3_repeats_1
GTTTTATATTAACTATGTGGTATGTAAAT
>NC_009089_3_repeats_2
GTTTTAGATTAACTATATGGAATGTAAAT
>NC_009089_3_repeats_3
GTTTTAGATTAACTATGTGGTATGTAAAT
>NC_013131_15_repeats_1
GGGACCAGCCCCGCATGTGCGGGGAG
>NC_013131_15_repeats_2
GGGATCAGCCCCGCACGCTCGGGGAG
>NC_013131_15_repeats_3
GGGATCAGCCCTGCGCGCGCGGGAAG
>NC_013131_15_repeats_4
AGGACCAGCCCCGCACGCGCGGGGAG
>NC_013131_15_repeats_5
GGGATCAGCCCTGCACGCGTGGGACC
>NC_013131_15_repeats_6
GGGATCAGCCCCGCACGCGCGGGGAG
>NC_013131_15_repeats_7
GGGACCAGCCCCGCACGCGCGGGGAG
>NC_013131_15_repeats_8
GGGATCAGTCCCGCACGCGCGGGGAA
>NC_011978_2_repeats_1
GTTTCAATACTTCCTTTGAGGTATGAAAAC
>NC_011978_2_repeats_2
GTTTCAATACTTCCTTAGAGGTATGGAAAC
>NC_009380_3_repeats_1
GGTCGCTCATCACCCCTGGAGGGATCGCAAC
>NC_011886_3_repeats_1
GGTTTCGACGGGCTCAACCACCG
>NC_011886_3_repeats_2
GGTTTCGACAGGCTCAACCACCG
>NC_017177_5_repeats_1
ATCAAACCTTAACACTACGTGTATTTAAA
>NC_017177_5_repeats_2
AATTAACCTAAACACTTTGTGTATTTAAA
>NC_017177_5_repeats_3
ATTTAACCTTAACACTGCGTGTATTTAAA
>NC_017177_5_repeats_4
ATTAAACCTTAACACTTTGTGTATTTAAA
>NC_017177_5_repeats_5
ATTAAACCTTAACACCATGTGTATTTAAA
>NC_014206_6_repeats_1
GTTTTATCTGAACGGAGAGGGATTTAAAC
>NC_014206_6_repeats_2
AACTCGGGTGAACGGAGAGGGATTTAAAG
>NC_014206_6_repeats_3
GTTTTATCTGAACGGAGAGGGATTTAAAG
>NC_020449_14_repeats_1
ATTGAAATAAACTTGACCCGTTTGAGGGGATTGTGAC
>NC_020449_14_repeats_2
ATTGAAATAAACTTGACCCGTTTGAGGGGATGCCTCT
>NC_020449_14_repeats_3
ATTGAAATAAATTTGACCCGTTTGAGGGGATTGTGAC
>NC_020449_14_repeats_4
ATTGAAATAAACTTGACCCGTTTGAGGGGATTGAGAC
>NC_017095_4_repeats_1
GTTTTAGAATTGACTATGAGGGATGGAAAC
>NC_017095_4_repeats_2
GTTTTAGAAGTGACTATGAGGAGTAGAGAC
>NC_017095_4_repeats_3
GTTTTAGAAGTGACTATGAGGGATGGAAAC
>NC_022991_1_repeats_1
GTGTTTATCCCCGCTGACGCGGGGAACAT
>NC_022991_1_repeats_2
CGGTTTATCCCCGCTGGCGCGGGGAACAC
>NC_022991_1_repeats_3
CGGTTTATCCCCGCTGGCGCGGGAAACAC
>NC_019751_1_repeats_1
CTTTAAACTTCTTCGGAAGTTGAATTAATGGAAAC
>NC_013974_8_repeats_1
GTTTTAGATTAACTATATGGAATGTAAAT
>NC_013974_8_repeats_2
GTTTTATATTAACTAAGTGGTATGTAAAT
>NC_013974_8_repeats_3
CTTTTATATTAACAATGTGGAGAAAAACT
>NC_006624_1_repeats_1
GTTTCAATTCTCCTAGAGTCTTATTGCAAC
>NC_006624_1_repeats_2
CTTTCAATTCTCTTAGAGTCTTATTGCAAC
>NC_006624_1_repeats_3
ATTTCAATTCTCCTAGAGTCTTATTGCAAC
>NC_014721_8_repeats_1
GTTTGTAGCCTCCCCTTTGGGGATTGAGGT
>NC_014721_8_repeats_2
GTTTGTAGCCTCCCCTTTGGGGATTGAAAC
>NC_014721_8_repeats_3
GTTTGTAGCCTCCCCGTTGGGGATTGAAAC
>NC_010410_2_repeats_1
GTTCATGACGGCATACGTCATTTAGAAA
>NC_010410_2_repeats_2
GTTCATGACAGCATATGTCATTTAGAAA
>NC_010410_2_repeats_3
GTTCATGACGGCACACGTCATTTAGAAA
>NC_010410_2_repeats_4
GTTTATGACGGTATACGTCACTTAAGCG
>NC_010410_2_repeats_5
GTTCATGGCGGTACACGCCATTTAGAAA
>NC_010410_2_repeats_6
GTTCATGGCGGCATACGTCATTTAGAAA
>NC_010410_2_repeats_7
GTTCATGGCGGCATACGCCATTTAGAAA
>NC_010321_6_repeats_1
GTTTTTAGCCTACCTATAAGGAATTGAAAC
>NC_010321_6_repeats_2
GTTTTTAGCCTACCTATCCTGAAAATAGTG
>NC_022912_50_repeats_1
CGGTGATGCCTCCAATTAGTTGAAT
>NC_022912_50_repeats_2
CGGTGATGCCTCTAATTAGTTGAAT
>NC_023044_2_repeats_1
GTTGCAGAAGTATTTCCAATAAAACAAGGATTGAAAC
>NC_023044_2_repeats_2
GTTGCAGAAGCATTTCCAATAAAACAAGGATTGAAAC
>NC_023044_2_repeats_3
GTTGCAGAGGTATTTCCAATATATACTGGAGATAAGT
>NC_000961_6_repeats_1
CAGCTAATTCTATTTTAGTCTTATTGGAAC
>NC_000961_6_repeats_2
CTTTCAATTCTATTTTAGTCTTATTGGAAC
>NC_007776_1_repeats_1
GTCCCCCCTTCGGGGGGATCCCTAGAAATTGGAAAC
>NC_007776_1_repeats_2
GTTCTCCCTTCGGGGGGATCCCTAGAAATTGGAAAC
>NC_007776_1_repeats_3
GTTCCCCCTTCGGGGGGATCCCTAGAAGTCGGAAAC
>NC_007776_1_repeats_4
GTTCCCCCTTCGGGGGGATCCCTAGAAATTGGAAAC
>NC_018025_3_repeats_1
CTGTTCCCCACATGCGTGGGGATGAACCC
>NC_018025_3_repeats_2
CTGTTCCCCACATGCGTGGGGATGAACCA
>NC_018025_3_repeats_3
CTGTTCCCCACATGCGTGGGGATGAACCG
>NC_018025_3_repeats_4
CTGTTCCCCACATGCGTGGGGATGAACCT
>NC_006624_3_repeats_1
GTTGCAATAAGACTCTAAGAGAATTGAAAG
>NC_006624_3_repeats_2
GTTGCAATAAGACTCTAGGAGAATTGAAAG
>NC_006624_3_repeats_3
GTTGCAATAAGACTCTAAGAGAATCAAAAA
>NC_006624_3_repeats_4
GTTGCAATAAGACTCTAGGAGAATTGAAAC
>NC_006624_3_repeats_5
GTCGCAATAAGACTCTAAGAGAATTGAAAG
>NC_011365_3_repeats_1
GTCGCTCCCTGTGCGGGAGCGTGGATTGAAAC
>NC_007907_2_repeats_1
GTTTCAATCCCTCATAGGTAAACTAACAAC
>NC_007907_2_repeats_2
GTTTCAATTCCTCATAGGTAAGTTAACAAC
>NC_007907_2_repeats_3
GTTTCAATCCCTTATAGGTAAGCTAACAAC
>NC_007907_2_repeats_4
GTTTCAATCCCTCATAGGTAAGCTAACAAC
>NC_015311_6_repeats_1
ATTGTGCTTGCTACTGCAAAGATACACATTTTGAAGCAATTCACAAC
>NC_017515_6_repeats_1
GGATTCCCGCCTACGCGGGAATGACGA
>NC_017515_6_repeats_2
GGATTCCCGCCTGCGCGGGAATGACGA
>NC_022544_2_repeats_1
GTGTTTATCCCCGCTGGCGCGGGGAACAT
>NC_022544_2_repeats_2
CGGTTTATCCCCGCTGGCGCGGGGAACAC
>NC_011894_3_repeats_1
GTTTCAATCCGCGCCCCCGTGAGAGGGCGAC
>NC_011894_3_repeats_2
GTTTCAATCCGCGCCCCCCTGAGGGGGCGGC
>NC_011894_3_repeats_3
GTTTCAACCCGCGCCCCCGTGAGGGGGCGAT
>NC_011894_3_repeats_4
GTTTCAATCCGCGCCCCCGTGAGGGGGCGAC
>NC_011894_3_repeats_5
GTTTCAATCCGCGCCCCCGTGAGGGTGCGAC
>NC_013974_2_repeats_1
ATGGTAAAAAATATTACTTTAATCTTAACACT
>NC_013974_2_repeats_2
ATGGCAAAAAATATTATTTTGATAATGACTCA
>NC_017741_2_repeats_1
AGATAAAGACAATCTAACTAAAG
>NC_017741_2_repeats_2
AGAAAAAGACAATCTAACTAAAG
>NC_013941_3_repeats_1
GCGGTTTATCCCCGCTGGCGCGGGGAACTC
>NC_013941_3_repeats_2
GTGGTTTATCCCCACTGGCGCGGGGAACTC
>NC_019771_23_repeats_1
ATTGCAATTTCTATTACTCCCTATTAGGGATTGAAAC
>NC_002689_1_repeats_1
CTTCCATACTAACTAGTACATCTTAAAC
>NC_002689_1_repeats_2
TTTCCATACTAACTAGTACATCTTAAAC
>NC_009486_5_repeats_1
ATTCATATTCCTCTTAGGAAGATAAAAAC
>NC_009486_5_repeats_2
GTTCATATTCCTCTTAGGAAGATAAAAAC
>NC_016810_2_repeats_1
CGGTTTATCCCCGCTGGCGCGGGAAACAC
>NC_016810_2_repeats_2
GTGTTTATCCCCGCTGGCGCGGGGAACAT
>NC_016810_2_repeats_3
CGGTTTATCCCCGCTGGCGCGGGGAACAC
>NC_019684_7_repeats_1
ATTGCAATTAACACTAATCCCTATTAGGGATTGAAAC
>NC_021054_7_repeats_1
GTTTCCGTCCCCTCTCGGGGTTTTGGGCATGCCGCA
>NC_021054_7_repeats_2
GTTTCCGTCCCCTCTCGGGGTTTTGGGTCTGACGAC
>NC_021054_7_repeats_3
GTTTCCGTCCCCTCTCGGGGTTTTGGGTCTGAGGAC
>NC_021054_7_repeats_4
GTTTCCGTCCCCTCTCGTGGTTTTGGGTCTGACGAC
>NC_021054_7_repeats_5
GTTTCCGTCCCCTCTCGGGGTTTTGGGTCCGACGAC
>NC_002745_11_repeats_1
TCTATGTTGGGGCCCCGCCAACTTG
>NC_002745_11_repeats_2
TCTGTGTTGGGGCCCCGCCAACTTG
>NC_015152_1_repeats_1
GTTGGGGATGACCGCTGATTTTTGTTAAGATAGACC
>NC_015152_1_repeats_2
ATAAAAATTTGCCGCTGAATTTTGTTAAGATAGACC
>NC_015152_1_repeats_3
GTTGGGGATGACCGCTGATTTTTGTTAAGATTGACC
>NC_009523_60_repeats_1
CACCGCTCCTCGCGCACGCGGTTACAGCG
>NC_009523_60_repeats_2
CACCGCTCCTCGTGCAGGCGGTTACAGCC
>NC_020064_5_repeats_1
GTTCACTGCCGTACAGGCAGCTTAGAAA
>NC_020064_5_repeats_2
GTTCACTGCCGTACATGCCATTGATATA
>NC_013422_1_repeats_1
CAGCACCGGCGCGCCTGGCGGTTAGGCCGGGCGATTC
>NC_013422_1_repeats_2
GTTTCAATCCGCGCCCGGCGGTTAGGCCGGGCGATTC
>NC_009633_9_repeats_1
CCTTTAATTGAACTAGAGTAGAATGTAAAT
>NC_009633_9_repeats_2
CCTTTAATTGAACTAGAGTAGAATGCAAAT
>NC_009633_9_repeats_3
CCATTAATTGAACTAGAGTAGAATGTAAAG
>NC_009633_9_repeats_4
CCTTTAATTGAACTAGAGTAGAATGTAAAG
>NC_014652_6_repeats_1
GTTTGTAGCCTCCCCTTTGGGGATTGAAA
>NC_007796_2_repeats_1
GTTGCCATACCCTTCTATTTTCGGGTCACTTGCAAC
>NC_000909_16_repeats_1
TTTCCATCCTCCAAGAGGTCTGATTTTAAC
>NC_009699_14_repeats_1
CAAATTTAAATACATCTTATGTTAATGTTCAAC
>NC_014720_3_repeats_1
GTTTGTAGCCTCCCCTTTGGGGATTGAAAC
>NC_014720_3_repeats_2
GTTTGTAGTCTTTCCTTTGGGGATTAATAA
>NC_014720_3_repeats_3
GTTTGTAGCCTCCCCTTTGGAGATTGAAAC
>NC_018524_30_repeats_1
CTGAGCCCCACGCACGTGGGTATGGACCG
>NC_018524_30_repeats_2
CTGAGCCCCACGCACGTGGGGGTGGACCG
>NC_018524_30_repeats_3
GTGAGCCCCACGTACGTGGGGATGCCGGG
>NC_018524_30_repeats_4
CTGAGCCCCACGCACGTGGGGATGAACCG
>NC_018524_30_repeats_5
CTGAGCCCCACGCACGTGGGGATGGACCG
>NC_021046_1_repeats_1
TTTCTAAGCTGCCTGTACGGCAGTGCAC
>NC_021046_1_repeats_2
TTTCTAAGCTGCCTGTACGGCAGTGAAC
>NC_015850_5_repeats_1
GGTTTTCCCCCGCACACGCGGGGACGAC
>NC_015850_5_repeats_2
GGTTTTCCCCCGCCTACGCGGGGACGAC
>NC_015850_5_repeats_3
GCGAATCCCCCGCCTACGCGGGGACGAA
>NC_015850_5_repeats_4
GGTTTTCCCCCGTACGCGCGGGGACGAC
>NC_015850_5_repeats_5
GGTTTTCCCCCGCACGCGCGGGGACGAC
>NC_015850_5_repeats_6
GGTTTTCCCCCGCACATGCGGGAACGAT
>NC_015850_5_repeats_7
GGTTCTCCCCCGCGCACGCGGGGACGAC
>NC_015850_5_repeats_8
GGTTTTCCCCCGCGCACGCGGGGACGAC
>NC_017179_3_repeats_1
TTGAATGGCAAAAAATATTATTTT
>NC_017179_3_repeats_2
ATTAACAATGAGAAATATTACTTT
>NC_013510_2_repeats_1
GTCACGATCCCTCTGAGGGGTGATGAGGAC
>NC_013510_2_repeats_2
GTTGCGATCCCTCTGAGGGGTGATGAGGAC
>NC_009073_2_repeats_1
GAGAATCCACAATGGGGGTAGAAA
>NC_009073_2_repeats_2
GAGAATCTCCAATGGGGGTGACAA
>NC_009073_2_repeats_3
GAGAATCCCCAAAGGGGGTAGAAA
>NC_009073_2_repeats_4
GAGAATCCCCAATGGGGGTAGAAA
>NC_014915_1_repeats_1
GTTTTTATCGTACCTATGAGGGATTGAAAC
>NC_014915_1_repeats_2
GTTTTTATCGTACCTATGAGGGATGAAACC
>NC_009053_1_repeats_1
TTCTAAGCCTGCCTATACGGCAGTGAAG
>NC_009053_1_repeats_2
ATTTGTGGCTGCCTATACGGCAGTGAAG
>NC_009053_1_repeats_3
TTTCTAAGTTGCCTATACGGCAGTGAAG
>NC_009053_1_repeats_4
TTTCTAAGCTGCCTATACGGCAGTGAAG
>NC_017030_9_repeats_1
GACCTGTCGGACAGTCGGACAGGTTT
>NC_017030_9_repeats_2
ATCTTGTCGGACAGTCGGGCAGGGCT
>NC_017030_9_repeats_3
AACTTGTCGGACAGTCGGACAGGTTT
>NC_017030_9_repeats_4
AACCTGTCGGACAATCGGACAGGTTC
>NC_017030_9_repeats_5
AACCTGTCGGACAGTCGGACAGGTTT
>NC_013216_12_repeats_1
ATTTCAATTCCTCATAGGTAGGCTAAAAAC
>NC_013216_12_repeats_2
ATTTCAATTCCTCATAGATAGGCTAAAAAC
>NC_021018_2_repeats_1
NNNNNNNNNAGTAGAAATTATTTAAGGTTACTCAAC
>NC_021018_2_repeats_2
ATCTACAACAGTAGAAATTATTTAAGGTTACTCAAC
>NC_017375_4_repeats_1
TTCAATCAAGGGACTTATAAATT
>NC_017375_4_repeats_2
TTCAATCAAGGGACTTATAACTT
>NC_017375_4_repeats_3
TTCAATCAAGGCACTTATAGCTT
>NC_014537_8_repeats_1
CTTTCAATATTCTATTGAAATCTTC
>NC_014537_8_repeats_2
CCACCAATATTCTATTGAAATCTTC
>NC_014721_13_repeats_1
GTTTGTAGCCTCCCCTTTGGGGATTGA
>NC_015138_3_repeats_1
AGTCTAGATCACTGGGATATGCACACTGGCCGGAAC
>NC_015138_3_repeats_2
AGTCTAGATCACTGGGATATGCGCACTGGCCGGAAC
>NC_015138_3_repeats_3
AGTCTAAATCACCGGGATGTGCGCGCTGGCTGTGTT
>NC_011059_1_repeats_1
GAAACACCCCCACGCATGTGGGGAAGAC
>NC_011059_1_repeats_2
AGAACCCCCCCACGCCTGTGGGGAAGAC
>NC_011059_1_repeats_3
GAAACACCCCCACGCCTGTGGGGAAGAC
>NC_006582_5_repeats_1
ATTTCAATCCACGCACTCACATAGAGTGCGAC
>NC_006582_5_repeats_2
ATTTCAATCCACGCACTCACTAAGAGTGCGAC
>NC_006582_5_repeats_3
ATTTCAATCCACGCACTCACTAAGAGTGCGGC
>NC_012997_5_repeats_1
GTTTCAACAGCCTTAGCGGCTAGACCTCCAGCGACGC
>NC_012997_5_repeats_2
GTTTCAACAGCCTTAGCGGCTAGACCTTCAGTGGCGC
>NC_012997_5_repeats_3
GTTTCAACAGCCTTAGCGGCTAGACCTTCAGCGACGC
>NC_012997_5_repeats_4
GTTTTAACAGCCTTAGCGGCTAAGTCTTCAGTGACGC
>NC_012997_5_repeats_5
GTTTCAACAGCCTTAACGGCTAAGCCTTCAGCGACGC
>NC_012997_5_repeats_6
GTTTCAACAGCCTTAGCGGCTAAGCCTTCAGCGACGC
>NC_013961_4_repeats_1
CGGTTTATCCCTGCTCACGCGGGGAACAC
>NC_013961_4_repeats_2
CGGTTTATCCACGCTCACGCGGGGAACAC
>NC_013961_4_repeats_3
CGGTTTATCCCCGCTAACGCGGGGAACAC
>NC_013961_4_repeats_4
CGGTTTATCCCCGCTCACGCGGGGAACAC
>NC_013961_4_repeats_5
CGGTTTATCCCCGCTCATGCGGGGAACAC
>NC_013961_4_repeats_6
TGGTTTATCCCCGCTCACGCGGGGAACAC
>NC_013961_4_repeats_7
GCGGTTTATCCCGCTCATGCGGGGAACAC
>NC_013525_3_repeats_1
CGGTTCACCCCCACGCGTGTGGGGACAAT
>NC_017791_2_repeats_1
AGGCAGCTCCTCGGTCCACCCGAAAGCAGGCCGTGAC
>NC_017791_2_repeats_2
AGTTTCAATCCTCGGCCCACCGAAGGCAGGCCGCGAC
>NC_017791_2_repeats_3
GTTTCAATCCTCGGCCCACCCGAAGGCAGGCCGCGAC
>NC_017791_2_repeats_4
GTTTCAATCCTTGGCCCACCCAAAGGCAGGCCGTGAC
>NC_017791_2_repeats_5
GTTTCGATCCTCGGCCCACCCGAAGGTAGGCCGCGAC
>NC_018178_3_repeats_1
TGTTGTGATTTGCTTTCAATTTTTTCTTTGACATATTAAAACCAAG
>NC_018178_3_repeats_2
GTTGTGATTTGCTTTCAAATTTTTTCTTTGACATATTAAAACCAAG
>NC_008148_2_repeats_1
GTTTCAATCCCTTATAGGTAGGCTCAAAAC
>NC_010628_28_repeats_1
ATGATAACCCACCTAGTACCTGGCAGGTTATTAAAAC
>NC_010628_28_repeats_2
CTTTCAACCCACCCAGTACCTGGAGGGTTGTTGCCAC
>NC_017365_1_repeats_1
TTTTGATCAAGGGGTTTTTGATC
>NC_017365_1_repeats_2
TTTTGTTCAGAGAATTTTTGATC
>NC_017365_1_repeats_3
TTTTGATCAGAGAGTTTTTGATC
>NC_017365_1_repeats_4
TTTTGATCAAGCGGTTTTTGTTC
>NC_007643_3_repeats_1
GTTTCAATGAGGCCGAGGCATTACTGCCTCGGGAGAC
>NC_007643_3_repeats_2
GTTTCAATGAGGCCGAGGCATTACTGCCTAGGGAGAC
>NC_015732_4_repeats_1
GTTTCAATCCACGCCCCCCGAGCGGGGAGCGAC
>NC_019751_5_repeats_1
GTTTCGACAGCCATTCCGTCTAGGGATGGGTTGAAAG
>NC_019751_5_repeats_2
GTTTCAACTACCATCCCGACTAGGGGTGGGTTGAAAG
>NC_004829_1_repeats_1
TTTTACTTAACAAAATAATTGTACAA
>NC_004829_1_repeats_2
TTTTTCTTAACAAAATAATTGTACAA
>NC_020517_3_repeats_1
ATTTCAATCCACGCTCCCCGGATGGGGAGCGAC
>NC_009033_7_repeats_1
GTAACAACACTAAAAGAATTGAAAG
>NC_009033_7_repeats_2
GTAACAACATAGAAAGAATTGAAAG
>NC_002754_3_repeats_1
GATTAATCCCAAAAGGAATTGAAAG
>NC_014220_3_repeats_1
GTTTCAATCCACGCTCCCGCGCGGGGAGCGAC
>NC_022444_5_repeats_1
CACCCGACTATTGAAGTCGGGCCTCATTGAAG
>NC_022444_5_repeats_2
CACCCGACTATTGAAGTCGGGCCTCTATGGAC
>NC_012438_6_repeats_1
GTTTTTCTCCCGACTATGAGGGAATTGAAGT
>NC_012438_6_repeats_2
GTTTTTCTCCCGACTATGAGGGAATTGAAAT
>NC_012438_6_repeats_3
GTTTTTCTCCCGACTATGAGGGAATTGAAAC
>NC_012438_6_repeats_4
GTTTTTCTCCCGATTATGAGGGAATTTTCAT
>NC_021287_1_repeats_1
GGTTGCTCTGCGTGCGCGGAGATGGACCT
>NC_021287_1_repeats_2
GTTTCCTCCGCGTGCGCGGAGATGGACCG
>NC_021287_1_repeats_3
GTTTCCTCCGCGTGCGCGGAGATAGACCC
>NC_021287_1_repeats_4
GGTTGCTCCGCGTGCGCGGAGATGGACCC
>NC_021287_1_repeats_5
GGTTGCTCCGCGTGTGCGGAGATGGACCT
>NC_021287_1_repeats_6
GTTTCCTCCGCGTACGCGGTGATGGGCCT
>NC_021287_1_repeats_7
GGTTGCTCCGCGTGCGCGGAGATAGACCC
>NC_021287_1_repeats_8
GTTTCCTCCGCCTGCACGCAGATAGACCC
>NC_021287_1_repeats_9
GGTTGCTCCGCGTGCGCGGAGATAGGCCC
>NC_021287_1_repeats_10
GTTTCCTCCGCGTGCGCGGAGATGGACCC
>NC_021287_1_repeats_11
GGTTGCTCCGCGTGCGCGGAGATAGACCT
>NC_019677_2_repeats_1
ATTCCCACTCGCTGGGGATATTAATTGAATGGAAAC
>NC_006462_3_repeats_1
GTTGCAAGGGATTGAGCCCCGTAAGGGGATTGCGAC
>NC_006462_3_repeats_2
GTTGCAAGGGATTGAGCCCCGTAAGGGGATTGATAC
>NC_016885_5_repeats_1
CTTTCAATCCTCTTTTTGAGATTC
>NC_020515_1_repeats_1
GTTGTAGCTCCCTTTTTCATTTCGCAGTGCTACAAT
>NC_020515_1_repeats_2
GTTGTAGCTCCCTTTCTCATTTCGCAGTGCTACAAT
>NC_003551_4_repeats_1
GTTTCATTACCCGTATTATTGCGGGTTAATTGCGAG
>NC_003551_4_repeats_2
GTTTCATTACCCATTTTATCGCGAGTTAATCGTGAG
>NC_017178_15_repeats_1
GTTTTATATTAACTACGTGGTATGTAAAT
>NC_017178_15_repeats_2
GTTTTATATTAACTATGAGGTATGTAAAT
>NC_017178_15_repeats_3
GCTTTATATTAACTACATGATATATAAAT
>NC_017178_15_repeats_4
GTTTTATATTAACTATGTGGTATGTAAAT
>NC_009033_3_repeats_1
CTTTCAATTCTTTCTATGTTGTTAC
>NC_009776_12_repeats_1
TGGAGTCTCAATGGAGTCTCAAGAG
>NC_009776_12_repeats_2
TGGAGTCTCAAAAGAGGATAGAAAG
>NC_014625_1_repeats_1
GGTCGCTCCCCCACGGGAGCGTGGATAGAAAC
>NC_014625_1_repeats_2
GTCGCTCCCCCCACGGGAGCGGGGATAGAAAG
>NC_014625_1_repeats_3
GTCGCTCCCCCCACGGGAGCGTGGATAGAAAC
>NC_014625_1_repeats_4
GTCGCTCCCCCCACGGGAGCGTGGATAGAACC
>NC_011830_5_repeats_1
GTTTCAATCCCTCATAGGTAAGCTAACAAC
>NC_011830_5_repeats_2
ATTTCAATTCCTTATAGGTAAGCTAACAAC
>NC_020449_19_repeats_1
GTTTCAATCCTTGATTTAATGGACTGTAGAGTAAAACT
>NC_020449_19_repeats_2
GTTTCAATCCTTGATTTAATGGACTGTAGAGTAAAAAC
>NC_014915_8_repeats_1
GTTTCAATCCCTCATAGGTACGATAAAAAC
>NC_013411_2_repeats_1
GTTTTTATCGTACCTATGAGGGATTGAAAC
>NC_011420_5_repeats_1
GGGTTCATCCCTGCGGGGGCAGGGGCGAC
>NC_011420_5_repeats_2
GGGGTCATCCCTGCGGGGGCAGGGGCGAC
>NC_003143_3_repeats_1
TTTCTAAGCTGCCTGTGCAGCAGTGAAC
>NC_003143_3_repeats_2
TTTGATTATTGCCTGTGCGGCAGTGAAC
>NC_003143_3_repeats_3
TTTCTAAGCTGCCTGTGCGGCAGTGAAC
>NC_017515_2_repeats_1
CGTCATTCCCGCGCAGGCGGGAATCC
>NC_017515_2_repeats_2
CGTCATTTCCGCGCAGGCGGGAATCC
>NC_016645_2_repeats_1
GTTTCAACTATCTTTTGATTTCTGG
>NC_016645_2_repeats_2
GTTTCAACTATCCTTTGATTTCCGG
>NC_016645_2_repeats_3
GTTTCAACTATCTTTTGATTTCCGG
>NC_016645_2_repeats_4
GTTTCAACTATTTTTTGATTTCCGG
>NC_015873_11_repeats_1
TACTAATACTGCCTACTCGGCAGATACC
>NC_015873_11_repeats_2
TTTCTAAACTGCCTACTCGGCAGATACC
>NC_020546_5_repeats_1
GGGCGATATCTGTTGGGTTATGTATGTCT
>NC_020546_5_repeats_2
AGGTGTCATCTGGGTAGTTGAGTATGCCC
>NC_020546_5_repeats_3
GTGTGCCAACTGGGTAGTTGTGTATGTCT
>NC_020546_5_repeats_4
GGGTGACATCTGGTGGGTTGTGTATGTCT
>NC_020546_5_repeats_5
CGGGACAAACTGTTGGGTTGTGTATGCCC
>NC_020546_5_repeats_6
GGGTGTCATCTGTTGGGTTGTGTATGTCC
>NC_020546_5_repeats_7
GGGTGTCATCTGGGTAGTTGTGTATGTCC
>NC_020546_5_repeats_8
GTGTGGTATCTGACGGGTTGTGTATATCC
>NC_015660_7_repeats_1
GTTTCAATTCCTTATAGGTTAAGATAAAAAC
>NC_015660_7_repeats_2
GTTTCAATTCCTTATAGGTAAGATAAAAACT
>NC_015571_6_repeats_1
GTTTTAATTCCTGTATGGTGCAATTGAAAT
>NC_007643_9_repeats_1
CGGTTCATCCCCGCGTGTGCGGGGAACAG
>NC_007643_9_repeats_2
CGGTTCATTCCCGCGTGTGCGGGGAACAG
>NC_010525_4_repeats_1
CCAGAAATCAAAAGATAGTAGAAAC
>NC_010525_4_repeats_2
CTAGAAATCAAAAGATAGTAGAAAC
>NC_010525_4_repeats_3
TCAGAAATCAAAAGATAGTAGAAAC
>NC_020210_1_repeats_1
GTTTTTATCGTACCTATGAGGGATTGAAAC
>NC_020210_1_repeats_2
GTTTTTATCGTACCTACAAGGGATGAGACC
>NC_017672_16_repeats_1
ATAGCGCATCTGAGTTCCGTTATTT
>NC_017672_16_repeats_2
ATAGCGGAACTACGATTCTTTATTC
>NC_017672_16_repeats_3
ATAACGGAACTCAGATGTCTTATTT
>NC_017672_16_repeats_4
ATAACGCATCTGAGTTCCGTTATTT
>NC_022785_21_repeats_1
CTGCTCCCCGCGCCCGCGGGGATGGTCCC
>NC_022785_21_repeats_2
CTGCTCCCCACACTCGCGGGGATGGTCCC
>NC_022785_21_repeats_3
ACTGCTCCCTCGCCCGCGAGGATGGTCCC
>NC_022785_21_repeats_4
CTGCTCTCCGCACCCGCGGGGATGTCCCG
>NC_022785_21_repeats_5
CTGCTCCCCGCACCCGCGGGGATGGTCCC
>NC_022785_21_repeats_6
CTGATCCCCGCACCCGCGGGGATGGTCCC
>NC_022785_21_repeats_7
CTGCTCCCCGTACCCGCGGGGATGGTCCC
>NC_022785_21_repeats_8
CTGTTCCCCGCACCCGTGGGGATGGTCCC
>NC_022785_21_repeats_9
CTGCTCCCCGCACCTGCGGGGATGGTCCA
>NC_022785_21_repeats_10
CTCCCCGCACCACCAGCGGGGATGGTCCC
>NC_022785_21_repeats_11
CTGCTCCCTGCACCCGCGGAGATGGTCCC
>NC_022785_21_repeats_12
CTGCTCCGCGCACCCGCGGGGATGGTCCC
>NC_022785_21_repeats_13
CTGCTCCCTGCGCCCGCGGGGATGGTCCC
>NC_022785_21_repeats_14
CTGCTCCCCGCAGCTGCGGGGATGGTCCC
>NC_022785_21_repeats_15
CTGCTCCCCGCGCCTGCGGGGATGGTCCC
>NC_022785_21_repeats_16
CTGCTCCCCGTACCCGCGGGGATGGTCTC
>NC_022785_21_repeats_17
TTGGTCCCCGCACCCGCAGGGATGGCCCC
>NC_022785_21_repeats_18
GTCCTCCCCGCCGGCGCGGGGATGGTCCC
>NC_022785_21_repeats_19
CTGCTCCCCGCACCCGCGGGGATGGCCCC
>NC_022785_21_repeats_20
CTGCTCCCCGCATCCGCGGAGCTGGTCTC
>NC_022785_21_repeats_21
TGCTCCCCGCCGCCCGCGGGGATGGTCCC
>NC_022785_21_repeats_22
CTGCTCCCCGCACCCGCAGGGGTGGTCCC
>NC_022785_21_repeats_23
CTGCTCCTCGCACCGGCGGGGATGGTCCC
>NC_018015_3_repeats_1
ATTTCAATTCTCCCAGAGTCTTATTGCAAC
>NC_018015_3_repeats_2
CTTTCAATTCTCCCAGAGTCTTATTGCAAC
>NC_007777_7_repeats_1
GGCAGCGCCGGGCGTCCGCGCCCGGCGAGGTTCCCAAC
>NC_007777_7_repeats_2
GACGTCAGCCCGTGGCTGCGCCCGGCGAGGTTCCCAAC
>NC_014500_3_repeats_1
TTTCTAAGCTGCCTACGCGGCAGTGAAC
>NC_014500_3_repeats_2
GTCAAACGCTGCCTGTGCGGCAGTGAAC
>NC_014500_3_repeats_3
TTTCTAAGCTGCCTACACGGCAGTGAAC
>NC_014500_3_repeats_4
TTTCTAAGCTGCCTACTCGGCAGTGAAC
>NC_016808_1_repeats_1
GTTCACCATCGTGTAGATGGCTTAAAAA
>NC_016808_1_repeats_2
GTTCACCATCGTGTAGATGGCTTAGAAA
>NC_016808_1_repeats_3
GTTCACCATTGTGTAGATGGCTTAGAAA
>NC_017273_5_repeats_1
CAATCCCCTTACGGGGCTCAATCCCTTGCAAC
>NC_016023_6_repeats_1
GTTTCAATTCCTCATAGGTAAAATACTAAC
>NC_016023_6_repeats_2
TTTTCAATTCCTCATAGGTAAAATACTAAC
>NC_017299_1_repeats_1
GTTGAACATTAACATGAGATGTA
>NC_017299_1_repeats_2
GTTGAACATTAACATAAGATGTA
>NC_016776_2_repeats_1
GTTGTGATTTGCTTTCAAATTAGTATCTTTGAACCATTGGAAACAGC
>NC_016776_2_repeats_2
GTTATGATTTACTTTCAAATTAGTATCTTTGAACCATTGGGAACAGC
>NC_006300_1_repeats_1
GTTTCAATTCACGCTCTCGTGTGAGAGCGGAG
>NC_006300_1_repeats_2
GCTTCAATTCACGCTCTCGTGTGAGAGCGGAG
>NC_006300_1_repeats_3
GTTTCAATTCACGCTCTCGTGTGCGAGCGGAG
>NC_017856_2_repeats_1
CCCTTAAGCTGCCTATGCGGCAGTGAAC
>NC_017856_2_repeats_2
TTTCTAAGCTGCCTGTGCGGCAGTGAAC
>NC_019429_1_repeats_1
ATTGCAATTTCACTTACTCCCTATTAGGGATTGAAAC
>NC_019429_1_repeats_2
AGATGCGTTTCCCCTGCTCCCTATTAGGGATTGAAAC
>NC_017513_8_repeats_1
TCGTCATTCCCGCGTAGGCGGGAATCC
>NC_017513_8_repeats_2
TCGTCATTCCCGCGCAGGCGGGAATCC
>NC_013510_5_repeats_1
GTCCTCATCACCCCTCGGAGGGATCGCAAC
>NC_013510_5_repeats_2
GTCCTCATCACCCCTCAGGGAGACGCGACC
>NC_006823_1_repeats_1
GTGTTCCCCGCGCATCGCGGGGGTTGAAG
>NC_017512_9_repeats_1
GTTGTAGCGCCCATTCTCATTTCGCAGTGCTACAAT
>NC_017512_9_repeats_2
GTTGTAGCTCCCTTTCTCATTTCGCAGTGCTACAAT
>NC_017464_2_repeats_1
GTTTTAATCGAACCATAGTGGAATTGAGAC
>NC_018587_3_repeats_1
GTTTTGGTAGCATTCAAAATAACATAGCTCTAAAAC
>NC_018587_3_repeats_2
TGTGTGTTGATATTCAGAATAATATAGCTCTAAAAC
>NC_017179_7_repeats_1
ATTGATGGTAAAAGATACTACTTT
>NC_017179_7_repeats_2
TTGAATGGCAAAAAATATTATTTT
>NC_017179_7_repeats_3
ATTAATGGTAAACATTTTTATTTT
>NC_017179_7_repeats_4
ATTGATGGTGAAAAATATTACTTT
>NC_017179_7_repeats_5
ATTGATAGTAAAAAATATTACTTT
>NC_010634_6_repeats_1
TTTGATTATTGCCTGTGCGGCAGTGAAC
>NC_010634_6_repeats_2
TTTCTAAGCTGCCTGTGCGGCAGTGAAC
>NC_002953_2_repeats_1
TTCTTTATGTTGGGGCCCCGCCAACT
>NC_015600_1_repeats_1
ATACAAAAGTTACTTAAATCTTGAGAGTACAAAAAC
>NC_015600_1_repeats_2
GTTTTACGGTTACTTAAATCTTGAGAGTACAAAAAC
>NC_015846_4_repeats_1
AGTGCTATCGCAATTCAATTTTCCGTAACTTTGTGATGAGTTACAAC
>NC_015846_4_repeats_2
AGTGCTATCGCAATTCAATTTTACGTAACTTTGTGATTAGTTACAAC
>NC_015846_4_repeats_3
GTTGTAAATTGCTTTCAATTTTCCGTAACTTTGTGATGAGTTACAAC
>NC_015846_4_repeats_4
GTTGTAAATTGCTTTCAAATTTTCGTAACTTTGTGATTAGTTACAAC
>NC_015846_4_repeats_5
GTTGTAAATTGCTTTCAATTTTCCGTAACTTTGTGATTAGTTACAAC
>NC_015846_4_repeats_6
GTTGTAAATTGCTTTCAATTTTCCGTAACTTTGTGATTGGTTACAAC
>NC_014534_3_repeats_1
TTTTTCCTCTTAGGAGAAAGCTAATAGAATGGAAAC
>NC_014534_3_repeats_2
CTTTTCCTCTTAGGAGGAAGCTAATAGAATGGAAAC
>NC_011898_3_repeats_1
GTTATAGCTCCGATTCAAGCTCCGATATGCTATAAT
>NC_011898_3_repeats_2
GTTATAGCTCCAATTCAGGCTCCGATATGCTATAAT
>NC_011837_5_repeats_1
ATTTAAATACAATTCTTGTTAAGATTCAAC
>NC_011837_5_repeats_2
TATATTTTACAACACTTGTTAAGGTTCAAC
>NC_011837_5_repeats_3
ATTTAAATACAATTCTTGTTAAGGTTCAAC
>NC_023134_1_repeats_1
GTCGCATCCTACGCGGATGCGTGGATTGAAATT
>NC_023134_1_repeats_2
GTCGCATCCTACGCGGATGCGTGGATTGAAATA
>NC_023134_1_repeats_3
GTCGCATCCTACGCGGATGCGTGGATTGAAATC
>NC_023134_1_repeats_4
GTCGCATCCTACGCGAATAGTTGAATTGCAAAT
>NC_000853_5_repeats_1
GTTTCCATACCTCTAAGGAATTATTGAAAC
>NC_000853_5_repeats_2
TTTTTCGTACATCTAAGGAAGTATTGAAAC
>NC_010524_1_repeats_1
GTTTCAATCCACGCCCGCCAGTTTCCCGGCGAGCGAC
>NC_017806_1_repeats_1
GGGTCCATCCCCACGCCTGTGGGGAACGC
>NC_017806_1_repeats_2
CGGTCCATCCCCACGCCTGTGGGGAACGC
>NC_017806_1_repeats_3
GGTCCCATCCCCACGCCTGTGGGGAACGC
>NC_017806_1_repeats_4
CGGTCCAGCCCCACGCCTGTGGGGAACGC
>NC_017806_1_repeats_5
CGGTCCATCCCCACGCCTGTGGGGAACAC
>NC_017806_1_repeats_6
CGGTCCATCCCCACGCCTGTGGGGAATGC
>NC_017806_1_repeats_7
AGGTCCATCCCCACGCCTGTGGGGAACGC
>NC_018068_1_repeats_1
GTCGCTCCCTACGTGGGAGCGTGGATGAAATA
>NC_018068_1_repeats_2
CGTCACTCCTATGTGGGAGCGTGGATTGAAAT
>NC_018068_1_repeats_3
GTCGCTCCCTACGTGGGAGCGTGGATTGAAAT
>NC_010511_34_repeats_1
GTTTCAATCCGCACCCTCGTGAGGGGGTGACCC
>NC_010511_34_repeats_2
GTTTCAATCCGCACCCCCGTGAAGGGGGTGAAC
>NC_010511_34_repeats_3
GTTTCAATCCGCACCCCCGTGAGGGGGTGAACG
>NC_010511_34_repeats_4
GTTTCAATCCGCACCCCCGTGAGGGGGGGGGTG
>NC_010511_34_repeats_5
GTTTCAATCCGCACCCCCGCGAGGGGGTGAACG
>NC_010511_34_repeats_6
GTTTCAATTCGCACCCCCGTGAGGGGGGTGAAC
>NC_010511_34_repeats_7
GTTTCAATCCGCACCCCCGTGAGGGGGGTGAAC
>NC_010511_34_repeats_8
GTTTCAATCCGCACCCCCGTGAGGGGGTGAACC
>NC_010511_34_repeats_9
GTTTCAATCCGGACCTCCGGGAGGGGGTGAACT
>NC_016783_1_repeats_1
TGATTCCCTGCACTAGCAGGGTGGATGA
>NC_016783_1_repeats_2
GTTTTCCCCGCACTAGCAGGGATGAGCC
>NC_016783_1_repeats_3
GTTTTCCCCGCGTCAGCGGGGATGAGCC
>NC_016783_1_repeats_4
GTTTTCCCCGCACTAGCGGGGATGAGCC
>NC_007907_4_repeats_1
GTTTCAATCCCTCATAGGTAAGCTAACAAC
>NC_007907_4_repeats_2
CTCCAGTTTCCTTATAGGTAAGCTAACACC
>NC_019776_7_repeats_1
GTTTAAACTCTAATTAATACCTATAAGGGATTGAAAC
>NC_019776_7_repeats_2
GTTTAAACTCTAATTAATACTTATAAGGGATTGAAAC
>NC_014152_2_repeats_1
GTTTCAATCCACGCACCCGCATGGGGTGCGAC
>NC_021184_10_repeats_1
GTTTCAATCCACGCCCCCGCGCGGGGGGCGAC
>NC_021184_10_repeats_2
GTTTCAATCCACGCCCCCGCGCGGGGGGCGAT
>NC_013407_2_repeats_1
ATTAAAATCAGCACGGATCGTGATGGAAAC
>NC_013407_2_repeats_2
ATTAAAATAAGCACGATTCGTGATGAAAAC
>NC_013407_2_repeats_3
ATTAAAATCAGCACGATTCGTGATGGAAAT
>NC_011894_10_repeats_1
CGGATCGTCCCCGCATTCGAGGGGACACG
>NC_011894_10_repeats_2
CGGATCATCCCTGCATCCACGGGGGACAC
>NC_011894_10_repeats_3
CGGATCATCCCCGCATCTGCGGGGGACAC
>NC_011894_10_repeats_4
CGGATCATCCCCGCATCCGCGGAGGACAC
>NC_011894_10_repeats_5
CGGATCATCCCCGCATCCGCGGGGGACAC
>NC_011894_10_repeats_6
AGGATCATCCCCGCATCCGCGGGGGACAC
>NC_019773_2_repeats_1
GTTTCCATTCAATTAATATCCCCAGCGAGTGGGAAT
>NC_017173_3_repeats_1
TTGAATGGCAAAAAATATTATTTTGAT
>NC_017173_3_repeats_2
ATTAATGGTAAACATTTTTATTTTAAT
>NC_017173_3_repeats_3
ATTGATGGTAAAAAATATTACTTTAAT
>NC_021030_3_repeats_1
GTTGTGGTTTGATGTAGAATTTCGANNNNNNNNNNN
>NC_021030_3_repeats_2
GTTGTGGTTTGATGTAGAATTTCGATAAGATACAAC
>NC_022648_2_repeats_1
AGTTCACTGCCGTACAGGCAGCT
>NC_022648_2_repeats_2
AGTTCACTGCCGTACAGGCAGAT
>NC_007413_9_repeats_1
ATTTTAATCCCTGATAGGGATTTTAGAGGGTTTTAAC
>NC_007413_9_repeats_2
GTTTCAATCCCTGATAGGGATTTTAGAGGGTTTTAAC
>NC_013159_3_repeats_1
GTCTGCCCCGCGCATGCGGGGATGAACC
>NC_012632_3_repeats_1
GATAATCTACTATAGAATTGAAAG
>NC_012632_3_repeats_2
GATAATCTACTATAGAATTGAAAT
>NC_017316_1_repeats_1
GTTTTAGAGTCATGTTGTTTAGAATGGTACCAAAACA
>NC_017316_1_repeats_2
GTTTTAGAGTCATGTTGTTTAGTTTTCGCAAATACGA
>NC_017316_1_repeats_3
GTTTTAGAGTCATGTTGTTTAGAATGGTACCAAATCT
>NC_017316_1_repeats_4
GTTTTAGAGTCATGTTGTTTAGAATGGTACCAAAACT
>NC_008698_3_repeats_1
CTTTCAATGCTTTCACAGTTGCTTC
>NC_008698_3_repeats_2
CTTTCAACGCTTTCACAGTTGCTTC
>NC_012971_5_repeats_1
TGGTTTATCCCCGCTGGCGCGGGGAACTC
>NC_012971_5_repeats_2
CGGTTTATCCCCGCTGGCGCGGGGAACAC
>NC_012971_5_repeats_3
CGGTTTATCCCCGCTAGCACGGGGAACAC
>NC_011761_2_repeats_1
CTTCTCAGCCGCGCGTGTGGCGGCATACCGC
>NC_011761_2_repeats_2
CTTCTCAGCCGCGCGTGTGGCGGCATACTGC
>NC_011761_2_repeats_3
CTTCTCAGCCGCACACCTGGCGGCACACCAC
>NC_011761_2_repeats_4
CTTCTCAGCCGCGCACCTGGCGGCACACCCC
>NC_014122_13_repeats_1
GTTTCCATCCCCTTAGGGGCGTTATTTTAC
>NC_014122_13_repeats_2
ATTTTCATTCTCTTAGGGGCGTTATTTTAC
>NC_016751_5_repeats_1
ATCCGAATATAACTACTCTCTGAAAGAGATAGAAAC
>NC_016751_5_repeats_2
ATCCGAATATAACTGCTCTCTGAAAGAGATAGAAAC
>NC_016751_5_repeats_3
ATCCGAATATCACTACTCTCTGAAAGAGATAGAAAC
>NC_016751_5_repeats_4
TTCCGAATATAACTGCTCTCTGAAAGAGATAGAAAC
>NC_017218_4_repeats_1
ATTTCAATCCACGCTCCCCGGATGGGGAGCGAC
>NC_017218_4_repeats_2
ATTTCAATCCACGCTCCCCGGTGTGTCTGTTCA
>NC_017528_6_repeats_1
GTTTCCGTCCCCTCTCGGGGTTTTGGGTCTGACGAC
>NC_017528_6_repeats_2
GTTTCCGTCCCCTCTCGGGGTTTTTGGGTCTGACGA
>NC_017528_6_repeats_3
TTTTGGGTCCCCTCTCGGGGTTTTGGGTCTGACGAC
>NC_017528_6_repeats_4
GTTTCCGTCCCCTCTCGGGGTTTTGGGTCTGAGGAC
>NC_017528_6_repeats_5
GTTTCCGTCCCCTCTCGGGGTTTTAGGTCTGACGAC
>NC_017528_6_repeats_6
GTTTCCGTCCCCTCTCGTGGTTTTGGGTCTGACGAC
>NC_013159_1_repeats_1
TCCGCCCCCGCGCATGCGGGGATGAACC
>NC_013159_1_repeats_2
GTCCGCCCCGCGCATGCGGGGATGAACC
>NC_013159_1_repeats_3
GTCCGCCCCGCGCGTGCGGGGATGAACC
>NC_021081_2_repeats_1
ACTCTAATCCCCTTACGGGGCTTTTTGTTTGCAAC
>NC_021081_2_repeats_2
GTTTCAATCCCCTTACGGGGCTTTTTGTTTGCAAC
>NC_022785_26_repeats_1
CTGCTCCCCGCACTCGCGTGGATGGTCCC
>NC_022785_26_repeats_2
CTGCTCCCCGCACCCACGGGGATGGTCCC
>NC_022785_26_repeats_3
CTGCTCCCCGCACCCGCGGGGATGGTCCC
>NC_022785_26_repeats_4
TGCTCCCCGCCACCTGCGGGGATGGTTCC
>NC_022785_26_repeats_5
CTGCTCCCCGCACCCGCGGGGATGGTCCT
>NC_015709_1_repeats_1
GTTCATCCCCGCGTGGGCGGGGAACAC
>NC_017927_1_repeats_1
GTTTTTGTACTCTCAAGATTTAAGTAACTGTACAGT
>NC_017927_1_repeats_2
GTTTTTGTACTCTCAAGATTTAAGTAACTGTACAAC
>NC_006347_2_repeats_1
GTCCTAATTCCATAAGGTACAATTAATAC
>NC_006347_2_repeats_2
ATTTCAATTCCATAAGGTACAATTAATAC
>NC_013131_12_repeats_1
GGGATCAGCCCCGCGCCTGCGGGGAGCAC
>NC_013131_12_repeats_2
GGGATCAGCCCTGCGCGTGCGGGGAGCGC
>NC_013131_12_repeats_3
AGGATCAGCCCCGCGCCTGCGGGGAGCAC
>NC_013131_12_repeats_4
GGGATCAGCCGCGCGCCTGCGGGGAGCAC
>NC_013131_12_repeats_5
GGGATCAGCCCCGCGCCTGCGAGGAGCAC
>NC_013131_12_repeats_6
TGGATCAGCCCCGCGCCTGCGGGGAGCAC
>NC_013131_12_repeats_7
GGGATTAGCCCCGCGCCTGCGGGGAGCAC
>NC_013131_12_repeats_8
GGGATCAGCCCCGCGCCCGCAGGGAGCAC
>NC_013131_12_repeats_9
CGGATCAGCCCCGCGCCTGCGGGGAGCAC
>NC_013131_12_repeats_10
GGGATCAGCCCCGCGCCTGCGGGGAGAGC
>NC_017093_29_repeats_1
GGCGACGACGACCTCTTCGTCGG
>NC_017093_29_repeats_2
AGCGGCAACGACCGGTTGACCGG
>NC_017093_29_repeats_3
AGCGGCAACGACCGGCTCGGTGG
>NC_017093_29_repeats_4
TCCGGCAACGACCGGGTGTACGG
>NC_017093_29_repeats_5
ACCGGCAACGACCGGATCGTCGG
>NC_017093_29_repeats_6
GCCGGCAACGACCGGTTCCTGCA
>NC_017093_29_repeats_7
GCCGGCAACGACGTCATCGAGGG
>NC_017093_29_repeats_8
GCCGGCGACGACAGCATCCTCGG
>NC_017093_29_repeats_9
AGCGGCAACGACAGCATCGACGG
>NC_008150_5_repeats_1
TTTCTAAGCTGCCTGTGCGGCAGTGAAC
>NC_008150_5_repeats_2
TCTATAAGCTGCCTGTGCGGCAGTGAAC
>NC_013887_14_repeats_1
GTTAAAATCAGACCGATGCGGTATAGAACT
>NC_013887_14_repeats_2
GTTAAAATAAGACCGATTCGGTATGGAAAC
>NC_013887_14_repeats_3
GTTAAAATAAGACCGATTCGGTATGAAAAC
>NC_013921_5_repeats_1
GTTTCAATTCCTCATAGGTAGGCTAAAAAC
>NC_013921_5_repeats_2
CACTATTTTCAGGATAGGTAGGCTAAAAAC
>NC_008709_8_repeats_1
GTGTTCCCCGTGCCCACGGGGATGAACCT
>NC_008709_8_repeats_2
GTGTTCCCCGTGCCCACGGGGATGAACCG
>NC_008709_8_repeats_3
GTGTTCCCCGTGCCTACGGGGATGAACCG
>NC_008709_8_repeats_4
GTGTTCCCCGTACTCACGGGGATGAACCA
>NC_019940_2_repeats_1
GGCCTAGCACTTACCTGATGAAGAAGGTATTGAGAC
>NC_019940_2_repeats_2
GGCCTAGCACCTAGCTGATGAAGAGGCGAGCGTAGG
>NC_017503_1_repeats_1
GTTTTAGCACTGTACAATACTTGTGTAAGCAATAAC
>NC_012654_1_repeats_1
TGTTTCACTTTTATCGTGCACTTTT
>NC_012654_1_repeats_2
TGTTTCACTTTTGTCGTGCACTTTT
>NC_013410_9_repeats_1
TGTAAGACACTTTAACTCTCGCAAGAGAGATTAAGAC
>NC_013410_9_repeats_2
CCCTGAAAAGCATTCCTCTCGCAAGAGAGATCTTTTT
>NC_013894_2_repeats_1
CTTTCAACTCCACACGGTACATTAGAAAC
>NC_013894_2_repeats_2
TTTTCAACTCCACACGGTACGTTAGAAAC
>NC_016854_4_repeats_1
CGGTTTATCCCCGCTAGCGCGGGGAACAT
>NC_016854_4_repeats_2
CGGCTTATCCCCGCTGGCGCGGGGAACAC
>NC_016854_4_repeats_3
CGGTTTATCCCCGCTGGCACGGGGAACAC
>NC_016854_4_repeats_4
ACGGCTATCCTTGTTGGCGCGGGGAACAC
>NC_016854_4_repeats_5
CGGTTTATCCCTGCTGGCGCGGGGAACAC
>NC_016854_4_repeats_6
CGGTTTATCCCCGCTGGCGCGGGGAACAC
>NC_014165_14_repeats_1
GTGCTCCCCGCGCACGCGGGGACAATCCC
>NC_014165_14_repeats_2
GGACTTCCCCCGCCCACGGGGATGATCCC
>NC_021081_3_repeats_1
GTATTCCCCGCACCCGCGGGGATGAACCA
>NC_021081_3_repeats_2
GTATTCCCCGCACCCGCGGGGATGAACGG
>NC_021081_3_repeats_3
GTATTCCCCGCACCCGCGGGGATGAACCG
>NC_021081_3_repeats_4
GTATTCCCCGCACCCGCGGGGATGAACCC
>NC_021081_3_repeats_5
GTATTTCCCGCACCCGCGGGGATGAACCG
>NC_008563_3_repeats_1
GTTCACTGCCGTACAGGCAGTCTTCAAA
>NC_008563_3_repeats_2
GTTCACTGCCGTACAGGCAGCTTAGAAA
>NC_010729_5_repeats_1
GTTGTCTCCACCCTTCTAACTAAGGGTATTCCCAAC
>NC_014098_4_repeats_1
GTTTCCATTCCTCATAGGCACGCTACGAAC
>NC_022521_2_repeats_1
GAATCTTCGAGATAGAATTGCAAG
>NC_022521_2_repeats_2
GAATCTATGAGATAGATATTGCAG
>NC_022521_2_repeats_3
GAATCTTCGCGATAGAATTGCAAG
>NC_022521_2_repeats_4
GAATCTTCGCGATAGAATTGCGAG
>NC_014365_4_repeats_1
GTTTCAATCCGCTTCCTCTAGCGGCATCCCTCAATAG
>NC_014365_4_repeats_2
AAGTCAATCCGCTTCCTCTAGCGGCATCCCTCAATAG
>NC_014365_4_repeats_3
GTTTCAATCCGCTTCCTCTAGCAGCATCCCTCAATAG
>NC_022093_7_repeats_1
CTTTCAATTCATTCGTTTCTGATAC
>NC_022093_7_repeats_2
CTTTCAATTCATTCTTTTCTGATAC
>NC_015277_1_repeats_1
TAATGGCACAAAACGAACCGTAAT
>NC_015277_1_repeats_2
GGCTGGCACCATTCGAACCGTAAT
>NC_015277_1_repeats_3
AAGTGGCACAAAACGAACCGTAAT
>NC_015277_1_repeats_4
AAATGGCATCATTTAAACCGTAAT
>NC_010418_4_repeats_1
AAAAAGTGTTTCACTTTTGTCGTGCACTTTT
>NC_010418_4_repeats_2
AAAAAGTGTTTCATTTCTATCGTGCACTTTT
>NC_021194_5_repeats_1
GTTTCCGTCCCCTCTCGTGGTTTTGGGTCTGACGAC
>NC_021194_5_repeats_2
GTTTCCGTCCCCTCTCGGGGTTTTGGGTCTGAGGAC
>NC_021194_5_repeats_3
GTTTCCGTCCCCTCTCGGGGTTTTGGGTCTGACGAC
>NC_011729_26_repeats_1
GTTACAATTAAAATGAATCCCTATTAGGGATTGAAAC
>NC_010418_5_repeats_1
AAAAAGTGTTTCACTTTTGTCGTGCACTTTT
>NC_010418_5_repeats_2
AAAAAGTGTTTCATTTTTGTCGTGTACTTTT
>NC_010418_5_repeats_3
AAAAAGTGTTTCATTTTTGTCGTGCACTTTA
>NC_010418_5_repeats_4
AAAAGTTGTTTCACTTTTGTCGTGCACTTTT
>NC_016822_5_repeats_1
CGGTTTATCCCCGCTGGCGCGGGGAACTC
>NC_016822_5_repeats_2
CGGTTTATCCCCGCTGGCGCGGGGAACAC
>NC_003454_2_repeats_1
ATTTAAATTCTAATATAGAAATACATAAAT
>NC_021184_5_repeats_1
GTGGAACCAACACATTTAATGTATTGAAAT
>NC_021184_5_repeats_2
GTGGAACCAACACATTTGATTTTGAGTCTC
>NC_021184_5_repeats_3
GTGGAACCAACACATTTGATGTATTGAAAT
>NC_020260_11_repeats_1
CGGTTTATCCCCGCTCGCGCGGGGAACAC
>NC_020260_11_repeats_2
CGGTTTATCCCCGCTCCCGCGGGGAACAC
>NC_020260_11_repeats_3
CGGTTTATCCCCGCTCGTGCGGGGAACAC
>NC_020260_11_repeats_4
CGGCTTATCCCCGCTCGTGCGGGGAACAC
>NC_017766_3_repeats_1
GTGCTCCCCGCGCCCGCGGGGATTGCCCC
>NC_017766_3_repeats_2
GTGCTCCCCGCGCCCGCAGGGATGATCCC
>NC_017766_3_repeats_3
GTGCTCCCCGCGCCCGCGGGGATGATCCG
>NC_017766_3_repeats_4
GTGCTCCCCGCGCCCGCGGGGATGATCCC
>NC_017766_3_repeats_5
GTGCTCCCCGCGCCTGCGGGGATGGTCCC
>NC_017766_3_repeats_6
GTGCTCCCCGCGTCCGCGGGGATAATCCC
>NC_017766_3_repeats_7
GTGCTCCCCGCAGGCGCGGGGATGGTCCC
>NC_017766_3_repeats_8
GTGCTCCCCGCAGGCGCGGGATGGTCCCA
>NC_017584_2_repeats_1
GCGGTTCATCCCCGCGCATGCGGGGAACAG
>NC_017584_2_repeats_2
TCGGTTCATCCCCGCGCATGCGGGGAACAG
>NC_017584_2_repeats_3
ACGGTTCATCCCCGCGCATGCGGGGAACAG
>NC_017584_2_repeats_4
ATGGTTCATCCCCGCGCATGCGGGGAACAG
>NC_017584_2_repeats_5
CCGGTTCATCCCCGCGCATGCGGGGAACAG
>NC_017584_2_repeats_6
TGGTCTGCTCCCCGCGCATGCGGGGAGCAG
>NC_019751_3_repeats_1
GTTTCCATTAATTCAGCTTCAAAAGAAGCTTTGAAAC
>NC_019751_3_repeats_2
ATTTCCATTAATTCAGCTTCAAGAGAAGCTTTGAAAC
>NC_019751_3_repeats_3
GTTTCCATTAATTCAGCTTCAAGAGAAGCTTTGAAAC
>NC_018407_1_repeats_1
TTTTACTTAACAAAATAATTGTACAA
>NC_018407_1_repeats_2
TTTTTCTTAACAAAATAATTGTACAA
>NC_017517_4_repeats_1
CTGGATTCCCACTTTCGTGGGAATGACG
>NC_017517_4_repeats_2
CGTCATTCCCGCGTAGGCGGGAATCTAG
>NC_013971_2_repeats_1
GTGTTCCCCGCGTATGCGGGGATAAACCG
>NC_013971_2_repeats_2
GTGTTCCCCGCGTATGCGGGGATAAACCT
>NC_013971_2_repeats_3
GTGTTCCCCACGTATGCGGGGATAAACCG
>NC_013971_2_repeats_4
GTGTTCCCCGCACATACGGGGCTAATCCA
>NC_015977_13_repeats_1
ATTTCAATCCTCGCTCCCCTCACAGGGAGCGAC
>NC_015977_13_repeats_2
ATTTCAATCCACACTCCCCTCACAGGGAGCGAC
>NC_015977_13_repeats_3
ATTTCAACCCACACTCCCCTCTCTGGGAATAAC
>NC_015977_13_repeats_4
ACTTCAATCCTCGCTCCCCTCACAGGGAGCGAC
>NC_015977_13_repeats_5
ATTTCAATCCACGCTCCCCTCACAGGAAGCGAC
>NC_015977_13_repeats_6
CTTCCAATCCACACTTTCCTCGCTGCGAGCGAT
>NC_015977_13_repeats_7
ATTTCAATCCACGCCCCCCTCACAGGGAGCGAC
>NC_015977_13_repeats_8
ATTTCAATCCACGCTCCCCTCACAGGGAGCGAC
>NC_006526_1_repeats_1
GTTCACTGCCGCGCAGGCAGTTGCTTAG
>NC_006526_1_repeats_2
GTTCACTGCCGCACAGGCAGCTTAGAAA
>NC_010418_3_repeats_1
GTTTAACCTTTACATTAAATGTATTTAAAT
>NC_010418_3_repeats_2
GTTTAACTTCTGCATTGGATGTATTTAAAA
>NC_010418_3_repeats_3
GTTTAACTTCTACATTAGATGTATTTAAAC
>NC_010418_3_repeats_4
ATTTAACTTTTACATTGAATGTATTTAAAG
>NC_010418_3_repeats_5
GTTTAACTTCTACATTATATGTATTTAAAC
>NC_010418_3_repeats_6
GTTTAACTTCTATATTAGATGTATTTAAAC
>NC_014652_2_repeats_1
GTTTGTAGCCTCCCCTTTGGGGATTGAAAC
>NC_014652_2_repeats_2
GTTTGTAGCCTCCCCGTTGGGGATTGAAAC
>NC_018524_13_repeats_1
CTGCTCCCTGCGCACGTAGGGGTGGGTCA
>NC_018524_13_repeats_2
CTGCTCCCCGCGCACGCGGGGATGGACCC
>NC_010525_2_repeats_1
GTTTCTACTATCTTTTGATTTCTGG
>NC_010525_2_repeats_2
GTTTTTACTATCTCTTGATTTCTGG
>NC_013315_4_repeats_1
ATTGATGGTAAACACTTTTATTTT
>NC_013315_4_repeats_2
GTTAATGGTAGTAGATACTACTTT
>NC_005835_1_repeats_1
GTTGCAAGGGATTGAGCCCCGTAAGGGGATTGTCGT
>NC_005835_1_repeats_2
GTTGCAAGGGATTGAGCCCCGTAAGGGGATTGCGAC
>NC_008698_6_repeats_1
GTCTTAGTCTTGCCGATTTTGAAC
>NC_008698_6_repeats_2
CTCTTAGTCTTGCTGATTTTGAAC
>NC_017515_9_repeats_1
CGTCATTCCCACGAAAGTGGGAATCC
>NC_019778_1_repeats_1
GTTTCCAATAATTCCACTACCCCGAAGGATAGCGAC
>NC_019778_1_repeats_2
ATTTCCCACAATTCCACTACCCCGAAGGATAGCGAC
>NC_019778_1_repeats_3
GTTTCCAATAATTCCACTACCCCGAAGGGTAGCGAC
>NC_015672_4_repeats_1
GTCGTAATCCCTTCTAATCAGGTCAATTCCGAAAAT
>NC_015672_4_repeats_2
GTCGTAATCCCTTCTAATCAGGTCATTAATTCCAAT
>NC_015672_4_repeats_3
GTCGTAATCCCTTCAAGTCAGGTCATGAATTCCAAT
>NC_015672_4_repeats_4
TCCGAGCTTGCTGGAAATCAGGTCATGGATTCCAAT
>NC_007413_16_repeats_1
AGTTGCACACCACATAATCCCTATTAGGGATTGAAAC
>NC_007413_16_repeats_2
GTTGCAACACCACATAATCACTATTAGGGATTGAAAC
>NC_007413_16_repeats_3
GTTGCAACACCACATAATCCCTATTAGGGATTGAAAC
>NC_019386_1_repeats_1
GTCGCAATCCCCTGACGGGGAAGCATCTCGTGCAAC
>NC_019386_1_repeats_2
TGGTGTAGCCCCTGACGGGGAAGCATCTCGTGCAAC
>NC_017390_4_repeats_1
GTTCACTGCCGCACTGCCAGCTTAGAAA
>NC_017390_4_repeats_2
GTTCACTGCCGCACAGGCAGCTTAGAAA
>NC_017390_4_repeats_3
GTTCACTGCCGTACAGGCAGCCTAGAAA
>NC_017390_4_repeats_4
GTTCACTGCCGTACAGGCAGCTTAGAAA
>NC_014933_2_repeats_1
GTTTCAATCCACACATCCGTATAGGGTGTGAC
>NC_014933_2_repeats_2
GTTTCAATCCACACACCCGTATAGGGTGTGAC
>NC_019678_27_repeats_1
TTTTTTCAACCTACTTAAAACTT
>NC_019678_27_repeats_2
TCTTTTCAACCCGCCTAAAGCTT
>NC_019678_27_repeats_3
TGCTTTCAACCCGCTCAAAATTT
>NC_019678_27_repeats_4
TCTTTTCAACCCGCCCAAAGCTT
>NC_016510_3_repeats_1
GTTGTGAATTGCTTTCAATTTTT
>NC_016510_3_repeats_2
GTTGTAAATTGCTTTCAATTTTT
>NC_014915_3_repeats_1
GTTTTTATCGTGCCTATGAGGGATTGAAAC
>NC_014915_3_repeats_2
GTTTTTATCGTACCTATGAGGGATTGAAAC
>NC_010337_4_repeats_1
GTTTCACTGGATGACCCGCTATGTAGAGGCCGTCTAG
>NC_010337_4_repeats_2
GTTTCACTGGATGACCCGCTATGTAGGGGATTGAAAG
>NC_015562_7_repeats_1
ATCCATTAAAACAAGGATGGAAAC
>NC_015562_7_repeats_2
ATCTATTAAAACAAGGATGGAAAA
>NC_022785_22_repeats_1
CTGCTCCCCGCATCCGCGGGGATGGTCCC
>NC_022785_22_repeats_2
CTGCTCCCCGCGCCCGCAGGGATGGTCCC
>NC_022785_22_repeats_3
CTGCTCCCCGCACCCGCGGGGATGGTCCC
>NC_022785_22_repeats_4
CTGCTCCCCGTACCCGCGGGGATGGTCCC
>NC_022785_22_repeats_5
TGCTCCCCCGCACCCGCGGGGATGGTCCC
>NC_014538_1_repeats_1
ATTTCAATCCCTTATAGGTAAGCTAAAAAC
>NC_014538_1_repeats_2
GTTTCAATCCCTTATAGGTAAGCTAAAAAC
>NC_008554_19_repeats_1
GTGTTCCCCACGCGGGTGGGGATGAACCA
>NC_008554_19_repeats_2
GTGTTCCCCACGCGGGTGGGGATGAACCG
>NC_017299_3_repeats_1
TTTAAATACATCTCATGTTACTGTTCAACGT
>NC_017299_3_repeats_2
TTTAAATACATCCTATGTTACTGTTCAACCA
>NC_017299_3_repeats_3
TTTAAATACATCTTATGTTACTGTTCAACTT
>NC_017276_8_repeats_1
TTAATTTCCTCTAACTCTTGCTTAGTAGCCA
>NC_017276_8_repeats_2
TCTAGTCTTTCAATATCTTGCTTAGTAGCCA
>NC_017276_8_repeats_3
TCTAATCTCTTCAAGTCTTCTTTTGTGGCCA
>NC_003143_4_repeats_1
GTTCACTGCCGCACAGGCAGCTTATAGA
>NC_003143_4_repeats_2
GTTCACTGCCGCACAGGCAGCTTAGAAA
>NC_009525_5_repeats_1
GTTTCCGTCCCCTCTCGGGGTTTTGGGTCCGACGAC
>NC_009525_5_repeats_2
GTTTCCGTCCCCTCTCGTGGTTTTGGGTCTGACGAC
>NC_009525_5_repeats_3
GTTTCCGTCCCCTCTCGGGGTTTTGGGTCTGAGGAC
>NC_009525_5_repeats_4
GTTTCCGTCCCCTCTCGGGGTTTTGGGTCTGACGAC
>NC_011884_10_repeats_1
CGGCTCACCCCCACAGGTATGGGAACAAC
>NC_011884_10_repeats_2
CGGCTCACCCCCACGGGTATGGGGACAAC
>NC_011884_10_repeats_3
AGGCTCACCCCCACAGGTATGGGGACAAC
>NC_011884_10_repeats_4
CGGCTCACCCCCACAGGTATGGGGACAAC
>NC_011884_10_repeats_5
AAGATCACCCCCATGTAAATGGGGACAAC
>NC_011884_10_repeats_6
TGGCTCACCCCCACAGGTATGGGGACAAC
>NC_011884_10_repeats_7
CGGCTCACCCCCACAGGTATAGGGACAAC
>NC_011884_10_repeats_8
GGGCTCACCCCCACAGGTATGGGGACAAC
>NC_011884_10_repeats_9
CGGCTCATCCCCACAGGTATGGGGACAAC
>NC_011884_10_repeats_10
GGCTCACCCCCCACAGGTATGGGGACAAC
>NC_017623_4_repeats_1
CGGTTTATCCCCGCTGGCGCGGGGAACAC
>NC_017623_4_repeats_2
ACGGCTATCCTTGTTGGCGCGGGGAACAC
>NC_017623_4_repeats_3
CGGTTTATCCCTGCTGGCGCGGGGAACAC
>NC_017623_4_repeats_4
CGGTTTATCCCCGCTAGCGCGGGGAACAC
>NC_008767_6_repeats_1
GATTCCCGCCTGCGCGGGAATGACGG
>NC_008767_6_repeats_2
GATTCCTGCCTGCGCGGGAATGACGG
>NC_013210_1_repeats_1
GTGTTCCCCGCACACGCGGGGATGAACCA
>NC_013210_1_repeats_2
GTGTTCCCCGCACACGCGGGGATGAACCG
>NC_014650_7_repeats_1
GTTTTATCTGAACGTAGTGGGATATCAAG
>NC_014650_7_repeats_2
GTTTTATCTGAACATAGTGGGATATAAAG
>NC_014650_7_repeats_3
GTTTTATCTGAACGTAGTGGGATATAAAG
>NC_013939_3_repeats_1
GTTTCAAATCCTTTTAGGCACTCTAAAAAC
>NC_013939_3_repeats_2
ACTTCAAATCCTTTAAGGCACTTTAAAAAC
>NC_013939_3_repeats_3
GTTTCAATTCCTCATAGGCACTCTAAAAAC
>NC_016857_2_repeats_1
GTGTTTATCCCCGCTGGCGCGGGGAACAT
>NC_016857_2_repeats_2
CGGTTTATCCCCGCTGGCGCGGGAAACAC
>NC_016857_2_repeats_3
CGGTTTATCCCCGCTGGCGCGGGGAACAC
>NC_003869_3_repeats_1
GTTTCAATCCCTCTTAGGTAGGCTAAAAAC
>NC_003869_3_repeats_2
GTTTCAATCCCTTTTAGGTAGGCTAAAAAC
>NC_003869_3_repeats_3
ATTTCAATCCCTCTTAGGTAGGCTAAAAAC
>NC_003869_3_repeats_4
GTTTCAATCGCTCTTAGGTAGGCTAAAAAC
>NC_015931_7_repeats_1
CTTTCAATTCATTCTTGGTTGTTTC
>NC_015680_2_repeats_1
CTTTCAATTCTCTTTGAGTCTTATTGGAAC
>NC_010546_12_repeats_1
CTCTCTTTTCATAAGAGAAATTAGTAAGGTAGGCAA
>NC_010546_12_repeats_2
CTCTCTTTTTATAAGAGAACTTAGTTGAATGGAAAC
>NC_022568_3_repeats_1
TATGTGTTGGTATTCAGAATAATGTATCTCTAAAAC
>NC_022568_3_repeats_2
GTTTTGGTAGCATTCAAAATAACATAGCTCTAAAAC
>NC_018412_1_repeats_1
TTTTTCTTAACAAAATAATTGTACAA
>NC_018412_1_repeats_2
TTTTACTTAACAAAATAATTGTACAA
>NC_000962_5_repeats_1
GTTTCCGTCCCCTCTCGTGGTTTTGGGTCTGACGAC
>NC_000962_5_repeats_2
GTTTCCGTCCCCTCTCGGGGTTTTGGGTCCGACGAC
>NC_000962_5_repeats_3
GTTTCCGTCCCCTCTCGGGGTTTTGGGTCTGACGAC
>NC_000962_5_repeats_4
GTTTCCGTCCCCTCTCGGGGTTTTGGGTCTGAGGAC
>NC_008148_3_repeats_1
TACCAGGCGTGGATCTTGCCCTCGGACAC
>NC_008148_3_repeats_2
TACCAGGCGTGTATCTTGCCCTCGGCCAC
>NC_009437_8_repeats_1
GTCTTATCTGAACTATGAGGGATGTAAAC
>NC_009437_8_repeats_2
GTCTTATCTGAACTATGAGCATTCCTGTA
>NC_016804_3_repeats_1
GTTTCCGTCCCCTCTCGGGGTTTTGGGTCTGACGAC
>NC_016804_3_repeats_2
GTTTACGTCCCCTCTCGGGGTTTTGGGTCTGACGAC
>NC_013974_6_repeats_1
GTTTTATATTAACTATATGGTATGTAAAT
>NC_013974_6_repeats_2
GTTTTATATTAACTATGTGGACAAGAATA
>NC_013974_6_repeats_3
GTTTTATATTAACTATGTGGTATGTAAAT
>NC_013849_8_repeats_1
ATTTCAATCCTCTTTTCATCGAG
>NC_013849_8_repeats_2
CTTTCAATCCTCTTTTCATCGAG
>NC_017173_8_repeats_1
GTTATAGATTAACTATGTGGAGAAAAACT
>NC_017173_8_repeats_2
GTTTTAGATTAACTATATGGAATGTAAAG
>NC_017173_8_repeats_3
GTTTTAGATTAACTATGTGGTATGTAAAT
>NC_017173_8_repeats_4
GTTTTAGATTAACTATGTGGTATGTAAAG
>NC_017173_8_repeats_5
GTTTTAGATTAACTATATGGAATGTAAAT
>NC_017367_1_repeats_1
AGAACAAGAAAGGCAAAAAACAGAACAAG
>NC_017367_1_repeats_2
AGAACAGCAAAAACAAAAGACAATTAATA
>NC_017367_1_repeats_3
AGAACAAGAAAAACAAAAAGCAAATAAGA
>NC_017367_1_repeats_4
AGAACAAGAAAAACAAAAGACAAATAAGA
>NC_009616_3_repeats_1
ATTTCCATTCCTCATAGGTAGATTCTAAAC
>NC_009616_3_repeats_2
TTTTCCATTCCTCATAGGTAGATTCTAAAC
>NC_009616_3_repeats_3
ATTTCTATTCCTCATAGGTAGATTCTAAAC
>NC_008278_7_repeats_1
GGTTCGTGATCATTCCTGGAGGGATCGCAAC
>NC_008278_7_repeats_2
GGTTCGTGATCATCCCTGGAGGGATCGCAAC
>NC_018015_5_repeats_1
GTTTCAGAACCACATAATGTTTGGAAAC
>NC_018015_5_repeats_2
GTTTCAGAACCACATAATGTTTGGAACT
>NC_017517_2_repeats_1
CGTCATTTCCGCGCAGGCGGGAATCC
>NC_017517_2_repeats_2
CGTCATTCCCGCGCAGGCGGGAATCC
>NC_021823_4_repeats_1
GTTTTAACTACTTATTATGAAATCATAAA
>NC_021823_4_repeats_2
GTTTTAACTACTTATTATGAAATGTAAAT
>NC_012438_12_repeats_1
GTTTTTTCCCGACTATGAGGGAATTGAAG
>NC_010610_3_repeats_1
GTATTCCCCATGTATGTGGGGGTGATCCC
>NC_010610_3_repeats_2
GTATTCCCCATGTATGTGGGGGTGATCCT
>NC_010610_3_repeats_3
GTATTCCCCATGTATGTGGGGGTGATGTC
>NC_017275_2_repeats_1
GCTAATCTACTATAGAATTGAAAG
>NC_017275_2_repeats_2
TCTAATCTACTATAGAATTGAAAG
>NC_017275_2_repeats_3
GCTAAGCTAATCTACTATAGAATT
>NC_021232_1_repeats_1
CGGTTTATCCCCGCTGGCGCGGGGAACAC
>NC_021232_1_repeats_2
GGGCTTATCCTCGCGAATGCGGGGAACAC
>NC_021232_1_repeats_3
CGGTTTATCCCTGCTGGCGCGGGGAACAC
>NC_022084_7_repeats_1
CTTTCAATTCTTCTAAAGTCTTATTGGAAC
>NC_022084_7_repeats_2
CTTTCAATTCTTTTAAAGTCTTATTGGAAC
>NC_019682_8_repeats_1
GTTTCAATCCCGTTGCCGGGAATTATTTATTTGAAAG
>NC_019682_8_repeats_2
GTTTCAATCCCGTTGCCGGAAATCATTTATTTGAAAG
>NC_019682_8_repeats_3
GTTTCAATCCCGTTGCCGGGAATCATTTATTTGAAAG
>NC_014378_1_repeats_1
CTTTAAAGAACTATAATTTCGTTTAAGGAATTGAAGCT
>NC_014378_1_repeats_2
CTTTAAAGAACTATAATTTCGTTTAAGGAATTGAAACA
>NC_014378_1_repeats_3
CTTTAAAGAACTATAATTTCGTTTAAGGAATTGAAACT
>NC_014378_1_repeats_4
CTTTAAAGAACTATAATTTCGTTTAAGGAATTGAAACG
>NC_014378_1_repeats_5
CTTTAAAGAACTATAATTTCGTTTAAGGAATTGAAACC
>NC_009495_7_repeats_1
ATTTAAATACATCCTATGTTACTGTTCAAC
>NC_009495_7_repeats_2
ATTTAAATACATTCTATATTACTGTTCAAC
>NC_009495_7_repeats_3
ATTTAAATACATCTTATGTTACTGTTCAAC
>NC_009495_7_repeats_4
GCTTAAATACATATCATGTTAAGGTTCAAC
>NC_016640_16_repeats_1
GTTTCCATACGTTTAACTTTCAGAGAAGTCTAAAG
>NC_016640_16_repeats_2
TGCTCTATAGGTTGAACTTTCAAATAAGTCTTAAA
>NC_016640_16_repeats_3
GGTTCCATATGTTTAACTTTCAGAGAAGTCTAAAG
>NC_017934_10_repeats_1
GTTTCAATTCCTCATAGGTAGTCTGGAAGC
>NC_017934_10_repeats_2
GGTTCAATTCCTCATAGGTAGTCTGGAAGC
>NC_017455_2_repeats_1
GTTTCAATCCTTGTTCTAATGGACTTAGTATTTAAA
>NC_017455_2_repeats_2
GTTTCAATCCTTGTTCTAATGGACTTGGTATTTAAA
>NC_015949_6_repeats_1
GTTTGTAGCCTTCCCTTTGGGGATTGAAAC
>NC_015949_6_repeats_2
GTTTGTAGCCTTCCCTTTGGGGATTGAGGT
>NC_015949_6_repeats_3
GTTTGTAGCCTCCCCTTTGGGGATTGAAAC
>NC_018406_1_repeats_1
TTTTTCTTAACAAAATAATTGTACAA
>NC_018406_1_repeats_2
TTTTACTTAACAAAATAATTGTACAA
>NC_015499_2_repeats_1
AGTTTTTACGATACCTATGAGGAATTGAAACA
>NC_003552_6_repeats_1
ATTCGCGAGCAAGATCCACTAAAACAAGGATTGAAAC
>NC_003552_6_repeats_2
ATTCGCGAGCAAGATCCACTAAAACGAGGATTGAAAC
>NC_003552_6_repeats_3
GTTGCAAAACAGCTTCCAGCAAAATAAGGATTGAAAC
>NC_020246_2_repeats_1
GTAATAACGACGAGAAACTAAAAC
>NC_020246_2_repeats_2
GTAATAACGACAAGAAACTAAAAA
>NC_020246_2_repeats_3
GTAATAATGACAAGAAACTAAAAC
>NC_020246_2_repeats_4
GTAATAACGACAAGAAACTAAAAC
>NC_014318_21_repeats_1
GTTGTCCCCGCACACGCGGGGCTGGTCCC
>NC_014318_21_repeats_2
GTCGTCCCCGCGCACGCGGGGCCGGTCCG
>NC_014318_21_repeats_3
GTCGTCCCCACGCACGCGGAGCTGGTCCT
>NC_014318_21_repeats_4
GTTGTCCCCGCACGCGCGGGGCTGGTCCC
>NC_014318_21_repeats_5
GTTGTCCCCGCACGCGCAGGGCTGGTCCC
>NC_014122_10_repeats_1
GTAAAATAACGCCCCTAAGGGGATGGAAAC
>NC_014122_10_repeats_2
GCAAAATAACACCATTAAGGAGACTAAAAT
>NC_014122_10_repeats_3
GTAAAATAACACCCCTAAGGGGATGGAAAC
>NC_014122_10_repeats_4
GTAAAATAACGCTCCTTAGGGGATGGAAAT
>NC_017472_1_repeats_1
GTTTTCGGTGGTTGTCATTTCAAGCAGGTAGATACC
>NC_017472_1_repeats_2
GTTTTCGGTGGTTGTCATTTCAAGCAGGTAAATACC
>NC_017448_5_repeats_1
CCCTGAAAAGTATTCCTCTCGCAAGAGAGATT
>NC_015954_4_repeats_1
GTTTCAGACGTACCCTTGTGGGGTTGAAGC
>NC_005877_3_repeats_1
CTTCCATACTATCTATTAATTCTTAAAC
>NC_005877_3_repeats_2
CTTCCATACTATCTAGTAATTCTTAAAC
>NC_016051_3_repeats_1
GTTGCAATAAGACTCCAGGAGAATTGAAAG
>NC_016051_3_repeats_2
GTTGCAATAAGACTCTAGGAGAATTGAAAG
>NC_016051_3_repeats_3
GTTGCAATAAGACTCTAAGAGAGAAGACCA
>NC_016051_3_repeats_4
GTTGCAATAAGACTCGAAGAGAATTGAAAG
>NC_016051_3_repeats_5
GTTGCAATAAGACTCGAGGAGAATTGAAAG
>NC_014034_6_repeats_1
TTGGGTTCCCGCCGTCATCTTGGCGGTGATGTGA
>NC_014034_6_repeats_2
GGTTCAGTCCGCCGTCGTCTTGGCGGTGACGTGA
>NC_014034_6_repeats_3
GGTTCAGTCCGCCGTCGTCTTGGCGGTGATGTGA
>NC_017946_6_repeats_1
GTTCCAATAAGACTAAAAAAGAATTGAAAG
>NC_017946_6_repeats_2
GTTCCAATAAGACTAAAAAAAGAATTGAAA
>NC_011729_35_repeats_1
CCCTACCTATTGGGTTGAATAGGAATTGTTGGAAAC
>NC_011729_35_repeats_2
TCCTACCTATTGGGTTGAATAGGAATAACTGAAAAA
>NC_013940_2_repeats_1
ACCTTATCTCCTAATAGATACAATACAAAC
>NC_013940_2_repeats_2
GTTTCAACTCCTGATAGGTACAATATAAAC
>NC_022444_4_repeats_1
GTTCACTGCCGCATAGGCAGCTCAGAAA
>NC_011766_2_repeats_1
GAAGCAATAATGAAGAATTGAAAG
>NC_011766_2_repeats_2
GAAGCAGTTGTGAAAAATCGAAAA
>NC_011766_2_repeats_3
GAAGCAGCCGTGAGGAGTTGAAGG
>NC_008346_11_repeats_1
GTTTCAATCCCCTATACGCGGGTCACAAAC
>NC_020887_9_repeats_1
GTTTCAATTCCTTATAGGTAAACTTCAAAC
>NC_020887_9_repeats_2
GTTTCAACTCCTTATAGGTAAACTTTAAAC
>NC_020887_9_repeats_3
GTTTCAATTCCTTATAGGTAAACTTTAAAC
>NC_017934_6_repeats_1
GTTTCCATACCACTATGGTTCTTACGCAAC
>NC_017934_6_repeats_2
GTTTCCATACCACTATGGTTCATACAAAAG
>NC_017934_6_repeats_3
CAATTCATACCACTATGGTTCTTACGCAAC
>NC_017934_6_repeats_4
GTTTCCATACCACTATGGTTCTCACGCAAC
>NC_019902_10_repeats_1
TTTCTGAGCTGCCTGCGCGGCAGCGAAC
>NC_019902_10_repeats_2
TTTCTGAGCTGCCTACGCGGCAGCGAAC
>NC_008095_11_repeats_1
GCAGTCAACGCCTTTCGGCATCACGGCGAGTGGGAC
>NC_008095_11_repeats_2
GTGCTCAACGCCTTTCGGCATCACGGCGAGCGGGAC
>NC_022579_3_repeats_1
GTCAAAACCCATACCGATATGGATACCTCTTTTGAG
>NC_017179_6_repeats_1
ATTGATGGTAAAAAATATTACTTT
>NC_017179_6_repeats_2
ATAAATAACGACAAGTATTACTTT
>NC_017179_6_repeats_3
TTGAATGGTAAAAAATATTACTTT
>NC_007164_2_repeats_1
GGCTCATCCCCGCTGGCGCGGGGAGCAC
>NC_007164_2_repeats_2
GGCTAATCCCCGCTGGCGCGGGGAGCAC
>NC_013450_9_repeats_1
TCTATGTTGGGGCCCCGCCAACTTG
>NC_013450_9_repeats_2
TCTGTGTTGGGGCCCCGCCAACTTG
>NC_009698_10_repeats_1
TTTTCAATACATTTAATGTTAATGTTCAAT
>NC_009698_10_repeats_2
GTTTAAATACATCTCATGTTAATGTTCAAT
>NC_009698_10_repeats_3
ATTTAAATACATCTCATGTTAATGTTCAAT
>NC_009454_6_repeats_1
GTTTCAATCCACGCTCCCGCACGGGGAGCGAC
>NC_009454_6_repeats_2
TTTGCTATGCACGCTCCCGCACGGGGAGCGAC
>NC_010803_3_repeats_1
CTTTATATCTAATTGTACTCATTGAGGATATATTT
>NC_010803_3_repeats_2
CTTTATATCTAATTGCACTCATTGAGGATTGAAAC
>NC_000853_1_repeats_1
GTTTCAATAATTCCTTAGAGGTATGGAAAC
>NC_000853_1_repeats_2
GTTTCAATAGTTCCTTAGAGGTATGGAAAC
>NC_000853_1_repeats_3
GTTTCAATACTTCCTTAGAGGTATGGAAAC
>NC_000853_1_repeats_4
GTTTCAATACTTCCTTAGATGTACGAAAAA
>NC_013974_15_repeats_1
TTCCCATCTATTTTTTGAGAACCAGT
>NC_013974_15_repeats_2
TTTCCATTCTTTTCTTGCCATCCTGT
>NC_013974_15_repeats_3
TTACCATCTATTTGTTGCCATCCTGT
>NC_013974_15_repeats_4
TTTCCGTCTATTACTTTCCATCCAGA
>NC_013974_15_repeats_5
TTGTTATTAATTGTTTTCCATCCTGT
>NC_013974_15_repeats_6
TTACCATCTATTTCTTGCCATCCTGT
>NC_014833_5_repeats_1
ATTTCAATCCACTCTCCCCGTGTGGGGAGAGAC
>NC_011899_1_repeats_1
GTTTCAATCCTTCTTATGCTGGATGTATCAATTAATC
>NC_011899_1_repeats_2
GTTTCAATCCTTCTTATGCTGGATGTATCAATTAATT
>NC_017059_2_repeats_1
GTATCCCCTGCATGCGCAGGGATGAACCC
>NC_017059_2_repeats_2
GTATCCCCTGCATGCGCAGGGATGAACCT
>NC_017059_2_repeats_3
GTATCCCCTGCATGCGCAGGGATGAACCA
>NC_007384_2_repeats_1
GTTCACTGCCGTACAGAAAGATAAAATG
>NC_007384_2_repeats_2
GTTCACTGCCGTACAGGCAGCTTAGAAA
>NC_017178_17_repeats_1
TTCCCATCTATTTTTTGAGAACCAGT
>NC_017178_17_repeats_2
TTTCCATTCTTTTCTTGCCATCCTGT
>NC_017178_17_repeats_3
TTGTTATTAATTGCTTTCCATCCTGT
>NC_017178_17_repeats_4
TTTCCGTCTATTACTTTCCATCCAGA
>NC_017178_17_repeats_5
TTACCATCTATTTGTTGCCATCCTGT
>NC_017178_17_repeats_6
TTACCATCTATTTCTTGCCATCCTGT
>NC_017544_3_repeats_1
GTTTTGGTAGCATTCAAAATAACATAGCTCTAAAAC
>NC_017544_3_repeats_2
TATGTGTTGGTATTCAGAATAATGTATCTCTAAAAC
>NC_011769_3_repeats_1
GTCGCCCCTCAGGCGGGGGCGTGGATAGAAAC
>NC_011769_3_repeats_2
GTCGCCCCTCACGCGGGGGCGTGGATAGAAAC
>NC_011769_3_repeats_3
GTCGCCCCTCACGCGGGGGCATAGAAACGTGG
>NC_011769_3_repeats_4
GTCGCCCCTCACGCAGGGGCGTGGATAGAAAC
>NC_013515_1_repeats_1
CATTCACATTATTCAAATTTACCAAGAATCTTTATC
>NC_013515_1_repeats_2
CACAAAAATCATTTAAATTTAGTAAGAATCTGTATC
>NC_013515_1_repeats_3
CATTCACATTATTCAAATTTACCAAGAATCTGTATC
>NC_003116_1_repeats_1
GGATTCCCGCCTGCGCGGGAATGACG
>NC_015711_2_repeats_1
GCATCCACCGCGTCACGCCCCAGCGCGTGAAG
>NC_015711_2_repeats_2
GCATCCACGGCGTCACCCCGGACTTCGTGAAG
>NC_015711_2_repeats_3
GCATCCACGGCGTCACGCCCGACTTCGTGAAG
>NC_016645_9_repeats_1
CCGGAAATCAAAAGATAGTTGAAAC
>NC_016645_9_repeats_2
CCAGAAATCAAAAGATAGATGAAAC
>NC_017566_5_repeats_1
TTTCTAAGCCGCCTGTGCGGCGGTGAAC
>NC_017566_5_repeats_2
TCTACAAGCCGCCAGTGCGGCGGTGAAC
>NC_014935_2_repeats_1
ATCACGAAGCAGTCCCTATGGGATTTGAAAT
>NC_014935_2_repeats_2
ATCATAAAGCAGTCCCTATGGGATTTGAAAT
>NC_014935_2_repeats_3
ATCATGAAGCAGTCCCTATGGGATTTGAAAT
>NC_014935_2_repeats_4
ATTATGAAGCAGTCCCTATGGGATTTGAAAT
>NC_014935_2_repeats_5
ATCATGAAGCAGTCCCTATGAGATTTGAAAT
>NC_014935_2_repeats_6
ATCTTGAAGCAGTCCCTATGGGATTTGAAAT
>NC_014935_2_repeats_7
ATTATGAAGCAGTCCCTATGGGATTTGAAAC
>NC_014935_2_repeats_8
ATCATGAAGCAGTCCCTATGGAATTTGAAAT
>NC_017517_7_repeats_1
TCGTCATTCCCGCGTAGGCGGGAATCC
>NC_017517_7_repeats_2
TCGTCATTCCCGCGCAGGCGGGAATCC
>NC_011653_4_repeats_1
GTTTAGAATCTACCTATGAGGAATGAAAAC
>NC_010175_3_repeats_1
ATTTCAATCCCCGCGAGGGGATGTTGGGTTTTTGAAG
>NC_010175_3_repeats_2
GGTTTCAATCCCCTCGCGGGATTTTGGTTTTTTGAAG
>NC_010175_3_repeats_3
GTTTCAATCCCCTCGCGGGAGTTTCAATCCCCTCGCG
>NC_010175_3_repeats_4
TTTTCAATCCCCTCGCGGGGATTTTGGTTTTTTGAAG
>NC_010175_3_repeats_5
GTTTCAATCCCCTCGCGGGGATTTTGGTTTTTTGAAG
>NC_010175_3_repeats_6
GTTTCGATCCCCTCGCGGGGATTTTGGTTTTTTGAAG
>NC_010175_3_repeats_7
GTTTCAATCCCCTCGCGGGGGTTTTGGTTTTTTGAAG
>NC_019680_3_repeats_1
GTTTCCATTCAATTGTTTTCCCTAGCGAGTAGGGAG
>NC_021837_3_repeats_1
GTTTTAGAGCTACATTATTCTGAATATCAACACATA
>NC_021837_3_repeats_2
GTTTTAGAGCTATGTTATTTTGAATGCTACCAAAAC
>NC_021192_10_repeats_1
GTTTCCGTCCCCTCTCGGGGTTTTGGGTCTGMCGAC
>NC_021192_10_repeats_2
GTTTCCGTCCYCTCTCGGGGTTTTGGGTCTGACGAC
>NC_021192_10_repeats_3
GTTTCCGTCCCCTCTCGGGGTTTTGGGTCTGACGAC
>NC_021192_10_repeats_4
GTTTCCGTCCCCTCTCGGGGTTTTGGGTCTGATCCG
>NC_021192_10_repeats_5
CATGCCGGGGCGGTTCAGGGTTTTGGGTCTGACGAC
>NC_014216_2_repeats_1
CGGTTCATCCCCGCGAGTGCGGGGAACAT
>NC_014216_2_repeats_2
TGCTTCATCCCCGCGAGTGCGGGGAACAT
>NC_014165_9_repeats_1
GGGATCATCCCCGCGTGCGCGGGGAGCAC
>NC_014165_9_repeats_2
GGGATCATCCCCGCGTGCGCGGGGAGTAC
>NC_014165_9_repeats_3
GGAATCATCCCCGCGTGCGTGGGGAGCAC
>NC_014165_9_repeats_4
AGGATCATCCCCGCGTGCGCGGGGAGCAC
>NC_014165_9_repeats_5
CGGATCATCCCCGCGTGCGCGGGGAGCAC
>NC_022576_1_repeats_1
GTCTAAAGACATGCCCTGATCTCAAAGGGATTAAGAC
>NC_014652_3_repeats_1
GTTTGTAGCCTACCCTTTGAAGATTAAAAA
>NC_014652_3_repeats_2
GCTTGTAGCCTTCCCTTTGGGGATTGAAAC
>NC_014652_3_repeats_3
GTTTGTAGCCTTCCCTTTGGGGATTGAAAC
>NC_014652_3_repeats_4
GTTTGTAGCCTTCCCTTTGGGGATTGAAAT
>NC_015428_2_repeats_1
ATCTCTAACCTTATTGATTTAACATCCTTCTAAAAC
>NC_015428_2_repeats_2
GGGTTTAACCTTATTGATTTAACATCCTTCTAAAAC
>NC_014318_20_repeats_1
GTTATCCCCGCACGCGCGGGGCTGGTCCC
>NC_014318_20_repeats_2
GTCGTCCCCACGTACGCGGGGCTGGTCCG
>NC_014318_20_repeats_3
GTCGTCCCTGCGTTCGCGGGGCTGGTCCC
>NC_014318_20_repeats_4
GTCGTCCCCGCGCACCTGGGGCTGGTCCG
>NC_014318_20_repeats_5
GTCGTCCCCGCGTACGCGGGGCTCCTCCC
>NC_014318_20_repeats_6
GTCGTCCCCGCGTACGCGGGGCTGGTCCC
>NC_012793_2_repeats_1
GTTTGCATTTTAACTGTGAGAAATAAATCC
>NC_012793_2_repeats_2
GTTTGTATCTTAACTATGAGGAATTGAAAC
>NC_012793_2_repeats_3
GTTTGTATCTTAACTATGAGGATTGAAACT
>NC_009699_13_repeats_1
GCTTAAATACATCTTATGTTAATGTTCAAT
>NC_009699_13_repeats_2
ATTTAAATACATCCTATGTTAATGTTCAAC
>NC_022795_1_repeats_1
GTTTCCATCCCTCATAGGAGCCTTCTAAAC
>NC_017672_24_repeats_1
TTAACGAACCTGAGTTCCGCTATTC
>NC_017672_24_repeats_2
ATTACGAACCTGAGTTCCGCTATTC
>NC_017672_24_repeats_3
ATAAAGGAACTGAGATTCGCTATCC
>NC_017672_24_repeats_4
ATAAGATATCTGAGTTCCGCTATTC
>NC_022093_1_repeats_1
CTTTCAATTCATTCTTTTCTGATAC
>NC_017514_6_repeats_1
GATTCCCGCTTTCGCGGGAATGACG
>NC_017514_6_repeats_2
CATTCCCGCGCAGGCGGGAATCCAG
>NC_009616_4_repeats_1
GTTTAGAATCTACCTATGAGGAATGGAAAC
>NC_011586_4_repeats_1
CGCTTAAGTGACGTATACCGTCATAAAC
>NC_011586_4_repeats_2
TTTCTAAATGACGTATGCCGCCATGAAC
>NC_011586_4_repeats_3
TTTCTAAATGACGTGTGCCGTCATGAAC
>NC_011586_4_repeats_4
TTTCTAAATGGCGTATGCCGCCATGAAC
>NC_011586_4_repeats_5
TTTCTAAATGACGTATGCCGTCATGAAC
>NC_011586_4_repeats_6
TTTCTAAATGACATATGCTGTCATGAAC
>NC_011586_4_repeats_7
TTTCTAAATGGCGTGTACCGCCATGAAC
>NC_011740_2_repeats_1
GTGTTCCCCGCATCAGCGGGGATAAACCG
>NC_011740_2_repeats_2
GAGTTCCCCGCGCCAGCGGGGATAAACCG
>NC_011740_2_repeats_3
GAGTTCCCCGCGCCAGCAGGGATAAATCG
>NC_017265_3_repeats_1
TTTCTAAGCTGCCTGTGCGGCAGTGAAC
>NC_017265_3_repeats_2
TTATTGGGCTGCCTGTGCGGCAGTGAAC
>NC_014147_1_repeats_1
TTTCTAAGCGACCTGTGCGGTCATGAAG
>NC_014147_1_repeats_2
TTTCTAAGCGACCTGTGCGGTCGTGAAG
>NC_013192_8_repeats_1
TGGTTAAATAGAGTATCCATCAAAACAAGGATTAAACT
>NC_013192_8_repeats_2
AGTTAAAGTAGAGTATCCATTAAAACAAGGATTGAAAC
>NC_013192_8_repeats_3
AGTTAAAGTAGAGTATCCATTAAAATAAGGATTGAAAC
>NC_012962_9_repeats_1
ATTCTAAGCTGCCTGTACGGCAGTACAC
>NC_012962_9_repeats_2
TTTCTAAGCTGCCTGTACGGCAGTACAC
>NC_017766_1_repeats_1
GGGACCATCCCCGCACGCGCGGGGAGCACC
>NC_017766_1_repeats_2
GGGACCATCTCCGCACGCGGGGAGCACCAC
>NC_017766_1_repeats_3
GGGACCATCCCCGCACGCGCGGGGAGCACA
>NC_017766_1_repeats_4
CGTGTGCTCCCCGCGCCCGCGGGGAGCACA
>NC_016070_6_repeats_1
CTTTCAATCCTCTTTTTGAGATTC
>NC_016070_6_repeats_2
CTTTCAATCCTCAACTTGAGATTC
>NC_016070_6_repeats_3
CTTTCAATCTTCTATTTAAGACTC
>NC_015435_3_repeats_1
GTAGAATCCTTCATAGAGTTGAAAG
>NC_015435_3_repeats_2
GTAAAATCCTTCATGGAGTTGAAAG
>NC_015435_3_repeats_3
GTATAATCCTTCATGGAGTTGAAAG
>NC_015435_3_repeats_4
GTAGAATCCTTCATGGAGTTGAAAG
>NC_014034_4_repeats_1
GTCGCTCCCCCCGCGGGGGCGTGGATCGTAAG
>NC_014034_4_repeats_2
GTCGCTCCCCCCGCGGGAGCGTGGATCGAAAC
>NC_014034_4_repeats_3
GTCGCTCCCCCCGCGGGGGCGTGGATCGAAAC
>NC_014034_4_repeats_4
GTCGCTCCCCCCGCGGGCGCGTGGATCGAAAC
>NC_013315_11_repeats_1
GTTTTATATTAACTAAGTGGTATGGAAAG
>NC_013315_11_repeats_2
GTTTTATATTAACTAAGTGGTATGTAAAT
>NC_013315_11_repeats_3
ATTTTACATTAACTAAAATGTATAGAATA
>NC_014643_5_repeats_1
CCCTCAATGAAAGTCACCTGTTCTCACAGGTGAGA
>NC_014643_5_repeats_2
TCTTTAGCGAAAGTCACCTGTTCTCACAGGTGAGA
>NC_011830_6_repeats_1
GAAAAGGTCACTTATAGGTAAGCTAATAAC
>NC_011830_6_repeats_2
GTTTCAATTCCTCATAGGTAAGCTAACAAC
>NC_011830_6_repeats_3
GTTTCAATCCCTCATAGGTAAGCTAACAAC
>NC_017449_1_repeats_1
GTTTCAGTAGCTAGATTATTTGGTACATACTAGTGTT
>NC_017449_1_repeats_2
TTTTCGTTAATTAGGTTATTTGATATACTGCTTTCAA
>NC_017449_1_repeats_3
GTTTCAGTTACTAGATTATCTGATATACTATCTTAGG
>NC_017175_6_repeats_1
GTTTTATATTAACTATATGGAATGTAAAT
>NC_010337_2_repeats_1
ATGTTCCCCGCGTGCGCGGGGGTGTACCG
>NC_010337_2_repeats_2
ATGTTCCCCGCGTGTGCGGGGGTGTACCG
>NC_010337_2_repeats_3
ATGTTCCCCGCGTGCGCTGGGGTGTACCG
>NC_021023_1_repeats_1
CGTTTTGGTACCATTCCAAACAACATGACTCTAAAAC
>NC_021023_1_repeats_2
TGTTTTGGTACCATTCTAAACAACATGACTCTAAAAC
>NC_021023_1_repeats_3
CGTTTTGGTACCATTCTAAACAACATGACTCTAAAAC
>NC_008599_2_repeats_1
GTTTGCTAATGACAATGTTTGTGTTGAAAC
>NC_018080_2_repeats_1
GTTCACTGCCGTATAGGCAGCTAAGAAA
>NC_015970_4_repeats_1
ATTGTAATCCCCTTTTCATCGGGTCAAGTCTTCGGAC
>NC_015970_4_repeats_2
GTCGTAATCCCCTTTTCATCGGGTCAAGTCTTCGGAC
>NC_011766_1_repeats_1
GAATACAATAGAAAGAATTGAAAG
>NC_015850_3_repeats_1
GGTTTTCCCCCGCACATGCGGGGACAGC
>NC_015850_3_repeats_2
AGTTTTCCCCCGCACACGCGGGGATGAC
>NC_015850_3_repeats_3
GGTTCTCCCCCGCGTACGCGGGGACGAC
>NC_013407_5_repeats_1
TTTCCATCCTCGAAGAGGTCTGATTTTAAT
>NC_013407_5_repeats_2
TTTCTATCCCCTAAGAAGTTTTATTTTACC
>NC_013407_5_repeats_3
TCTCCATCCTCGAAGAGGTCTGATTTTAAT
>NC_017576_2_repeats_1
TGTTTGGAACCATTCGAAACAGCACAGCTCTAAAAC
>NC_017576_2_repeats_2
GTTTTGGAACCATTCGAAACAGCACAGCTCTAAAAC
>NC_017030_23_repeats_1
AAACCTGTCCGACTGTCCGACAGGTT
>NC_017299_2_repeats_1
TTTAAATACATCTCATGCTAATGTTCAATTT
>NC_017299_2_repeats_2
CTTAAATACATCTCATGTTATTATTCAACTA
>NC_013315_15_repeats_1
GTTTTATATTAACTATGTGGTATGTAAAT
>NC_013315_15_repeats_2
GCTTTATATTAACTACATGATATATAAAT
>NC_013315_15_repeats_3
GTTTTATATTAACTATGAGGTATGTAAAT
>NC_013315_15_repeats_4
GTTTTATATTAACTACGTGGTATGTAAAT
>NC_006177_3_repeats_1
GTCGTCCCCACGCGCGTGGGGGTGAACCG
>NC_006177_3_repeats_2
GTCGTTCCCACGCGCGTGGGGGTGAACCG
>NC_006177_3_repeats_3
GTGGTCCCCACGCGCGTGGGGGTGAACCG
>NC_006177_3_repeats_4
GTCGTCCCCACGCGCGTGGGGGTGAACCA
>NC_006177_3_repeats_5
GTCGTCCCCACGCGCGTGGGGGCACGCCC
>NC_017946_2_repeats_1
GTTCCAATAAGGCTAAAAAAGAATTGAAAG
>NC_017946_2_repeats_2
GTTCCAATAAGACTATAAGAGAATTGAAAG
>NC_017946_2_repeats_3
GTTCCAATAAGACTAAAAAAAGAATTGAAA
>NC_017946_2_repeats_4
GTTCCAATAAGACTAAAAAAGAATTGAAAG
>NC_013194_2_repeats_1
GTTTCCCCCGCGTCAGCGGGGATAGGCCT
>NC_013194_2_repeats_2
GTTTCCCCCGCGTCAGCGGGGATAGGCCA
>NC_013194_2_repeats_3
GTTTCCCCCGCGTCAGCGGGGATAGGCCG
>NC_013194_2_repeats_4
GTTTCCCCCGCGTTAGCGGGGATAGGCCC
>NC_013194_2_repeats_5
GTTTCCCCCGCGTCAGCGGGGATAGGCCC
>NC_015571_7_repeats_1
ATTTCAATTGCACCATACAGGAATTAAAAC
>NC_015571_7_repeats_2
ATTTCAATTGCACCATACAGGAGGTAGTAT
>NC_015571_7_repeats_3
ATTTCAATTGCACCATACAGGAAATTAAAA
>NC_009953_7_repeats_1
CTGCTCTCCGCGCATGTGGGGGTGATCCC
>NC_009953_7_repeats_2
CTGCTCCCCGCGCATGCGGGGTGATCCCG
>NC_009953_7_repeats_3
GAGCTCCCCGCGCATGCGGGGGTGATCCC
>NC_009953_7_repeats_4
CTGCTCCCCGCGCATGCGGGGTGATCCCT
>NC_009953_7_repeats_5
CTGCTCCCCCCGCATGCGGGGGTGATCCC
>NC_009953_7_repeats_6
CTGCTCCCCGCGCATGCGGGGGTGATCCG
>NC_009953_7_repeats_7
CTGCTCCCCGCGCATGCGGGGATGATCCG
>NC_009953_7_repeats_8
CTGCTCCCCGCGCATGCGGGGGTGATCCC
>NC_009953_7_repeats_9
CTGCTCCCCGCGCATGCGGGGTGATCCGA
>NC_009953_7_repeats_10
CTGCTCCCCGCGCATGCGGGGGTGATCCT
>NC_009953_7_repeats_11
CTGCTCCCCGCGCATGCGGGGATGATCCC
>NC_013887_21_repeats_1
GTTAAAATCAGACCTCTTAGAGGTTTATTCT
>NC_013887_21_repeats_2
GTTAAAATCAGACCTCTTAGAGGATGGAAAC
>NC_013887_21_repeats_3
GTTAAAATCAGACCTCTTGGAGGATGGAAAC
>NC_018407_3_repeats_1
GTTTTAACACTGTACAATACTTGTGTAAGCAATAAC
>NC_018407_3_repeats_2
GTTTTAGCACTGTACAATACTTGTGTAAGCAATAAC
>NC_018592_3_repeats_1
GTTTTGGTAGCATTCAAAATAACATAGCTCTAAAAC
>NC_018592_3_repeats_2
TATGTGTTGGTATTCAGAATAATGTATCTCTAAAAC
>NC_002758_10_repeats_1
TCTATGTTGGGGCCCCGCCAACTTG
>NC_002758_10_repeats_2
TCTGTGTTGGGGCCCCGCCAACTTG
>NC_022900_3_repeats_1
AGTACAATCTACCTATGCGGCAGTGAAC
>NC_022900_3_repeats_2
TTTCTAAGCTGCCTGTGCGGCAGTGAAC
>NC_013353_3_repeats_1
CGGTTTATCCCCGCTGGCGCGGGGAACTC
>NC_013353_3_repeats_2
TGGTTTATCCCCGCAGGCGCGGGGAACTC
>NC_011205_2_repeats_1
CAGTTTATCCCCGCTGGCGCGGGGAACAC
>NC_011205_2_repeats_2
ACGGCTATCCTTGTTGGCGCGGGGAACAC
>NC_011205_2_repeats_3
CGGTTTATCCCCGCTGGCGCGGGGAACAC
>NC_015422_1_repeats_1
ATTCTAGATAACTGGGATATGCGCACTGGCCGGAAC
>NC_015422_1_repeats_2
ATTCTAGATCACTGGGATATGCGCACTGGCCGGAAC
>NC_015422_1_repeats_3
ATTCTAGATCACTGGGATATGCGCACTGATTTGAAA
>NC_023151_7_repeats_1
GTTCTTGTACCTCTGAAGACGCATTGAAAC
>NC_023151_7_repeats_2
GTTTCCATACCTCTAAGGAAGTATTGAAAC
>NC_023151_7_repeats_3
GTTTCCATACCTCTAAGGAATTATTGAAAC
>NC_008639_5_repeats_1
TATATCACCCTCTATGAGTGCAATAAGATATAAAG
>NC_008639_5_repeats_2
GTTTCAATCCTCTATGAGTGCAATAAGATATAAAG
>NC_009440_5_repeats_1
ATTTCAAACCCTCCAAGGATGTCTACAAAC
>NC_009440_5_repeats_2
GTTTCAAACCCTCGAAGGATCTCTACAAAC
>NC_009440_5_repeats_3
GTTTCAAACCCTCGAAGGATCTCTACAAGA
>NC_009440_5_repeats_4
GTTTCAAACCCTCGAAGGATCTCTACAAGC
>NC_009440_5_repeats_5
GTTTCAAACCCTCATAGGATCTCTACAAAC
>NC_009440_5_repeats_6
GTTTCAAACCCTCGAAGGATGTCTACAAAC
>NC_017297_11_repeats_1
TTAAATACATCTTATGTTATTGTTCAAT
>NC_017297_11_repeats_2
TTAAATACCTCATATGTTATTGTTCAAC
>NC_009706_3_repeats_1
ATTTAAATACAATCCTTGTTAAAGTTCAAC
>NC_009706_3_repeats_2
ATTTAAATACAATCCTTGTTAAGGTTCAAC
>NC_009706_3_repeats_3
ATCTAAATATAAACCTTGTTAAGGTTCAAC
>NC_017623_3_repeats_1
CGGTTTATCCCCGCTGGCGCGGGGAACAC
>NC_017623_3_repeats_2
AGGTTTATCCCCGCTGGCGCGGGGAACAC
>NC_017623_3_repeats_3
CGGTTTATCCCCGCTGGCGCGGAGAACAC
>NC_015562_12_repeats_1
GTTTGAATACTCAGTCCATTAAAACAAGGATGGAAAC
>NC_015562_12_repeats_2
GTTTGAATTGCTCATCCATTAAAACAAGGATGGAAAC
>NC_015562_12_repeats_3
GTTTGAATATCTCATCCATTAAAACAAGGATTGAAAC
>NC_015562_12_repeats_4
GTTTGAATTACTCATCCATTAAAACAAGGATGGAAAC
>NC_016935_18_repeats_1
AATAGCGCATCGGAGTTCCGCTAT
>NC_016935_18_repeats_2
AATAGCGAATCGGAGTTCCGCTAT
>NC_014964_2_repeats_1
GTTTTTAGCCTACCTATAAGGAATTGAAAC
>NC_014964_2_repeats_2
GTTTTTAGCCTACCTATCCTGAAAATAGTG
>NC_023002_2_repeats_1
TTTTATAAAGTTTATATTTTCTTCTCATCAAATTT
>NC_023002_2_repeats_2
TTTAATGAAATTTATATTCTCTTCTCATCAAACCT
>NC_023002_2_repeats_3
TTTAATGAAGTTTATATTCTCTTCTCATCAAATTT
>NC_023002_2_repeats_4
TTTAATGAAATTTATATTCTCTTCTCATCAAATTT
>NC_023002_2_repeats_5
TCTAAGAAAATCAACATTTTCTTCTCATCAAATTT
>NC_023002_2_repeats_6
TCTAATAAAAAGCATATTCTCTTCTCATCAAATTT
>NC_023002_2_repeats_7
TTTGATAAATTCTATATTTTCTTCTCATCAAATTT
>NC_017306_1_repeats_1
CTTTTCTCCGCGCACGCGGAGGTAGTTC
>NC_013887_19_repeats_1
TATGGAATTAGACCGATTCGGTATAAAAAT
>NC_013887_19_repeats_2
GTTAAAATCAGACCGATTCGGTTATATTAA
>NC_004557_8_repeats_1
ATTTAAATACAACTCTTGTTATTGTTCAAC
>NC_009697_5_repeats_1
ATTTAAATACATTTCATGTTAATGTTCAAC
>NC_009697_5_repeats_2
ATTTAAATACATCTCATGTTAATGTTCAAC
>NC_009697_5_repeats_3
GCTTAAGTACATCTCATGTTAATGTTCAAC
>NC_020055_5_repeats_1
CTCAAAAGAGGTATCCATATCGGTATGGGTTTTGAC
>NC_000854_3_repeats_1
GCATATCCCTAAAGGGAATAGAAAG
>NC_009801_3_repeats_1
AGGTTTATCCCCGCTGGCGCGGGGAACAC
>NC_009801_3_repeats_2
CGGTTTATCCCCGCTGGCGCGGGGAACAC
>NC_009801_3_repeats_3
TGGTTTATCCCCGCTGGCGCGGGGAACAC
>NC_009801_3_repeats_4
TGGTTTATCCCCGCTGGCGCGGGGAACTC
>NC_017515_7_repeats_1
TCATTCCCGCAAAAGCGGGAATCCAGT
>NC_017515_7_repeats_2
TCATTCCCGCAAAAGCGGGAATCCGGA
>NC_016640_22_repeats_1
CTTTCCGTCCCCTGGCGCTTAATTGGTAGGGTCTGAC
>NC_016640_22_repeats_2
GTTTCCGTCCCCTTGCGGGGAATTGGTAGGGTCTGAC
>NC_016640_22_repeats_3
GTTTCCGTCCCCTGGCGCTTAATTGGTAGGGTCTGAC
>NC_009439_2_repeats_1
CTCGACATCCCCGCTGGCGCGGGGAACAC
>NC_009439_2_repeats_2
CGGTTCATCCCCGCTGGCGCGGGAACACG
>NC_009439_2_repeats_3
TGGTTCATCCCCGCTGGCGCGGGGAACAC
>NC_009439_2_repeats_4
CGGTTCATCCCCGCTGGCGCGGGGAACAC
>NC_017502_1_repeats_1
TTTTTCTTAACAAAATAATTGTACAA
>NC_017502_1_repeats_2
TTTTACTTAACAAAATAATTGTACAA
>NC_011274_2_repeats_1
CGGTTTATCCCCGCTGGCGAGGGGAACAC
>NC_011274_2_repeats_2
CAGTTTATCCCCGCTGGCGCGGGGAACAC
>NC_011274_2_repeats_3
GGGTTTATCCCCGCTGGCGCGGGGAACAC
>NC_011274_2_repeats_4
CGGTTTATCCCCGCTGGCGCGGGGAACAC
>NC_011274_2_repeats_5
ACGGCTATCCTTGTTGGCGCGGGGAACAC
>NC_013192_4_repeats_1
TTTTTAAACCTTATTTTAATGGATAAATTACTTTAAC
>NC_013192_4_repeats_2
GTTTCAATCCTTGTTTTAATGGATAACTTACTTTAAC
>NC_006155_4_repeats_1
GTTCACTGCCGTACAGGCAGCTTATAGA
>NC_006155_4_repeats_2
GTTCACTGCCGCACAGGCAGCTTAGAAA
>NC_014652_5_repeats_1
GTTTACATCCCTCATAGTTCAGATAAAAC
>NC_014652_5_repeats_2
GTTTACATCCCTCATAGTTCAGACAAAAC
>NC_017303_1_repeats_1
CTTTTCTCCGCGCACGCGGAGGTAGTTC
>NC_020063_2_repeats_1
TTTCTAAGCTGCCTGTACGGCAGTGAAC
>NC_020063_2_repeats_2
GTTGTCAGCTGTTTTTGCAGCAGTGAGC
>NC_020063_2_repeats_3
TTTCTAAGCTGCCTGCACGGCAGTGAAC
>NC_016148_1_repeats_1
GATTCAATCGAACCGATACGGAATGGAAAT
>NC_016148_1_repeats_2
GATTCAATCGAACCGATACGGAATGGAAAC
>NC_013891_3_repeats_1
GTTTTAACTACTCATTGTGAAATGTAAAT
>NC_013891_3_repeats_2
GTTTTAACTACTTATTGTGAAATGTAAAT
>NC_013891_3_repeats_3
GTTTTAACCACTTCTTATGAAATGTATAA
>NC_023032_11_repeats_1
CGGTTTATCCCCGCTCGCGCGGGGAACAC
>NC_014041_4_repeats_1
CCTGTGAATCCAGTACTAAAAGTACAATTCTGAAAGCAATTCACAAC
>NC_017574_2_repeats_1
GTGTTCCCCGCGCCTGCGGGGATGCTCCG
>NC_017574_2_repeats_2
GTGTTCCCCGCGTTTGCGAGGATGAATCG
>NC_017574_2_repeats_3
GTGTTCCCTGCGTACGCGGGGATGCACTG
>NC_017574_2_repeats_4
GTGTTCCCCGCGCCTGCGGGGATGAACCG
>NC_017574_2_repeats_5
GTGTTCCCCGCGTCTGCGGGGATGAACCG
>NC_017574_2_repeats_6
GTGTTCCCCGCGCCTGCAGGGATGAACCG
>NC_003106_6_repeats_1
CTTTCAATTCCATTAAGGATTATC
>NC_003106_6_repeats_2
CTTTCAATTCCATTTATTAATTTA
>NC_013161_1_repeats_1
GTTTCAATCCCATTACTAGGATTCATTAAAAAGAAAC
>NC_017280_2_repeats_1
TTTTTAGTCCCTTTTTAAATTTCTTTATGGTAAAAT
>NC_017280_2_repeats_2
GTTTTAGTCCCTTTTTAAATTTCTTTATGGTAAAAT
>NC_017294_4_repeats_1
GTCGCACCTCACGCAGGTGCGTGGATTGAAAT
>NC_017294_4_repeats_2
GTCGCACCTCATGCAGGTGCGTGGATTGAAAT
>NC_017294_4_repeats_3
GTCGCACCTCACGCAGGTGCGTGGATTGAGAA
>NC_013407_15_repeats_1
CTTCCATCCTCGAAGAGGTCTGATTTTAAT
>NC_013407_15_repeats_2
TCTCCATCCACGAAGAGGTCTGATTTTAAT
>NC_013407_15_repeats_3
TTTCCATCCTCGAAGAGGTCTGATTTTAAT
>NC_012912_2_repeats_1
GTTCACTGCCGAGTAGGCAGCTTAGAAA
>NC_012912_2_repeats_2
GTTCACAGCCGTGTAGGCAGCTTAGAAA
>NC_012912_2_repeats_3
GTTCACTGCCGTGTAGGCAGCTTAGAAA
>NC_022900_2_repeats_1
GTTCACTGCCGCACAGGCAGCTTAGAAA
>NC_022900_2_repeats_2
GTTCACTGCCGCACAGGCAGCATCAAAT
>NC_017026_8_repeats_1
GTTTCCGTCCCCTCTCGGGGTTTAGGGTCTGACGAC
>NC_017026_8_repeats_2
GTTTCCGTCCCCTCTCGGGGTTTTGGGTCTGACGAC
>NC_017026_8_repeats_3
GTTTCCGTCCCCTCTCGGGGTTTTTGGGTCTGACGA
>NC_017026_8_repeats_4
GTTTCCGTCCCCTCTCGGGGGTTTTGGGTCTGACGA
>NC_017026_8_repeats_5
GGTTTCCGTCCCCTCTCGGGGTTTTGGTCTGACGAC
>NC_015519_4_repeats_1
TTTATAGCCCTACCTATAAGGAATTGAAAC
>NC_015519_4_repeats_2
GTTTATAGCCTACCTATAAGGAATTGAAAC
>NC_015562_3_repeats_1
GTTTCCATCCCCCTATGGGTCTGATTTTAAC
>NC_015562_3_repeats_2
ATTTCCATCCCCCTATGGGTCTGATTTTAAC
>NC_015562_3_repeats_3
ATTTTCATCCCCCTATGGGTCTGATTTTAAC
>NC_015562_3_repeats_4
GTTTCCATCCCCCTATGGGTCTGATTTTAAT
>NC_013355_1_repeats_1
CTAAGCAACTGCCTGCGCGGCAGTGAAC
>NC_013355_1_repeats_2
TTTCTAAGCTGCCTGTGCGGCAGTGAAC
>NC_013887_17_repeats_1
GTTAAAATCAGACCGATTCGGTATGGAAAC
>NC_013887_17_repeats_2
GTTAAAATAAGACCGATTCGGTATGGAAAC
>NC_013315_14_repeats_1
GTTTTATATTAACTATGTGGTATGTAAAAG
>NC_013315_14_repeats_2
GTTTTATATTAACTATGTGGACTTAAAATT
>NC_013315_14_repeats_3
GTTTTATATTAACTATATGGAATGTAAATA
>NC_013315_14_repeats_4
GTTTTATATTAACTATATGGAATGTAAATC
>NC_018588_2_repeats_1
GTTTTAGTTACTTATTGTGAAATATAAAT
>NC_018588_2_repeats_2
GTTTTAGTTACTTATTGTGAAATGTAAAT
>NC_013407_8_repeats_1
ATTAAAATCAGCACGGATCGTGATAAAAAA
>NC_013407_8_repeats_2
ATTAAAATCAGCACGGATCGTGATGGAAAC
>NC_015434_4_repeats_1
GGGATCACCCCGCGTGCGCGGGGAGCAG
>NC_015434_4_repeats_2
TCATCACCCCCGCGTGCGCGGGGAGCAG
>NC_015434_4_repeats_3
GGAACACCCCCGCATGCGCGGGGAGCAG
>NC_015434_4_repeats_4
GGATCACCCCCGCGTGCGCGGGGAGCAG
>NC_021661_1_repeats_1
CTTCATCACCGCTCAGGTGACTTAGAAA
>NC_021661_1_repeats_2
TTTCATCACCGCTCAGGTGACTTAGAAA
>NC_023151_2_repeats_1
GTTTCCATACCTCTAAGGAATTATTGAAAC
>NC_023151_2_repeats_2
GTTTCCATACCTCTAAGGAACTATTGAAAC
>NC_023151_2_repeats_3
GTTTCTGTACCTATAAGGAAGTGTTGAAAC
>NC_019902_5_repeats_1
GTCAGAACGACTTCCCTGATGAAGAGTATGCGTTCAC
>NC_019902_5_repeats_2
GTCAGAACGACTTCCCTGATGAAGAAGGGATTAAGAC
>NC_010162_20_repeats_1
CTCTCCGCCGCTGAAAGGCGGCGGCCCCATTGAAGC
>NC_012438_4_repeats_1
TTTTATATCCCACATAGTTCAGACAAAAC
>NC_012438_4_repeats_2
CTTTATATCCCACATAGTTCAGACAAAAC
>NC_017628_3_repeats_1
GTTCACTGCCGTACAGGCAGTCTTCAAA
>NC_017628_3_repeats_2
GTTCACTGCCGTACAGGCAGCTTAGAAA
>NC_008750_6_repeats_1
GTTCACTGCCGCACAGGCAGCTTAGAAA
>NC_008750_6_repeats_2
GTTCTCTGCCGCACAGGCAGCTTAGAAA
>NC_008750_6_repeats_3
GTTCACTGCCGCACAAGCAGTTTAGATG
>NC_016641_5_repeats_1
GTCGCACTCTATATGAGTGCGTGGATTGAAAT
>NC_016641_5_repeats_2
GTCGCACTCTATGTGAGTGTGGGCATTGAATT
>NC_014228_1_repeats_1
CAGTTTGTCTCCGTATTTACGGGGAACAC
>NC_014228_1_repeats_2
CGGTTTATCCCCGTACTTACGGCAAGGTG
>NC_017177_13_repeats_1
ATTAAACCTTAACACTACGTGTATTTGAAC
>NC_017177_13_repeats_2
ATTAAACCTTAACACTTTGTGTATTTAAAC
>NC_017177_13_repeats_3
ATTAAACCTTAACACTAAGTGTATTTGAAC
>NC_011978_4_repeats_1
GTTTCAATACTTCCTTAGAGGTATGGAAAC
>NC_011978_4_repeats_2
GTTTCAATACATCCTCAGAGGTATGATTTA
>NC_011978_4_repeats_3
GTTTCAATACTTCCTTAGAGGTATGGAAAT
>NC_019753_18_repeats_1
GTTTAAATGCACCTAAATCCCTTTTAGGGATTGAAAC
>NC_010794_1_repeats_1
GTTTCAAGCCCAGTGCACTGGGATACATCATCAAC
>NC_010794_1_repeats_2
AGCCTAAGCCCAGTGCACTGGGATACATCATCAAC
>NC_018587_2_repeats_1
GTTTTAACTACTTATTATGAAATCATAAA
>NC_018587_2_repeats_2
TTAACTACTACTTATTATGAAATGTAAAT
>NC_018587_2_repeats_3
GTTTTAACTACTTATTATGAAATGTAAAT
>NC_009767_33_repeats_1
GTTTCAGTGCTCTTCTGCGAGCCGAAAATTCGGAACC
>NC_009767_33_repeats_2
GTTTCAGTGCTCTTCTGCGAGCCGAAAATTCGGAAAA
>NC_009767_33_repeats_3
GTTTCAGTGCTCTTCTGCGAGCCGAAAATTCGGAATC
>NC_009767_33_repeats_4
GTTTCAGTGCTCTTCTGCGAGCCGAAAATTCGGAAAT
>NC_009767_33_repeats_5
GTTTCAGTGCTCTTCTGCGAGCCGAAAATTCGGAACG
>NC_019897_14_repeats_1
TAACGGTACTACGTTCCGTTAGC
>NC_019897_14_repeats_2
TAACGGCACCAAGTGCCGTTATT
>NC_019897_14_repeats_3
TAACGGCACCACGTGCCGTTATT
>NC_019897_14_repeats_4
TAACGGCATGGAATGCCGTTAAG
>NC_019897_14_repeats_5
TAACGGCACCACGTGCCGTTAGC
>NC_019897_14_repeats_6
TAACGGCACCACGTGCCGTTAAT
>NC_008618_4_repeats_1
ATTTCAATCCACACTCTCCGTAAGGAGAGCGAC
>NC_008618_4_repeats_2
ATTTCAATCCATGCTCTCCGTAAGGAGAGCGAC
>NC_008618_4_repeats_3
ATTTCAATCCACGCTCTCCGCAAGGAGAGCGAC
>NC_008618_4_repeats_4
ATTTCAATCCACGATCTCCGTAAGGAGAGCGAC
>NC_008618_4_repeats_5
ATTTCAATCCACGCTCTCCGTAAGGAGAGTGAC
>NC_008618_4_repeats_6
ATTTCAATCCACGCTCTCTGTAAGGAGAGCGAC
>NC_008618_4_repeats_7
ATTTCAATCCACGCTCTCCGTAAGGAAAGCGAC
>NC_008618_4_repeats_8
ATTTCAATCCACGTTCTCCGTAAGGAGAGCGAC
>NC_008618_4_repeats_9
ATTTCAATCCACGCTCTCCGTAAGGAGAGCGAC
>NC_008618_4_repeats_10
ATTTCAATCCACGCTCTCCGTAAGAAGAGCGAC
>NC_008618_4_repeats_11
ATTTTAATCCACGCTCTCCGTAAGGAGAGCGAC
>NC_018691_6_repeats_1
TTTCTTAGCTGCCTGCGCGGCAGCGAAC
>NC_018691_6_repeats_2
TTTTTTGGCTGCCTACGCGGCAGCGAAC
>NC_018691_6_repeats_3
TTTCTTAGCTGTCTGCGCGGCAGCGAAC
>NC_017482_2_repeats_1
GCTCTTGAACTGATTGATCTGACATCTACCTGAGAC
>NC_017482_2_repeats_2
ATTCTTGAACTGATTGATCTGACATCTACCTGAGAC
>NC_017482_2_repeats_3
CCTCTTGAACTGATTGATCTGACATCTACCTGAGAC
>NC_017482_2_repeats_4
CACTGAAGTTTTTTTGATCTGACATCTACCTGAGAC
>NC_017482_2_repeats_5
GCTCTTGAACTGATTAATCTGACATCTACCTGAGAC
>NC_010175_25_repeats_1
CACCAGCGCATTGCCCCGCAATGAAGGGGTTTGAAAC
>NC_010175_25_repeats_2
CAGCAGAGCATTGCCCCGTAATGAAGGGGTTTGAAAC
>NC_010175_25_repeats_3
AGCAGCACGAGTGCCCCGCCATGAAGGGGTTTAAAAC
>NC_010175_25_repeats_4
CAGCAGAGCATTGCCCCGCAATGAAGGGGTTTGAAAC
>NC_010175_25_repeats_5
CAGTAGCGCAGTACCTCGTAATAAAGGGGTTTGAAAC
>NC_010175_25_repeats_6
GGCCGCAGCAGTGCCCCGCCAAGAAGGGGTTTGAAAC
>NC_010175_25_repeats_7
CGGCAGCGCAGTGCCCCGCCACGAAGGGGTTTGAAAC
>NC_013642_2_repeats_1
GGTTCCATACCTCTAAGGAAGTATTGAAAC
>NC_013642_2_repeats_2
GTTTCCATACCTCTAAGGAACTATTGAAAC
>NC_015634_6_repeats_1
ATTTAAATACATTCAATGTTAAAGTTCAAC
>NC_015634_6_repeats_2
TATTAAATACATCCAATGTTAAAGTTCAAC
>NC_015634_6_repeats_3
AATTAAATACATCCAATGTTAAAGTTCAAC
>NC_015634_6_repeats_4
ATTTAAATACATCCAATGGGTAAGTTCAAC
>NC_015634_6_repeats_5
CCCTAAATACATCCAATGTTAAAGTTCAAC
>NC_015634_6_repeats_6
ATTTAAATACATCCAGTGTTAAAGTTCAAC
>NC_015634_6_repeats_7
ATTTAAATACATCCAATGTTAAAGTTCAAC
>NC_014098_2_repeats_1
CCTTCAACGGGGCCGCGGGTTCAACCCGTGGAGCTGCC
>NC_014098_2_repeats_2
GCTTCAACGGGGCCGCGGGTTTAACCCGTGGAGCTACG
>NC_014098_2_repeats_3
CCTTCAACGGGGCCGCGGGTTCAAACCGCGGAGATACG
>NC_014098_2_repeats_4
CCTTCAACGGGGCCGCGAGTTCAACCCGCGGAGCTACT
>NC_014098_2_repeats_5
CTTCCAACGGGGCCGCGGGTTCAACCCGCGGAGCTACT
>NC_014098_2_repeats_6
CCTTCAAGGGGGCCGCGGGTTCAACCCGTGGAGCTGCC
>NC_014098_2_repeats_7
CCTTCAACGGGGCCGCGGGTTCAACCCGCGGAGCTGCT
>NC_014098_2_repeats_8
GCTTCAACGGGGCCGCGGGTTCAAACCGCGGAGCTACC
>NC_014098_2_repeats_9
CCTTCAACGGGGCCGCGGGTTCAACCCGCGGAGCTGCG
>NC_017957_5_repeats_1
TGGATGGGGAGCGGAGCCATTGGTCATGGCTTCAAAC
>NC_017957_5_repeats_2
GTTTCCATGACCGGAGCCATTGGTCATGGCTTCAAAC
>NC_018521_2_repeats_1
GTTTTAGTCCCTTTTTAAATTTCTTTATGGTAAAAT
>NC_018521_2_repeats_2
ATTTTAGTCCCTTTTTAAATTTCTTTATGGTAAAAT
>NC_006905_2_repeats_1
CGGTTTATCCCCGCTGGCGCGGGGAACAC
>NC_006905_2_repeats_2
ACGGCTATCCTTGTTGGCGCGGGGAACAC
>NC_006905_2_repeats_3
CGGTTTATCCCCGCTAGCGCGGGGAACAC
>NC_006905_2_repeats_4
CGGTTTATCCCCGCTCGCGCGGGGAACAC
>NC_018589_2_repeats_1
GTTTTAGTTACTTATTGTGAAATATAAAT
>NC_018589_2_repeats_2
GTTTTAGTTACTTATTGTGAAATGTAAAT
>NC_022592_3_repeats_1
ATTTAAATACATCCCATGTTAAGGTTCAAC
>NC_022592_3_repeats_2
TGTTTCATACAACATTTGTTACGGTTCAAC
>NC_022592_3_repeats_3
ATTTAAAAACATTTCATATTATGGTTCAAT
>NC_022592_3_repeats_4
ATTTAAATACATCTCATGTTGAGGTTCAAC
>NC_022592_3_repeats_5
ATTTAATCACATCTCATGTTGAAGTTCAAC
>NC_022592_3_repeats_6
ATTTAAATACATCCCATGTTAAGGTTCAAT
>NC_017516_6_repeats_1
CCGTCATTCCCGCGCAGGCGGGAATC
>NC_017516_6_repeats_2
TCGTCATTCCCGCGCAGGCGGGAATC
>NC_017448_2_repeats_1
CCCTGAAAAGCATTCCTCTCGCAAGAGAGAT
>NC_017448_2_repeats_2
CAGTAAGACTTGGAACTCTCGCAAGAGAGAT
>NC_017448_2_repeats_3
CCCTGAAAAGCATTACTCTCGCAAGAGAGAT
>NC_017027_3_repeats_1
TTTCTAAGCTGCCTATACGGCAGTTAAC
>NC_017027_3_repeats_2
AATTGACACTGCCTATACGGCAGTTAAC
>NC_020230_4_repeats_1
GGCTCATCCCCGCTGGCGCGGGGAGCAC
>NC_020230_4_repeats_2
GGCTCATCCCCGCTAGCGCGGGGAGCAC
>NC_020230_4_repeats_3
GGCTCATCCCCGCTAGCGCGGGAGCACT
>NC_020230_4_repeats_4
GGCTCATCCCCGCTAGCGCGGGAGCACC
>NC_020230_4_repeats_5
GGCTCATCCCCGCTGACGCGGGAGCACC
>NC_020230_4_repeats_6
GCTCATCCCCCGCTAGCGCGGGGAGCAC
>NC_020230_4_repeats_7
GGGCTCATCCCGCTAGCGCGGGGAGCAC
>NC_020230_4_repeats_8
GGCTCATCCCCGCTGACGCGGGGAGCAC
>NC_019771_1_repeats_1
ATTGCAATTTTCATTAATCCCTATTAGGGATTGAAAC
>NC_019771_1_repeats_2
ATTGCAATTTTCATTAATCCCTAATAGGGATTGAAAC
>NC_019771_1_repeats_3
ATTGCAATTTTCATTAATCCCTATTAGGGATTGAAAA
>NC_014720_6_repeats_1
GTTTGTAGCCTCCCCTTTGGGGATTGAAACA
>NC_014720_6_repeats_2
GTTTGTAGCCTCCCATTTAGGGGTTGAAACG
>NC_020053_1_repeats_1
AATTACAACCCTCACCAGCCCCGAAAGGCTGATGTCAC
>NC_020053_1_repeats_2
CCTTACAACCCTCACCAGCCCTGAAAGGCTGATGTCAT
>NC_020053_1_repeats_3
TCTTACAACCCTCACCAGCCCCGAAGGACTGGTGTCAC
>NC_020053_1_repeats_4
TATTACAACCCTCACCAGCCCCGAAAGGCTGATGTCAC
>NC_020053_1_repeats_5
TCTTACAACCCTCACCAGCCCCGAAAGGCTGATGTCAC
>NC_020053_1_repeats_6
CATTACAACCCTCACCAGCCCCGAAAGGCTGATGTCAC
>NC_015562_21_repeats_1
CTGTTTCCATCCTTGTTTTAATGGATGAG
>NC_017095_3_repeats_1
GTTTCCATCCCTCCTAGTCACTTCTAAAACA
>NC_017095_3_repeats_2
GTCTATATACCTTATCCTGACTTCCAAAACG
>NC_017095_3_repeats_3
GTTTCCATCCCTCATAGTCACTTCTAAAACA
>NC_017095_3_repeats_4
GCTTCCATCCCTCATAGTCACTTCTAAAACT
>NC_017095_3_repeats_5
GTTTCCATCTCTCATAGTCACTTCTAAAAAA
>NC_017095_3_repeats_6
GATTCCAACCCTCATAGTCACTTCTAAAACT
>NC_017095_3_repeats_7
GCTTGCTTCCCCTCTAGCCTCTTCTAAAACT
>NC_022795_4_repeats_1
GTTTGATCTTAACTATGTGGGATGTGAAC
>NC_022795_4_repeats_2
GTTTGATCTGAACTATGTGGTATGTAACC
>NC_022795_4_repeats_3
GTTTGATCTGAACTATGTGGGATGTGAAC
>NC_021191_21_repeats_1
GCAGGCAGGCAGGCGAGCAGGCG
>NC_021191_21_repeats_2
TCAGGCAGGCAGGCGAGCAGGCA
>NC_021191_21_repeats_3
GCAGGCGAGCAGGCGGCGAGCAG
>NC_021191_21_repeats_4
GCAGGCGAGCAGGCGGCGGCGGG
>NC_021191_21_repeats_5
TTAGTTGTGCAGGCGGGCAGGCG
>NC_010371_4_repeats_1
AACACCCCCGCCTGTGCGGGTAATA
>NC_010371_4_repeats_2
AACACCCTCGCTTGTGCGGGTAAAA
>NC_010371_4_repeats_3
AACACCCCCGCTTGTGCGGGTAAAA
>NC_010371_4_repeats_4
AACACACTCGCTTGTGCGAGTAAAA
>NC_010371_4_repeats_5
AACACACTCGCCATTGCGAGAAATA
>NC_010525_10_repeats_1
GAATCTCAAGTTGAGGATTGAAAG
>NC_010525_10_repeats_2
GAATCTCAAAGAGAGGATTGAAAG
>NC_017448_6_repeats_1
CCCTGAAAAGCATTACTCTCGCAAGAGAGATT
>NC_009454_4_repeats_1
GTTTCAATTCCTCATAGGCAGGCTAAAAAC
>NC_013716_11_repeats_1
TAAGTTCCCCGCGCGAGCGGGGATAGACCGT
>NC_013716_11_repeats_2
AAAGTTCCCCGCAGGAGCGGGGATAAACCGA
>NC_013716_11_repeats_3
AAAGTTCCCCGCACGAGGGGGATAAATCGGA
>NC_013716_11_repeats_4
TAAGTTCCCCGCGCCAGCGGGGATAAATCGG
>NC_013716_11_repeats_5
CGTGTTCCCCGCATGAGCGGGGATAAACCGT
>NC_013716_11_repeats_6
CAAGTTCCCCGCGCGAGCGGGGATAAACCGG
>NC_013716_11_repeats_7
TAAGTTCCCCGCGCGAGCGGGGATAGACCGG
>NC_011353_3_repeats_1
GGTTTATCCCCACTGGCGCGGGGAACTC
>NC_011353_3_repeats_2
GGTTTATCCCCGCTGGCGCGGGGAACTC
>NC_016147_14_repeats_1
GTCGCGCTCTCACGAGCGCGTGGATTGAAAC
>NC_016147_14_repeats_2
GTCGCGCTCTCACGAGCGCGTCGCTTGCCCT
>NC_016147_14_repeats_3
GTCGCGCTCTCACGAGCGCGTTGATTGAAAC
>NC_016147_14_repeats_4
GTCGCGCTCTCACGAGCGCGTGGATTGAGAC
>NC_016147_14_repeats_5
GTCCCGCTCTCACGAGCGCGTGGATTGAAAC
>NC_017477_1_repeats_1
AAGAGTACCATATTTGATCTAACAACCATCTAAAAC
>NC_017477_1_repeats_2
GATCTAAACCTTATTGATCTAACAACCATCTAAAAC
>NC_017477_1_repeats_3
GATTTAAACCTTATTGATCTAACAACCATCTAAAAC
>NC_017477_1_repeats_4
GATCTAAACTTTATTCATCTAATAACCATCTAAAAC
>NC_017278_5_repeats_1
GTTGCAAAAGTGGCTTCCCCGTAAGGGGATCTTCAC
>NC_017278_5_repeats_2
GTTGCAAAAGTGGCTTCCCCGCAAGGGGATTGCGAC
>NC_017278_5_repeats_3
GTTGCAAAAGTGGCTTCCCCGTAAGGGGATTGCGAC
>NC_022737_3_repeats_1
GTTTCACTCATACCTAAAATTACAGAGTACTAAAAC
>NC_022737_3_repeats_2
ATCTACTTCATACCTAAAATTACAGAGTACTAAAAC
>NC_017448_15_repeats_1
GCCCCGGCGCCTGCTCAAGCTGCTCC
>NC_017448_15_repeats_2
GCTGTAAAGCCCGCCGCTCCCGCACC
>NC_017448_15_repeats_3
GCACCGAAGCCTGCCGCACCTGCTCC
>NC_017448_15_repeats_4
GCACCGAAGCCAGCCGCACCTGCTCC
>NC_019693_39_repeats_1
GTCTCAATAACCCCTAATCCCTTTCAGGGATTGAAAC
>NC_014721_7_repeats_1
GTTTGTAGCCTTCCCTTTGGGGATTGAAAT
>NC_014721_7_repeats_2
GTTTGTAGCCTTCCCTTTGGGGATTGAAAC
>NC_014721_7_repeats_3
GTTTGTAGCCTTCCCTTTGGGGATTGAGGA
>NC_014721_7_repeats_4
GTTTGTAGCCTTCCCTTTAGGGATTGAAAC
>NC_016011_1_repeats_1
GTTTTAACTACTCATGATGAAAAGTAAAT
>NC_016011_1_repeats_2
GTTTTAATTACTTATTATGAAATGTAAAT
>NC_016011_1_repeats_3
GTTTTAATTACTTATTGTGAAATGTAAAT
>NC_010321_7_repeats_1
GTTTTTAGCCTACCTATCCTGAAAATAGTG
>NC_010321_7_repeats_2
GTTTTTAGCCTACCTATAAGGAATTGAAAC
>NC_013790_17_repeats_1
TTCAATCCCCAAAATGGGTCTGATTTTAAC
>NC_013790_17_repeats_2
ATTTTAATCCCAAAATGGTCTGATTTTAAC
>NC_013790_17_repeats_3
ATTTCAATCCCAAAATGGTCTGATTTTAAC
>NC_015222_3_repeats_1
GTTCCGGTCAGAGCACAAATCCCAATATGCTAAAC
>NC_002663_3_repeats_1
GTTGTAGTTCCCTCTCTCATTTCGCAGTGCTACAAT
>NC_007644_1_repeats_1
GTTTCAACCCTCGCCCGGCATGGAAGCCGGGCGCGAC
>NC_006371_1_repeats_1
TCTCTAAGCTGCCTGTGCGGCAGTGAAC
>NC_006371_1_repeats_2
TTTCTAAGCTGCCTGTGCGGCAGTGAAG
>NC_006371_1_repeats_3
TTTCTAAGCTGCCTGTGCGGCAGTGAAC
>NC_023002_1_repeats_1
TGCATTATTATAACTTTGAATATTATTTAATATATTATTA
>NC_023002_1_repeats_2
TGAATTGTTATACGATTGAATATTATTTAACGAATTATAA
>NC_023002_1_repeats_3
TGAATTATTATACGATTGAATATTATTTAACGAATTATAA
>NC_023002_1_repeats_4
CGCATTATTATAACTTTGTGCATTATTTATTACATTATAA
>NC_010376_1_repeats_1
GTTTGAGAATGATGTAATTTCATATAGGTATTAAAC
>NC_017218_5_repeats_1
ATTTGACAAAACACACCCCGGATGGGGAGCGAC
>NC_017218_5_repeats_2
ATTTCAATCCACGCTCCCCGGATGGGGAGCGAC
>NC_013849_1_repeats_1
CTTTCAATCCTCTTTTCATCGAG
>NC_013849_1_repeats_2
TTTTCAATCCTCTTTTCATCGAG
>NC_016856_2_repeats_1
CGGTTTATCCCCGCTGGCGCGGGAAACAC
>NC_016856_2_repeats_2
GTGTTTATCCCCGCTGGCGCGGGGAACAT
>NC_016856_2_repeats_3
CGGTTTATCCCCGCTGGCGCGGGGAACAC
>NC_011060_7_repeats_1
CACCATTTCACATGCCACGCTTTGCGGTTTGCGAC
>NC_011060_7_repeats_2
CATCATATCTTATTGCACGCATAGCGGATTGAAAC
>NC_009495_4_repeats_1
ATTTAAATACATCTTATGTTACTGTTCAAC
>NC_009495_4_repeats_2
ATTTAAATACACCTCATGTTAATGTTCAAC
>NC_009495_4_repeats_3
GTTTAAATACATCCTATGTTAATGTTCAAC
>NC_009495_4_repeats_4
ATTTAAATACATCTCATGTTAATGTTCAAC
>NC_022084_4_repeats_1
CTTTCAATTCTTTTAAAGTCTTATTGGAAC
>NC_013520_3_repeats_1
GTTTCAATACCGTAAACGGTAAGCTGAATCCCTTA
>NC_013520_3_repeats_2
CGACGCATACCGTAAACGGTAAGCGCTGTTGCAAC
>NC_015672_2_repeats_1
GTCGTAATCCCTTCAAATCAGGTCATTAATTCCAAT
>NC_017357_2_repeats_1
TTCAATCAAGGCACTTATAATTTTAAT
>NC_017357_2_repeats_2
TTCAATCAAGGGACTTATCACTTTAAC
>NC_017357_2_repeats_3
TTCAATCAAGGGACTTATAATTTTAGC
>NC_014205_7_repeats_1
GTAACAACACAAAAAGAATTGAAGG
>NC_014205_7_repeats_2
GTAGCAATCTAGAAAGAATTGAAAG
>NC_019689_11_repeats_1
TTTGAAAATCAACTAAATCCCTATGCCATAGAAGGGA
>NC_019689_11_repeats_2
TTTGAAAATCAACTAAATCCCTATCAGGGATTGAAAC
>NC_019689_11_repeats_3
TTTGAAAATCAACTAAATCCCTATCGGGGATTGAAAC
>NC_017672_8_repeats_1
AAATAGCGGAACTCAGGTTCGCTAT
>NC_017672_8_repeats_2
GAATAGCTGAACTGAAGTGTGCTGT
>NC_017672_8_repeats_3
AAATAGCGGAACTCAGGTACGCTAT
>NC_017672_8_repeats_4
CAATAAGGCATCTGAGTTCCGCTAT
>NC_009633_8_repeats_1
GTCGCTCCCTATATGGGGGGCGTGGATTGAAA
>NC_009633_8_repeats_2
GTCGCTCCCTATATGGGGGCGTGGATTGAAAT
>NC_006448_2_repeats_1
GATATAAACCTAATTACCTCGAGAGGGGACGGAAAC
>NC_006448_2_repeats_2
GATATAAACCTAATTACCTCGAGAGGGGACTTTTTT
>NC_014652_4_repeats_1
GTTTGTAGCCTCCCCTTTGGGGATTGAAAC
>NC_011294_1_repeats_1
CGGTTTATCCCCGCTGGCGCGGGGAACAC
>NC_011294_1_repeats_2
GTGTTTATCCCCGCTGACGCGGGGAACAC
>NC_007181_3_repeats_1
CTTTCAATCCCTTATGGGATTCTTC
>NC_007181_3_repeats_2
CCTTCAATTTCTTATGGGACTTTTA
>NC_015174_3_repeats_1
GTTTCAATCCGCGCCCCTGTGAAGGGGCGAT
>NC_015174_3_repeats_2
ACTTTAACCTGCGGCCCTGTGGAGGGGCGAT
>NC_015174_3_repeats_3
GTTTCAATCCGCGCCCCTGTGGAGGGGCGAT
>NC_015562_25_repeats_1
GTTTCCAGCCATGTTTTAATGGATGAGTAATTCAAAC
>NC_015562_25_repeats_2
GTTTCCATCCTTGTTTTAATGGATAAGCAATTCAAAC
>NC_015562_25_repeats_3
GTTTCCATCCTTGTTTTAATGGATGAAGTATTCAAAC
>NC_015562_25_repeats_4
GTTTCCATCCTTGTTTTAATGGATGAGGTATTCAAAC
>NC_011059_4_repeats_1
GTCGCAATCCCCTGTAGCTAATCGGGTCTTCAAAC
>NC_011059_4_repeats_2
TCCCCCATCCCCTGTAGCTAATCGGGTCTTCAAAC
>NC_019678_28_repeats_1
TCATTCGTCCCCGTGAAGGGGAATTAATTTAAAAC
>NC_019678_28_repeats_2
GTTTCCGTCCCCGTGAAGGGGAATTAATTTAAAAC
>NC_002655_3_repeats_1
CGGTTTATCCCCGCTGGCGCGGGGAACTC
>NC_002655_3_repeats_2
TGGTTTATCCCCACTGGCGCGGGGAACTC
>NC_018870_3_repeats_1
CTTTCAGTCCCCTTTTCATCGGGGTAATTAGTGCAAC
>NC_018870_3_repeats_2
ATTTCAGTCCCCTTTTCATCGGGGTAATTAGTGCAAC
>NC_017563_3_repeats_1
GTTTTGGAACCATTCGAAACAACACAGCTCTAAAAC
>NC_014537_7_repeats_1
GAAGATTTCAATAGAATATTGAAAG
>NC_014537_7_repeats_2
GAAGAATTCAATAGAATATTGAAAG
>NC_014537_7_repeats_3
GAGGATTTCAATAGAATATTGAAAG
>NC_021921_3_repeats_1
GTTTCAGACGGACCCTCGTGGGATTTGCCG
>NC_021921_3_repeats_2
GTTTCAGACGGACCCTCGTGGGGTTGAAGC
>NC_017766_9_repeats_1
GTGCTCCCCGCAGGCGCGGGGATGGTCCT
>NC_017766_9_repeats_2
GTGCTCTCCGCAGGCGCGGGGGAGGTCCC
>NC_017766_9_repeats_3
GTGCTCCCCGCGCCCGTGGGGATGGTCCT
>NC_017766_9_repeats_4
GTGCTCCCCGCAGGGGCGGGAATGGTCCC
>NC_017766_9_repeats_5
GTGCTCCTCGCGCCCGCGAGGATGGTCCC
>NC_017766_9_repeats_6
GTGCTCCCCGCGCGTGCGGGGATGGTGGC
>NC_017766_9_repeats_7
ATGCTCCCCGCAGGCGCGGGGATGGTCCC
>NC_017766_9_repeats_8
GTGCTCCCCGCGCGTGCGGGGATGGTCCC
>NC_017766_9_repeats_9
GTGCTCCCCGCAGGCGCGAGGATGGTCCC
>NC_017766_9_repeats_10
GTGCTCCCCGCAGGCGCGGGGATGGTCCC
>NC_022370_3_repeats_1
GTTCACTGCCGTACAGGCAGCTTAGAAA
>NC_022370_3_repeats_2
GTTCACTGCCGTACAGGCAGTCTTCAAA
>NC_015951_3_repeats_1
GTGCTCTCCGCGCGAGCGGAGGTGAGCCG
>NC_015518_7_repeats_1
CTTTCAATTCTATAGTAGATTATC
>NC_015518_7_repeats_2
CTTTCAATTCTATACTAGATTATC
>NC_015518_7_repeats_3
TTTTTAATTCTATAGTAGATTAGC
>NC_017866_4_repeats_1
TCCTCAATGAAGCTCCGAAGCCGAGACTTCGGAGAT
>NC_017866_4_repeats_2
TCCTCAATGAAGCTCCGAAGCCAAAACTTCGGAGAT
>NC_017866_4_repeats_3
CCCTCAATGAAGCTCCGAAGCCGAGACTTCGGAGAT
>NC_020389_5_repeats_1
GTTTCAATCCTTGTTTTAGTGGAT
>NC_020389_5_repeats_2
GTTTCAATCCTTGTTTTTGTGGAT
>NC_019679_1_repeats_1
CTTTACTAACCCCTAATCCCTAATAGGGATTGAAAA
>NC_019679_1_repeats_2
CTTTACTAACCCCTAATCCCTAATAGGGATGGAAAC
>NC_010694_4_repeats_1
GTTCACTGGCGTACAGACCGCCTTAAAT
>NC_010694_4_repeats_2
GTTCACTGCCGTACAGGCAGCTTAGAAG
>NC_010694_4_repeats_3
GTTCACTGCCGTACAGGTAGCTTAGAAG
>NC_013854_8_repeats_1
GCTTCAATGAGGCCCAAGCATTTCTGCCTGGGAAGAC
>NC_019892_14_repeats_1
GCTTCAATGGGGCCACGGCTCGGAGGCCGAGGAAGAC
>NC_019892_14_repeats_2
GCTTCAATGGGGCCACGGCCCGGAGGCCGTGGAAGAT
>NC_019892_14_repeats_3
GCTTCAATGGGGTCACGGCTCGGAGGCCGTGGAAGAC
>NC_019892_14_repeats_4
GCTTCAATGGGGTCACGGCCCGGAGGCCGTGGAAGAC
>NC_019892_14_repeats_5
CCTCCAATGGGGCCACGGCTCGGAAGCCGTGGAAGAC
>NC_019892_14_repeats_6
GCTTCAATGGGGCCACGGCCCGGAGGCCGTGGAAGAC
>NC_019897_7_repeats_1
TATTATTTTCGGGATAGGTACGATCAAAAC
>NC_019897_7_repeats_2
GTTTCAATTCCTCATAGGTACGATCAAAAC
>NC_011830_4_repeats_1
GTTTCAATCCCTTATAGGTAAGCTAACAAC
>NC_011830_4_repeats_2
GCTTCAATCCCTCATAGGTAAGCTAACAAT
>NC_013967_2_repeats_1
GCTTCAACCCCACAAGGGTTCGTCTGAAAC
>NC_013967_2_repeats_2
TCTTCACTTCGATACGGGTTCGTCTGAAAC
>NC_017173_16_repeats_1
TCTGTTTTACTGCTTCCATACATACT
>NC_017173_16_repeats_2
TCTGTTTTACTGCTTCTATACAAATA
>NC_016025_3_repeats_1
AATTCAAGGGGTCTTTTTCAAGACCCATGACC
>NC_016025_3_repeats_2
AATTCAAGGGGTCTTTTTCAAGACCCATGACT
>NC_016025_3_repeats_3
AATTCAAGGGGTCTTTTTCAAGACCCATGACG
>NC_017178_5_repeats_1
ATTAATGGTAAATATTTTTATTTT
>NC_017178_5_repeats_2
ATTGATAGTAAAAAATATTACTTT
>NC_017178_5_repeats_3
ATTGATGGTAAAAAATATTACTTT
>NC_017178_5_repeats_4
TTGAATGGTAAAAAATATTACTTT
>NC_017178_5_repeats_5
ATTGATGGTAAAAAGTATTACTTT
>NC_020814_6_repeats_1
CTTCTTAACCCACACGGTTCAGATGAAAC
>NC_020814_6_repeats_2
TTTCTTAACCCACACGGTTCAGATGAAAC
>NC_009972_9_repeats_1
CTTAGAATGGACACAATCCTCTGGCGCGGATTACAAC
>NC_009972_9_repeats_2
CTTGGAATGGACACAATTTTTGCGAAGGGATAAGCAA
>NC_009972_9_repeats_3
CTTAGAATGGACACAATCCTCTGGCGGGGATTAAAAC
>NC_020064_3_repeats_1
GTTCACTGCCGTACAGGCAGCTCAGAAG
>NC_020064_3_repeats_2
GTTCACTGCCGTACAGGCAGCTTAGAAA
>NC_011832_4_repeats_1
CGGTTCATCCCCACGCTTGTGGGGAACAG
>NC_011832_4_repeats_2
CGGTTTATCCCCACAAGCGTGGGGAACTC
>NC_011832_4_repeats_3
CGGTTCATCCCCACGCTTGTGGGGAACTC
>NC_011832_4_repeats_4
CGGTTCATCCCTTCACTTGTGAGGAACCC
>NC_013450_5_repeats_1
CAGCTTCTGTGTTGGGGCCCCGC
>NC_013161_6_repeats_1
CTTTCAACCTACCCCTTATCGGGATGGCGGTTGAAAC
>NC_013205_3_repeats_1
GTTGTTCCGCCGAGATCGTTGGCGGCCCCATTGGTGC
>NC_013205_3_repeats_2
GTTGTTCCGCCGAGATCGTCGGCGGCCCCATTGAAGC
>NC_002754_11_repeats_1
CTTTCAATTCTATAGTAGATTAGC
>NC_020515_2_repeats_1
GTTTCAACTCTCAGCCACCTACAGGTAGCTGC
>NC_003552_14_repeats_1
GTTTCAATCCTTGTTTTAATGGATCTTGCTCTCGAAT
>NC_015388_8_repeats_1
CTCAGAAACATTGACCTGATTAGAAGGGATTGCGAC
>NC_020134_8_repeats_1
ATTACAATTCCTTGTAGGTAAATTTCTCTA
>NC_020134_8_repeats_2
GTTTCAATTCCTTATAGTTAAGCTTAAGAC
>NC_020134_8_repeats_3
GTTTCAATTCCTTATAGGTAGGCTTTAAAC
>NC_011742_3_repeats_1
GTTCACTGCCGTACAGGCAGCTTAGAAA
>NC_011742_3_repeats_2
GTTCACTGCCGTACAGGCAGTCTTCAAA
>NC_014824_2_repeats_1
GATGCAATCTGTACAGGCAGGTAAATTGCGAG
>NC_014824_2_repeats_2
GATGCAATCTGTACAGGCAAGTAAATTACAAA
>NC_014652_1_repeats_1
GTTTACATCCCTAATAGTTCAGATAAAAC
>NC_014652_1_repeats_2
GTTTACATCCCTAATAGTTCAGTTAAAAC
>NC_009437_9_repeats_1
GTCTTATCTGAACTATGAGGGATGTAAAC
>NC_009437_9_repeats_2
GTCTTATCTGAACTATGAGTGTTATTGTC
>NC_017450_2_repeats_1
AATAATATAAAGACAAATTATTTAAAGTTCTTAGAC
>NC_017450_2_repeats_2
ATCTACAACAGTAGAAATTATTTAAAGTTCTTAGAC
>NC_007297_4_repeats_1
ATTTCAATCCACTCACCCATGAAGGGTGAGAC
>NC_007297_4_repeats_2
ATTTCGATCCACTCACCCATGAAGGGTGAGAC
>NC_007297_4_repeats_3
CTTTCAATCCACTCACCCATGAAGGGTGAGAC
>NC_022132_1_repeats_1
GTTTTAGTCTCTTTTTAAATTTCTTTATGGTAAAAT
>NC_022132_1_repeats_2
AACCGATTCTCTTTTTAAATTTCTTTATGGTAAAAT
>NC_019753_2_repeats_1
CTTCCACTAACCATTTCCCCGTAAGGGGACGGAAAC
>NC_011898_1_repeats_1
GTCGCTCCTCTCGTAGGAGCGTGGATTGAAAT
>NC_011898_1_repeats_2
GTCGCTCCTCACGTAGGAGCGTGGATTGAAAT
>NC_011898_1_repeats_3
GTCGCTCCTCTCGTAGGAGCGTGTGACCTTTC
>NC_000912_2_repeats_1
GGTTCTACAGCTACTTCTGGTTGAA
>NC_000912_2_repeats_2
GGCTCTACAGCTACTTCTGGTTGAA
>NC_000912_2_repeats_3
GGTTCTACAACTACTTCTGGTTGAA
>NC_017273_7_repeats_1
GTTGCACCGGCCCGAAAGGGCCGGTGAGGATTGAAAC
>NC_017273_7_repeats_2
GTTGCACCGGCTCGAAAGGGCCGGTGAGGATTGGCCC
>NC_013520_10_repeats_1
GTTTCCGTCTCCATCAGGGGATTATTTAATTTAAC
>NC_013520_10_repeats_2
AGAACCGGCCCCGTAAGGGGATTATTTAATTTAAC
>NC_013520_10_repeats_3
GTCTCCGTCCCCTAATGAGGATCATTTTATTTAAT
>NC_013520_10_repeats_4
GTTTCCGTCCCCAAATGAGGATTATTTAATTTAAC
>NC_013520_10_repeats_5
GTTTCCGTCCCCTAATGGGGATCATTTAATTTAAC
>NC_022576_5_repeats_1
GCTCTAAGCTGCCTATTCGGCAGTGAAG
>NC_022576_5_repeats_2
TTTCTAAGCTACCTATTCGGCAGTGAAG
>NC_022576_5_repeats_3
TTTCTAAGCTGCCTATTCGGCAGTGAAG
>NC_021838_3_repeats_1
TTTATGATTTCATAATAAGTAGTTAAAAC
>NC_021838_3_repeats_2
ATTTACATTTCATAATAAGTAGTAGTTAA
>NC_021838_3_repeats_3
ATTTACATTTCATAATAAGTAGTTAAAAC
>NC_013974_7_repeats_1
GTTTTAGATTAACTATATGGAATGTAAAT
>NC_013974_7_repeats_2
GTTTTAGATTAACTATGTGGATTCAAAAT
>NC_014122_9_repeats_1
GTAAAATAACGCCCCTAAGGGGATGGAAAT
>NC_014122_9_repeats_2
GTAAAATAACGCCCCTAAGGGGATGGAAAC
>NC_014122_9_repeats_3
GCAAAATAACGCCCCTAAGGGGATGGAAAC
>NC_014122_9_repeats_4
GTAAAATAACGCCTCTAAAGGGTTAAAAAT
>NC_017075_1_repeats_1
CGGTTCATCCCCACCCGCTTGGGGAACGC
>NC_017075_1_repeats_2
CGGTTCATCCCCACCCGCGTGGGGAACGC
>NC_017075_1_repeats_3
CGGCTCATCCCCACCCGCGTGGGGAACGC
>NC_017075_1_repeats_4
CGGTTCATTCCCACCCGCGTGGGGAACGC
>NC_017075_1_repeats_5
CGGTTCATCCCCACCCGCGTGAGGAACGC
>NC_017075_1_repeats_6
CGGTTCATCCCCACCTGCGTGGGGAACGC
>NC_015979_1_repeats_1
GTATTCCCCACGCATGTGGGGGTGATCCT
>NC_015979_1_repeats_2
GTATTCTCCACGCATGTGGGGGTGATCCC
>NC_015979_1_repeats_3
GTATTCCCCACACATGTGGGGGTGATCCT
>NC_015979_1_repeats_4
GTATTCCCCACGTATGTGGGGGTGATCCT
>NC_015979_1_repeats_5
GTATTCCCCACGCATGTGGGGGTGATCCC
>NC_015979_1_repeats_6
GTATTCCCCACGCATGTGGGGGTGGATGT
>NC_011653_1_repeats_1
GTTTAGAATCTACCTATGAGGAATGAAAAC
>NC_022786_1_repeats_1
CTTTCAATTCCCTCTTGCGGGATCAG
>NC_022786_1_repeats_2
ACCCCAACCCCCTCTAGCGGAATCAG
>NC_022786_1_repeats_3
CTTTCAATTCCCTCTCGCGGGATCAG
>NC_011653_12_repeats_1
ATTTCAATTCCTACAAGGTAAGGTACAAAC
>NC_011653_12_repeats_2
GTTTCAATTCCTACAAGGTAAGGTACAAAC
>NC_011653_12_repeats_3
TTATCAATTCCTACAAGGTAAAGTAAAAAC
>NC_020134_1_repeats_1
GTTTCAAGTCTACATATAAGAGATTGAAGC
>NC_020134_1_repeats_2
GTTTGAAGTTTACCTATAAGGAATTGAAAC
>NC_020134_1_repeats_3
GTTTGAAGTTTACCTATAAGGAATTGAAAG
>NC_011420_4_repeats_1
GGGTTCATCCCTGCACATGCAGGGGAAAG
>NC_011420_4_repeats_2
GGGTTAATCCCTGCACATGCAGGGGAAAG
>NC_011420_4_repeats_3
CGGTTCATCCCTGCACATGCAGGGGAAAG
>NC_011420_4_repeats_4
CGGCTCATCCCTGCACATGCAGGGGAAAG
>NC_009776_10_repeats_1
CTTTCTATCCTCTTTTGAGACTTCAC
>NC_009776_10_repeats_2
CTTTCTATCCTCTCTTGAGACTTCAC
>NC_009776_10_repeats_3
CTTTCTATTCTCTTTTGAGACTTCAC
>NC_009776_10_repeats_4
CTTTCTATCCTCTTTTGAGAGTTCAC
>NC_014147_2_repeats_1
TTGCTAAGCGACCTGTGCGGTCGTGAAG
>NC_014147_2_repeats_2
TTTCTAAGCGACCTGTGCGGTCGTGAAG
>NC_010831_11_repeats_1
GTCTTCCCCACAGGCGTGGGGGTGTTTC
>NC_013216_8_repeats_1
ATTTCAATACATCAAATGTGACGGTTTCCC
>NC_013216_8_repeats_2
ATTTCAATACATCAAATGTGATGGTTTCCC
>NC_013216_8_repeats_3
ATTTCAATACATCAAATTTGACGGTTTCCC
>NC_000853_8_repeats_1
GTTTCCATACCTCTAAGGAATTATTGAAAC
>NC_000853_8_repeats_2
GTCATTGCACCTGAAAGGAAGTATTGAAAC
>NC_000853_8_repeats_3
CTTTTCATACCTCTAAGGAAGGATTGAATC
>NC_000853_8_repeats_4
GTTTCCATACCTCTAAGGAAGTATTGAAAC
>NC_020887_5_repeats_1
ATTTACATTCCATTATGGTTAGATTAAAAG
>NC_020887_5_repeats_2
GTTTACACTCCATTATGGTTAGATTAAAAT
>NC_010381_1_repeats_1
ATTTCAATCCACGCTCCCCTAAGGAGAGCGAC
>NC_017516_5_repeats_1
GATTCCCACTTTCGTGGGAATGACGG
>NC_017516_5_repeats_2
GATTCCCGCCTGCGCGGGAATGACGG
>NC_011880_3_repeats_1
GTCTCTACTTGTTAGGGAAATCAATTGAATAGAAAC
>NC_011880_3_repeats_2
GTCCCTACTTGTTAGGGAAATCAACTGAATGGAAAC
>NC_011880_3_repeats_3
GTCCCTACTTGTTAGGGAAACCAATTGAATGGAAAC
>NC_011880_3_repeats_4
GTCTCTACTTGTTAGGGAAACTAATTGAATGGAAAC
>NC_011880_3_repeats_5
GTCCCTACTTGTTAGGGAAATCAATTGAATGGAAAC
>NC_011880_3_repeats_6
CAAACAGTTTCTTAGGGAAACCAATTGAATGGAAAC
>NC_011880_3_repeats_7
GTCCCTACTTGTTAGGGAAATCAATTGAATAGAAAC
>NC_011880_3_repeats_8
GTCCCTACTTGTTAGGGAAACCAATTGAATGAAAAC
>NC_011880_3_repeats_9
GTCCCTACTTGTTAGGGAAACCAATTGAATGGACAT
>NC_009470_1_repeats_1
CCGTTCCCCGCGCACGCGGGGATGAACCG
>NC_009470_1_repeats_2
CCGTTCCCCGCGTACGCGGGGATGCACTG
>NC_015966_5_repeats_1
ATTTCAATACCAAAAAGGTGCGATTAAAAC
>NC_014106_3_repeats_1
AGGATCACCTCCACACTCGTGGAGAATAC
>NC_014106_3_repeats_2
TATTTAGCCTCCACATGTGTGGAGAATAC
>NC_014106_3_repeats_3
GGGATCACCTCCACACTCGTGGAGAATAC
>NC_014106_3_repeats_4
AGGATCACCTCCACATGTGTGGAGAATAC
>NC_021043_3_repeats_1
CTTGTCCCCACACGCGAGGGATGATTCT
>NC_021043_3_repeats_2
CTTGTCCCCACACGCGTGGGGATGATCC
>NC_021043_3_repeats_3
CTTGACCCCACACGCGTGGGGATGATCC
>NC_021043_3_repeats_4
CTTGTCCCCACACGCGTGGGGATGCTCC
>NC_021043_3_repeats_5
CTTGTCCCCATACGCGTGGGGATGATCC
>NC_021043_3_repeats_6
CTTGTCCCCACACGCGTGGGGATGATTT
>NC_012947_1_repeats_1
GTGTTCCCCGTGCTAGCGGGGATAAACCG
>NC_012947_1_repeats_2
GTGTTCCCCGCGCCAGCGGGGATAAACCG
>NC_012947_1_repeats_3
GAGTTCCCCGCGCCAGCGGGGATAAACCA
>NC_014960_6_repeats_1
GTCAGAATCTAAGAAGCCCCGGAAGGGGATTAAGAG
>NC_014960_6_repeats_2
GTCAGAATCTAAGAAGCCCCGGAAGGGGATTAAGAC
>NC_017448_7_repeats_1
CAGTAAGACTTAGAACTCTCGCAAGAGAGATT
>NC_017448_7_repeats_2
CCCTGAAATGCATTACTCTCGTAAGAGAGATT
>NC_017448_7_repeats_3
CCCTGAAAAGCATTCCTCTCGCAAGAGAGATT
>NC_017161_1_repeats_1
GTTTCAATCCCTTATAGGCACCTAATAAAC
>NC_017161_1_repeats_2
GATAAGGACCCTTATAGGCACCTAATAAAC
>NC_009767_45_repeats_1
GTGGAAAAACCCCAAATCCCCGCCAGGGGATTGAAAC
>NC_009767_45_repeats_2
GTGGAAAAACCCCAAATCCCCGCCAGGGGATTGGCGT
>NC_009767_45_repeats_3
GTGGAAAACCCCCAAATCCCCGCCAGGGGATTGAAAC
>NC_002663_4_repeats_1
GTTAACTGCCGTGTAGGCAGCTTAGAAA
>NC_002663_4_repeats_2
ATTAACTGCCGTATAGGCAGCTTAGAAA
>NC_002663_4_repeats_3
GTTAACTGCCGTATAGGCAGCTTAGAAA
>NC_017079_7_repeats_1
GTCTGAAGAAACGATCCAACAGCGAGGATACTGAAAG
>NC_017079_7_repeats_2
TCCTGAAGAAACGATCCAACAGCGAGGATACTGAAAG
>NC_013407_3_repeats_1
ATTAAAATCAGCACGGATCGTGATAGAACAA
>NC_013407_3_repeats_2
ATTAAAATCAGCACGGATCGTGATGGAAACT
>NC_015672_6_repeats_1
GTCGTAATCCCTTCTAATCAGGTCATGGATTCCAAT
>NC_015672_6_repeats_2
TCCGAGCTTGCTGGAAATCAGGTCATGGATTCCAAT
>NC_015672_6_repeats_3
GTCGTAATCCCTTCAAGTCAGGTCATGAATTCCAAT
>NC_015672_6_repeats_4
GTCGTAATCCCTTCTAATCAGGTCATGAATTCCAAT
>NC_016630_2_repeats_1
GTTTGACTACCATATGAAATTACACTACTCTCAAAC
>NC_017214_1_repeats_1
TCCTCAATGAAGCTCCGAAGCCGAGACTTCGGAGAT
>NC_017214_1_repeats_2
CCCTCAATGAAGCTCCGAAGCCGAGACTTCGGAGAT
>NC_017214_1_repeats_3
TCCTCAATGAAGCTCCGAAGCCAAAACTTCGGAGAT
>NC_006462_7_repeats_1
CGGTCCATCCCCACGCGCGTGGGGACTAC
>NC_006462_7_repeats_2
CCGTCCATCCCCACGTGCGTGGGGACTAC
>NC_006462_7_repeats_3
CGGTCCATCCCCACGTGCGTGGGGACTAC
>NC_006462_7_repeats_4
CGGTCCATCCCCACGTGTGTGGGGACTAC
>NC_008639_6_repeats_1
TCTCCTAACCCTCTTAATACGTCAGGTCTTAATCAAC
>NC_008639_6_repeats_2
GTTTCAATCCCTCTTAATACGTCAGGTCTTAATCAAC
>NC_017766_2_repeats_1
GTGCTCCCCGAAGGCGCGGGGATGGTCCC
>NC_017766_2_repeats_2
GTGCTCCTCGAAGGCGCGGGGATGGTCCC
>NC_017766_2_repeats_3
GTGCTCCCCGCGCGTGCGGGGATGGTCCC
>NC_017766_2_repeats_4
GTGCTCCCCGCAGGCGGGGGGATGGTCCC
>NC_017766_2_repeats_5
GTGCTCCCCGCGCCCGCGGGGATGGTCCC
>NC_017766_2_repeats_6
GTACTCCCTGCGCGTGCGGGGATGCCCCA
>NC_007907_5_repeats_1
GAAAAGGTCACTTATAGGTAAGCTAATAAC
>NC_007907_5_repeats_2
GTTTCAATTCCTCATAGGTAAGCTAACAAC
>NC_007907_5_repeats_3
GTTTCAATCCCTCATAGGTAAGCTAACAAC
>NC_015222_2_repeats_1
GTTTCAATCCACGCGCCCACGCGGGGCGCGAC
>NC_019042_2_repeats_1
GTTTTGGGACCATTCAAAACAACATAGCTCTAAAAC
>NC_017317_2_repeats_1
ACCTCAATGAAAGGCTGCGACCGAAGCCGCAGCGAC
>NC_020546_4_repeats_1
GTTGTGTATGCTGTGACATGCGT
>NC_020546_4_repeats_2
GTCGCGTATGTCTTGGCGTGCGC
>NC_020546_4_repeats_3
GTTGCGTATGTCGGGGCGTACGC
>NC_020546_4_repeats_4
GTTGTGTGTGTCTTGGCATGCGT
>NC_020546_4_repeats_5
GTTGTGTATGCCGTTGCATGCGT
>NC_020546_4_repeats_6
GTCGTGTATGCCTTGGCATGCGT
>NC_020210_2_repeats_1
GTTTTTATCGTACCTATGAGGGATTGAAAC
>NC_020210_2_repeats_2
GTTTTTATCGTATCCACAAGGAACTGAACC
>NC_014758_1_repeats_1
GTCGCAATCCCTTAAAGTCAGGTCAATGATTCCAAC
>NC_014758_1_repeats_2
GTCGCAATCCCTTAAAGTCAGGTCAATGTTTCCAAC
>NC_014758_1_repeats_3
TCCTTGCTTGCGCAAAGTCAGGTCAATGATTCCAAC
>NC_014758_1_repeats_4
GTCGCAATCCTTTAAAGTCAGGTCAATGTTTCCAAC
>NC_008750_5_repeats_1
TTTCTAAGCCGCCTGTGTGGCGGTGAAC
>NC_008750_5_repeats_2
TCTACAAGCCGCCAGTGCGGCGGTGAAC
>NC_008750_5_repeats_3
TTTCTAAGCCGCCTGTGTGGCGGTGAAT
>NC_020089_4_repeats_1
GTTTCCGTCCCCTCTCGGGGTTTTGGGTCTGACGAC
>NC_020089_4_repeats_2
GTTTCCGTCCCCTCTCGGGGTTTTGGGTCTGAGGAC
>NC_020089_4_repeats_3
GTTTCCGTCCTCTCTCGGGGTTTTGGGTCTGACGAC
>NC_020089_4_repeats_4
GTTTCCGTCCCCTCTCGGGGTTTTGGGTCTGATCCG
>NC_020089_4_repeats_5
GTTTCCGTCCCCTCTCGGGGTTTTGGGTCCGACGAC
>NC_020089_4_repeats_6
GTTTCCGTCCCCTCTCGTGGTTTTGGGTCTGACGAC
>NC_019729_10_repeats_1
GCCGCAATTAACCTAACTCCCTATCAGGGATTGAAAC
>NC_008278_13_repeats_1
GTTGCGATCCCTCTAAGGATGATCAGCGAC
>NC_008278_13_repeats_2
GTTGCGATCCCTCTAGGGATGATCAGCGAC
>NC_008278_13_repeats_3
GTTGCTATCCCTCTAGGGATGATCAGCGAC
>NC_009523_31_repeats_1
GGCAAAGCCCGCCTGCGCGGGCTA
>NC_009523_31_repeats_2
GGCGAAGCCCGCCTGCGCGGGCTA
>NC_019748_1_repeats_1
CTCTATCTTTTGTAGAGAAACTAATTGAATGGAAAC
>NC_017297_5_repeats_1
GCTTAAATACATCCTATGTTAATGTTGAAT
>NC_017297_5_repeats_2
ATTTAAATACATCCTATGTTAATGTTCAAT
>NC_010482_3_repeats_1
GTCTCGATGAAAAGAGGACTGAGAG
>NC_010482_3_repeats_2
GTCTCGATGAAAAGAGGATTGAAAG
>NC_014537_5_repeats_1
CCTTCTATTCTCTTTAGAGATTATC
>NC_014537_5_repeats_2
CCTTCTATTCTCTTTAGAGATTACC
>NC_015602_2_repeats_1
GTGTTCTCCACGTATGTGGAGGTGATCCT
>NC_015602_2_repeats_2
GTGTTCTCCACGTATGTGGAGGTGATCCC
>NC_007779_4_repeats_1
CGGTTTATCCCTGCTGGCGCGGGGAACTC
>NC_007779_4_repeats_2
CGGTTTATCCCCGCTGATGCGGGGAACAC
>NC_007779_4_repeats_3
CGGTTTATCCCCGCTAACGCGGGGAACTC
>NC_007779_4_repeats_4
CGGTTTATCCCCGCTGGCGCGGGGAACTC
>NC_009698_7_repeats_1
ATTTAAATACATCCTATGTTACTGTTCAAC
>NC_009698_7_repeats_2
ATTTAAATACATTCTATATTACTGTTCAAC
>NC_009698_7_repeats_3
GCTTAAATACATATCATGTTAAGGTTCAAC
>NC_009698_7_repeats_4
ATTTAAATACATCTTATGTTACTGTTCAAC
>NC_021663_4_repeats_1
GGGATCCTCCCCGCTCACGCGGGGAGCAC
>NC_021663_4_repeats_2
CGGATCATCCCCGATCACGCGGAGAGCAC
>NC_021663_4_repeats_3
CGGATCATCCCCGCTCGCGCGGGGAGCAC
>NC_021663_4_repeats_4
TGGATCATCCCCGCTCGCGCGGGGAGCAC
>NC_021663_4_repeats_5
GGGATCATCCCCGCTCGCGCGGGGAGCAC
>NC_021663_4_repeats_6
AGGATCATCCCCGCTCGCGCGGGGAGCAC
>NC_015151_4_repeats_1
GTTTCAATATTCTTTTGAAATCAAC
>NC_015151_4_repeats_2
CTTTCAATATTCTTTTGAAATCAAC
>NC_015151_4_repeats_3
CTTTCAACATTCTTTTTAAAAATCA
>NC_015151_4_repeats_4
GTTTCAACATTCTTTTGAAATCAAC
>NC_017179_15_repeats_1
GTTTTATATTAACTATGTGGTATGTAAAT
>NC_017179_15_repeats_2
GCTTTATATTAACTACATGATATATAAAT
>NC_017179_15_repeats_3
GTTTTATATTAACTACGTGGTATGTAAAT
>NC_017179_15_repeats_4
GTTTTATATTAACTATGAGGTATGTAAAT
>NC_015573_7_repeats_1
GTTTAATTGCTGCCTTTGAGGGATTGAAAC
>NC_015573_7_repeats_2
GTTTAGTTGCTACCTTTGAGGGATTGAATG
>NC_015573_7_repeats_3
GTTTAGTTGCTACCTTTAAAGGATTGAAAC
>NC_015573_7_repeats_4
GTTTAGTTGCTACCTTTAGGGGATTGAAAC
>NC_015573_7_repeats_5
GTTTAGTTGCTACCTTTAAGGGATTGAAAC
>NC_015573_7_repeats_6
GTTTAGTTACTACCTTTAAGGGATTGAAAC
>NC_015573_7_repeats_7
GTTTAGTTGCTACCTTTAGGGGATTAAAAC
>NC_015573_7_repeats_8
GTTTAGTTGTTTCCTTTGAGGGATTGAAAC
>NC_015573_7_repeats_9
GTTTAGTTGCTTCCTTTGAGGGATTGAAAC
>NC_015573_7_repeats_10
GTTTAGTTGCTACCTTTGAGGGATTGAATA
>NC_015573_7_repeats_11
GTTTAGTTGTTACCTTTGAGGGATTGAAAC
>NC_015573_7_repeats_12
GTTTAGTTACTACCTTTGAGGGATTGAAAC
>NC_015573_7_repeats_13
GTTTAGTTGCTACCTTCGAGGGATTGAAAC
>NC_015573_7_repeats_14
GTTTAGTTGCTACCTTTTTGGGAGGGGATT
>NC_015573_7_repeats_15
GTTTAGTTGCTACCTTTGAGGGATTGAAAC
>NC_015573_7_repeats_16
GTTTAGTTGCTGCCTTTGAGGGATTGAAAC
>NC_017047_1_repeats_1
CTGCCGGACAGGCAGCTTAGAAA
>NC_017047_1_repeats_2
CTGCCGCACAGGCAGCTTAGAAA
>NC_017047_1_repeats_3
CTGCCGGATAGGCAGCTTAGAAA
>NC_020546_2_repeats_1
TGTGAGTGGATCCTCGCACGATGACGGTC
>NC_020546_2_repeats_2
TGTGAGTGGATCCTCGCACGATGCCGGTC
>NC_020546_2_repeats_3
TGTGAGTCAATCCTCACACAATGACTTGT
>NC_020546_2_repeats_4
TGCGAGCCAATCCTCACATGGTGGCGGTT
>NC_012659_2_repeats_1
TGTATGTTTACCTTCCGCATGAGAA
>NC_012659_2_repeats_2
TGTATGATTACCTTCCGCATGAGAA
>NC_015417_1_repeats_1
ATTAATAAATAACATTATATGTTTTTAAAC
>NC_015417_1_repeats_2
ATTAATAAATAATATAAGATGTTTTTAAAT
>NC_015417_1_repeats_3
ATTAATAAATAACATAAGGTGTTTTTAAAT
>NC_015417_1_repeats_4
ATTAATAAATAACATAAGATGTTTTTAAAT
>NC_017576_1_repeats_1
GGTTTTACGGTTACTTAAATCTTGAGAGTACAAAAAC
>NC_017576_1_repeats_2
AGTTTTACGGTTACTTAAATCTTGAGAGTACAAAAAC
>NC_017576_1_repeats_3
TTAGTTACGGTTACTTAAATCTTGAGAGTACAAAAAC
>NC_017576_1_repeats_4
TGTTTTACGGTTACTTAAATCTTGAGAGTACAAAAAC
>NC_017465_3_repeats_1
GTATTCCCCATGTATGTGGGGGTGATCCT
>NC_017465_3_repeats_2
GTATTCCCCATGTATGTGGGGGTGATGTC
>NC_017465_3_repeats_3
GTATTCCCCATGTATGTGGGGGTGATCCC
>NC_017632_3_repeats_1
TTTCTAAGCTGCCTGTACGGCAGTGAAC
>NC_017632_3_repeats_2
TTTGAAGACTGCCTGTACGGCAGTGAAC
>NC_000868_1_repeats_1
CTTTCAATTCTATTTTAGTCTTATTGGAAC
>NC_000868_1_repeats_2
CTTTCAATTCTATTTTTAGTCTTATTGGAA
>NC_000868_1_repeats_3
CTTTCAATTCTTTTTTAGTCTTAGTGGAAG
>NC_000868_1_repeats_4
CTTTCAATTCTATTCTAGTCTTATTGGAAC
>NC_011729_20_repeats_1
GTTTCAATCCCGTTGCCAGGATTCATTACATAGAAAG
>NC_011729_20_repeats_2
GTTTCAATCCCGTTGCCAGGATTCATTAAATAGAAAG
>NC_010694_3_repeats_1
GTTCACTGCCGCACAGGCAGCTTAGAAA
>NC_010694_3_repeats_2
GTTCACTGCCGTACAGGCAGCCCAGAAA
>NC_011959_1_repeats_1
GTTTCCACAGTACCTATGAGGGCTTGAAAC
>NC_011959_1_repeats_2
GTTACGGCAGGATCGCTCAGAGCTCGAGAC
>NC_011959_1_repeats_3
GTTTCGACAGGACCTATGAGGGCTTGAAAC
>NC_011959_1_repeats_4
GTTTCGACAGTACCTATGAGGGCTTGAGAC
>NC_011959_1_repeats_5
GTTTCGACAGTACCTATGAGGGCTTGAAAC
>NC_011959_1_repeats_6
GTCTCGGCAGCACCTCTGACGGCTTAAAAC
>NC_008340_5_repeats_1
GGGCGATCCCCGCAGGGGCGGGGGAGCC
>NC_008340_5_repeats_2
GGTCTATCCCCGCAGGCGCGGGGGAGCC
>NC_008340_5_repeats_3
GGTCTATCCCCGCAGGCGCGAGGGAGCC
>NC_014721_10_repeats_1
GTTTGTAGCCTGCCCTTTGGGGATTGAAAC
>NC_014721_10_repeats_2
GTTTGTAGCCTGCCCTTTGTTTAATTCTTT
>NC_014721_10_repeats_3
GTTTGTAGCCTTCCCGTTGGGGATTGAAAC
>NC_014721_10_repeats_4
GTTTGTAGCCTCCCCTTTGGGGATTGAAAT
>NC_014721_10_repeats_5
GTTTGTAGCCTTCCCGTTGGGGATTGAGAA
>NC_014721_10_repeats_6
GTTTGTAGCCTCCCCTTTGGGGATTGAAAC
>NC_016779_2_repeats_1
TGTATGATTACCTTCCGCATGAGAA
>NC_016779_2_repeats_2
TGTATGTTTACCTTCCGCATGAGAA
>NC_019751_7_repeats_1
GTTTCAATCCCTGATAGGGATTA
>NC_019751_7_repeats_2
GTTTCAATCCCTAATAGGGATTA
>NC_007759_3_repeats_1
ACATCAATCCACGCCCCCGCATGGGGGGCGAC
>NC_007759_3_repeats_2
GTTTCAATCCACGCCCCCGCATGGGGGGCGAC
>NC_014366_9_repeats_1
GTTCCGGATGCAGCACATATCCCGATAATGTAGACT
>NC_020386_1_repeats_1
GTCGCTCCCCGTGCGGGAGCGTGAATTGAAAC
>NC_020386_1_repeats_2
ATCTATACCCGTGCGGGAGCGTGAATTGAAAC
>NC_011901_5_repeats_1
GTCCCTACCCGGGAAGCCGTTAAGGCTGTTGAAACC
>NC_011901_5_repeats_2
GTCCCTACCCGGGAAGCCGTTAAGGCTGTTGAAACA
>NC_015589_10_repeats_1
GTTTCAAATCCTTATAGGTAGACTAGTAAC
>NC_015589_10_repeats_2
GTTTCAAATCCTTATAGGTAGGCTAGTAAC
>NC_015589_10_repeats_3
ATCTCAAATCCTTATAGGTAGGCTAGTAAC
>NC_015589_10_repeats_4
GTTTTGAATTTTTATACGTAAGCTAGTAAC
>NC_017297_7_repeats_1
GCTTAAATACATCTTATGTTAATGTTCAAC
>NC_017297_7_repeats_2
ATTTAAATACATCTTATGTTACTGTTCAAC
>NC_021010_5_repeats_1
GTCGTTCCTCTCGTGGGAGTGTGAATTGAAAT
>NC_021010_5_repeats_2
GTCGCTCCTCTCGTGGGAACGTGGATTGAAAT
>NC_021010_5_repeats_3
GTCGCTCCTCTCGTGGGAGCGTGGATTGAAAT
>NC_021010_5_repeats_4
GTCGCTCCTCTCGTGGGAGCGTGTATTGAAAT
>NC_009437_13_repeats_1
GGTTAAGTTTACACCCCTCATAGTTCAGATAC
>NC_009437_13_repeats_2
GATTGTGTTTACACCCCTCATAGTTCAGATAC
>NC_009437_13_repeats_3
TCAATCGTTTACATCGCTCATAGTTCAGATAA
>NC_015276_1_repeats_1
TCGTCACACGTCTCAACGGCCAGCGGGTCGGAAAC
>NC_015276_1_repeats_2
GTCTCAACGGCCTAAGCGGCCAGCGGATTTGAAGC
>NC_010085_1_repeats_1
CCATCACTATTCAGTAACGCAACA
>NC_010085_1_repeats_2
CCATCACTATTTGGTAACGCAACA
>NC_010085_1_repeats_3
CCTGTACTATCAAGTAACGCAACT
>NC_010085_1_repeats_4
CCAGTGATATCAAGTAACGCTACC
>NC_010085_1_repeats_5
CCTGTACTATCCAGCAACGCAACA
>NC_010085_1_repeats_6
CCATTCCTCTCAAGTAACGCAACA
>NC_012912_3_repeats_1
TTTCTAAGCTGCCTATACGGCAGTGCAC
>NC_014355_1_repeats_1
GTGTTCCCCGCGCGAGTGGGGATGAACCG
>NC_014355_1_repeats_2
GTGTGCCCCGCGCGAGTGGGGATGAACCG
>NC_017179_12_repeats_1
GTTTTATATTAACTATATGGAATGTAAAT
>NC_017179_12_repeats_2
GTTTTATACTAACTATACGGAATATAAAT
>NC_002950_5_repeats_1
GTCTTAATAGCCTTACGGACTGTGTATGTATAGTGAG
>NC_002950_5_repeats_2
GTCTTAATAGCCTTACAGACTGTGTATGTATAGTGAG
>NC_020411_8_repeats_1
GTTTCAATCCCCTACAGGTACAAACAAAAC
>NC_020411_8_repeats_2
GTTTCAATCCCCTATAGGTACAAACAAAAC
>NC_020411_8_repeats_3
AAGTAAATCCCCTATAGGTACAAACAAAAC
>NC_020411_8_repeats_4
GTTTCAATCCCCTATAGGTACAAGCAAAAC
>NC_009613_3_repeats_1
GTTGGTAATTATAAGCTGAAATACAATTTTGAAAGCAATTCACAAC
>NC_009613_3_repeats_2
GTTGGTAATTATAAGCTAAAATACAATTTTGAAAGCAATTCACAAC
>NC_009613_3_repeats_3
GTTGGTAATTATAAGCTAAAATAACCCGTTGGGTGTAATTAAATTA
>NC_006582_8_repeats_1
ATTTCAATCCACGCACTCACAAAGAGTGCGAT
>NC_006582_8_repeats_2
ATTTCAATCCACGCACTCACAAAGAGTGCGAC
>NC_016109_2_repeats_1
GAGCAACCCCCGCGAGCGCGGGGCCGAG
>NC_014152_6_repeats_1
GTTTCAATCCCTTATAGGTAGGTGTTAAAG
>NC_014152_6_repeats_2
GTTTCAATCCCTTATAGGTAGGCTAAAAAC
>NC_010546_4_repeats_1
TATGGCCTAACCTTTGATGCCGTAAGGCGTTGATCAC
>NC_010546_4_repeats_2
AATGGCCTAACCTTTGATGCCGTAAGGCGTTGATCAC
>NC_013974_12_repeats_1
GTTTTATATTAACTATGAGGTATGTAAAT
>NC_013974_12_repeats_2
GTTTTATATTAACTATGCGGTATGTAAAT
>NC_013974_12_repeats_3
GCTTTATATTAACTATATGGTATATAAAT
>NC_013974_12_repeats_4
GTTTTATATTAACTAAGTGGTATGTAAAT
>NC_020509_2_repeats_1
AACGACACCTTCAATCAAGGCACTTA
>NC_020509_2_repeats_2
AAAACGAACTTCAATCAAGGGACTTA
>NC_020509_2_repeats_3
AACAGCAATTTCAATCAAGGGACTTA
>NC_020509_2_repeats_4
AACAGCAATTTCAATCAAGGCACTTA
>NC_016112_2_repeats_1
GTATCTCCCGGCCAAACAGCCGGGAGCGGATTGAAAC
>NC_016112_2_repeats_2
GTATCTCCCGGCCAAACAGCCGGAGCGGATTGAAACC
>NC_016112_2_repeats_3
GTATCTCCCGGCCAAACAGCCGGAGCGGATTGAAACG
>NC_016112_2_repeats_4
GTATCTCCCGGCCAAACAACCGGAAAAATATAGTTAA
>NC_008563_2_repeats_1
GTTCACTGCCGTACAGGCAGTATTCACA
>NC_008563_2_repeats_2
GTTCACTGCCGTACAGGCAGCTTAGAAA
>NC_006582_3_repeats_1
ATTTCAATCCACGCACTCACAAAGAGTGCGAC
>NC_006582_3_repeats_2
ATTCATATCCACGCACTCACAAAGAGTGCTAC
>NC_017136_1_repeats_1
GTGTTCCCCGCACACGCGGGGATGAACCG
>NC_017136_1_repeats_2
GTGTTCCCCGCACACGCGGGGATGAACCA
>NC_017186_20_repeats_1
GTCGTCCCCGCGTACGCGGGGCTGGTCCC
>NC_017186_20_repeats_2
GTCGTCCCCGCGTACGCGGGGCTCCTCCC
>NC_017186_20_repeats_3
GTCGTCCCCGCGCACCTGGGGCTGGTCCG
>NC_017186_20_repeats_4
GTCGTCCCTGCGTTCGCGGGGCTGGTCCC
>NC_017186_20_repeats_5
GTCGTCCCCACGTACGCGGGGCTGGTCCG
>NC_017186_20_repeats_6
GTTATCCCCGCACGCGCGGGGCTGGTCCC
>NC_023151_5_repeats_1
GTTTCAATACTTCCTTAGAGGTATGGAAAC
>NC_023151_5_repeats_2
GATTCAATCCTTCCTTAGAGGTATGAAAAG
>NC_023151_5_repeats_3
GTTTCAATACTTCCTTTCAGGTGCAATGAC
>NC_023151_5_repeats_4
GTTTCAATAATTCCTTAGAGGTATGGAAAC
>NC_009972_21_repeats_1
GTTCCATAAATAAAGAATCCCTACAAGGGATTAAAAC
>NC_009972_21_repeats_2
GTTCCATAAATAAAGAATCCCTACAAGGGAAAAAAAC
>NC_009972_21_repeats_3
GTTCCATACATAAAGAATCCCTCCAAGGGATTAAAAC
>NC_009972_21_repeats_4
GTTCCATAAATAAAGAATCTCTACAAGGGATTAAAAC
>NC_009972_21_repeats_5
GTTCCATAAATAAAGAATCCCTCCAAGGGATTAAAAC
>NC_003272_7_repeats_1
GTTTTAATTCCTTTACCCCTCACGGGGATGGAAAC
>NC_003272_7_repeats_2
GTTTTGATTCCTTTACCCCTCACGGGGATGGAAAC
>NC_021743_3_repeats_1
GTTTCAATTCGCAGCCACGCGTAGGTGGCTGG
>NC_021743_3_repeats_2
GTTTCAATTCACAGCCACGCGTAGGTGGCTGC
>NC_021743_3_repeats_3
GTTTCAATTCACAGCCACGCGTAGGTGGCTGG
>NC_021743_3_repeats_4
GTTTCAATACACAGCCACGCGAAGGTGGCTGC
>NC_007427_1_repeats_1
GTTTCAGACGAACCCTTGTGGGGTTGAAGC
>NC_007427_1_repeats_2
GTTTCAGACGAACCCTCGTGGGGTTGAAGC
>NC_007427_1_repeats_3
GTTCCAGACGAACCCTTGTGGGGTTGAAGC
>NC_019897_4_repeats_1
ATTTCAAAGCCTTAAAGGTACTATCAGAAC
>NC_019897_4_repeats_2
GTTTCAATTCCTTATAGGTACTATCAGAAC
>NC_019897_4_repeats_3
GATTCAATTCCTTATAGGTACTATCAGAAC
>NC_019897_4_repeats_4
GTTTCAATTCCTTATAGGTACTATCAAAAC
>NC_018092_5_repeats_1
GTTACAATAAGACTAAAATAGAATTGAAAG
>NC_018092_5_repeats_2
GTTCCAATAAGACTACAAAAGAATTGAAAG
>NC_018092_5_repeats_3
GTTCCAATAAGACTAAAATAGAATTGAAAG
>NC_014483_1_repeats_1
GTCGCACTCTATATGAGTGCGTGGAT
>NC_014483_1_repeats_2
GTCGCACTCTACATGAGTGCGTGGAT
>NC_017177_14_repeats_1
ATTAAACCTTAACACTACATGTATTTAAATC
>NC_017177_14_repeats_2
ATTAAACCTTAACACTATGTGTATTTAAATC
>NC_017177_14_repeats_3
ATTAAACCTTAACACTACATGTATTTAAATA
>NC_012470_3_repeats_1
ATTTCAATCCACTCGCCCGTATGGGGCGAGAC
>NC_012470_3_repeats_2
ATTTCAATCCACTCGCCCGCAAAGGGCGAGAC
>NC_008767_3_repeats_1
CGTCATTCCCGCGCAGGCGGGAATCC
>NC_008767_3_repeats_2
CGTCATTTCCGCGCAGGCGGGAATCC
>NC_018591_3_repeats_1
TGTGTGTTGATATTCAGAATAATATAGCTCTAAAAC
>NC_018591_3_repeats_2
GTTTTGGTAGCATTCAAAATAACATAGCTCTAAAAC
>NC_015474_1_repeats_1
CTTTCAATTCTATTTTAGTCTTATTGGAAC
>NC_015474_1_repeats_2
CTTTCAATTCTCTTTTAGTCTTATTGGGAC
>NC_015474_1_repeats_3
CTTTCAATTCTCTTTTAGTCTTATTGGAAC
>NC_016112_3_repeats_1
GTTTCAATCCACGCGCCCGCACGGGGGGCGCC
>NC_016112_3_repeats_2
GTTTCAATCCACGCGCCCGCACGGGGCGCGAC
>NC_014804_4_repeats_1
CTTTCAATTCTCTTAGAGTCTTATTGGAAC
>NC_014804_4_repeats_2
ATTTCAATTCTCTTAGAGTCTTATTGGAAC
>NC_015435_2_repeats_1
CTTTCAACTCCATGAAGGATTCTAA
>NC_015435_2_repeats_2
CTTTCAATTCCATGAAGGATTCTAC
>NC_015435_2_repeats_3
ATTTCAATTTTATGAAGGATTCTAC
>NC_015435_2_repeats_4
ATTTCAACTCCATGAAGGATTCTAC
>NC_015435_2_repeats_5
CTTTCAACTCCATGAAGGATTTTAC
>NC_015435_2_repeats_6
CTTTCAACTCCATGAAGGATTCTAC
>NC_009142_6_repeats_1
CTCGCCGTCCCCGCCGGGACGGCCCTTCATT
>NC_009142_6_repeats_2
CTCGCCGTCCCTACCGGGACGGCCCTTCATT
>NC_009142_6_repeats_3
CTCGCCGTCCCTACCGGAACGGCCCTTCATT
>NC_010546_2_repeats_1
GTTTCCATTCAACTAGGTTCTCCGTTAAGAGAAAG
>NC_010546_2_repeats_2
ACTAACGTTCAACTAAGTTCTCCGTTAAGAGAAAG
>NC_015975_2_repeats_1
GTATCACTTTTTTTCACTCGGAGATAGGTAATTATC
>NC_015975_2_repeats_2
GTTTTCGTCTCCTTCACTCGGAGATAGGTAATTATC
>NC_017262_4_repeats_1
TTTCTAAGCTGCCTGTGCGGCAGTGAAC
>NC_003869_2_repeats_1
GTTTTTAGCCTACCTAAAAGGGATTGAAAC
>NC_003869_2_repeats_2
GTTTTTAGTCTACCTAAAAGGGATTGAAAC
>NC_013201_1_repeats_1
GCTTCAATCCCACAAGGGTCCGTCTGAAAC
>NC_013201_1_repeats_2
GCTTCAATCCCACAACGGTCCGTCTGAAAC
>NC_013201_1_repeats_3
GCTTCAATCCCATAAGGGTCCGTCTAAAAC
>NC_005126_7_repeats_1
GTTCACTGCCGTACAGGCAGCTTAGAAA
>NC_021058_2_repeats_1
GCTAATCTAGTATAGAATTGAAAG
>NC_021058_2_repeats_2
GCTAATCTACTATAGAATTGAAAG
>NC_013769_1_repeats_1
CTTTCAATTCTATAGTAGATTATC
>NC_002570_3_repeats_1
GTCGCACTCTATATGAGTGCGTGTGAATAGGT
>NC_002570_3_repeats_2
GTCGCACTCTTCATGGGTGCGTGGATTGAAAT
>NC_022579_2_repeats_1
GTCAAAACCCATACCGATATGGATACCTCTTTTGAG
>NC_019942_1_repeats_1
CTTTCAATCCCAACATGGTCTGATTCTAAC
>NC_019942_1_repeats_2
CTTTCAATCCCAACATGGTCCGATTCTAAC
>NC_022093_11_repeats_1
GATGCAACTAAGAAAGAATTGAGAAC
>NC_022093_11_repeats_2
GATGCAACTGAGAAAGAATTGAAAGC
>NC_022093_11_repeats_3
GATGCAACTCAGAAAGAATTGAAAGA
>NC_000854_4_repeats_1
GCTTGCAATTCTATCTCGAAGATT
>NC_000854_4_repeats_2
ACTTGCAATTCTATCTCGAAGATT
>NC_000854_4_repeats_3
CCTTGCAATTCTATCTCGGAGATT
>NC_000854_4_repeats_4
ACTTGCAATTCTATCTCGGAGATT
>NC_000854_4_repeats_5
CCTTGCAATTCTATCTCGAAGATT
>NC_000854_4_repeats_6
TCTTGCAATTCTATCTCGAAGATT
>NC_019697_5_repeats_1
GTTCCAATCCTCGATCGACCCGAAGGCCGATCGCTAC
>NC_019697_5_repeats_2
GTTCCAATCCTCGATCGACCCGAAAGCCGATCGCTAC
>NC_019697_5_repeats_3
GTTCCAATCCTCGATCAACCCGAAAGCCGATCGCTAC
>NC_009708_4_repeats_1
TTTCTAAGCTGCCTGTGCGGCAGTGAAC
>NC_010729_8_repeats_1
GTTGTGTGTACCCTTCGAATAGAGGGTAGATCCAAC
>NC_022521_6_repeats_1
GAATCTTCGAGATAGAATTGCAAG
>NC_022521_6_repeats_2
GAATCTTCGAGATAGAATTGCAGG
>NC_011420_2_repeats_1
CTTCCTCGGCCCCCCGGGCCGAGGCCTCATTGAAGC
>NC_011420_2_repeats_2
CTTCCTCGGCCCCTCGGGCCGAGGCCTCATTGAAGC
>NC_016645_8_repeats_1
GAAGAACCTACAAAAGAATTGAAAC
>NC_022568_2_repeats_1
ATTTTAGTTACTTATTGTGAAATGTAAAT
>NC_022568_2_repeats_2
GTTTTAGTTACTTATTGTGAAATGTAAAT
>NC_022568_2_repeats_3
GTTTTAGTTACTTATTATGAAATGTAAAT
>NC_013887_20_repeats_1
GTTAAAATAAGACCGATTCGGTATGGAAAC
>NC_019682_12_repeats_1
GTTTCCATCCCCGTGAGGGGTAAAGGAATTAAAAC
>NC_019682_12_repeats_2
GTTTTCATCCCCGTGAGGGGTAAAGGAATTAAAAC
>NC_022777_1_repeats_1
CATTTACATTCCAATATGGTGCTACTAATAC
>NC_022777_1_repeats_2
AATTTACATTCCAATATGGTGCTACTAATGC
>NC_022777_1_repeats_3
AATTTACATTCCAATATGGTGCTACTAATAC
>NC_022777_1_repeats_4
TATTTACATTCCAATATGGTGCTACTAATAC
>NC_022777_1_repeats_5
GATTTACATTCCAATATGGTGCTACTAATAC
>NC_017515_8_repeats_1
CGTCATTCCCGCGCAGGCGGGAATCC
>NC_017515_8_repeats_2
CGTCATTCCCACGAAAGTGGGAATCC
>NC_010794_3_repeats_1
GTTTCAAGCCCAGTGCACTGGGATACATCATCAAC
>NC_010794_3_repeats_2
GTTTCAAGCCCAGTGCACTGGGATATATCATCAAC
>NC_010794_3_repeats_3
AGCCTAGGCCCAGTGCACTGGGATACATCATCAAC
>NC_010794_3_repeats_4
GTTTCAAGCCCAGTGCACTGGGATATATCATCCAC
>NC_013131_13_repeats_1
GGGATCAGCCCCGCATGCGCGAGGAC
>NC_013131_13_repeats_2
AGGATCAGCCCCGCATGCGCGAGAAC
>NC_013131_13_repeats_3
GTGATCGGTCTCGCATTCACGGGGAG
>NC_010525_6_repeats_1
GATTCTCAGATAGAGATTTGAAGG
>NC_010525_6_repeats_2
GATTCTCAGATAGAGATTTGAAGT
>NC_010525_6_repeats_3
GATTCTCAGATAGAGATTTGAAGA
>NC_017551_13_repeats_1
CTGAATATAACTTTGATGCCATTAGGCG
>NC_017551_13_repeats_2
CTGAATATAACTTTGATGCCGTTAGGCG
>NC_017299_6_repeats_1
GCTTAAATACATCTCATGTTAATGTTCAA
>NC_017299_6_repeats_2
ATTTAAATACATCCTATGTTACTGTTCAA
>NC_017299_6_repeats_3
ATTTAAATACATCTTATGTTACTTTATTT
>NC_017299_6_repeats_4
ATTTAAATACATCCTATGTTAATGTTCAA
>NC_010120_10_repeats_1
GGATTCCCGCCTGCGCGGAAATGACG
>NC_010120_10_repeats_2
GGATTCCCGCCTGCGCGGGAATGACG
>NC_009253_6_repeats_1
GTCAAAACACAAAATAATTCCCTTTGGGAATTGAAAC
>NC_009253_6_repeats_2
GTCAAAACACAAAATAATTCCCTTTGGGAATATTTGG
>NC_009253_6_repeats_3
GTCAAAACACAAAATAATTCCCTTTGGGAATTGAACC
>NC_015417_3_repeats_1
ATTAATCTATAATATAGTTTATTTTTAAAT
>NC_015417_3_repeats_2
CAACCTACATCCCCAGATTTGTTTTTAAAT
>NC_015417_3_repeats_3
ATTAATAGATAACATTATATGTTCTTAAAC
>NC_015417_3_repeats_4
ATTAATAAATAACAATATTTGTTTAAACTT
>NC_015417_3_repeats_5
ATTAATAGATAACAAGATTTGTTTTTAAAT
>NC_017337_9_repeats_1
TTCTCTTTGTTGGGGCCCCGCCAA
>NC_017337_9_repeats_2
TTCTCTATGTTGGGGCCCCGCCAA
>NC_014758_2_repeats_1
GTTTCATCTGAACCATGTGGGATTTAAAG
>NC_022370_2_repeats_1
GTTCACTGCCGTACAGGCAGTATTCACA
>NC_022370_2_repeats_2
GTTCACTGCCGTACAGGCAGCTTAGAAA
>NC_002951_6_repeats_1
TGTTGGGGCCCCGCCAACCTGCA
>NC_012034_5_repeats_1
GTTTGTAGCCTCCCCTTTGGGGATTGAAAC
>NC_012034_5_repeats_2
GTTTGTAGCCTCCCCTTTGGGGATTGAAAT
>NC_012034_5_repeats_3
GTTTGTAGCCTCCCCGTTGGGGATTAATAA
>NC_021184_6_repeats_1
GTTTTTAGACTACCTATGAGGAATTGAAAC
>NC_010102_2_repeats_1
ACGGCTATCCCCGCTGGCGCGGGGAACACT
>NC_010102_2_repeats_2
CGGTTTATCCCCGCTGGCGCGGGGAACACA
>NC_010102_2_repeats_3
CGGTTTATCCCCGCTGGCGCGGGAAACACA
>NC_010102_2_repeats_4
CGGTTTATCCCCGCTGGCGCGGGGAACACG
>NC_003364_5_repeats_1
GTTTCAATTCTTTTGTAGATTCTTC
>NC_016641_8_repeats_1
GTCGCACTCTGTATGGAGTGCGTGGATTGAAAT
>NC_016641_8_repeats_2
GTCGCACTCTGTGTGGAGTGCGACCTTTCCATC
>NC_019042_3_repeats_1
ATTTCAATCCACTCACCCGCGAAGGGTGAGAC
>NC_019042_3_repeats_2
GATGCAATCCACTCACCCGCGAAGGGTGAGAC
>NC_017154_2_repeats_1
GTTCACTGCCGCACAGGCAGCCCAATAA
>NC_017154_2_repeats_2
GTTCACTGCCGCACAGGCAGCTTAGAAA
>NC_014221_7_repeats_1
GTTGCAGCCGTCCTTCGGGGCGGCTGAGGATTGAAAC
>NC_014221_7_repeats_2
GTTGCAGCCGCCCTTCGGGGCGGCTGAGGATTGAAAC
>NC_013235_4_repeats_1
GTCAGAAACCACGTCACGCTGTCAGGCGTAGAGAAAC
>NC_013235_4_repeats_2
GTCAGAAACCACGTCACGCCGTCAGGCGTATATAAAC
>NC_013235_4_repeats_3
GTCAGAAGCCACATCACGCCGTCAGGCGTTTGGAAGA
>NC_013235_4_repeats_4
GTCAGAAACCACGTCACGCCGTCAGGCGTATAGAAAC
>NC_013235_4_repeats_5
CCCAGAAACCACGTCACGCCGTCAGGCGTATAGAAAC
>NC_013235_4_repeats_6
GTCAGAAACCACGTCACGCCGTCAGGCGTATGCAAAC
>NC_016902_3_repeats_1
GTGTTCCCCGCGCCAGCGGGGATAAACCG
>NC_017992_3_repeats_1
GTTTTTAGCCTACCTATAAGGAATTAAAAT
>NC_017992_3_repeats_2
GTTTTTAGTCTACCTATGAGGAATTGAAAC
>NC_017992_3_repeats_3
GTTTTTAGTCTACCTATGAGGGAATGAAAC
>NC_017992_3_repeats_4
GTTTTTAGTCTACCTATGAGGGATTGAAAC
>NC_017445_4_repeats_1
CGGTTTATCCCCGCATACGCGGGGAACAC
>NC_017445_4_repeats_2
CGGTTTATCCCCGTATACGCGGGGAACAC
>NC_017445_4_repeats_3
CGGTTTATCCCCGCATACGCGGGGGAACA
>NC_016609_7_repeats_1
GTTTCAACTCCTCCATGGTGCGATTATAAC
>NC_016609_7_repeats_2
GTTTCAATTCCTCCATGGTGCGATTATAAC
>NC_016609_7_repeats_3
GTTTCAATTCCTCCATGGTGCGATTATAAT
>NC_019678_31_repeats_1
GTTGAAACTCACCTTAATCCCTATTAGGAATTAAAAC
>NC_019678_31_repeats_2
GTTGAAACTCACCTTAATCCCTATTAGGGATTGAAAC
>NC_021041_2_repeats_1
ATTTAACTTTAACAAGTGTTGTATTTAAAT
>NC_021041_2_repeats_2
ATTTAACATTAACAAGTGTTGTATTTGAAT
>NC_021041_2_repeats_3
ATTTAACTTTAACAAGTGTTGTATTTGAAT
>NC_005126_3_repeats_1
GTGCACTGCCGTACAGGCAGCTTAGAAG
>NC_005126_3_repeats_2
GTGCACTGCCGTACAGGCAGCTTAGAAA
>NC_009792_10_repeats_1
TTTCTAAGCTGCCTGTACGGCAGTGAACA
>NC_009792_10_repeats_2
ATACTGAACTGCCTGTACGGCAGTGAACG
>NC_017177_2_repeats_1
ATTAAACCTTAACACTATGTGTATTTAAA
>NC_017177_2_repeats_2
ATTAAACCTTAACACTTTGTGTATTTAAA
>NC_017177_2_repeats_3
ATTTAACCTTAACACTATGTATATTTAAA
>NC_013407_6_repeats_1
GTTTCCATCACGATCCGTGCTGATTTTAAC
>NC_013407_6_repeats_2
ATTTCCATCACGACCCGTGCTGATTTTAAT
>NC_013407_6_repeats_3
GTTTCCATCACGACTCGTGCTGATTTTAAT
>NC_013407_6_repeats_4
CTTTCCATCACAAGACGTGCTGATTTTAAT
>NC_013407_6_repeats_5
GTTTCCATCACGATCCGTGCTGATTTTAAT
>NC_011083_2_repeats_1
CGGTTTATCCCCGCTGGCGCGGGGAACAC
>NC_011083_2_repeats_2
GTGTTTATCCCCGCTGGCGCGGGGAACAT
>NC_011083_2_repeats_3
CGGTTTATCCCCGCTGGCGCGGGAAACAC
>NC_015474_2_repeats_1
CTTTAAATTCTATTTTAGTCTTATTGGAAC
>NC_015474_2_repeats_2
CTTTCAATTCTATTTTAGTCTTATTGGAAC
>NC_015474_2_repeats_3
CTTTCAATTCTATTTTGGTCTTATTGGAAC
>NC_017278_7_repeats_1
GTCGCAATCCCCTTACGGGGAAGCCACTTTTGCAAC
>NC_017278_7_repeats_2
ACCGCAATCCCCTTACGGGGAAGCCACTTTTGCAAC
>NC_005966_1_repeats_1
TAGTTAAGCTGCCTGTGCGGCAGTTAAG
>NC_005966_1_repeats_2
TTTCTAAGCTGCCTGTGCGGCAGTTAAG
>NC_005966_1_repeats_3
TTTCTAAGCTGCCTGTGCGGTAGTTAAG
>NC_009380_2_repeats_1
GTTGCGATCCCTCCAGGGGTGATGAGCGAC
>NC_009380_2_repeats_2
ACTGCGATCCCTCCAGGGGTGATGAGCGAC
>NC_014655_3_repeats_1
GTTGTGAATTCCTTTCAATTTTTAGTAACTTTATGATTACTGTCGCAAC
>NC_014655_3_repeats_2
GTAGAGAATAGATCACATTTTTTAGAAACTTTATGAATACTGGCGCAAC
>NC_014655_3_repeats_3
GTTGTGAATTCCTTTCAATTTTTAGTAACTTTATGGTTACTGTCGCAAC
>NC_014974_1_repeats_1
GTAGTCCCCACGCACGTGGGGATGGCCCT
>NC_014974_1_repeats_2
GTAGTCCCCACGCACGTGGGGATGGCCCG
>NC_008701_1_repeats_1
TTTCTACATATCTTTTGATTTCTGG
>NC_008701_1_repeats_2
GTTTCTACTATCTTTTGATTTCTGG
>NC_008701_1_repeats_3
ATTCTTACTATCTTTTGATTTCTGG
>NC_008701_1_repeats_4
GTTTCTACCATCTTTTGATTTCTGG
>NC_017551_12_repeats_1
CTGAATATAACTTTGATGCCGTTAGGCG
>NC_017551_12_repeats_2
CTTACAAAAATCGGGATGCCGGTAGGCG
>NC_017551_12_repeats_3
CTGAATATAACTTTGATGCCGGTAGGCG
>NC_021883_2_repeats_1
CCAGCCACCTACGCGTGGCTGTGAATTGAAAC
>NC_021883_2_repeats_2
GCAGCCACCTACGCGTGGCTGTGAATTGAAAC
>NC_021883_2_repeats_3
GCAGCCACCTTCGCGTGGCTGTGTATTGAAAC
>NC_021883_2_repeats_4
CCAGCCACCTACGCGTGGCTGCGAATTGAAAC
>NC_009953_10_repeats_1
GGTTCACCCCCGCGTGCGCGGGGAACAG
>NC_009953_10_repeats_2
GGATCACCCCCGCGTGTGCGGGGAACAG
>NC_009953_10_repeats_3
GGATCACCCCTGCTTGCGCGGGGAACAG
>NC_009495_10_repeats_1
GTTTAAATACATCTCATGTTAATGTTCAAT
>NC_009495_10_repeats_2
TTTTCAATACATTTAATGTTAATGTTCAAT
>NC_009495_10_repeats_3
ATTTAAATACATCTCATGTTAATGTTCAAT
>NC_020546_24_repeats_1
ATGTATGCCAGAACATGCGCAACAT
>NC_020546_24_repeats_2
ACGCATGCCGAGACATACGCAGCAT
>NC_020546_24_repeats_3
ACGCATGCCGAGACATACGCAACAT
>NC_020546_24_repeats_4
ACACATGCCCGGACATACGCAACAC
>NC_011661_2_repeats_1
GTTTCAATCCCTTATAGGTACGCTACAAAC
>NC_011661_2_repeats_2
ATTAACTACCCTTATAGGTACGCTACAATT
>NC_020913_3_repeats_1
ATCTACACTAGTAGAAATTCTGAATGAGTTTTAGAC
>NC_010475_1_repeats_1
ATGTCCAAACCATTGATGCCGTAAGGCGTTGAGCAC
>NC_010475_1_repeats_2
GTGTCCAGACCATTGATGCCATAAGGCGTTGAGCAC
>NC_010475_1_repeats_3
GTGTCCAAACCATTGATGCCGTAAGGCGTTGAGCAC
>NC_013316_12_repeats_1
GTTTTATACTAACTATACGGAATATAAAT
>NC_013316_12_repeats_2
GTTTTATATTAACTATATGGAATGTAAAT
>NC_009973_3_repeats_1
ATTTCAATTACTCGATCCGGCTGGACGAATTATTGAG
>NC_009973_3_repeats_2
ATTTCAATTACTCGATCCGATTAGAGGATACTGAAAC
>NC_015949_2_repeats_1
GTTTGTAGCCTGTCCTTTGGAGATTGAGAA
>NC_015949_2_repeats_2
GTTTGTAGCCTTCCCTTTGGGGATTGAAAC
>NC_015949_2_repeats_3
GTTTGTAGCCTTCCCTTTGGGGATTGAGGT
>NC_015949_2_repeats_4
GTTTGTAGCCTCCCCTTTGGGGATTGAAAC
>NC_016856_4_repeats_1
ACGGCTATCCTTGTTGGCGCGGGGAACAC
>NC_016856_4_repeats_2
CGGTTTATCCCTGCTGGCGCGGGGAACAC
>NC_016856_4_repeats_3
CGATTTATCCCTGCTGGCGCGGGGAACAC
>NC_016856_4_repeats_4
CGGTTTATCCCCGCTGGCGCGGGGAACAC
>NC_016856_4_repeats_5
CGGTTTATCCCCGCTAGCGCGGGGAACAC
>NC_016856_4_repeats_6
CGGTTTATCCCCGCTGGCACGGGGAACAC
>NC_016856_4_repeats_7
CGGTTTATCCCCGCTAGCGCGGGGAACAT
>NC_016856_4_repeats_8
CGGCTTATCCCCGCTGGCGCGGGGAACAC
>NC_008278_11_repeats_1
GTCGCTGATCCTCCCTGGAGGGATCGCAAC
>NC_008278_11_repeats_2
GTCGCGGATCCTCCCTGGAGGGATCGCAAC
>NC_008278_11_repeats_3
GTCGCTGATCATCCCTGGAGGGATTGCAAC
>NC_008278_11_repeats_4
GTCGCTGATCATCCCTGGAGGGATCGCAAC
>NC_008278_11_repeats_5
GTAGCTGATCATCCCTGGAGGGATCGCAAC
>NC_017505_5_repeats_1
GGATTCCCGCTTTTGCGGGAATGACG
>NC_017505_5_repeats_2
GGATTCCCGCTTTCGCGGGAATGACG
>NC_017448_3_repeats_1
CCCTGAAAAGCATTACTCTCGCAAGAGAGAT
>NC_017448_3_repeats_2
CCCTGAAAAGCATTCCTCTCGCAAGAGAGAT
>NC_016934_9_repeats_1
GTTTCCGTCCCCTCTCGGGGTTTTGGGTCTGACGAC
>NC_016934_9_repeats_2
GTTTCCGTCCCCTCTCGGGGTTTTTGGGTCTGACGA
>NC_010628_32_repeats_1
GTTTCAATCCCTAATAGGGATTTTGATGAATTGCAAT
>NC_010628_32_repeats_2
GTTTTAATCCCTAATAGGGATTTTGATGAATTGCAAT
>NC_013530_16_repeats_1
CGGTGGTTGAGCCCGTCGAAACCACCCCA
>NC_013530_16_repeats_2
CGGTGGTTGAGCCTGTCGAAACCACCCCA
>NC_013530_16_repeats_3
CGGTGATCGAGCCCATCGAAACCACCAAG
>NC_013530_16_repeats_4
TGGTGGTTGAGCCTGTCGAAACCACACCA
>NC_007333_13_repeats_1
CGGTCCATCCCCACGTGCGTGGGGCTCAT
>NC_007333_13_repeats_2
CGGTCCATCCCCACGTGCGTGGGGCTCAC
>NC_007333_13_repeats_3
GGGTCCATCCCCACGTGCGTGGGGCTCAC
>NC_017501_4_repeats_1
CGTCATTTCCGCGCAGGCGGGAATCC
>NC_017501_4_repeats_2
CGTCATTCCCGCGCAGGCGGGAATCT
>NC_017501_4_repeats_3
CGTCATTCCCGCGCAGGCGGGAATCC
>NC_017501_4_repeats_4
CTAGATTCCCACGAAAGTGGGAATCC
>NC_014209_2_repeats_1
GTTTTTAGCCTACCTATAAGGAATTGAAAC
>NC_009699_9_repeats_1
ATTTAAATACATCCCATGTTAATGTTCAAG
>NC_009699_9_repeats_2
ATTTAAATACATCTCATGTTACTGCTCAAC
>NC_012804_2_repeats_1
GTTGCAATAAGACTCAAAAAGAATCGAAAG
>NC_012804_2_repeats_2
GTTGCAATAAGACTCTAGGAGAATTGAAAG
>NC_011729_17_repeats_1
TTGAATAACGCCTTGCGACATCAAGCAATAAATCAC
>NC_011729_17_repeats_2
GTGAGTAACGCCTTACGACATCAAGCTATAAATCAC
>NC_011729_17_repeats_3
GTGAGTAACGCCTTGCGACATCAAGCTATAAATCAC
>NC_011729_17_repeats_4
GTAAGTAACGCCTTACGACATCAAGCTATAAATCAC
>NC_016023_13_repeats_1
GTTTGTACTTTACCTATAAGGAATTGAAAC
>NC_016023_13_repeats_2
GTTTGTATTTTACCTATGAGGAATTGAAAC
>NC_016023_13_repeats_3
GTTTGTACTTTACCTATGAGGAATTAAAAC
>NC_016023_13_repeats_4
GTTTGTATTTTACCAATGAGGAATTGAAAC
>NC_016023_13_repeats_5
GTTTGTATTTTACCTATAAGGAATTGAAAC
>NC_017096_2_repeats_1
GTTTTATCTGAACCATGTGGGATATAAAG
>NC_017096_2_repeats_2
GTTTTATCTGAACCATGTGGGATGTAAAT
>NC_022093_15_repeats_1
CCTTCAATTCTTTCTTAGTTGCATC
>NC_022093_15_repeats_2
CTTTCAATTCTTTCTTAGTTGCATC
>NC_016802_1_repeats_1
GAAGTCTATCAGGGTTTTTGAGAACTGAACCCCAGC
>NC_014752_2_repeats_1
CGTCATTCCCGCGCAGGCGGGAATC
>NC_014752_2_repeats_2
CGTCCTTCCCTCCCGTGCGGGAATC
>NC_014752_2_repeats_3
CTAGATTCCCGCCTGCGCGGGAATG
>NC_014727_1_repeats_1
GTATTCCCCACGCAAGTGGGGGGTGATC
>NC_014727_1_repeats_2
GTATTCCCCACGTATGTGGGGGCAATCC
>NC_014727_1_repeats_3
GTATTCCCCACGCAAGTGGGGGTGATCC
>NC_013894_1_repeats_1
CAACTCCACACGGTACATTAGAAAC
>NC_010723_3_repeats_1
GTTTAACCTTAACATGAGATGTATTTAAATA
>NC_010723_3_repeats_2
GTTTAACTTTAACATGATATGTAGTTAGAAG
>NC_013315_16_repeats_1
CTTTACATTCCATATAGTTAATATAAAAC
>NC_013315_16_repeats_2
ATTTATATTACATATAATTAATATAAAAC
>NC_013315_16_repeats_3
ATTTACATTCCATATAGTTAATATAAAAC
>NC_021824_1_repeats_1
GATACCAGTTCAATGACTGACATG
>NC_021824_1_repeats_2
GATACGAGTGCTATAACTAATATA
>NC_021824_1_repeats_3
GATACGAGTTCCGTTACTAATATG
>NC_021824_1_repeats_4
GATACCAGTTCCGTTACTAATATG
>NC_014484_1_repeats_1
GTCGCGCCCCCTGCGGGCGCGTGGATTGAAAC
>NC_021044_5_repeats_1
GTGTCAATTCCTTATAGGTAATGTATATC
>NC_021044_5_repeats_2
GTCTCAATTCCTTATAGGTAATGTATATC
>NC_012794_1_repeats_1
TCTTTCGTTCCTTATAGGTAAGATAAAAAC
>NC_012794_1_repeats_2
GTTTCAATTCCTCATAGGTAAGATAAAAAC
>NC_012794_1_repeats_3
GTTTTAATTCCTCGTAGTTAAGATAAAAAC
>NC_022792_1_repeats_1
GTTTCCATCCCTCTAAGGTTCGATTGAAAC
>NC_015636_9_repeats_1
GTTAAAATCAGACCATTGATGGATGGAAAC
>NC_015636_9_repeats_2
GTTAAAATCAGACCATTGATGGATGGAAAT
>NC_015636_9_repeats_3
TTAAAAATCAGACCATTGATGGATGGAAAT
>NC_007426_1_repeats_1
GTTTCAGACGAACCCTTGTGGGGTTGAAGC
>NC_007426_1_repeats_2
GTTTCAGACAACCCTTGTACGAGCCGAGTG
>NC_017656_3_repeats_1
GCGGTTTATCCCCGCTGGCGCGGGGAACTC
>NC_017656_3_repeats_2
GTGGTTTATCCCCACTGGCGCGGGGAACTC
>NC_017343_3_repeats_1
CAGCTTCTGTGTTGGGGCCCCGC
>NC_009437_6_repeats_1
GTTTCAATCCCCAAAGGGTAGGCTACAAAC
>NC_009437_6_repeats_2
GTTTCAATCCCCAAAGGGCAGGCTACAAAC
>NC_022785_25_repeats_1
CTGCTCCCCGCACCCGCGAGGATGGTCCC
>NC_022785_25_repeats_2
CTGCTCCCCGCACCCGCGGGGATGGTCCG
>NC_022785_25_repeats_3
CTGCTCCCCGCACCCGCGGAGATGGTCCC
>NC_022785_25_repeats_4
CTGTTCCCCGCACCCGCGGGGATGGTCCC
>NC_022785_25_repeats_5
CTGCTCCCCGCCCCGCGGGGGGATGGTCC
>NC_022785_25_repeats_6
CTGCTCCCCGCACCCGCGGGGATGGTCCC
>NC_022785_25_repeats_7
CTGCTCCCCGCACCTGCTGGGATGGTCCC
>NC_022785_25_repeats_8
CTGCTCCCCGCGCCCGCGGGGATGGTCCC
>NC_022785_25_repeats_9
CTGCTCCCTGCACCCGCGGGGATGGTCCC
>NC_022785_25_repeats_10
CTGCTCCCCGCACCTGCGGGGATGGTCCC
>NC_022785_25_repeats_11
CTGCTCCCCGCGTCCGCGGGGATGGTCCC
>NC_018609_1_repeats_1
GTTGCGAACTATCACAAAGATAGTAAAAATTGAAAGCAATTCACAAC
>NC_010803_2_repeats_1
CTTATAATTGCACCAATATGGAATTGAAAC
>NC_010803_2_repeats_2
CTTATAATTGTACCAATATGGAATTGAAAC
>NC_010803_2_repeats_3
CTTATAATAGCACCAATATGGAATTGAAAC
>NC_000909_14_repeats_1
ATTAAAATAAGACCGTTTCGGAATGGAAAT
>NC_000909_14_repeats_2
ATTAAAATAAGACCGTTTCGGAGTGGAAAT
>NC_000909_14_repeats_3
TGCCCTATAAGACCGTTTCGGAATGGAAAC
>NC_000909_14_repeats_4
CAAAATATAAGACCGTTTCGGAATGGAAAC
>NC_000909_14_repeats_5
ATTAAAATAAGACCGTTTCGGAATGGAAAC
>NC_000909_14_repeats_6
ATTAAAATCAGACCGATTTGGAATGGAAAC
>NC_000909_14_repeats_7
ATTAAAATAAGACCTCTTGGAGAATGGAAA
>NC_009715_1_repeats_1
GTTTCAAATTCCAACGGAATAATCTTTAAT
>NC_009715_1_repeats_2
GTTTCAAATTCCAACGGAATGATCTTTAAT
>NC_018525_7_repeats_1
GTTCACTGCCGTGCAGGCAGCTCGGCGA
>NC_018525_7_repeats_2
GTTCACTGCCGCATAGGCAGCTTAGAAA
>NC_018525_7_repeats_3
GTTCACTGCCGTATAGGCAGTTTAGAAA
>NC_017347_9_repeats_1
TGTTGGGGCCCCGCCAACCTGCA
>NC_016645_1_repeats_1
CCAGAAATCAAAAGATAGTTGAAAC
>NC_016645_1_repeats_2
CCGGAAATCAAAAGATAGTTGAAAC
>NC_013407_1_repeats_1
ATTAAAATCAGCACGGGTCGTGATGGAAAC
>NC_013407_1_repeats_2
ATTAAAATCAGCACGGATCGTGATGGAAAC
>NC_019892_17_repeats_1
GCTTCAATGGGGCCACGGCTCGGAAGCCGTGGAAGAC
>NC_015571_9_repeats_1
GTTGGATCTACCCTCTATTCGAAGGGTACACACAAC
>NC_017178_12_repeats_1
GTTTTATATTAACTATATGGAATGTAAAT
>NC_017178_12_repeats_2
GTTTTATACTAACTATACGGAATATAAAT
>NC_017154_3_repeats_1
TTTCTAAGCTGCCTGTGCAGCAGTGAAC
>NC_017154_3_repeats_2
TTTGATTATTGCCTGTGCGGCAGTGAAC
>NC_017154_3_repeats_3
TTTCTAAGCTGCCTGTGCGGCAGTGAAC
>NC_016012_1_repeats_1
GTCGCACCTCACGCAGGTGCGTGGATTGAAGT
>NC_016012_1_repeats_2
GTCGCACCTCACGCAGGTGCGTGGATTGAAAT
>NC_016641_12_repeats_1
ATTTCAATCCACGCACTCATATAGAGTGCGAC
>NC_016641_12_repeats_2
TGCTTCAAAATCGCACTCATATAGAGTGCGAC
>NC_014650_12_repeats_1
GTTTCAATTCCTCATAGGTAAGATACAAAC
>NC_014650_12_repeats_2
ATTTCAATTCCTCATAGGTAAGATACAAAC
>NC_014650_12_repeats_3
GGGGACAATCTTCATAGCTAAGATAAAAAC
>NC_017513_6_repeats_1
GATTCCCGCCTGCGCGGGAATGACGG
>NC_017513_6_repeats_2
GATTCCTGCCTGCGCGGGAATGACGG
>NC_003364_3_repeats_1
GAATCTCAAAAAGAGGATTGAAAG
>NC_013502_3_repeats_1
GTCGTAATCCCCTTTTCATCGGGTCAAGTCTTCGGAC
>NC_009009_3_repeats_1
GTTTCCGTCCCCTCCCGAGGTGACTGGGG
>NC_009009_3_repeats_2
GTTTCCGTCCTCTCCCGAGGTGACTGGGG
>NC_015711_6_repeats_1
GTCCCACTCGCCGTGATGCCGGAGTGCATTGCTCAC
>NC_015711_6_repeats_2
GTCCCACTCGCCGTGATGCCGGAAGGCGTTGAGCAC
>NC_015711_6_repeats_3
GTCCCGCTCGCCGTGATGCCGGAAGGCGTTGAGCAC
>NC_018413_3_repeats_1
GTTTTAACACTGTACAATACTTGTGTAAGCAATAAC
>NC_018413_3_repeats_2
GTTTTAGCACTGTACAATACTTGTGTAAGCAATAAC
>NC_015738_6_repeats_1
GTTTGACTACCAGTCAGAATTCCACTGCTCCAAAAC
>NC_015738_6_repeats_2
TCTGTTTGACCAGTCAGAATTCCACTGCTCCAAAAC
>NC_005085_3_repeats_1
GTGTTCCCCACGTGCGTGGGGATGAACCG
>NC_005085_3_repeats_2
GTGTTCCCCACGCCCGTGGGGATGAACCG
>NC_005085_3_repeats_3
GTGTTCCCCACGCCCGTGGGAATGTGCTT
>NC_005085_3_repeats_4
GTGTTCCCCACATGCGTGGGGATGAACCG
>NC_017221_2_repeats_1
CAAGCTTATCAAGAAGGGTGAATGCTAATTTTGAAT
>NC_017221_2_repeats_2
CAAGCTTATCAAGAAGGGTGAATGCTAATTCCCAGC
>NC_004757_1_repeats_1
GTCTCAATCCCTTTGAAATCAGGGCATCGGTGTTTC
>NC_014721_4_repeats_1
GTTTGTAGCCTCCCCTTTGGGGATTGAGGA
>NC_014721_4_repeats_2
GTTTGTAGCCTCCCCTTTGGGGATTAAAAC
>NC_014721_4_repeats_3
GGTTGTAGCCTCCCCTTTGGGGATTGAAAC
>NC_014721_4_repeats_4
GTTTGTAGCCTCCCCTTTGGGGATTGAAAC
>NC_014721_4_repeats_5
AGTTGTAGCCTCCCCTTTGGGGATTGAAAC
>NC_014721_4_repeats_6
GTTTATAGCCTCCCCTTTGGGGATTGAAAT
>NC_020276_1_repeats_1
ATGCGCGCACCCCGCGCACAGGTGAGTCCG
>NC_020276_1_repeats_2
GGCGCACCCACGCGCGCACAGGTGAGTCCA
>NC_020276_1_repeats_3
GCGCACCCCACGCGCGCACAGGTGAGTCCG
>NC_020055_4_repeats_1
GTCAAAACCCATACCGATATGGATACCTCTTTTGAG
>NC_020055_4_repeats_2
TTTATTGACCATACCGATACGGATACCTCTTTTGAG
>NC_022786_6_repeats_1
ACCACAATTCCCTCTCGCGGGATCAG
>NC_022786_6_repeats_2
CTTTCAATTCCCTCTCGCGGGATCAG
>NC_013525_5_repeats_1
ATTGTCCCCACACGCGTGGGGGTGAACCG
>NC_013525_5_repeats_2
ATTGTCCCCACACGCGTGGGGGTGAACCA
>NC_023066_1_repeats_1
GTTCACTGCCGTATAGGCAGCTAAGAAA
>NC_023066_1_repeats_2
GTTCACTGCCGTACAGGCAGCTAAGAAA
>NC_017729_2_repeats_1
TGTATGATTACCTTCCGCATGAGAA
>NC_017729_2_repeats_2
TGTATGTTTACCTTCCGCATGAGAA
>NC_022226_4_repeats_1
TTCTTTATGTTGGGGCCCCGCCA
>NC_019902_9_repeats_1
TTTCTGAGCTGCCTGCGCGGCAGCGAAC
>NC_009699_12_repeats_1
ATTTAAATACATCTCATGTTAATGTTCAAC
>NC_009699_12_repeats_2
ATTTAAATACATATCATGTTAATGTTTAAC
>NC_009699_12_repeats_3
TTCTTATTATATATCATATTAATTTTTAAT
>NC_009699_12_repeats_4
ATTTAAATATATCTTATATTAATGTTCAAC
>NC_018721_7_repeats_1
TTGTAACTGCGCTTATTTTGAAGGGTAAACACAAC
>NC_018721_7_repeats_2
TTGTAACTGCCCTTATTTTGAAGGGTAAACACAAC
>NC_013887_9_repeats_1
GTTTCCATCCTCCAAGAGGTCTGATTTTAAC
>NC_022571_3_repeats_1
GTCGAAGATTAACATTATATGTTTTGAAAT
>NC_022571_3_repeats_2
GTTGAAGACTAACATTATATGTTTTGAAAT
>NC_022571_3_repeats_3
GTTGAAGATTAACATTATATGTTTTGAAAT
>NC_005877_5_repeats_1
CTTTCAATCCTATTTAGGTTATTATTTAAC
>NC_005877_5_repeats_2
TTTTCAATCCTATTTAGGTTATTATTTAAC
>NC_005877_5_repeats_3
CTTTCAATCCTATTTAGGTTGTTATTTAAC
>NC_012034_2_repeats_1
GTTTTATCTAAACTATGAGGGATGTAAAC
>NC_012034_2_repeats_2
GTTTTATCTGAACTATGAGCATTCCTGTA
>NC_012034_2_repeats_3
GTTTTATCTGAACTATGAGGGATGTAAAC
>NC_012034_2_repeats_4
TTGACATTTACACTATGAGGGATGTAAAC
>NC_007955_3_repeats_1
GTTAAAATCAGACCTTAGAGGGATTAAAAT
>NC_007955_3_repeats_2
GTTAAAATCAGACCTTAGAGGGATTGAAAC
>NC_017584_12_repeats_1
CTCGCAGCCTATGCCCCGCCACCGAGGGGACTGAAAC
>NC_017584_12_repeats_2
CTCGCAGCCCATGCCCCGCCATCGAGGGGACTGAAAC
>NC_017582_1_repeats_1
GTCTCGCCTTTCATGGGCGAGTGGATTGAAAT
>NC_017582_1_repeats_2
GTCTCGCCCTTTGCGGGCGAGTGGATTGAAAT
>NC_017582_1_repeats_3
GTCTCGCCCCATACGGGCGAGTGGATTGAAAT
>NC_015562_20_repeats_1
GTTAAAATCAGGCCATTGTGGGAATTATTTT
>NC_015562_20_repeats_2
GTTTCAATTAGAGCCATAGGGGGATGGAAAT
>NC_009697_7_repeats_1
ATTTAAATACATCCTATGTTACTGTTCAAC
>NC_009697_7_repeats_2
GCTTAAATACATATCATGTTAAGGTTCAAC
>NC_009697_7_repeats_3
ATTTAAATACATCTTATGTTACTGTTCAAC
>NC_009697_7_repeats_4
ATTTAAATACATTCTATATTACTGTTCAAC
>NC_015562_18_repeats_1
GTTAAAATCAGACCCTTAGGGGATGGAAATT
>NC_015562_18_repeats_2
GTTAAAATCAGACCCTTAGGGGGATGGAAAT
>NC_019682_6_repeats_1
GTCACAATTAACTTAAATCCCTATTAGGGATTGAAAC
>NC_010483_8_repeats_1
GTTTCAATACTTCCTTAGAGGTATGGAATC
>NC_010483_8_repeats_2
GTTTCAATACATCCTTAGAACTATGGAGAC
>NC_010483_8_repeats_3
GTTTCAATAATTCCTTAGAGGTATGGAAAC
>NC_012440_4_repeats_1
GTTTTCTTTGAACTAAGTGGGATAGAAAG
>NC_012440_4_repeats_2
GTTTTCTTTGAACTAAGTGGAATAGAAAG
>NC_012440_4_repeats_3
GTTTTCTTTGAACCAAGTGGGATAGAAAG
>NC_014734_2_repeats_1
GTTTTAGTTCCCTTCAATATTGGGATAATCCACAAG
>NC_014734_2_repeats_2
GTTTTAGTTCCCTTCGATTTTGGGATAATCCACAAG
>NC_014734_2_repeats_3
GTAGTGTTACCCTTCAATTTTGGGATAATCCACAAG
>NC_014734_2_repeats_4
GATGTAGTTCCCTTCAATTTTGGGATAGTCCACAAG
>NC_014734_2_repeats_5
GTTGTAGTTCCCTTCAATTTTGGGATAATTCACAAG
>NC_014734_2_repeats_6
GTTGTAGTTCCCTTCAATTTTGGGATAATCCACAAG
>NC_014734_2_repeats_7
GTTGTAGTTCCCTTCAATATTGGGATAATCCACAAG
>NC_014734_2_repeats_8
GTTTTAGTTCCCTTCAATTTTGGGATAATCCATAAG
>NC_014734_2_repeats_9
GTTGTAGTTCCCTTCAATTTTGGGATTATCCACAAG
>NC_014734_2_repeats_10
GTTCTAGCTCCCTTCAATTTTGGGATAATCCACAAG
>NC_014734_2_repeats_11
GTTTTAGTTCCCTTCAATTTTGGGATAATCCACAAG
>NC_014734_2_repeats_12
GTTGTAGTTCCCTTCATTATTGGGATAGTCCACAAG
>NC_014734_2_repeats_13
GTTGTAGTTCCCTTCAATATTGGGATAATTCACAAG
>NC_014734_2_repeats_14
GTTGTAGTTCCCTTTAATTTTGGGATAATCCACAAG
>NC_014734_2_repeats_15
GTTGTAGTTCCCTTCAATTTTGGGATAATCCATAAG
>NC_008601_1_repeats_1
CTAACAGTAGTTTACCAAATAATTCAGCAACTGAAAC
>NC_014804_1_repeats_1
GTTCCAATAAGACTCCAAGAGAATTGAAAG
>NC_002946_5_repeats_1
GGATTCCCGCTTTTGCGGGAATGACG
>NC_002946_5_repeats_2
GGATTCCCGCTTTCGCGGGAATGACG
>NC_018664_3_repeats_1
ATTTACATTCTATTCTAGTTCCATTAATAC
>NC_018664_3_repeats_2
ATTTACATTCTATTGTAGTTCTATTAATGC
>NC_018664_3_repeats_3
CTTTACACTCTATTTTAGTTCTATTAATAC
>NC_018664_3_repeats_4
TATTATATTCTAATATAGTTCTATTAATAC
>NC_014210_12_repeats_1
GTGCTCCCCGCGCACGCGGGGATGGGGCC
>NC_014210_12_repeats_2
GTGCTCCCCGCGCACGCGGGGATGGTCCC
>NC_018610_4_repeats_1
GTATTCCCCACACGTGTAGGGGGTGATC
>NC_018610_4_repeats_2
GTATTCCCCACGTGTGTAGGGGTGATCC
>NC_018610_4_repeats_3
GTATTCTCCACATGTGTAGGGGTGATCC
>NC_021058_3_repeats_1
GCTAACCTATTATAGAATTTAAAA
>NC_021058_3_repeats_2
GCTAATCTACTATAGAATTGAAAG
>NC_012997_2_repeats_1
GTTTCAATCCACCCGCTCGCGAGGAGCGCGAA
>NC_012997_2_repeats_2
GCTCTCCCCCACGCGCTCGCGAGGAGCGCGAA
>NC_012997_2_repeats_3
GTTTCAATCCACGCGCTCGCGAGAAGCGCGAA
>NC_012997_2_repeats_4
GTTTCAATCCACGCGCTCGCGAGGAGCGCGAA
>NC_009767_78_repeats_1
TTTCCGATTTTTCGGCTCGCAGAAGAGCACTGAAAT
>NC_009767_78_repeats_2
TTTCCGATTTTTCGGCTCGCAGAAGAGCACTGCCCC
>NC_009767_78_repeats_3
TTTCCGATTTTTCGGCTCACAGAAGAGCACTGAAAT
>NC_021820_3_repeats_1
CGGTTTATCCCCGCTAGCGCGGGGAACAT
>NC_021820_3_repeats_2
CGGCTTATCCCCGCTGGCGCGGGGAACAC
>NC_021820_3_repeats_3
CGGTTTATCCCCGCTGGCACGGGGAACAC
>NC_021820_3_repeats_4
CGGTTTATCCCCGCTAGCGCGGGGAACAC
>NC_021820_3_repeats_5
CGGTTTATCCCTGCTGGCGCGGGGAACAC
>NC_021820_3_repeats_6
ACGGCTATCCTTGTTGGCGCGGGGAACAC
>NC_021820_3_repeats_7
CGGTTTATCCCCGCTGGCGCGGGGAACAC
>NC_021820_3_repeats_8
CGATTTATCCCTGCTGGCGCGGGGAACAC
>NC_022584_3_repeats_1
GTTTCTGTACTCTCAAGATTTAAGTAAGTGTACAAC
>NC_022584_3_repeats_2
GTTTTTGTACTCTCAAGATTTAAGTAACTGTACAAC
>NC_015683_1_repeats_1
GGAACTACCTCCGCATACGCGGAGAAAAG
>NC_015683_1_repeats_2
GGAACTACCTCCGCGTACGCGGAGAAAAG
>NC_006300_2_repeats_1
GTTTCAATTCACGCTCTCGTGTGAGAGCGGAG
>NC_015416_5_repeats_1
GTTTCAATTCCCTTTTCATCGGGATAGGCTCTGCAAT
>NC_013720_3_repeats_1
GTGTGAGAAAGAGGCCCTTCGGGGCCGATTGAGAC
>NC_013720_3_repeats_2
TGTGAGAATGAAGGCCCTTCGGGGCCGATTGAGAC
>NC_013720_3_repeats_3
GTGTGAGAAAGAGGCCCTTCGGGGCCAATTTGACG
>NC_013720_3_repeats_4
GTGTGAGAATGAGGCCCTTCGGGGCCGATTGAGAC
>NC_013161_8_repeats_1
TCCTAATTTAACCCAATAGGTAGGGA
>NC_013161_8_repeats_2
TTCCTATTTAACCCAATAGGTAGGGA
>NC_015388_11_repeats_1
GTCGCAATCCCTTCGTAATCAGGTCAATGAAGCAGAG
>NC_015572_4_repeats_1
GTCGCGCCCCACGCGGGCGGAAAATTTCAAGC
>NC_015572_4_repeats_2
GTCGCGCCCCACGCGGGCGCGTGGATTGAAAC
>NC_007775_4_repeats_1
GTTCCCCCTTCCGGGGGATCCCTAGATAGGGTGTAG
>NC_007775_4_repeats_2
GTTCCCCCTTCGGGGGGATCCCTAGAAATTGGAAAC
>NC_007775_4_repeats_3
GTTCCCCCTTCGGGGGGATCCTTAGAAATTGGAAAC
>NC_019765_1_repeats_1
GTTTCAATTCCTCATAGGAATTATTAATAGTTTAAAC
>NC_017537_1_repeats_1
GTTTTAGTTACTTAATGTGAAATGTAAAT
>NC_016785_1_repeats_1
GTTTTCCCCGCACCAGCGGGGAGGAGCC
>NC_016785_1_repeats_2
GTTTTCCCCGCACCAGCGGGGATGAGCC
>NC_016785_1_repeats_3
GGTTTTCCCGCACCAGCGGGGATGAGCC
>NC_009698_4_repeats_1
ATTTAAATACATCTCATGTTAATGTTCAAC
>NC_009698_4_repeats_2
GTTTAAATACATCCTATGTTAATGTTCAAC
>NC_009698_4_repeats_3
ATTTAAATACACCTCATGTTAATGTTCAAC
>NC_009698_4_repeats_4
ATTTAAATACATCTTATGTTACTGTTCAAC
>NC_012034_1_repeats_1
GTTTTATCTGAACTATGAGGGTTGTAAAC
>NC_012034_1_repeats_2
GTTTTATCTGAACTATGAGGGATGTAAAC
>NC_011660_1_repeats_1
TTTATGATTTCATAATAAGTAGTTAAAAC
>NC_011660_1_repeats_2
ATTTACATTTCATAATAAGTAGTTAAAAC
>NC_017470_1_repeats_1
GTGTTCTCCATAAATGTGAAGGTATTAT
>NC_017470_1_repeats_2
GTGTTCTCCACGTAAGTGGAGGTGATTC
>NC_017470_1_repeats_3
GTGTTCTCCACGTAAGTGGAGGTGATCC
>NC_015276_3_repeats_1
TCGTCACACGTCTCAACGACCAGCGGGTCTGAAAC
>NC_015276_3_repeats_2
GTCTCAACGGCCTAAGCGGCCAGCGGGTCTGAAAC
>NC_015562_11_repeats_1
GTTAAAATCAGACCCTTAGGGATGAAAATAG
>NC_015562_11_repeats_2
GTTAAAATCAGACCCTTAGGGGGATGGAAAT
>NC_015562_11_repeats_3
GTTAAAATCAGACCCATAGGGGGATGGAAAT
>NC_015562_11_repeats_4
GTTTCAATTAGAGCCATAGGGGGATGGAAAC
>NC_013922_3_repeats_1
TTCCCAGTACTACCTTTGTAGGCTCGAAGC
>NC_013922_3_repeats_2
GTTCCAGTACTACCCTTGTAGGCTCGAAGC
>NC_013922_3_repeats_3
GTTTCAGAACCACCCTTGTGGGCTTGAAGT
>NC_013922_3_repeats_4
GTTTCAGAACCACCCTTGTAGGCTCGAAGC
>NC_013922_3_repeats_5
GTCCCAGAACTACCCTTGTGGGCTTGAAGC
>NC_013922_3_repeats_6
TTTTCAGAACTACCCTTGTTGGCTTGAAGC
>NC_013922_3_repeats_7
GTTCCAGAACTACCCTTGTGGGATTGAAGC
>NC_013922_3_repeats_8
GTTCCAGTATTACCCTTGTAGGCTCGAAGC
>NC_013922_3_repeats_9
TTTCCAGTACTACCCTTGTAGGCTTGAAGC
>NC_013922_3_repeats_10
GTTCCAGAACTACCCTTGTGGGCTCGAAGC
>NC_014802_2_repeats_1
GTTTTAGTCCCTTTTTAAATTTCTTTATGGTAAAAT
>NC_014802_2_repeats_2
ATTTTAGTCCCTTTTTAAATTTCTTTATGGTAAAAT
>NC_016934_8_repeats_1
GTTTCCGTCCCCTCTCGGGGTTTTGGGTCTGACGAC
>NC_016934_8_repeats_2
TTTTCCGTCCCCTCTCGGGGTTTTGGGTCTGACGAC
>NC_007333_4_repeats_1
GGTCCATCCCCACGTGCGTGGGGAGCAT
>NC_007333_4_repeats_2
GGCCTAGCCCCACGTGTGCGGGGAGCAT
>NC_011415_3_repeats_1
CGGTTTATCCCCGCTGGCGCGGGGAACAC
>NC_016641_9_repeats_1
GTCGCACTCTATATGAGTGTGTGGATTGAAAT
>NC_016641_9_repeats_2
GTCGCACTCTATATGAGTGCGTGGGTTGAAAT
>NC_016641_9_repeats_3
GTCGCACTCTATATGAGTGCGTGGATTGAAAT
>NC_011761_1_repeats_1
CTTCCTATCCGCGCGTGTGGCGGCATACAGC
>NC_011761_1_repeats_2
GTTCCCAGCCGCACCCCTGGCGGCACACGAA
>NC_021054_8_repeats_1
GTTTCCGTCCCCTCTCTGGGTTTTGGGTCTGACGAC
>NC_021054_8_repeats_2
GTTTCCGTCCCCTCTCGGGGTTTTGGGTCTGACGAC
>NC_021054_8_repeats_3
CTTTCCGTCCCCTCTCGGGGTTTTGGGTCTGACGAC
>NC_021054_8_repeats_4
GTTTCCGTCCCCTCTCGGGGTTTTGGGTCTGATCCG
>NC_010162_21_repeats_1
CTCTCCGCCGCTGAAAGGCGGCGGCCCCATTGAAGC
>NC_010162_21_repeats_2
CTCTCCGCTGCTGAAAGGCGGCGGCCCCATTGAAGC
>NC_010162_21_repeats_3
CTCACCGCCGCTGAAAGGCGGCGGCCCCATTGAAGC
>NC_010162_21_repeats_4
CTCTCCGCTGCTGAAACGCGGCGGCCCCATTGAAGC
>NC_010162_21_repeats_5
CTCTCCGCCGCTGAAAGGCGGCGGCCCCATTGAATC
>NC_016857_4_repeats_1
CGGTTTATCCCCGCTAGCGCGGGGAACAC
>NC_016857_4_repeats_2
CGATTTATCCCTGCTGGCGCGGGGAACAC
>NC_016857_4_repeats_3
CGGTTTATCCCCGCTGGCGCGGGGAACAC
>NC_016857_4_repeats_4
ACGGCTATCCTTGTTGGCGCGGGGAACAC
>NC_016857_4_repeats_5
CGGTTTATCCCTGCTGGCGCGGGGAACAC
>NC_002695_3_repeats_1
CGGTTTATCCCCGCTGATGCGGGGAACAC
>NC_002695_3_repeats_2
CGGTTTATCCCCGCTGGCGCGGGGAACAC
>NC_011653_2_repeats_1
GTTTAGAATCTACCTATGAGGAATGAAAAC
>NC_011653_2_repeats_2
GTTTAGAATCTACCTATGAGGAATGAAATT
>NC_013411_9_repeats_1
GTTTCAATCCCTCATAGGTACGATAAAAAC
>NC_013411_9_repeats_2
CGCTTCAGTCCCCACAGGTACGATAAAAAC
>NC_013411_9_repeats_3
GTTTCAATCCTCCATAGGTACGATAAAAAC
>NC_013411_9_repeats_4
GTTTCAATCCCTTATAGTTACGATAAAAAC
>NC_017569_2_repeats_1
TGTTGGGACTGCTCTCACTTTGAAGGGTATTCACAAC
>NC_017569_2_repeats_2
GGTTGGGACTGCTCTCACTTTGAAGGGTATTCACAAC
>NC_017569_2_repeats_3
TGTTGGGACTGCTCTCATTTTGAAGGGTATTCACAAC
>NC_017569_2_repeats_4
AGTTGGGACTGCTCTCATTTTGAAGGGTATTCACAAC
>NC_017569_2_repeats_5
AGTTGGGATTGCTCTCAGTTTGAAGGGTATTCACAAC
>NC_017569_2_repeats_6
GGTTGGGACTGCTCTCATTTTGAAGGGTATTCACAAC
>NC_017569_2_repeats_7
TGTTGGGACTGCTCTCAGTTTGAAGGGTATTCACAAC
>NC_017569_2_repeats_8
GTTCGTGAATGCATAACATTTGAAGGGTATTCACAAC
>NC_017569_2_repeats_9
GTTCGTGAATGCGTAACATTTGAAGGGTACTCACAAC
>NC_017569_2_repeats_10
GTTCGTGAATGCATAGCATTTGAAGGGTATTCACAAC
>NC_017569_2_repeats_11
AGTTGGGACTGCTCTCACTTTGAAGGGTATTCACAAC
>NC_017569_2_repeats_12
AGTTGGGACTGCTCTCAGTTTGAAGGGTATTCACAAC
>NC_020134_2_repeats_1
GTTTAAAGTTTACCTATAAGGAATTGAAAC
>NC_019902_8_repeats_1
TTTCTGAGCTGCCTGCGCGGCAGCGAAC
>NC_006462_1_repeats_1
GTCGCAATCCCCTTACGGGGCTCAATCCCTTGCAAC
>NC_013530_3_repeats_1
GGTTGAGCCTGTCGAAACCACCC
>NC_013530_3_repeats_2
GGCTGAGCCTGTCGAAACCCGGT
>NC_012947_2_repeats_1
GTGTTCCCCGCGCCAGCGGGGATAAACCG
>NC_012947_2_repeats_2
GTGTTCCCCGCACCAGCGGGGATAAACCG
>NC_012759_5_repeats_1
GGTTTATCCCCGCTGGCGCGGGGAACAC
>NC_012759_5_repeats_2
GGTTTATCCCCGCTGGCGCGGGGAACTC
>NC_017448_8_repeats_1
CCCTGAAAAGCATTACTCTCGCAAGAGAGATGGCAGC
>NC_017448_8_repeats_2
CCCTGAAAAGCATTCCTCTCGCAAGAGAGATTGCAGC
>NC_017448_8_repeats_3
CCCTGAAAAGCATTCCTCTCGCAAGAGAGATTAAGAC
>NC_017448_8_repeats_4
CAGTAAGACCTGGAACTCTCGCAAGAGAGCTTAAGAC
>NC_002939_1_repeats_1
GTATTCCGGGGCCATGATGCCCCGGCCTCATTGAAGC
>NC_017588_3_repeats_1
AAAGGGGGGCTCTACGAGGCTAACGAGGTTTGCAAC
>NC_017588_3_repeats_2
GTTTCAATCCTCTACGAGGCTAACGAGGTTTGCAAC
>NC_003364_2_repeats_1
CCAGAAATCAAAAGATAGTTGAAAC
>NC_015589_4_repeats_1
GTCGCTCTCTAGGTGAGAGCGTGTGACCTGCT
>NC_015589_4_repeats_2
GTCGCTCTCTAGGTGAGAGCGTGGATTGAAAT
>NC_015970_7_repeats_1
GTCGTAATCCCCTTTTCATCGGGTCAAGTTTTCGGAC
>NC_018524_1_repeats_1
CGGTCCATCCCCACGTGCGTGGGGCTCAC
>NC_011375_1_repeats_1
GTTTTAGAGCTATGCTGTTTTGAATGGTCCCAAAAC
>NC_011375_1_repeats_2
GTTTTAGAGTTATGCTGTTTTGAATGGTCCCAAAAT
>NC_011375_1_repeats_3
GTTTTAGAGCTATGCTGTCTTGAATGGTCTCCATTC
>NC_015388_4_repeats_1
CTGTTTTTATATAAGTCCACATGTTCTCAAGAACACAACGAAGCATAAAAACAGA
>NC_015388_4_repeats_2
CCGGATTTACACAAGTTCACATGTTCTCAAGAACACAACGAAGCATAAAAACAGT
>NC_015388_4_repeats_3
CTGTTTTTATACAAGTTCACATGCTCTCCCGAACACAACGAAGCATAAAAACAGA
>NC_013316_9_repeats_1
TTACATGACAATATATATTACTTT
>NC_013316_9_repeats_2
ATTGATAATAAAAATTTTTACTTT
>NC_013316_9_repeats_3
ATTGATGGTAATAGATATTACTTC
>NC_017178_13_repeats_1
GTTTTATATTAACTATGTGGATTCAAAAT
>NC_017178_13_repeats_2
GTTTTAGATTAACTATATGGAATGTAAAT
>NC_017275_5_repeats_1
GTAACAACACAAAGAAACTAAAAC
>NC_017275_5_repeats_2
GTAACAACACAAAGAAACTTAGCA
>NC_017275_5_repeats_3
GTAACAACACAAAGACCATAAATT
>NC_016818_3_repeats_1
CATTGCTGCCGTACAGGCAGCTTAGAAA
>NC_016818_3_repeats_2
GTTCACTGCTGTACAGACAGCTTCGAAA
>NC_016818_3_repeats_3
GTTCACTGCCGTGCAGGCAGCTTAGAAA
>NC_013854_7_repeats_1
GCTTCAATGAGGCACAAGCATTTCTGCAGGGTCATCG
>NC_013854_7_repeats_2
ACGCCAAAGAGGCCCGGGCATCGCTGCTCGGGAAGGC
>NC_013854_7_repeats_3
GCTTCAATGAGGCCCAAGCATTTCTGCCTGGGAAGAC
>NC_012785_4_repeats_1
GTTTTTAGGTTACCTATAAGGGCTAGAAGC
>NC_012785_4_repeats_2
GTTTATAGAATACCTATGAGGAATTGAAAC
>NC_012785_4_repeats_3
GTTTATAGAATATCTATGAGGAATTGAAAC
>NC_012785_4_repeats_4
GTTTATAGAATACCTATGAGAAATTGAAAC
>NC_021169_1_repeats_1
TCTTTCAATCCTACAATAGTCTGATTTTAAC
>NC_021169_1_repeats_2
ACTTTCAATCCTACAATAGTCTGATTTTAAC
>NC_021169_1_repeats_3
GCTTTCAATCCTGCAATAGTCTGATTTTAAC
>NC_015426_3_repeats_1
CTTTATAACTAACATAGTTCTATTAATAC
>NC_014034_5_repeats_1
GTCGCTCCCCCCGCGGGGGCGTGGATCGAAAC
>NC_013502_6_repeats_1
CCTTCAATGCTGCCGTAGCTAAGTAGCTATGGAAAT
>NC_013502_6_repeats_2
CTTCAATGCCTGCCGTAGTTATTTAGCTACGGAAAT
>NC_013502_6_repeats_3
CCTTCAATGCTGCCGTAGCTATTTAAGTATTCGGCC
>NC_013502_6_repeats_4
TCTTCAATGCTGCCGTAGCTATTTAGCTACGGAAAT
>NC_013502_6_repeats_5
CCTTCAATGCTGCCGTAGCTAAGTAGCTACGGAAAT
>NC_013502_6_repeats_6
CCTTCAATGCTGCCGTAGCTATTTAGCTACGGAAAT
>NC_013502_6_repeats_7
CCTTCAATGCTGCCGTAGCTATTTAACTACGGAAAT
>NC_000918_7_repeats_1
GTTTCTAATGTACCGTAGAGGAGTTGAAAC
>NC_000918_7_repeats_2
GTTTCTAATGTACCGTGTGGAGTTAAAACA
>NC_009455_1_repeats_1
GTTTCAATTCACGCTCCCGCACGGGGAGCGAC
>NC_008553_32_repeats_1
GTCGCAACGAGTGAGAAAACCCGATAGGGATTGAAAC
>NC_008553_32_repeats_2
GTCGCAACGAGTGAGAAAACCCGATAGGGATTGAAAG
>NC_017384_1_repeats_1
GTCGCTCCCCCCACGGGAGCGTGGATAGAACC
>NC_017384_1_repeats_2
GTCGCTCCCCCCACGGGAGCGTGGATAGAAAC
>NC_017384_1_repeats_3
GTCGCTCCCCCCACGGGAGCGGGGATAGAAAG
>NC_017384_1_repeats_4
GGTCGCTCCCCCACGGGAGCGTGGATAGAAAC
>NC_013315_3_repeats_1
ATTAACAATGAGAAATATTACTTT
>NC_013315_3_repeats_2
TTGAATGGCAAAAAATATTATTTT
>NC_016928_4_repeats_1
TGTTGGGGCCCCGCCAACTTGCATT
>NC_016928_4_repeats_2
TGTTGGGGCCCCGCCAACCTGCATT
>NC_011653_6_repeats_1
GTTTTCATTCCTCATAGGTATATTCTAAAC
>NC_011653_6_repeats_2
GTTTTCATTCCTCATAGGTAGATTCTAAAC
>NC_011653_6_repeats_3
TTATTTATTTTTCATAGGTAGATTCTAAAC
>NC_011653_6_repeats_4
GTGTTTTTTTCTCATAGGTAGATTCTAAAC
>NC_000909_17_repeats_1
GTTAAAATCAGACCTCTTGGAGGATGGAAA
>NC_000909_17_repeats_2
GTTAAAATCAGACCTCTTGGAGGATGAAAA
>NC_002935_1_repeats_1
GAAGTCTATCAGGGTTTTTGAGAACTGAACCCCAGT
>NC_002935_1_repeats_2
GAAGTCTATCAGGGTTTTTGAGAACTGAACCCCAGC
>NC_002935_1_repeats_3
GAAGTTTATCAGGGTTTTTGAGAACGAGCGTGTCTG
>NC_008025_6_repeats_1
GTTGCAGCCGTCTTTCGGGACGGCTGAGCTTTATCTC
>NC_008025_6_repeats_2
GTTGCAGCCGTCTTTCGGGGCGGCTGAGGATTGAAAC
>NC_017501_14_repeats_1
CCGTCATTCCTACGAAAGTGGGAATC
>NC_017501_14_repeats_2
CCGTCATTCCCACGAAAGTGGGAATC
>NC_019673_6_repeats_1
GCAGCGCTGGGAGCCCGCTTCCAGCGAGGATCGCAACC
>NC_019673_6_repeats_2
GCAGCGCTGGGAGCCCGCTTCCAGCGAGGATCGCAACG
>NC_019673_6_repeats_3
GCAGCGCTGGGAGCCCGCTTCCAGCGAGGGTCGCAACT
>NC_019673_6_repeats_4
GCAGCGCTGGGAGCCCGCTTCCAGCGAGGATCGCAACT
>NC_022795_3_repeats_1
GTTTCCATTCCTCATAGATTCGATCGAAA
>NC_022795_3_repeats_2
GTTTCCATTCCTCATAGATTCGATTGAAC
>NC_017095_5_repeats_1
GCTTTAGAAGTGACTATGAGGGATGGAAAC
>NC_014376_1_repeats_1
CACAGGCCCGGACAATCATAAGGAA
>NC_014376_1_repeats_2
AAAGAACATGGACAATTATAAGGAA
>NC_014376_1_repeats_3
AAAAAATATTGGCAATTATAGAAAA
>NC_014376_1_repeats_4
AAAGAACATGGACAATCATAAGGAA
>NC_019954_3_repeats_1
GTTTATAGCCTACCTATAAGGGATTGAACT
>NC_019954_3_repeats_2
GTTTATAGCCTACCTATAAGGGATTGAAAC
>NC_009486_8_repeats_1
GTTCTTGTACCTCTGAAGACGCATTGAAAC
>NC_009486_8_repeats_2
GTTTCCATACCTCTAAGGAATTATTGAAAC
>NC_009767_62_repeats_1
GTTTCAATCCCCTTCATGGCGGGGCTTTTGTTTTTTT
>NC_009767_62_repeats_2
GCGGTCATCCCCTTCATGGCGGGGCTTTTGTTTTTTT
>NC_017957_2_repeats_1
GTCGCACCCTTGCGGGTGCGTGGATTGAAAC
>NC_017944_2_repeats_1
GTTACAGACGAACCCTAGTTGGGTTGAAGC
>NC_017944_2_repeats_2
GTTACAGACGCACCCTTGCGGGATTGAATC
>NC_015562_8_repeats_1
GTTTGAATACCTCATCCATTAAAACAAGGATGGAAAC
>NC_015562_8_repeats_2
GTTTGAATTACTCATCCATTAAAACAAGGATGGAAAC
>NC_015562_8_repeats_3
GTTTGGATTGCTTATCCATTAAAACAAGGATGGAAAC
>NC_015562_8_repeats_4
GTTTGAATTGCTTATCCATTAAAACAAGGATGGAAAC
>NC_023035_1_repeats_1
GTTTCAATCCGCGCTCCCGCACGGGGAGCGAT
>NC_008526_2_repeats_1
GTTTTCCCCGCACATGCGGGGGTGATCC
>NC_013235_8_repeats_1
GGGCTCATCCCCGCAGGCGCGGGGAGCAC
>NC_013235_8_repeats_2
CGGCTCATCCCCGCGGGCGCGGGGAGCAC
>NC_013235_8_repeats_3
ACGCTCATCCCGGTCCGCGCGGGGAGCAC
>NC_013235_8_repeats_4
AGGCTCATCCCCGCGGGTGCGGGGAGCAC
>NC_013235_8_repeats_5
GGGCTCATCCCCACGGGCGCGGGGAGCAC
>NC_013235_8_repeats_6
GGGCCCATCCCCGCGGGCGCGGGGAGCAC
>NC_013235_8_repeats_7
GGGCTCATCCCCGCGGGCGCGAGGAGCAC
>NC_013235_8_repeats_8
GGGCTCATCCCCGCAGGCACGGGGAGCAC
>NC_013235_8_repeats_9
GGGCTCATCCCCGCGGGCGCGGGGAGCAC
>NC_013235_8_repeats_10
GGACTCATCCCTGCGAGCGCGGGGAGCAC
>NC_013235_8_repeats_11
GGGCTCATCCCCGCTGGCGGGGAGCACCC
>NC_013235_8_repeats_12
CGGCTCATCCCCGCGGTTGCCTGAAGCAC
>NC_013235_8_repeats_13
GGGCTCACCCCCGCGGGCGCGGGAGCGCG
>NC_003551_2_repeats_1
CTATCACTATCTGCATTATTACGGTTTAATTATAAG
>NC_003551_2_repeats_2
GTTTCATTACCCGTGTTATTACGGGTTAATTGCGAG
>NC_017448_12_repeats_1
CCCTGAAAAGCATTCCTCTCGCAAGAGAGATTGCAAC
>NC_017448_12_repeats_2
CCCTGAAAAGCATTCCTCTCGCAAGAGAGATTAAGAC
>NC_014664_4_repeats_1
CTTTCAGGCCGCTTCGGCGGCTTGCCCGCGTGAAAC
>NC_014664_4_repeats_2
CTTTCAGGCCGCTTCGGCGGCTTGCCCGCATAAAAA
>NC_007356_1_repeats_1
CGGTTCACCCCCACATGCGTGGGGAATAC
>NC_007356_1_repeats_2
TGGTTCACCCCCACATGCGTGGGGAATAC
>NC_009486_3_repeats_1
GTTTCCATACCTCTAAGGAATTATTGAAAC
>NC_009486_3_repeats_2
GTTTCCATACCTCTAAGGAACTATTGAAAC
>NC_009486_3_repeats_3
ATTTCCATGCCTCTAAGGAAGTATTGAAAC
>NC_019748_2_repeats_1
CTCTATCTTTTGTAGAGAAACTAATTGAATGGAAAC
>NC_008261_2_repeats_1
TTTTAAACAATATTTGCTTTTAGGT
>NC_008261_2_repeats_2
TATTAATAGAATATTGATTTTAGGT
>NC_008261_2_repeats_3
TTTTAAACAATATTTGTTTTTAGGT
>NC_008261_2_repeats_4
TTTTAAACAAGCTTTATTTTTTAGG
>NC_000909_3_repeats_1
ATTTCCATCCTCCAAGAGGTCTTATTTTAAT
>NC_000909_3_repeats_2
GTTTCCATCCTCTAAGAGGTCTTATTTTAAT
>NC_013923_2_repeats_1
GTTTCAGACGAACCTTTGTAGGGTTGAAGG
>NC_013923_2_repeats_2
GTTTCAGACGAACCTTTGTAGGGTTGAAGT
>NC_013923_2_repeats_3
GTTTCAGACGAACCTTTGTAGGGTTGAAGC
>NC_004088_3_repeats_1
GTTCACTGCTGCACAGGCAGCTTAGAAA
>NC_004088_3_repeats_2
GTTCACTGCCGCACAGGCAGCTTAGAAA
>NC_004088_3_repeats_3
GTTCACTGCCGCACAGGCAATAATCAAA
>NC_002932_4_repeats_1
GTCTTCCCCACGCCCGTGGGGGTGTTTC
>NC_017524_6_repeats_1
GTTTCCGTCCCCTCTCGGGGTTTTGGGTCTGAGGAC
>NC_017524_6_repeats_2
GTTTCCGTCCCCTCTCGGGGTTTTGGGTCTGACGAC
>NC_017524_6_repeats_3
GTTTCCGTCCCCTCTCGGGGTTTTGGGTCCGACGAC
>NC_017524_6_repeats_4
GTTTCCGTCCCCTCTCGTGGTTTTGGGTCTGACGAC
>NC_013216_4_repeats_1
GTTTTTAGCCTACCTATAAGGAATTGAAAT
>NC_023151_4_repeats_1
GTTTCCATACCTCTAAGGAATTATTGAAAC
>NC_023151_4_repeats_2
GTTTCCATACCTCTAAGGAACTATTGAAAC
>NC_023151_4_repeats_3
TTTTTCGTACATCTAAGGAAGTATTGAAAC
>NC_023151_4_repeats_4
GTTTCCATACCTCTAAGGAAGTATTGAAAC
>NC_010278_1_repeats_1
ATTTGTGGCTGCCTATACGGCAGTGAAG
>NC_010278_1_repeats_2
TTTCTAAGCTGCCTATACGGCAGTGAAG
>NC_010278_1_repeats_3
TTTCTAAGCTGCCTATACGGCAGTGAGG
>NC_007907_3_repeats_1
ATTTCAATTCCTTATAGGTAAGCTAACAAC
>NC_007907_3_repeats_2
GTTTCAATTCCTCATAGGTAAACTAACAAC
>NC_007907_3_repeats_3
GTTTCAATCTCTCATAGGTAAGCTAACAAC
>NC_007907_3_repeats_4
GTTTCAATCCCTCATAGGTAAGCTAACAAC
>NC_016887_3_repeats_1
CGGATCCTCCCGGCGCGAGCGAGGAGCAC
>NC_016887_3_repeats_2
CTGCTCATCCCCGCGCGTGCGGGGAGCAC
>NC_016887_3_repeats_3
GGGCTCATCCCCGCGCGTGCGGGGAGCAC
>NC_016887_3_repeats_4
GGGCTCATCCCCGCACGTGTGGGAGCACG
>NC_016887_3_repeats_5
GGCTCATCCCCCGCGCCTGCGGGAAGCAC
>NC_016887_3_repeats_6
GGGCTCATCCCCACGCGTGCGGGGAGCAT
>NC_019693_17_repeats_1
TATGCAATACGCCCCTACAAGAAAC
>NC_019693_17_repeats_2
TATGCAATACGCCCCTAGAAGAAAC
>NC_015510_16_repeats_1
GTAGGAGCGTATTCCATTTCAGACGGGGACTGCGAC
>NC_015510_16_repeats_2
GTAGGAGCGTATTCCATTTCAGACGGGGACTGCTTA
>NC_019693_73_repeats_1
GTCTCAATGGCCCTAAATCCCTTTCAGGGATTGAAAC
>NC_019693_73_repeats_2
GTCCCAATGACCTCTAATCCCTTTCAGGGATTGAAAC
>NC_019693_73_repeats_3
GTCTCAATGGCCCTAAATCCCTTTCAGGCATTGAAAC
>NC_019693_73_repeats_4
GTTTCAATGGACCTAAATCCCTTTCAAGAATTGAAAC
>NC_010379_4_repeats_1
GTTTAACTTTTATATTAGATGTATTTAAA
>NC_010379_4_repeats_2
ATTTAACTTCTACATTAGATGTATTTAAA
>NC_010379_4_repeats_3
GTTTAACTTCTACATTAGATGTATTTAAA
>NC_010379_4_repeats_4
ATTTAACTTTTACATTAGATGTATTTAAA
>NC_010379_4_repeats_5
GTTTAATTGCTACATTAGATGTATTTAAA
>NC_010379_4_repeats_6
GTTTAACTTCTACATTATATGTATTTAAA
>NC_010379_4_repeats_7
GTTTAACTTTTACATTAGATGTATTTAAA
>NC_010379_4_repeats_8
GTTTAACTTGTACATTAGATGTATTTAAA
>NC_010379_4_repeats_9
GTTTAACTTATATATTATATGTATTTAAA
>NC_010379_4_repeats_10
GTTTAACTTTTACATTACATGTATTTAAA
>NC_010379_4_repeats_11
ATTTAACTTCTACATTATATGTATTTAAA
>NC_010379_4_repeats_12
GTTTAACTTCTGCATTGGATGTATTTAAA
>NC_020555_1_repeats_1
GTTTTAGTCCCTTCTTAAACTTCTATATGCTAGAAT
>NC_020555_1_repeats_2
ATTTTAGTCCCTTCTTAAACTTCTATATGCTAGAAT
>NC_017946_3_repeats_1
GTTTCCGAAGAACTTAGTAGTATGGAAAG
>NC_017946_3_repeats_2
GTTTCCGAAGAACTAAATAGTATGGAAAG
>NC_015680_7_repeats_1
GTTTCCGTAGAACGGAATCGTGTGGAAAG
>NC_015680_7_repeats_2
GTTTCCGTAGAACGTAATCGTCTTTCCTC
>NC_013016_5_repeats_1
CCGGATTCCCGCCTGCGCGGGAATGACG
>NC_013016_5_repeats_2
CCGGATTCCCGCTTGCGCGGGAATGACG
>NC_013016_5_repeats_3
CTTGATTCCCACTTTCGTGGGAATGACG
>NC_009616_1_repeats_1
GTTTCTACCTTACCTTGGAGGAATTGAAAC
>NC_009616_1_repeats_2
CGTTTTTTCTTACCTTTGAGAAATTGAAAC
>NC_013769_2_repeats_1
CTTTCAATTCTATAGTAGATTAAC
>NC_013769_2_repeats_2
AGGGCGTTATTATAGTAGATTAAC
>NC_014738_3_repeats_1
GTTGTGAATACCCTTCAAAATGAGAGCAGTCCCAAC
>NC_014738_3_repeats_2
GTTGTGAATACCCTTCAAACTGAGAGCAATCCCAAC
>NC_014738_3_repeats_3
GTTGTGAATACCCTTCAAATGCTATGCATTCACGAA
>NC_014738_3_repeats_4
GTTGTGAATACCCTTCAAACTGAGAGCAGTCCCAAC
>NC_014738_3_repeats_5
GTTGTGAATACCCTTCAAATGCTGTGCATTATTGTT
>NC_014738_3_repeats_6
GTTGTGAATACCCTTCAAAGTGAGAGCAGTCCCAAC
>NC_014738_3_repeats_7
GTTGTGAGTACCCTTCAAATGTTACGCATTCACGAA
>NC_014738_3_repeats_8
GTTGTGAATACCCTTCAAATGTTATGCATTCACGAA
>NC_014738_3_repeats_9
GTTGTTAATACCCTTCAAATGCTACGCATTCACGAA
>NC_017175_7_repeats_1
GTTTTATATTAACTATATGGAATGTAAAT
>NC_017175_7_repeats_2
GTTTTATATTAACTATATGGAATTTAAAT
>NC_017175_7_repeats_3
GTTTTATACTAACTATACAGAATATAATT
>NC_017448_13_repeats_1
CTGAAGATAAAAGACCTCTCGCAAGAGAGATTAAGAC
>NC_017448_13_repeats_2
CCCTGAAACGCATTCCTCTCGCAAGAGAGATTGCAAC
>NC_013501_1_repeats_1
GGTGCCCCCGCACACGCGGGGATAGTCCG
>NC_013501_1_repeats_2
GGTGCCCCCGCACACGCGGGGATAGTCCC
>NC_013501_1_repeats_3
GGTGCCCCCGCACACGCGGGGATAGTCCT
>NC_013501_1_repeats_4
GGTGCCCCCGCACCCGCGGGGATAGTCCC
>NC_013501_1_repeats_5
GGTGCCCCCGCACCCGCGGGGATAGTCCT
>NC_013501_1_repeats_6
GGTGTCCCCGCACCCGCGGGGATAGTCCT
>NC_013501_1_repeats_7
GGTGCCCCCGCACACGCGGGGATAGTCCA
>NC_013501_1_repeats_8
GGTGTCCCCGCACCCGCGGGGATAGTCCC
>NC_021658_2_repeats_1
CTCTCCGCCGCTGAAAGGCGGCGGCCCCATTGAAGC
>NC_021658_2_repeats_2
ATCTCCGCCGCTGAAAGGCGGCGGCCCCATTGAAGC
>NC_021658_2_repeats_3
CTCTCCGCCGGTGAAAGGCGGCGGCCCCATTGAAGC
>NC_021658_2_repeats_4
CTCTCCGCCGCTGAAAGGTGGCGGCCCCATTGAAGC
>NC_017304_2_repeats_1
GTTTTAATTCCTCATAGGCACGATAAAAAC
>NC_017304_2_repeats_2
GTTTCAATTCCTCATAGGTACGATAAAAAC
>NC_013156_5_repeats_1
ATTTCCATACCGTTCCGGTCTGATTTTAAC
>NC_013156_5_repeats_2
ATTTCCATACCGTTCCGATCTGATTTTAAC
>NC_017866_1_repeats_1
GGTTTGGTTCTCGGATGCTTCCG
>NC_017866_1_repeats_2
GGTCGGTTTTGCGGATGCTTCCG
>NC_017866_1_repeats_3
AGTACGTTTCTCGGATGCTTCCG
>NC_017866_1_repeats_4
GGTCCGTTGTGCGGATGCTTCCG
>NC_017866_1_repeats_5
GGCGCGTTTCTCGGATACCTCCG
>NC_017866_1_repeats_6
GGCCCATCTCTCGGATGCGTCCG
>NC_017866_1_repeats_7
GGCACGTTTCTCGGATGCTTCCG
>NC_014414_1_repeats_1
ATGTCGATCCACGCCCCTGTGAGGGGGCGAC
>NC_014414_1_repeats_2
GTTTCGATCCACGCCCCTGTGAGGGGGCGAC
>NC_017179_19_repeats_1
TTTTATATACTGCTTTATTAATATAAAAT
>NC_017179_19_repeats_2
ACTTATCTACCACTTAGTTGATATAAAAC
>NC_017179_19_repeats_3
ATTTACATACCACTTAGTTAATATAAAAC
>NC_017179_19_repeats_4
ATTTAGATATGATTTAGTTAATATAAGGT
>NC_013740_4_repeats_1
GTCGCCCCCGTATGGGGGCGTGAATTGAAAT
>NC_013740_4_repeats_2
GTCGCCCCCGTATGGGGGCGTGGATTGAAAT
>NC_013740_4_repeats_3
GCCCCCCGCAAGGGGGAGCGTAAATTGAAAT
>NC_013740_4_repeats_4
GTCGCCCCCGCAAGGGGGCGTGGATTGAAAT
>NC_019695_15_repeats_1
ATTTCAATCCCTAATAGGGTGTTAATTAAATTTCAAC
>NC_019695_15_repeats_2
GTTTCAATCCCTAATAGGGCGTTAATTAAATTTCAAC
>NC_011027_1_repeats_1
GCTGTAATACGCTAAAGCGTGCAATGAAATGAAAT
>NC_011027_1_repeats_2
GCTTCGATACGCAAAAGCGTGCAATGAAATGAAAT
>NC_011027_1_repeats_3
GTCGCAATACGCTAAGGCGTGCAATGAAATGAAAT
>NC_011027_1_repeats_4
GTCGCAATACGCTAAAGCGTGCAATGAAATGAAAT
>NC_011027_1_repeats_5
GTCGCAATACGCAAAAGCGTGCAATGAAATGAAAT
>NC_017175_10_repeats_1
GTTTTATATTAACTATGTGGTATGTAAAT
>NC_017175_10_repeats_2
GTTTTATATTAACTACGTGGTATGTAAAT
>NC_014633_2_repeats_1
CTCGTACTTCCCTAATTATTTTAGCTATGTTACAAT
>NC_014633_2_repeats_2
GTTGTACTTCCCTAATTATTTTAGCTATGTTACAAT
>NC_014957_1_repeats_1
GTTCCGCACTCCTCCGGGGGTGCGGCACCATTGAAAC
>NC_014957_1_repeats_2
GTTCCGCACCCCTCCGGGGGTGCGGAACCATTGAAGC
>NC_014957_1_repeats_3
GTTCCGCACCCCTCCGGGGGTGCGGCACCATTGAAAC
>NC_019693_64_repeats_1
GTTTCCATCCCGTTGCCGGGATTCATTGTACTGAAAG
>NC_019693_64_repeats_2
GTTTCAATCCCGCTGCCGGGATTCATTGTACTGAGAG
>NC_019693_64_repeats_3
GTTTCAATCCCGTTGCCGGGATTCATTCTAATGAAAG
>NC_019693_64_repeats_4
GTTTCAATCCCGTTGCCGGGATTCATTGTACTGAAAG
>NC_019693_64_repeats_5
GTTTCAATCCCGTTGCTGGGATTCATTGTACTGAAAG
>NC_019693_64_repeats_6
GTTTCAATCCCGTTGCCGGGATTCATTGTAATGAAAG
>NC_019693_64_repeats_7
GTTTTAATCCCGTTGCCGGGATTCATTGTACTGAAAG
>NC_019693_64_repeats_8
GTTTCAATCCCGTTGCCGGGATTCATTATAATGAAAG
>NC_015572_3_repeats_1
GTCGCGCCCCACGCGGGCGCGTGGATTGAAAC
>NC_009698_9_repeats_1
ATTTAAATACATCTCATGTTAATGTTCAAC
>NC_013315_9_repeats_1
TTACATGACAATATATATTACTTT
>NC_013315_9_repeats_2
ATTGATAATAAAAATTTTTACTTT
>NC_013315_9_repeats_3
ATTGATGGTAATAGATATTACTTC
>NC_011750_4_repeats_1
TTTCTAAGCTGCCTGTACGGCAGTGAAC
>NC_011750_4_repeats_2
CATTTTATCTGCCTGTACGGCAGTGAAC
>NC_019729_4_repeats_1
CTCCCCACTCGTTGGGGAAACTAATTGAATGGAAAC
>NC_019729_4_repeats_2
CTCCCCACTCGCTGGGGAAACTAATTGAATGGAAAC
>NC_007796_1_repeats_1
GTTGCCATACCCTTCTATTTTCGGGTCACTTGCAAC
>NC_009699_11_repeats_1
CTTAAATACCTCATATGTTATTGTTCAAC
>NC_009699_11_repeats_2
TTTAAATACATCTTATGTTATTGTTCAAT
>NC_021814_4_repeats_1
GTGTTCCCCGCGCCAGCGGGGATAAACCG
>NC_021814_4_repeats_2
GTGTTTCCCGCGCCAGCGGGGATAAACCG
>NC_021814_4_repeats_3
ATGTTCCCCGCGCCAGCGGGGATAAACAC
>NC_009839_2_repeats_1
GTTTTAGTCCCTTTTTAAATTTCTTTATGGTAAAAT
>NC_009839_2_repeats_2
TTTTTAGTCCCTTTTTAAATTTCTTTATGGTAAAAT
>NC_019757_23_repeats_1
GTTTCAATCCCTAATAGGGATTTTGATGAATTGCAAC
>NC_019757_23_repeats_2
GTTTCAATCCCTAATAGGGATTTTGGTGAATTGCAAC
>NC_017563_1_repeats_1
GTTTTTGTACTCTCAAGATTTAAGTAACTGTACAGT
>NC_017563_1_repeats_2
GTTTTTGTACTCTCAAGATTTAAGTAACTGTACAAC
>NC_018227_5_repeats_1
CTTACCATGTCTGAAAAGACATGGCTCCATTGAAGC
>NC_018227_5_repeats_2
CTTACCATGTCTTTTCAGACATGGCTCCATTGAAGC
>NC_016582_1_repeats_1
CTGCTCCCCGCACCTGCGGGGATGGT
>NC_016582_1_repeats_2
CTGCTCCCCGCACCTGTTGGGATGGC
>NC_016582_1_repeats_3
CTGCTCCCCGCACCCGCGGGGATGGT
>NC_007777_5_repeats_1
GTTGCGATCCTCGCCGAGGGCGGTCCCTCGGCGCTGC
>NC_007777_5_repeats_2
GTTGTGATCCTCGCCGAGGGCGGTCCCTCGGCGCTGC
>NC_007777_5_repeats_3
CTTGGGAACCTCGCCGGGCGCGGGCGCCCGGCGCTGC
>NC_007777_5_repeats_4
GTTGTGATCCTCGCCGAGGGCGATCCCTCGGCGCTGC
>NC_011741_4_repeats_1
TGGTTTATCCCCGCTGGCGCGGGGAACTC
>NC_011741_4_repeats_2
CGGTTTATCCCCGCTGGCGCGGGGAACAC
>NC_011741_4_repeats_3
AGGTTTATCCCCGCTGGCGCGGGGAACAC
>NC_015259_2_repeats_1
GTCTCCCCCGCCTACGCGGGGATGAACCG
>NC_015259_2_repeats_2
GTCTCCCCCGCCTGCGCGGGGATGAATGC
>NC_015259_2_repeats_3
GTCTCCCCCGCCTACGCGGGGATGAACCC
>NC_015259_2_repeats_4
GTCTCCCCCGCCTACGCGGGGATGAACCT
>NC_002737_1_repeats_1
GTTTTAGAGCTATGCTGTTTTGAATGGTCCCAAAAC
>NC_002737_1_repeats_2
GTTTTAGAGCTATGCTGTTTTGAATGGTCTCCATTC
>NC_021194_6_repeats_1
GTTTCCGTCCCCTCTCGGGGTTTTGGGTCTGATCCG
>NC_021194_6_repeats_2
CATGCCGGGGCGGTTCAGGGTTTTGGGTCTGACGAC
>NC_021194_6_repeats_3
GTTTCCGTCCCCTCTCGGGGTTTTGGGTCTGACGAC
>NC_015562_14_repeats_1
ATCTATTAAAACAAGGATGGAAAA
>NC_015562_14_repeats_2
ATCCATTAAAACAAGGATGGAAAC
>NC_003212_2_repeats_1
TGGTTTTTAGTATTCGAAATAGCATAGCTCTAAAAC
>NC_003212_2_repeats_2
GTTTTGTTAGCATTCAAAATAACATAGCTCTAAAAC
>NC_022093_9_repeats_1
CTTTCAATTCTTTCTTAGTTGCATC
>NC_022093_9_repeats_2
CTTTCAATTTTTTCTGAGTTGCATC
>NC_022093_9_repeats_3
CTTTCAATTCTTTCTGAGTTGCATC
>NC_022093_9_repeats_4
CTTTCAATTCTTTCTGAATTGCATC
>NC_022093_9_repeats_5
CTTTCAATTCTTTCATAGTTGCATC
>NC_022093_9_repeats_6
CTTTCAATTCTTTCTTAGTTGTATC
>NC_017301_1_repeats_1
CTTTTCTCCGCGCACGCGGAGGTAGTTC
>NC_018092_6_repeats_1
CTTTCAATTCTTTTGTAGTCTTATTGGAAC
>NC_011729_11_repeats_1
CTTTCTATTTAATGAATCCTGGTAACGGGATTGAAAT
>NC_011729_11_repeats_2
CTTTCTATTTAATGAATCCTGGTAACGGGATTGAAAC
>NC_017505_2_repeats_1
CCGTCATTCCCGCGCAGGCGGGAATCT
>NC_017505_2_repeats_2
CTGTCATTCCCGCGCAGGCGGGAATCC
>NC_020834_3_repeats_1
GTTTCAATTCACAGCCACGCGTAGGTGGCTGC
>NC_020834_3_repeats_2
GTTTCAATTCGCAGCCACGCGTAGGTGGCTGG
>NC_020834_3_repeats_3
GTTTCAATTCGCAGCCACGCGTAGGTGGCTGT
>NC_020834_3_repeats_4
GTTTCAATACACAGCCACGCGAAGGTGGCTGC
>NC_020834_3_repeats_5
GTTTCAATTCGCAGCCACGCGTAGGTGGCTGA
>NC_020834_3_repeats_6
GTTTCAATTCGCAGCCACGCGTAGGTGGCTGC
>NC_018101_1_repeats_1
GGAACTACCTCCGCGTACGCGGAGAAAAG
>NC_018101_1_repeats_2
TGAACTACCTCCGCGTACGCGGAGAAAAG
>NC_018101_1_repeats_3
AGAACTACCTCCGCGTACGCGGAGAAAAG
>NC_023069_2_repeats_1
CTTTCAATCCCTTTTGGGATGCATC
>NC_023069_2_repeats_2
CTTTCCATCCCTTTTGGGATGCATC
>NC_018015_9_repeats_1
CTTTCCATACAGCTCTGTTCTACGGAAAC
>NC_018015_9_repeats_2
CTTTCCACACAACACTGTTCTACGGAAAC
>NC_018015_9_repeats_3
CTTTCCACACAATTCTGTCCTACGGAAAC
>NC_019680_1_repeats_1
GTGCTCAACGCCTTACGGCATCTAAGGTAGAGGAAC
>NC_017584_9_repeats_1
CGGTTCATTCCCGCGTGTGCGGGGAACAG
>NC_017584_9_repeats_2
CGGTTCATCCCCGCGTGTGCGGGGAACAG
>NC_009699_6_repeats_1
GCTTAAATACATCTCATGTTATTGCTCAAT
>NC_009699_6_repeats_2
ATTTAAATACATCTCATGTTAAGGTTCAAC
>NC_009699_6_repeats_3
ATTTAAATACATCCTATGTTAATGTTCAAT
>NC_009699_6_repeats_4
ATTTAAATACATCCTATGTTAATGTTCAAC
>NC_009699_6_repeats_5
ATTTAAATACATCTCATGTTAAAGTTCAAC
>NC_011060_4_repeats_1
GTCGCACCCCCTGCGGGCGCGTGGATTGAAAC
>NC_011060_4_repeats_2
GTCGCGCCCCCTGCGGGCGCGTGGATTGAAAC
>NC_011060_4_repeats_3
GTCGCGCCCCCCGCAGGCGCGTGGATTGAACT
>NC_018524_3_repeats_1
AGGGTCATCCCCGAGTGCGCGGGGAGCAG
>NC_018524_3_repeats_2
CGGTCCATCCCCACGTGCGTGGGGAGCAG
>NC_018524_3_repeats_3
GGGGTCATCCCCGCGTGCGCGGGGAGCAG
>NC_018524_3_repeats_4
CGACCCGTCCCCACGTGCGTGGGGCTCAG
>NC_020887_4_repeats_1
GTTTGAAGTTTACCTATAAAGGGTTCTTTT
>NC_020887_4_repeats_2
GTTTGAAGTTTACCTATGAGGAATTGAAAC
>NC_007947_1_repeats_1
GTGTTCCCCGCACATGCGGGGATGAACCG
>NC_013966_2_repeats_1
CGTTTCAGGCGAACCTGTGTGGGATTAAATC
>NC_013966_2_repeats_2
TGTTTCAGACGAACCCTTGTGGGTTTGAAGC
>NC_013966_2_repeats_3
TGTTTCAGACGAACCCTTGTGGGGTTGAAGC
>NC_013966_2_repeats_4
CGTTTCAGACGAACCCTTGTGGGTTTGAAGC
>NC_013966_2_repeats_5
GGTTTCAGACGAACCCTTGTGGGTTTGAAGC
>NC_017343_8_repeats_1
TCTATGTTGGGGCCCCGCCAACTTG
>NC_017343_8_repeats_2
TCTGTGTTGGGGCCCCGCCAACTTG
>NC_009376_2_repeats_1
GAATCTCAAAAAGAGGATTGAAAG
>NC_015958_2_repeats_1
ACTATTTTCAGGATAGGTAGGCTAAAAAC
>NC_008010_1_repeats_1
AGGACCATCCCCACGCCCGTGGGGAACAC
>NC_008010_1_repeats_2
CGGACCATCCCCACGCCCGTGGGGAACAC
>NC_008010_1_repeats_3
CGGACCATCCCCACACCCGTGGGGAAAAC
>NC_014538_4_repeats_1
CACTATTTTCAGGATAGGTAGGCTAAAAAC
>NC_014538_4_repeats_2
GTTTCAATTCCTTATATGTAGGCTAAAAAC
>NC_014538_4_repeats_3
GTTTCAATTCCTTATAGGTAGGCTAAAAAC
>NC_016894_2_repeats_1
AAACCGATTCCAATATGGATCTACTCAAAT
>NC_016894_2_repeats_2
AATTTACATCCAATATGGATCTACTCAAAT
>NC_016894_2_repeats_3
ATTTACATTCCAATATGGATCTACTCAAAT
>NC_018719_1_repeats_1
ATTTCAATCTCCACTATTTGGAGATTCGCGTTTTAAC
>NC_018719_1_repeats_2
CTTTCAATCTCCACTATTTGGAGATTCGCGTTTTAAC
>NC_013960_5_repeats_1
GTTTGAAACGTAGACCTGATAAAGAAGGGATTAAGAC
>NC_013960_5_repeats_2
GTTTGAAACGTAGACCTGATAAAGAAGGGATTGAGGC
>NC_013960_5_repeats_3
GGTTGAAACGTAGACCTGATAAAGAAGGGATTAAGAC
>NC_018870_11_repeats_1
GTTTCAATTCCTCATAGGTACGCTGAAAAC
>NC_009525_6_repeats_1
GTTTCCGTCCCCTCTCGGGGTTTTGGGTCTGACGAC
>NC_009525_6_repeats_2
TTCCCCCCTCCTCGGGGGGGTTTTGGGTCTGACGAC
>NC_009525_6_repeats_3
GTTTCCGTCCCCTCTCGGGGTTTTGGGTCTGATCCG
>NC_009525_6_repeats_4
CATGCCGGGGCGGTTCAGGGTTTTGGGTCTGACGAC
>NC_009525_6_repeats_5
GTTTCCGTCCCCTCTCGGGGTTTTTGGGGTCTTGAC
>NC_013510_11_repeats_1
GTGTTCCCCACGCAGGCGGGGTTGTCAGG
>NC_013510_11_repeats_2
GTGCTGCTTATGTAGGCGGAGGTGATCCA
>NC_013510_11_repeats_3
GTGCTCTCTGCGCGGGCGAGGGTAGATAG
>NC_007644_3_repeats_1
GTTCAAATTCCTCTATGGTCGATGATCAC
>NC_007644_3_repeats_2
GTTCAAATTCCTCTATGGTCGATGGTCAC
>NC_007644_3_repeats_3
GTTCAAATTCCTCTATGGTCAATGGTCAC
>NC_013410_7_repeats_1
CCCTGAAAAGCATTCCTCTCGCAAGAGAGATT
>NC_013410_7_repeats_2
CCCTGAAATGCATTACTCTCGTAAGAGAGATT
>NC_013410_7_repeats_3
CAGTAAGACTTAGAACTCTCGCAAGAGAGATT
>NC_011296_1_repeats_1
TAAATGTCCCTTTTAAATGAGGTCTTGTTTTCCAAC
>NC_011296_1_repeats_2
TCGCAATCCCTTTTAAATGAGGTCTTGTTTTCCAAC
>NC_008262_3_repeats_1
GTTTTATATTAACTATGAGGAATGTAAAT
>NC_008262_3_repeats_2
GTTTTATATTAACTATGGAAAATGCAATA
>NC_010634_5_repeats_1
GTTCACTGCCGCACAGGCAGCTTAGAAA
>NC_010634_5_repeats_2
GTTCACTGCCGCACAGGCAGCCCAATAA
>NC_005835_2_repeats_1
GTCGCAATCCCCTTACGGGGCTCAATCCCTTGCAAC
>NC_005835_2_repeats_2
GTATCAATCCCCTTACGGGGCTCAATCCCTTGCAAC
>NC_015437_5_repeats_1
ATTTCAATCCACGCGCCCGCGTGAGGCGCGAC
>NC_015437_5_repeats_2
ATTTCAATCCACGCGCCCGCGTGGGGCGCGAC
>NC_009699_5_repeats_1
ATTTAAATACATCCTATGTTAATGTTCAAT
>NC_009699_5_repeats_2
GCTTAAATACATCCTATGTTAATGTTGAAT
>NC_009089_11_repeats_1
ATTTACATTCCATATAGTTAATCTAAAAC
>NC_009089_11_repeats_2
ATTTTGAATCCACATAGTTAATCTAAAAC
>NC_014721_2_repeats_1
GTTTCAATCCCCAAAGGGGAGGCTACAAAC
>NC_009674_2_repeats_1
CTTTCTATTCCACTACGTTCAGATAAAAC
>NC_009674_2_repeats_2
CTTTATATCCCACTACGTTCAGATAAAAC
>NC_009440_2_repeats_1
CTCTCAACTCCATAGGAGATTAAC
>NC_009440_2_repeats_2
CTTTCAACTCCATAGGAGATTAAG
>NC_009440_2_repeats_3
CTTTCAATTCTATAGGAGATTAAC
>NC_009440_2_repeats_4
CTTTCAACTCCATAGGAGATTAGC
>NC_009440_2_repeats_5
CTTTCAACTCTATAGGAGATTAAC
>NC_009440_2_repeats_6
CTTTCAATTCTATAAGAGATTAAC
>NC_009440_2_repeats_7
CTTTCAACTCCATAGGAGATTAAC
>NC_009495_8_repeats_1
GCTTAAATACATCTCATGTTAATGTTCAAC
>NC_009495_8_repeats_2
ATTTAAATACATCCTATGTTATTGTTCAAT
>NC_018610_3_repeats_1
GTATTCCCCACGTACGTAAGGGTGATCC
>NC_018610_3_repeats_2
GTATTCCTCACGTACGTAGGGGTGATCC
>NC_018610_3_repeats_3
GTATTCCCCACATGCGTAGGGGTGAACC
>NC_018610_3_repeats_4
GTATTCCCCACGTACGTAGGGGTGATCC
>NC_018610_3_repeats_5
GTATTCCCCACATGCGTAGGGGGGGTGA
>NC_018610_3_repeats_6
GTATTCCCTACGTATGTGGGGGTGATCC
>NC_016885_3_repeats_1
GTCAAAATCAAAAAATAGTTGAAAC
>NC_016885_3_repeats_2
GTCAAAATCAAAAGATAGTTGAAAC
>NC_016885_3_repeats_3
GTGAAAATCAAAAGATAGTTGAAAC
>NC_016885_3_repeats_4
CTAGAAATTGAAAAATAGTTGAAAC
>NC_012125_2_repeats_1
ACGGCTATCCTTGTTGGCGCGGGGAACAC
>NC_012125_2_repeats_2
CGGTTTATCCCCGCTGGCGCGGGGAACAC
>NC_012125_2_repeats_3
CAGTTTATCCCCGCTGGCGCGGGGAACAC
>NC_012125_2_repeats_4
CGGTTTATCCCCGCTGGTGCGGGGAACAC
>NC_012125_2_repeats_5
CGGTTTATCCCCGCTGGCGAGGGGAACAC
>NC_016941_1_repeats_1
GATCGATAACTACCCCGAAGAATAGGGGACGAGAAC
>NC_016941_1_repeats_2
GATCGATAACTACCCCGAAGAATAGGGGACAGAGTG
>NC_014213_1_repeats_1
GTTTCAATCCTCACTCGAGCTTTCGCCCGAGTGCAAC
>NC_021577_2_repeats_1
ATGTTCCCCACAGGCGTGGGATAAACCTG
>NC_021577_2_repeats_2
GTGTTCCCCACGGGCGTGGGGATGAGCTG
>NC_021577_2_repeats_3
GTGTTCCCCACGGGTGTGGGGATGAACCG
>NC_017515_10_repeats_1
CGTCATTCCCACGAAAGTGGGAATCT
>NC_017515_10_repeats_2
CGTCATTCCCGCGCAGGCGGGAATCC
>NC_013849_5_repeats_1
GTTTCAGTCCTCTATTTGAGATTC
>NC_019950_7_repeats_1
GTTTCCGTCCCCTCTCGGGGTTTTGGGTCTGACGAC
>NC_019693_80_repeats_1
GTCCCAATGACCCTAAATCCCTTTCAGGGATTGAAAC
>NC_019693_80_repeats_2
GTCCCAATGACCTCTAATCCCTTTCAGGGATTGAAAC
>NC_019693_80_repeats_3
GTCTCAATGACCTCTAATCCCTTTCAGGGATTGAAAC
>NC_017934_9_repeats_1
GTTTCAATTCCTCATAGGTAGTCTGGAAGC
>NC_000909_20_repeats_1
ATTAAAATCAGACCGTTTCGGAATGGAAAT
>NC_000909_20_repeats_2
ATTAAAATCAGACCAATTCGGGATAAAACA
>NC_000909_20_repeats_3
ATTAAAATAAGACCGTTTCGGAATGGAAAT
>NC_017644_3_repeats_1
AGTTCACTGCCGTACAGGCAGAT
>NC_017644_3_repeats_2
AGTTCACTGCCGTACAGGCAGCT
>NC_008600_1_repeats_1
TGTATGTTTACCTTCCGCATGAGAA
>NC_008600_1_repeats_2
TGTATGATTACCTTCCGCATGAGAA
>NC_017595_3_repeats_1
GTTTTTGTACTCTCAAGATTTAAGTAACTGTACAAC
>NC_017595_3_repeats_2
TTTTTTGTACTCTTAAGATTTAAGTAACTGTACAGT
>NC_018015_7_repeats_1
CTTTCCACACAATTCTGTCCTATGGAAAC
>NC_018015_7_repeats_2
CTTTCCACACAATTCTGTCCTACGGAAAC
>NC_020125_3_repeats_1
GTTGGGATTGCTCTCAGTTTGAAGGGTATTCACAAC
>NC_020125_3_repeats_2
GTTGGGACTGCTCTCACTTTGAAGGGTATTCACAAC
>NC_020125_3_repeats_3
AACAATAATGCACAGCATTTGAAGGGTATTCACAAC
>NC_020125_3_repeats_4
GTTGGGACTGCTCTCAGTTTGAAGGGTATTCACAAC
>NC_020125_3_repeats_5
TTCGTGAATGCGTAACATTTGAAGGGTACTCACAAC
>NC_020125_3_repeats_6
TTCGTGAATGCATAGCATTTGAAGGGTATTCACAAC
>NC_020125_3_repeats_7
TTCGTGAATGCATAACATTTGAAGGGTATTCACAAC
>NC_020125_3_repeats_8
GTTGGGACTGCTCTCATTTTGAAGGGTATTCACAAC
>NC_020163_4_repeats_1
CGGTTTATCCCCGCTGGCGCGGGGAACACG
>NC_020163_4_repeats_2
TGGTTTATCCCCGCTGGCGCGGGGAACACA
>NC_020163_4_repeats_3
CGGTTTATCCCCGCTGGCGCGGGGAACACT
>NC_020163_4_repeats_4
CGGTTTATCCCCGCTGGCGCGGGGAACACA
>NC_020247_4_repeats_1
CTTTCAATCCCTTTTGGGATTCATC
>NC_020247_4_repeats_2
CTTTCAATCCTTTTTGGGATTCATC
>NC_017177_4_repeats_1
ATTAAACCTTAACACTATGTGTATTTAAA
>NC_017177_4_repeats_2
ATTAAACCTTAACACTACGTGTATTTAAA
>NC_017177_4_repeats_3
ATTTAACCTTAACACTTTGTGTATTTAAA
>NC_017177_4_repeats_4
TTTTCACTTTAACACTATACGTATTTAAA
>NC_017304_1_repeats_1
GTTGAAGAGGTACTTTCAGTAAAACAAGGATTGAAAC
>NC_017304_1_repeats_2
GTTGAAGAGGTACTTCCAGTAAAACAAGGATTAAAAC
>NC_017304_1_repeats_3
GTTGAAGAGGTACTTCCAGTAAAACAAGGATTGAAAC
>NC_017957_4_repeats_1
GAGTTTGAAGGCATGACCAATCGCTCCGGTCATGGAAAC
>NC_017957_4_repeats_2
GGGTTTGAAGGCATGACCATTTGCTCCGGTCACGGAAAC
>NC_015589_7_repeats_1
GTTACTAGCCTACCTATAAGGATTTGAAAC
>NC_015589_7_repeats_2
GTTACTAGCCTACCTATAAGGAACAGTAAA
>NC_013282_2_repeats_1
CTGTTCCCCGCGAGAGCGGGGATAAACCG
>NC_013282_2_repeats_2
CTGTTCCCCGCGCGAGCGGGGATAAACCT
>NC_013282_2_repeats_3
CTGTTCCTCGCGCGAGCGGGGATAAACCG
>NC_013282_2_repeats_4
CTGTTCCCCGCGCGAGCGGGGATAAACCG
>NC_014222_2_repeats_1
GTTTCAATCCTTGTTTTAATGGATTATGCATTGTGAC
>NC_014222_2_repeats_2
CTTTCAATCCTTGTTTTAATGGATTATGCATTGTGAC
>NC_021081_7_repeats_1
GTTTCAATCCTCACTCGAGCTATCGCCCGAGTGCAAC
>NC_000909_4_repeats_1
ATTAAAATCAGACCGATTCGGAATGTGAAA
>NC_000909_4_repeats_2
ATTAAAATCAGACCGTTTCGGAATGGAAAT
>NC_000909_4_repeats_3
ATTAAAATCAGACCGATTCGGAATGGAAAT
>NC_000909_4_repeats_4
ATTAAAATCAGACCGTTTCGGAATGGAAAC
>NC_017766_4_repeats_1
GTACTCCCCGCGCGTGCGGGGATGGTCCC
>NC_017766_4_repeats_2
GTGCTCCCCGCGCGTGCGGGATGGTCCTC
>NC_017766_4_repeats_3
GTGTTCCCCGCGTGTGCGGGGGTGGTCCC
>NC_017766_4_repeats_4
GCGCTCCCCGCGCGTGCGGGGATGGTCCC
>NC_022786_4_repeats_1
CTGATCCCGCGAGAGGGAATTGAAAG
>NC_016787_1_repeats_1
GTTTTCCCCGCACTAGCGGGGATGAGCC
>NC_016787_1_repeats_2
GTTTTCCCCGCACCAGCGGGGGATGAGC
>NC_016787_1_repeats_3
TTTTTTCCCGCACCAGCGGGGATGAGCC
>NC_016787_1_repeats_4
GTTTTCCCCGCACCAGCGGGGATGAGCC
>NC_016787_1_repeats_5
GTTTTCCCCGCACTAGCGGGGATGAGCT
>NC_016787_1_repeats_6
GTTTTTCCCGCACCAGCGGGGATGAGCC
>NC_011978_3_repeats_1
GTTTCCATACCTCAAAGGAAGTATTGAAAC
>NC_011978_3_repeats_2
TTTCCTATACCTCTAAGAAAGGATTGAAAC
>NC_011978_3_repeats_3
GTTTCCATACCTCTAAGGAAGTATTGAAAC
>NC_019740_1_repeats_1
GTTTCCGTCCCCGTGAAGGGGAAGTGAATTGAAACC
>NC_017581_3_repeats_1
GTTTTGGAACCATTCGAAACAACACAGCTCTAAAAC
>NC_017581_3_repeats_2
GTTTTGGAACCATTCGAAACAACACAGCGAGTTAAA
>NC_015709_2_repeats_1
CGGTTCATCCCCGCGTGGGCGGGGAACAC
>NC_015709_2_repeats_2
AGGTTCATCCCCGCGTGGGCGGGGAACAC
>NC_016589_2_repeats_1
GGTCAATCTCCGCGCAGGTGGAGGAAAC
>NC_016589_2_repeats_2
GGTCTATCTCCGCGTACGCGGAGGAATC
>NC_016589_2_repeats_3
GGTCTATCTCCGCGCACGCGGAAGAATC
>NC_016589_2_repeats_4
GGCCTATCTCCGCGCACGCGGAGGAATC
>NC_016589_2_repeats_5
GGCCTATCTCCGCGCACCCGGAGGAAGC
>NC_016589_2_repeats_6
GGTCTATCTCCGCGCACGCGGAGGAATC
>NC_016589_2_repeats_7
GGCCTATCTCCGCGCACGCGGAGGAAAC
>NC_022792_2_repeats_1
GTTTCAATCGAACCTTAGAGGGATGGAAAC
>NC_010483_7_repeats_1
GTTTCCATACCTCTAAGGAATTATTGAAAC
>NC_010483_7_repeats_2
GTTTCCATACCTCTAAGGAACTATTGAAAC
>NC_010483_7_repeats_3
GTTTCCATACCTCTAAGGAAGTATTGAAAC
>NC_013520_6_repeats_1
GTTTCAATACCGTAAACGGTAAGACTATTACCTCA
>NC_013520_6_repeats_2
CTGCGCATACCCTAAAAGGTAAGTACTGTTGCAAC
>NC_015510_15_repeats_1
GTAGGAGCGTATTCCATTTCAGACGGGGACTGCGAC
>NC_015510_15_repeats_2
GTAGGAGCGTATTCCATTTCAAACGGGGACTGCGAC
>NC_015512_3_repeats_1
GTCGCGATTCGAAAAGGAAACAGGCTCTTGGTGCACC
>NC_015512_3_repeats_2
GTCGCGATTCGATAAGGAAACAGGCTCTTGGTGCACT
>NC_015512_3_repeats_3
GTCGCGTTTCGAAAAGGAAACAGGCTCTTAGTGCACC
>NC_015512_3_repeats_4
GTCGCGATTCGATAAGGAAACAGGCTCTTGGTGCACC
>NC_015512_3_repeats_5
GTCGCGATTCGAAGAGGAAACAGGCTCTTGGTGCACC
>NC_005126_5_repeats_1
GTGCACTGCCGTACAGGCAGCTTAAAAA
>NC_005126_5_repeats_2
GTGCACTGCCGTACAGGCAGCTTAGAAA
>NC_011741_3_repeats_1
CGGTTTATCCCCGCTGGCGCGGGGAACAC
>NC_017075_2_repeats_1
CGGTTCATCCCCACCCGCGTGGGGAACGC
>NC_013940_1_repeats_1
GTTTCAACTCCTAATAGGTACAATATAAAC
>NC_013940_1_repeats_2
AAATTAATTCCTAATAGGTACAATACAAAC
>NC_013940_1_repeats_3
GTTTCAACTCCTGATAGGTACAATATAAAC
>NC_021900_1_repeats_1
GTTTTGGAACCATTCGAAACAACACAGCTCTAAAAC
>NC_010511_15_repeats_1
ATCGCCCCCTCGCGGGGGCGCGGATTGATAA
>NC_010511_15_repeats_2
ATCGCCCCCTCGCGGGGGCGCGGATTGAAAC
>NC_010511_15_repeats_3
ATCGCCCCCTAGCGGGGGCGCGGATTGAAAC
>NC_013235_2_repeats_1
GTTGCATTCCACGTCACGCCGTTTGGCGTATAGAAAC
>NC_013235_2_repeats_2
GTTGCATTCCACGTCACGCCGTCGGGCGTATAGAGAC
>NC_013235_2_repeats_3
GTTGCATTCGAAGTCACGCCGTTGGGCGTATAGAAGC
>NC_013235_2_repeats_4
GTTGCATTCCACGTCACGCCGTTGGGCGTATAGAAGC
>NC_013235_2_repeats_5
GTTGCATTCCACGTCACGCCGTTGGGCGTATAGAAAC
>NC_013235_2_repeats_6
GATGCATTCCATGTCACGCCGTTGGGCGTATAGAAAC
>NC_013235_2_repeats_7
GTTGCATTCCACGTCACGCCGTTGGCCGTATAGAAAC
>NC_013235_2_repeats_8
GTTGCATTCCACGTCACGCCGTTGGGCGTATAGAATC
>NC_013235_2_repeats_9
GTTGCATTCCACGTCACGCCGTTGGGCATATAGAAAC
>NC_013235_2_repeats_10
GTTGCATTCCATGTCACGCCGTTGGGCGTATAGAAAT
>NC_013235_2_repeats_11
GTTGCATTCCACGTCACGCCGTTGGGCGTATAGAGAC
>NC_013160_1_repeats_1
GTTTCAATCCCTCATAGGGATTAACAATAATTGGAAC
>NC_013160_1_repeats_2
TAAACTCCAGCTCATAGGGATTAACAATAATTGGAAC
>NC_005838_2_repeats_1
GTTGCAAGGGATTGAGCCCCGTAAGGGGATTGCGCC
>NC_005838_2_repeats_2
GTTGCAAGGGATTGAGCCCCGTAAGGGGATTGCGAC
>NC_011751_6_repeats_1
CGGTTTATCCCCGCTGGCGCGGGGAACAC
>NC_011751_6_repeats_2
CGGTTTATCTCCGCTGACGCGGGGAACAC
>NC_011751_6_repeats_3
CGGTTTATCCCCGCTGACGCGGGGAACAC
>NC_015562_10_repeats_1
GTTAAAATCAGACCCTTAGGGGGATGGAAAT
>NC_015562_10_repeats_2
GTTAAAATCAGACCCTTAGGGGGATGGAAAC
>NC_014392_2_repeats_1
GTTTTATCTGAACTATGAGGGATGTAAAC
>NC_014392_2_repeats_2
GTTTTATCTGAACTATGAGCATTCCTGTA
>NC_014392_2_repeats_3
GTTTTATCTGAACTATGAGGGATGTAAGC
>NC_014392_2_repeats_4
GTTTTATCTGAACTATAAGGGATGTAAAC
>NC_016109_10_repeats_1
GTCCTCCCCGCGCGAGCGGGGGTCTACCAG
>NC_016109_10_repeats_2
GTCCTCCCCGCGTGAGCGGGGGTCTACCGG
>NC_016109_10_repeats_3
GTCCTCCCCGCGCGAGCGGGGGTCTACCGG
>NC_016109_10_repeats_4
GTCCTCCCCGCGCGAGCGGGGGTCTACCGC
>NC_016109_10_repeats_5
GTCCTCCCCGCGCGAGCGGGGGTCTACCGT
>NC_016109_10_repeats_6
GTCCTCCCCGCGTTAGCGGGGGCTGCGTTG
>NC_016109_10_repeats_7
GTCCTCCCCGCGCGAGTGGGGGTCTACCGA
>NC_022785_24_repeats_1
CTGCTCCCGGCCCCTGCGGGGATGGTCCT
>NC_022785_24_repeats_2
CTGCTCCCCGCACCCGCGGGGATGGTCCC
>NC_019965_7_repeats_1
CCCTCAATGGTGTCCGGCCAAAATGACCGGATTAAT
>NC_021810_2_repeats_1
CGGTTTATCCCCGCTGGCGCGGAGAACAC
>NC_021810_2_repeats_2
AGGTTTATCCCCGCTGGCGCGGGGAACAC
>NC_021810_2_repeats_3
CGGTTTATCCCCGCTGGCGCGGGGAACAC
>NC_010418_1_repeats_1
GTTTAACTTTTACATTAGATGTATTTAAAG
>NC_010418_1_repeats_2
GTTTAACTGCTACATTAGATGTATTTAAAC
>NC_010418_1_repeats_3
GTTTAACTTCTACATTGGATGTATTTAAAC
>NC_010418_1_repeats_4
GTTTAACTTTTACATTACATGTATTTAAAC
>NC_010418_1_repeats_5
GTTTAACTTCTGCATTAGATGTATTTAAAC
>NC_010418_1_repeats_6
ATTTAACTTTTACATTATATGTATTTAAAC
>NC_010418_1_repeats_7
GTTTAACTTCTACATTAGATGTATTTAAGC
>NC_010418_1_repeats_8
GTTTAACTTCTACATTAGATGTATTTAAAC
>NC_010418_1_repeats_9
ATTTAACTTCTACATTAAATGTATTTAAAC
>NC_010418_1_repeats_10
GCTTAACTTTTGCATACGATGCATTTAAAC
>NC_010418_1_repeats_11
TTTTAACTCCTGCATTAGATGTATTTAAAC
>NC_010418_1_repeats_12
GTTTAACTTCTACATTAGATATATTTAAAA
>NC_010418_1_repeats_13
GTTTAACTTCTACATTATATGTATTTAAAC
>NC_010418_1_repeats_14
GTTTAACTTCTGCATTAGATGTATTTAAAA
>NC_013714_11_repeats_1
TGTTTTAATCTCACTCTCCGTGAGGAGAGCGAC
>NC_013714_11_repeats_2
ATTTCAATCCACGCTCTCCCTGAGGAGAGCGAC
>NC_013714_11_repeats_3
ATTTCAATCCACGCTCTCCGTGAGGAAAGCGAC
>NC_013714_11_repeats_4
ATTTCAATCCACGCTCTCCGTGAGGAGAGCGAC
>NC_013714_11_repeats_5
TTTCAAATCCACGCTCTCCGTGAGGAGAGCGAC
>NC_019676_9_repeats_1
GTTTCCATCCCCGTGAGGGGTAAGTGATTTAAAAC
>NC_015573_1_repeats_1
GTTTCCAGCCTACCTATGAGGGATTGAAAC
>NC_013714_9_repeats_1
ACTGGGAATTAGCTTCTACCCTTCTTGATAAACTTG
>NC_010296_19_repeats_1
GTTCCAATTAATCTTAAACCCTATTAGGGATTGAAAC
>NC_010296_19_repeats_2
GTTCCAATTAATCTTAAACCCTATTGGGACTTAGGCA
>NC_017167_4_repeats_1
GTTGTTCCGCCGAGATCGTCGGCGGCCCCATTGAAGC
>NC_017167_4_repeats_2
GTTGTTCCGCCGAGATCGTCGGCGCCCCCATTGAAGC
>NC_017167_4_repeats_3
CTTGTTCCGCCGAGATCGTCGGCGGCCCCCTGAAGCT
>NC_003155_11_repeats_1
CGACCCACCTCCGCTCGCGCGGAGAGAAC
>NC_003155_11_repeats_2
CGACCCACCTCCGCTCGCGCGGAGAGCAC
>NC_003155_11_repeats_3
CGAACTACCCCCGCTCGCGCGGAGAGCAC
>NC_003155_11_repeats_4
CGACCAACTTCCGCTTGCGCGGAGAGCAC
>NC_003155_11_repeats_5
CGATCCACCTCCGCTCGCGCGGAGAGCAC
>NC_003155_11_repeats_6
CGACCCACCTCTGCTCGCGCGGAGAGCAC
>NC_009009_2_repeats_1
GTTTCCGTACCCTCTCGAGGTGAATCGGG
>NC_009009_2_repeats_2
GTTTCCGTACCCTCTCGAGGTGACTGGGG
>NC_009009_2_repeats_3
CTTTCCGTCCCCTCTCGAGGTGACTGGGG
>NC_009009_2_repeats_4
GTTTCCGTCCCCTCCCGAGGTGACTGGGG
>NC_009009_2_repeats_5
GTTTCCGCCCCCTCTCAAGGTAACCGAGG
>NC_009009_2_repeats_6
GTTTCCGTCCCCTCCCGAGGTGAATGGGG
>NC_009009_2_repeats_7
GTTTCCGTCCCCTCTCGAGGTAACCGGGG
>NC_009009_2_repeats_8
GTTTCCGTACCCTCGCAAGCTGAATGTGA
>NC_009009_2_repeats_9
GTTTCCGTCCCCTTTCGAGGTAACTGGGG
>NC_009009_2_repeats_10
GTTTCCGTACCCTCCCGAGGTGACTAGGA
>NC_009009_2_repeats_11
GTTTCCGTACCCTATCAAGGTGACTGAGG
>NC_009009_2_repeats_12
GTTTTCGTACCCTCCCGAGGTGGCTAGGG
>NC_009009_2_repeats_13
GTTTCCGTCCCCTCTCGAGGTGATTGGGG
>NC_022600_3_repeats_1
GTTTCCGTCCCCTCGCGGGGATTAGGTCCACTCGAAC
>NC_022600_3_repeats_2
GTTTCCGTCCCCTCGCGGGGATTAGGTCCACTCAAAC
>NC_022600_3_repeats_3
GTATCCATCCCCTCGCGGGGATTAGATCCACTCGAAC
>NC_022600_3_repeats_4
GTTTCCGTCCCCTCGCGGGGATGTAGGTCCACTCAAA
>NC_022600_3_repeats_5
GTATCCGTCCCCTCGCGGGGATTAGGTCCACTCGAAC
>NC_009706_2_repeats_1
ATTTAAATACAATCCTTGTTAAGGTTCAAC
>NC_009706_2_repeats_2
ATTTAAATACAATCCTTGTTAAGATTCAAC
>NC_009706_2_repeats_3
TTTTTTTGTCAAATCTTGTTAAGGTTCAAC
>NC_009523_33_repeats_1
ATTTCGGCAATTTCGACTCGTTGAAGAGTACTAGACT
>NC_009523_33_repeats_2
ATTTCGGCAATTTCGACTCGTTGAAGAGTACTGAAAC
>NC_006513_1_repeats_1
GTTTCAATCCACGCCCCCCGTCACCGAGGGGCGATGC
>NC_006513_1_repeats_2
GTTTCAATCCACACCCCCCGTCACCGAGGGGCGATGC
>NC_019701_5_repeats_1
GTTTCAGTCCCCTTGCGGGGTAGTGGGTTTGAAAG
>NC_019701_5_repeats_2
GTTTCAGTCCCCTTTCGGGGTAGTTGGGATGTCAA
>NC_019701_5_repeats_3
TTTTTTGTCCCCTTGCGGGGTAGTGGGTTTGAAAG
>NC_013385_8_repeats_1
ATTTGTAGCCTACCTACGAGGGGTTGAAAT
>NC_013385_8_repeats_2
ATTTGTAGCCTACCTACGAGGGGTTGAAAC
>NC_015277_4_repeats_1
AAGTGGCACAAAACGAACCGTAAT
>NC_015277_4_repeats_2
TAATGGCACAAAACGAACCGTAAT
>NC_015277_4_repeats_3
AGCTGGCACCATTCGAACCGTAAT
>NC_015277_4_repeats_4
GAATGGCATCATTTAAACCGTAAT
>NC_014926_2_repeats_1
GTTTGAAATGCCCTATAAGGGATTGTGAC
>NC_014926_2_repeats_2
GTTTGAAATGCCCTATAAGGGATTGCGAC
>NC_010794_4_repeats_1
GTTTCAAGCCCAGTGCACTGGGATATATCATCAAC
>NC_010794_4_repeats_2
GTTTCAAGCCCAGTGCACTGGGATATATCACCAAC
>NC_010794_4_repeats_3
AGCCTAGGCCCAGTGCACTGGGATATATCACCAAC
>NC_011595_3_repeats_1
GTTCATGGCGGCATACGCCATTTAGAAA
>NC_011595_3_repeats_2
GTTCATGGCGGTACACGCCATTTAGAAA
>NC_011595_3_repeats_3
GTTCATGACGGCACACGTCATTTAGAAA
>NC_011595_3_repeats_4
GTTTATGACGGTATACGTCACTTAAGCG
>NC_011595_3_repeats_5
GTTCATGACGGCATACGTCATTTAGAAA
>NC_011595_3_repeats_6
GTTCATGACAGCATATGTCATTTAGAAA
>NC_022912_16_repeats_1
TGGTGATGCCTCTAATTAGTTGAATCT
>NC_003901_3_repeats_1
GTTTCAATCCTTGTTTTAATGGAT
>NC_003901_3_repeats_2
GTTTCAATCCTTGTTTTAGTGGAT
>NC_020386_2_repeats_1
TGGTTCACCCCCACATGCGTGGGGAATAC
>NC_020386_2_repeats_2
AGGTTCACCCCCACATGCGTGGGGAATAC
>NC_020386_2_repeats_3
GGGTTCACCCCCACATGCGTGGGGAATAC
>NC_020386_2_repeats_4
CGGTTCACCCCCACATGCGTGGGGAATAC
>NC_009523_47_repeats_1
GAAGCGACCACTGCCCCGCAATGAAGGGGATTGAAGC
>NC_009523_47_repeats_2
GAAGCGACCACTGCCCCGCAATGAAGGGGAATGTCAG
>NC_009523_47_repeats_3
GAAGCGACCACTGCCCCGCAATGAAGGGGATTGAGAC
>NC_009523_47_repeats_4
GAAGCGACCACTGCCCCGCAATGAAGGGGATTGAAAC
>NC_009523_47_repeats_5
GAAGCGACCACTGCCCCGCAATGAAGGGGATTGAAGT
>NC_009523_47_repeats_6
GAAGCGACCACTGCCCCGCAATGAAGGGGATTGAAGA
>NC_013892_5_repeats_1
GTGTTCCCCGTAGGTACGGGGATAAACCG
>NC_009655_1_repeats_1
ATTATAGCACTGCGAAATGAAAAAGGGAGCTACAAC
>NC_017167_1_repeats_1
GTTGCTCCGCCGAGATCGTCGGCGGCCCCATTGAAGC
>NC_017167_1_repeats_2
GTTGCTCCGCCGAGATCGTCGGCGGCCCCAATCACGA
>NC_017546_2_repeats_1
GTTTTAGTTACTTATTGTGAAATGTAAAT
>NC_017546_2_repeats_2
GTTTTAGTTACTTATTGTGAAATATAAAT
>NC_020055_2_repeats_1
GTCAAAACCCATACCGATATGGATACCTCTTTTGAG
>NC_019892_2_repeats_1
GGGCTCAACGCCTTGCGGCATCACAGAGGTCGGCAC
>NC_019892_2_repeats_2
GTGCTCAACGCCTTGCAGCATCACAGAGGTCGGCAC
>NC_019892_2_repeats_3
GTGCTCAACGCCTTGCGGCATCACAGAGGCCGGCAC
>NC_019892_2_repeats_4
GTGCTCAACGTCTTGCGGCATCACAGAGGTCGGCAC
>NC_019892_2_repeats_5
GTGCTCAACGCCTTGCGGCATCACAGAGGTCAGCAC
>NC_019892_2_repeats_6
GTGCTCAACGCCTTGCGGCATCACAGAGGTCGGCAC
>NC_019892_2_repeats_7
GTGCTCAACGCCTTGCGGCATCACAGAGATCGGCAC
>NC_019892_2_repeats_8
GTGCTCAACGCCTTGCGACATCACATTGGTCGGAGC
>NC_009073_7_repeats_1
CTTTCAATCCTCTTCTTGAGATTC
>NC_009073_7_repeats_2
CTTTCAATCCTCCTCTTGAGATTC
>NC_009073_7_repeats_3
CTTTCAATCCTCTTCCGGAGATTC
>NC_007705_1_repeats_1
GTTTCAATCCACGCGCCCGTGAGGACGCGAC
>NC_018002_1_repeats_1
CTCGAACCGACACAAGATTTGTATTTAAAC
>NC_009381_3_repeats_1
TTTCTAAGCTGCCTGTGCAGCAGTGAAC
>NC_009381_3_repeats_2
TTTGATTATTGCCTGTGCGGCAGTGAAC
>NC_009381_3_repeats_3
TTTCTAAGCTGCCTGTGCGGCAGTGAAC
>NC_019682_11_repeats_1
GTTTCCATCCCCTCACGGGGTAAAGGAATTAAAAC
>NC_019682_11_repeats_2
GTTTCCATCCCCGTGAGGGGTAAAGGAATTAAAAC
>NC_019682_11_repeats_3
GCACCCATCCCCGTGAGGGGTAAAGGAAATAAAAC
>NC_019682_11_repeats_4
GTTTCCATCCCCTCACGGGGTAAAGGAAATAAAAC
>NC_015707_1_repeats_1
GTTTGAACCCTACCTATAAGGAATGGAAAC
>NC_015707_1_repeats_2
GTTTGAACCCTACCTATAAGGAATGGAAAA
>NC_015707_1_repeats_3
GTTTGAACCCTACCTATGAGGAATGGAAAC
>NC_010729_10_repeats_1
GTCTTAATAGCCTTACGGACTGTGTATGTATAGTGAG
>NC_009699_10_repeats_1
ATTTAAATACATCTTATGTTAATGTTCAAC
>NC_009699_10_repeats_2
ATTTAAATACATCTTATGTTAAGGTTCAAC
>NC_009699_10_repeats_3
ATTTAAATACATCTTATGTTAATATTCAAC
>NC_009699_10_repeats_4
GCTTAAATACATCTTATGTTAATGTTCAAC
>NC_022777_2_repeats_1
ATTTAAATACATCCTATGTTAAGGTTCAAC
>NC_022777_2_repeats_2
TGAGGTATACATCCTATGTTAAGGTTCAAC
>NC_021844_4_repeats_1
GTGTTCCCCGCGTCAGCCGGGAGAAACCG
>NC_021844_4_repeats_2
GTGTTCCCCGCGTCAGCGGGGATAAACAC
>NC_021844_4_repeats_3
GTGTTCCCCGCGCCAGCGGGGATAAACCG
>NC_021844_4_repeats_4
GTGTTCCCCGCGTCAGCGGGGATAAACCG
>NC_021593_4_repeats_1
TCCTCAATGAAGCTCCGAAGCCGAGACTTCGGAGAT
>NC_021593_4_repeats_2
CCCTCAATGAAGCTCCGAAGCCGAGACTTCGGAGAT
>NC_021593_4_repeats_3
TCCTCAATGAAGCTCCGAAGCCAAAACTTCGGAGAT
>NC_018080_5_repeats_1
TTTCTTAGCTGCCTACACGGCAGTGAAC
>NC_012892_4_repeats_1
CGGTTTATCCCCGCTGGCGCGGGGAACAC
>NC_012892_4_repeats_2
CGGTTTATCCCCGCTGGTGCGGGGAACAC
>NC_020546_10_repeats_1
ATGTGAGTGAATCCTCACACGATGGCCGA
>NC_020546_10_repeats_2
GTGTGAGCCAATCCTCACATCGTGCTCCC
>NC_020546_10_repeats_3
GTGTGAGCCAATCCTCACACGGAGACCGG
>NC_020546_10_repeats_4
GTGTGAGTGAATCCTCGCACAACGACTGT
>NC_020546_10_repeats_5
GTGTGAGCTAATCCTCACACGGAGACCGG
>NC_013854_3_repeats_1
GTTCAACGCTGTTCCGCTTTGGGAAGCGGATTGAAAC
>NC_017584_3_repeats_1
GTTTCAATGAGGCCGAGGCATTACTGCCTCGGGAGAC
>NC_017584_3_repeats_2
GTTTCAATGAGGCCGAGGCATTACTGCCTAGGGAGAC
>NC_013790_24_repeats_1
AGTCACAATCTTGTTTTAGTAGATTACTTTTTGCAAT
>NC_013790_24_repeats_2
GTCACAATCCTTGTTTTAGTAGATTACTTTTTGCAAT
>NC_013790_24_repeats_3
ATCACAATCCTTGTTTTAGTAGATTACTTTTTGCAAT
>NC_013790_24_repeats_4
GTCACAATCCTTGTTTTAAAAGATTACTTTTTGCAAT
>NC_013790_24_repeats_5
ATCACAATCCTTGTTTTAAAAGATTACTTTTTGCTAT
>NC_013790_24_repeats_6
GTCACAATCATTGTTTTAGTAGATTACTTTTTGCAAT
>NC_013790_24_repeats_7
GTTGCTATCCTTGTTTTAATAGATTACTTTTTGCAAT
>NC_017846_2_repeats_1
CTTCACTGCCGAATAGGTAGCTTAGAAA
>NC_017846_2_repeats_2
CTTCACTGCCGAATAGGCAGCTTAGAAA
>NC_017846_2_repeats_3
CTTCACTACCGAATAGGCAGCTTAGAAA
>NC_013156_2_repeats_1
GTTAAAATCAGACCGGAACGGTATGGAAAT
>NC_013156_2_repeats_2
GTTAAAATCAGACCGGAACGGTATGGAAAG
>NC_013156_2_repeats_3
GTTAAAATAAGACAGTCTCGGTATGGAAAC
>NC_011979_2_repeats_1
GGTTCAATCCTCGTCCGCCTTTGCAGACGGGCGCTAC
>NC_011979_2_repeats_2
GTTTCAATCCTCGCACGCCTTTACAGACGGGCGCTAC
>NC_011979_2_repeats_3
GTTTCAATCCTCGCCCGCCTTTACAGACGGGCGCTAC
>NC_014122_15_repeats_1
GTAAAATAACGCCCCTAAGGGGATGGAAAC
>NC_009656_2_repeats_1
GTTCACTGCCGTATAGGCAGCTAAGAAA
>NC_020247_3_repeats_1
CCTTCAATTTCTTATGGGACTTTTA
>NC_020247_3_repeats_2
CTTTCAATCCCTTATGGGATTCTTC
>NC_013722_2_repeats_1
TTCACTGCCGTGTAGGCAGCTCAGAAA
>NC_013722_2_repeats_2
TTCACTGCCGTGTAGGCAGCTCATGCA
>NC_019792_5_repeats_1
GTTTCAGACGAACCCTCGTGGGGTTGAAGC
>NC_019792_5_repeats_2
GTTTCAGACGAACCCTTGGGGGTATATCTT
>NC_022900_1_repeats_1
TTTCTAAGCTGCCTGTGCGGCAGTGAAC
>NC_022900_1_repeats_2
CTAAGCAACTGCCTGTGCGGCAGTGAAC
>NC_003272_17_repeats_1
CTTTCAACCCTCCCATTACTGGAAGGAGGGTTGCAACT
>NC_003272_17_repeats_2
CTTTCAACCCTCCCATTACTGGAAGGAGGGTTGCAACG
>NC_003272_17_repeats_3
TGTTTTCACCATGTATTACCGGAAGGAGGGTTGCAACC
>NC_013235_10_repeats_1
CGGCTCATCCCCGCGGGCGCGGGGAGCAC
>NC_013235_10_repeats_2
AGGCTCATCCCCGCGGGCGCGGGGAGCAC
>NC_013235_10_repeats_3
GGGCTCATCCCCGCGGGCGCGGGGGAGCA
>NC_013235_10_repeats_4
TGGCTCATCCCCGCGGGCGCGGGGAGCAC
>NC_013235_10_repeats_5
GGGCTCATCCCCGCGGGCGCCGGGAGCAC
>NC_013235_10_repeats_6
GGGCTCATCCCCGCGGGCGCGGGGAGCAC
>NC_017581_1_repeats_1
GTTTTTGTACTCTCAAGATTTAAGTAACTGTACAAC
>NC_017581_1_repeats_2
GTTTTTGTACTCTCAAGATTTAAGTAACTGTACAGT
>NC_017274_7_repeats_1
GATTAATCCCAAAAGAAATTGAAAG
>NC_017274_7_repeats_2
GATTAATCCCAAAAGGAATTGAAAG
>NC_015519_2_repeats_1
GTTTATAGCCTACCTATAAGGGATTGAAAC
>NC_015519_2_repeats_2
ATTTATAGCCTACCTATAAGGAATTGAAAC
>NC_015519_2_repeats_3
GTTGTTAACATACCTATAAAGGCTTGAAAT
>NC_015519_2_repeats_4
GTTTATAGCCTACCTATAAGGAATTGAAAC
>NC_020291_4_repeats_1
GATTAACTTCAACATTAGATGTATTTAAAT
>NC_020291_4_repeats_2
GATTAACTTTAACATGAGATGTATTTAAAT
>NC_019771_4_repeats_1
GTTTCAACTACCATCCCGACTAGGGGTGGGTTGAAAG
>NC_019678_26_repeats_1
GTTTCCAACTAATCCGACTTAATCCAGTCGGCGGAAG
>NC_019678_26_repeats_2
TTATTCAACTAATTCGACTTAATCCAGTCGGCGGAAG
>NC_019678_26_repeats_3
GTTTCCAACTAATCCGACTTAATCCAGTCGGTGGAAG
>NC_017544_2_repeats_1
ATTTTAGTTACTTATTGTGAAATGTAAAT
>NC_017544_2_repeats_2
GTTTTAGTTACTTATTGTGAAATGTAAAT
>NC_017544_2_repeats_3
GTTTTAGTTACTTATTATGAAATGTAAAT
>NC_012030_2_repeats_1
GTTACCCCATCAGTTCCGCTGTTAG
>NC_012030_2_repeats_2
TACACCCCACTATTTCCGCTGTTAG
>NC_012030_2_repeats_3
ATACCCCCACTAGTTCCGCTGTTAG
>NC_012030_2_repeats_4
ACTACCCCACTATTTCCGCTGTTAG
>NC_012030_2_repeats_5
CTCACCCCACCAGTTCCGCTGTTAG
>NC_017095_6_repeats_1
GTTTTAGAAGTGTGTATAATTGATGGAAAC
>NC_017095_6_repeats_2
GCTTTAGAAGTGACTATGAGGGATGGAAAC
>NC_017095_6_repeats_3
GCTTTAGAAGTGACTATGAGGGAGGGAAAC
>NC_017095_6_repeats_4
GTTTTGGAAAAGACTGTGAGAGATGAGAAA
>NC_017095_6_repeats_5
GTTTTAGAAGTGACTATGAGGGATGAAAAC
>NC_017095_6_repeats_6
TCTTTAGAAGTGACTATGAGGGATGGAAAC
>NC_017095_6_repeats_7
TTTTAGAAGTTGACTATAAGGGATGGGAAC
>NC_017095_6_repeats_8
GTTTTAGCAGTGAGTATGAAGGTTTGAAAC
>NC_017095_6_repeats_9
GTTTTAGAAGTGACTATGAGGGATGGAAAC
>NC_017095_6_repeats_10
CCTTTAGAAGTGACTATGAGGGATGGAAAC
>NC_010717_1_repeats_1
GTCGCGTCCTCACGGGCGCGTGGATTGAAAC
>NC_015758_5_repeats_1
GTTTCCGTCCTCTCTCGGGGTTTTGGGTCTGACGAC
>NC_015758_5_repeats_2
GTTTCCGTCCCCTCTCGGGGTTTTGGGTCTGACGAC
>NC_015758_5_repeats_3
CATGCCGGGGCGGTTCAGGGTTTTGGGTCTGACGAC
>NC_015758_5_repeats_4
GTTTCCGTCCCCTCTCGGGGTTTTGGGTCTGATCCG
>NC_007796_4_repeats_1
ATTCATCCCGTTGCACACCAGGAACTC
>NC_007796_4_repeats_2
GTTCATCTCCATCCACACGGGGAACTC
>NC_007796_4_repeats_3
GTTCATCCCCATACACACGGGGAACTC
>NC_016822_2_repeats_1
GTTCACTGCCGTACAGGCAGCTTAGAAAT
>NC_016822_2_repeats_2
GTTCACTGCCGTACAGAAAGATAAAATGC
>NC_016856_3_repeats_1
CGGTTTATCCCCGCTGGCGCGGGGAACAC
>NC_016856_3_repeats_2
AGGTTTATCCCCGCTGGCGCGGGGAACAC
>NC_009698_5_repeats_1
ATTTAAATACATCTCATGTTAATGTTCAAC
>NC_009698_5_repeats_2
ATTTAAATACATTTCATGTTAATGTTCAAC
>NC_009698_5_repeats_3
GCTTAAGTACATCTCATGTTAATGTTCAAC
>NC_014964_5_repeats_1
GTTTTTAGCCTACCTATCCTGAAAATAGTG
>NC_014964_5_repeats_2
GTTTTTAGCCTACCTATAAGGAATTGAAAC
>NC_014538_2_repeats_1
GTTTCAATTCCTTATAGGTAGGCTAAAAAC
>NC_014538_2_repeats_2
CACTATTTTCAGGATAGGTAGGCTAAAAAC
>NC_017179_17_repeats_1
TTCCCATCTATTTTTTGAGAACCAGT
>NC_017179_17_repeats_2
TTTCCATTCTTTTCTTGCCATCCTGT
>NC_017179_17_repeats_3
TTTCCGTCTATTACTTTCCATCCAGA
>NC_017179_17_repeats_4
TTACCATCTATTTGTTGCCATCCTGT
>NC_017179_17_repeats_5
TTGTTATTAATTGCTTTCCATCCTGT
>NC_017179_17_repeats_6
TTACCATCTATTTCTTGCCATCCTGT
>NC_022777_7_repeats_1
ATTTAAATACAACTCTTGTTATTGTTCAAC
>NC_022777_7_repeats_2
TTTTAAATACAACTCTTGTTATTGTTCAAC
>NC_017739_2_repeats_1
AGATAAAGACAATCTAACTAAAG
>NC_017739_2_repeats_2
AGAAAAAGACAATCTAACTAAAG
>NC_015672_7_repeats_1
ACGGCAATCCCTTCAAGTCAGGTCATGAATTCCAAT
>NC_015672_7_repeats_2
TCCGAGCTTGCTGGAAGTCAGGTCATGAATTCCAAT
>NC_015672_7_repeats_3
GTCGTAATCCCTTCAAGTCAGGTCATGAATTCCAAT
>NC_009973_2_repeats_1
ATTTCAATTACTCGATCCGATTAGAGGATACTGAAAC
>NC_017278_3_repeats_1
CTTTGAACCGTACCTATAAGGGTTTGAACT
>NC_017278_3_repeats_2
CTTTGAACCGTACCTATAAGGGTTTGAAAC
>NC_013131_16_repeats_1
ATCGGCCTTGCGTCTGCGGGGAGCAC
>NC_013131_16_repeats_2
ATCAGCCCCGCGCCTGCGGGGAGCAC
>NC_013131_16_repeats_3
ATCAGCCCCGCGCCTGCGGGGAACGC
>NC_013131_16_repeats_4
ATCAGCCCCGCGCCTGCGGGGAACAC
>NC_013131_16_repeats_5
ATCAGCCCCGCGCCTGCCGGGAGCAC
>NC_013131_16_repeats_6
ATCAGCCCTGCGCGTGCGGGGAACAC
>NC_013131_16_repeats_7
ATCAGCCTCGCGCCTGCGGGGAGCAC
>NC_017514_7_repeats_1
GATTCCCGCCTGCGCGGGAATGACG
>NC_017514_7_repeats_2
GATTCCCGCCTGAGCGGGAATGACG
>NC_017514_7_repeats_3
CATTCCCGCGCAGGCGGGAATCTAG
>NC_009436_5_repeats_1
GTTCACTGCTGCACAAGCCGCGTAGAAA
>NC_009436_5_repeats_2
GTTCACTGCCGTACAGGCAGCTTAGAAA
>NC_013894_6_repeats_1
CTTTCAACTCCACACGGTACATTAGAAAC
>NC_004557_6_repeats_1
ATTTAAATACATCCTATGTTAAGGTTCAAC
>NC_004557_6_repeats_2
TTTTAAATACACATAATGTTAAGGTTTAAC
>NC_009776_8_repeats_1
GTGGAGTTTCAGGAAAGAATGGAAAG
>NC_009776_8_repeats_2
ATAGAGCCTTAAGGGAGGATAGAGAG
>NC_009776_8_repeats_3
GTGGAGTCTCAAGAGAGGATAGAAAG
>NC_009776_8_repeats_4
GTGGAGTCTCAAGAGAGAATGGAAAG
>NC_021739_3_repeats_1
GTTTCAATTCGCAGCCACGCGTAGGTGGCTGG
>NC_021739_3_repeats_2
GTTTCAATTCACAGCCACGCGTAGGTGGCTGC
>NC_021739_3_repeats_3
GTTTCAATACACAGCCACGCGAAGGTGGCTGC
>NC_021739_3_repeats_4
GTTTCAATTCACAGCCACGCGTAGGTGGCTGG
>NC_012785_3_repeats_1
GTTTGGTAAGAACCAATGTGGTATGAATGG
>NC_012785_3_repeats_2
GTTTGGTAAGAACCAATGTGGTATGGAAAC
>NC_003272_16_repeats_1
GTTGCAACACCATATAATCCCTATTAGGGATTGAAAC
>NC_019689_3_repeats_1
GTTTCAATCCCTAATAGGGATTAAGAATGTTTGGAAC
>NC_019689_3_repeats_2
GTTTCAATCCCTAATAGGGATTAAGAATGTTTGGAAT
>NC_019689_3_repeats_3
GTTTCAATCCCTAATAGGGATTAAGAATGTTTGGAAG
>NC_003551_1_repeats_1
GTTTCATTACCCGTATTATCACGGGTTAATTGCGAG
>NC_003551_1_repeats_2
GTTTCATTACCCGTATTATTACGGGTTAATTGCGAG
>NC_003551_1_repeats_3
GTTTCATTACCCGTATTATTACGAGTTAATTGCGAG
>NC_017551_14_repeats_1
CTGAATATAACTTTGATGCCGGTAGGCG
>NC_017551_14_repeats_2
CTTACAAAAATCGGGATGCCGGTAGGCG
>NC_017551_14_repeats_3
CTGAATATAACTTTGATGCCGTTAGGCG
>NC_011729_40_repeats_1
GTTTCAATCCCGTTGCCAGGATTCATTAATTAAAAAG
>NC_011729_40_repeats_2
GCTTCAATCCCGTTGCCAGGATTCATTAATTAAAAAG
>NC_009089_15_repeats_1
CTTTACATACCACTTAGTTAATATAACTC
>NC_009089_15_repeats_2
ATTTACATACCACATAGTTAATATAAAAT
>NC_009089_15_repeats_3
CTTTACATACCACTTAGTTAATATAAAAC
>NC_009089_15_repeats_4
ATTTTAAGTCCACATAGTTAATATAAAAC
>NC_020134_4_repeats_1
GTTTGAAGTTTACCTATAAAGGGTTCTTTT
>NC_020134_4_repeats_2
GTTTGAAGTTTACCTATGAGGAATTGAAAC
>NC_008789_3_repeats_1
GAACCTAACCCCTTTCCAACAGGGCTAGGTTCGGAC
>NC_008789_3_repeats_2
GTCTTAATCCCTTTTCCAACAGGGCTAGGTTCGGAC
>NC_022576_4_repeats_1
TTTCTAAGCTGCCTATTCGGCAGTGAAA
>NC_022576_4_repeats_2
TTTCTAAGCTGCCTATTCGGCAGTGCAG
>NC_006177_2_repeats_1
GTCGTCCCCACGCGCGTGGGGGTGAACCA
>NC_006177_2_repeats_2
GTCGTCCCCACGCGCGTGGGGGTGAACCG
>NC_013721_3_repeats_1
GTCTTTCCCGCATACGCGGGGGTGATCC
>NC_013721_3_repeats_2
GTCTTTCCCGCATACGCGGGGCTCTGCG
>NC_010379_3_repeats_1
AAAAGTTGTTTCACTTTTGTCGTGCACTTTT
>NC_010379_3_repeats_2
AAAAAGTGTTTCATTTTTGTCGTGTACTTTT
>NC_010379_3_repeats_3
AAAAAGTGTTTCATTTTTGTCGTGCACTTTA
>NC_010379_3_repeats_4
AAAAAGTGTTTCACTTTTGTCGTGCACTTTT
>NC_013159_8_repeats_1
GTCGGCCCCGCGCACGCGGGGATAGTCC
>NC_013159_8_repeats_2
GTCGGCCCCACGCACGCGGGGATAAGAC
>NC_013159_8_repeats_3
GTCGGCCCCGCGCACGCGGGGATAGACC
>NC_022093_13_repeats_1
CTTTCAATTCTTTCTTAGTTGCATC
>NC_010120_4_repeats_1
GATTCCCGCCTGCGCGGGAATGACGG
>NC_011035_5_repeats_1
CGTCATTCCCGCGAAAGCGGGAATCT
>NC_011035_5_repeats_2
CGTCATTCCCGCAAAAGCGGGAATCC
>NC_023044_1_repeats_1
CTTTTTAACCTAAAATAGGCTGTTTTTAGC
>NC_023044_1_repeats_2
ATTTCAATCCTAAAATAGTCTGATTTTAAC
>NC_019693_40_repeats_1
GTCTCAATGACCCCTAATCCCTTTCAGGGATTGAAAC
>NC_019693_40_repeats_2
GTCTTAATGACCCATAATCCCTTTCAGGGATTGAAAC
>NC_019676_24_repeats_1
GTTTAAACATCAACTAATCCCTATTAGGGATTGAAAC
>NC_019676_24_repeats_2
ATTGCAATTTCAACGAATCCCTATCAGGAATTCAAAA
>NC_014221_11_repeats_1
GTTTCAATCCCCTGACGGGGCAGATCCTTTTGCAAC
>NC_009706_5_repeats_1
ATTTAAATACAATTCTTGTTAAGATTCAAC
>NC_009706_5_repeats_2
ATTTAAATACAATTCTTGTTAAGGTTCAAC
>NC_009706_5_repeats_3
TATATTTTACAACACTTGTTAAGGTTCAAC
>NC_018661_1_repeats_1
GAGTTCCCCGCGCCAGCGGGGATAAACCA
>NC_018661_1_repeats_2
GAGTTCCCCGTGCCAGCGGGGATAAACCA
>NC_018661_1_repeats_3
GAGTTCCCCGCGCCAGCGGGGATAAACCG
>NC_012785_5_repeats_1
ATTTATAGATTAACTACAAGGAGTTGAAAC
>NC_012785_5_repeats_2
ATTTGTAGAATACCTATAAGGAATTACATT
>NC_016854_2_repeats_1
CGGTTTATCCCCGCTGGCGCGGGGAACAC
>NC_016854_2_repeats_2
GTGTTTATCCCCGCTGGCGCGGGGAACAT
>NC_016854_2_repeats_3
CGGTTTATCCCCGCTGGCGCGGGAAACAC
>NC_003923_3_repeats_1
TTCTTTATGTTGGGGCCCCGCCAACT
>NC_007333_3_repeats_1
GTGCTCCCCACGCACGTGGGGATGGTCCT
>NC_007333_3_repeats_2
GTGCTCCCCACGCACGTGGGGATGGTCCG
>NC_007333_3_repeats_3
GTGCTCCCCACGCACGTGGGGATGGTCCC
>NC_007333_3_repeats_4
GTGCTCCCCACGCACGTGGGGATGGTCCA
>NC_012438_9_repeats_1
GTTTTCTCCCGACTATGAGGGAATTGAAG
>NC_012438_9_repeats_2
GTTTTTTCCCGACTATGAGGGTGAAGATG
>NC_014752_11_repeats_1
ATTGTAGCACTGCGAAATGAGAAAGGGAGCTACAAC
>NC_017910_2_repeats_1
CGGTTTATCCCCGCTGGCGCGGGGAACAC
>NC_017910_2_repeats_2
GGGTTTATCCCCGCTGGCGCGGGGAACAC
>NC_017910_2_repeats_3
GGGGTTATCCCCACGGGGGTGGGGAACAT
>NC_017910_2_repeats_4
TGGTTTATCCCCGCTGGCGCGGGGAACAC
>NC_017910_2_repeats_5
GGGTTTATCCCCGCTGACGCGGGGAACAC
>NC_014537_1_repeats_1
CTTTCAATATTCTATTGAAATCTTC
>NC_014537_1_repeats_2
CCTCCAATATTCCATTGAAATCTTC
>NC_014537_1_repeats_3
CTTTCAATATTCTATATGAAATCTT
>NC_009523_37_repeats_1
ATAGCCCGCGCAGGCGGGCTTCGC
>NC_009523_37_repeats_2
ATAGCCCGCGCAGGCGGGCTTTGC
>NC_011751_3_repeats_1
GTTCACTGCCGTACAGGCTGCTTAGAAA
>NC_011751_3_repeats_2
GTTCACTGCCGTACAGGCAGCTTAGAAA
>NC_011751_3_repeats_3
GTTCACTGTCGAACAGGCAGATAAAATG
>NC_017517_8_repeats_1
GATTCCCGCCTGCGCGGGAATGACGG
>NC_017517_8_repeats_2
GATTCCCACTTTCGTGGGAATGACGG
>NC_013192_6_repeats_1
GTTTCAATCCTTGTTTTAATGGATACTCTACTTTAAC
>NC_013192_6_repeats_2
GTTTTTATCCTTGTTTTAATGGATACTCTACTTTAAC
>NC_013192_6_repeats_3
AATTCAATCCTTGTTTTAATGGATACTCTACTTTAAC
>NC_013642_1_repeats_1
GTTTCAATACTTCCTTAGAGGTACGGAAAC
>NC_013642_1_repeats_2
GTTTCAATAGTTCCTTAGAGGTATGGAAAC
>NC_011035_4_repeats_1
CGGGATTCCCGCCTGCGCGGGAATGA
>NC_011035_4_repeats_2
CGTCATTCCCACAAAAGTGGGAATCC
>NC_007775_9_repeats_1
CTTTCTGACTTCTCAAGATCCCCCCGAAGGGAAAAC
>NC_007775_9_repeats_2
GTTTCCAATTTCTAGGGATCCCTCTAAGGGATAACT
>NC_007775_9_repeats_3
GTTTCCAATTCCTAGGGATCCCCCCGAAGGGGGAAC
>NC_007775_9_repeats_4
GTTTCCAATTTCTAGGGATCCCCCCGAAGGGGGAAC
>NC_016627_4_repeats_1
GTTTCAATCCTTATTTTTATAGAACATCTACTTCAAC
>NC_016627_4_repeats_2
GTTTTTAACCTTATTTTTATGGAACATCTACTTCAAC
>NC_016627_4_repeats_3
GTTTCAATCCTTATTTTTATGGAACATCTACTTCAAC
>NC_015672_5_repeats_1
TCCGAGCTTGCTGGAAATCAGGTCATGGATTCCAAT
>NC_015672_5_repeats_2
GTCGTAATCCCTTCTAATCAGGTCATGGATTCCAAT
>NC_015672_5_repeats_3
GTCGTAATCCCTTCTAATCAGGTCAATTCCGAAAAT
>NC_014834_2_repeats_1
GTCGCTCCCCGCGCGGGAGCGCGCCCGCCGGC
>NC_014834_2_repeats_2
GTCGCTCCCCGCGCGGGAGCGTGGATCGAAAC
>NC_009524_1_repeats_1
TTTCTAAGTCACCTATGCGGTGATGAAG
>NC_009524_1_repeats_2
CTTCTAAGTCACCTATGCGGTGATGAAG
>NC_009524_1_repeats_3
TTTCTAAGTCACCTATGCGTTATATCTA
>NC_021820_2_repeats_1
CGGTTTATCCCCGCTGGCGCGGGGAACAC
>NC_021820_2_repeats_2
AGGTTTATCCCCGCTGGCGCGGGGAACAC
>NC_018015_12_repeats_1
GTTGCAATAAGACTCTGGGAGAATTGAAAC
>NC_018712_3_repeats_1
ATTTCAATCCACTCACCCGCGAAGGGTGAGAC
>NC_018712_3_repeats_2
ATTTCAATCCACTCACCCGCGAAGGGGAGACC
>NC_018712_3_repeats_3
GATGCAATCCACTCACCCGCGAAGGGTGAGAC
>NC_019745_5_repeats_1
ATTTCAATTTAGTCCCTTCAATAAAAGGGATTTCTAC
>NC_019745_5_repeats_2
GTTTCAATTTAGTCCCTTCAATAAAAGGGATTTCTAC
>NC_020126_13_repeats_1
GTGCTCAACGCCTTCCGTCATCACGGCGAGCCACGG
>NC_020126_13_repeats_2
GTGCTCAACGCCTTCCGGCATCACGGCGAGCCACGG
>NC_020126_13_repeats_3
TTGCTCAACGCCTCCCGGCGTCACGGCGAGCCACGG
>NC_020126_13_repeats_4
GTGCTCAACGCATTCCGGCATCACGGCGAGCCACGG
>NC_020126_13_repeats_5
GTGCTCAACGCCTTCCGGCATCACGACGAGCCACGG
>NC_015562_17_repeats_1
GTTAAAATCAGACCCTTAGGGGGATGGAAAT
>NC_015562_17_repeats_2
GTTAAAATCAGACCCATAGGGGGATGGAAAT
>NC_015562_17_repeats_3
ATTAAAATCAGACCCTTAGGGGGATGGAAAG
>NC_020260_16_repeats_1
GCTGCCTGTACGGCAGTGAACAA
>NC_020260_16_repeats_2
GCTGCCTGTACGGCAGTGAACAG
>NC_007432_1_repeats_1
GTTTTAGAGCTGTGCTGTTTCGAATGGTTCCAAAAC
>NC_017523_5_repeats_1
GTTTCCGTCCCCTCTCGGGGTTTTGGGTCTGAGGAC
>NC_017523_5_repeats_2
GTTTCCGTCCCCTCTCGGGGTTTTGGGTCTGACGAC
>NC_017523_5_repeats_3
GTTTCCGTCCCCTCTCGTGGTTTTGGGTCTGACGAC
>NC_017523_5_repeats_4
GTTTCCGTCCCCTCTCGGGGTTTTGGGTCCGACGAC
>NC_017175_14_repeats_1
AACCTCTTACTGCTTCTATACATATA
>NC_017175_14_repeats_2
TTTGCCTTACTGCTTCTATAAATATT
>NC_017175_14_repeats_3
TTTCTCTTACTGCCTCTAAGCACATT
>NC_017175_14_repeats_4
TTTGATTAACTGCTTCTAAACAAATC
>NC_019678_19_repeats_1
GCACCCATCCCCGCTGAGGGGAGTTGGTTTGGAAAG
>NC_019678_19_repeats_2
GTTTCCATCCCCGCTGAGGGGAGCTGGTTTGGAAAG
>NC_019678_19_repeats_3
GTTTCCATCCCCGCTGAGGTGAGTTGGTTTGGAAAG
>NC_019678_19_repeats_4
GTTTCCATCCCCGCTGAGGGGAGTTGGTTTGGAAAG
>NC_008054_2_repeats_1
GTATTCCCCACGCAAGTGAGGGTGATCC
>NC_008054_2_repeats_2
GTATTCCCCACGCAAGTGGGGGTGATCC
>NC_008054_2_repeats_3
GTATTCCCCACGCAAGTGGGGGGTGATC
>NC_008054_2_repeats_4
GTATTCCCCACGCAAGTGGGGATGATCC
>NC_013642_3_repeats_1
GTTTCAATAGTTCCTTAGAGGTATGGAAAC
>NC_013642_3_repeats_2
GTTTCAATAATTCCTTAGAGGTATGGAAAC
>NC_013642_3_repeats_3
GTTTCAATACTTCCTTAGATGTACGAAAAA
>NC_013642_3_repeats_4
GTTTCAATACTTCCTTAGAGGTATGGAAAC
>NC_018092_2_repeats_1
GTTTCAGTAGAACGTAATCGTGTGGAAAG
>NC_018092_2_repeats_2
GTTTCAGTAGAACGTAATCGTGTGAAAAG
>NC_018092_2_repeats_3
GTTTAAGTAGAACGTAGTCGTATTGGGAT
>NC_010525_7_repeats_1
CCAGAAATCAAAAAATAGTAGAAAC
>NC_010525_7_repeats_2
CCAGAAATCAAAAGATATGTAGAAA
>NC_010525_7_repeats_3
CCAGAAATCAAAAGATAGTAGAAAC
>NC_009495_9_repeats_1
ATTTAAATACATCTCATGTTAATGTTCAAC
>NC_015514_1_repeats_1
CTCGTCTCCCCGCGTGCGGGGATGAGCC
>NC_015514_1_repeats_2
GTCGGTTCCCCGCGTGCGGGGATGAGCC
>NC_015514_1_repeats_3
GGTCGTCTCCCGCGTGCGGGGATGAGCC
>NC_015514_1_repeats_4
GTCGTCTCCCCGCGTGCGGGGATGAGCC
>NC_015514_1_repeats_5
GTCGTCTCCCCGCGTGAGGGGATGAGCC
>NC_013887_12_repeats_1
GTTAAAATCAGACCTCTTGGAGGATGGAAAC
>NC_013887_12_repeats_2
GTTAAAATCAGACCTCTTAGAGGTTTTATTC
>NC_013887_12_repeats_3
GTTAAAATAAGACCTCTTGGAGGATGGAAAC
>NC_013440_11_repeats_1
GTTTCCACGACCCAACAGTCGTGGCCTCATTGAAGC
>NC_013440_11_repeats_2
ATTTCCACGACCCAACAGTCGTGGCCTCATTGAAGC
>NC_013440_11_repeats_3
GTTTCCACGACCCAACAGTCGTGGCCTCACCTCAAC
>NC_013440_11_repeats_4
GATTCCACGACCCAACAGTCGTGGCCTCATTGAAGC
>NC_013440_11_repeats_5
GACACCACGACCCAACAGTCGTGGCCTCATTGAAGC
>NC_017501_1_repeats_1
GATTCCCACTTTCGTGGGAATGACG
>NC_017501_1_repeats_2
CATTCCCACGAAAGTGGGAATCCAG
>NC_017501_1_repeats_3
GTTTTCTGTTTTTGTGGGAATGATG
>NC_019682_1_repeats_1
TTTTCCATTAATTCCGCTTCTAAAGAATAGAAGCGAC
>NC_019682_1_repeats_2
GTTTCCATTAATTCCGCTTCTAAAGAATAGAAGCGAC
>NC_006369_3_repeats_1
GTTCACTGCCGCACAGGCAGCTTAGAAA
>NC_006369_3_repeats_2
GTTCACTGCCGCACAGGCAGCTTAGAAG
>NC_014752_1_repeats_1
CGTCATTCCCGCGCAGGCGGGAATC
>NC_019954_4_repeats_1
GTTTATAGCCTACCTATAAGGAATTGAAAC
>NC_019954_4_repeats_2
TTTATAGCCCTACCTATAAGGAATTGAAAC
>NC_009437_11_repeats_1
GTTTACATCCCTCATAGTTCAGATAAGAC
>NC_019776_9_repeats_1
GTTCGATTCCACATTTACCCCGTAAGGGGACGGAAAC
>NC_010483_5_repeats_1
GTTTCAATAATTCCTTAGAGGTATGGAAAC
>NC_010483_5_repeats_2
GTTTCAATAGTTCCTTAGAGGTATGGAAAC
>NC_010483_5_repeats_3
GTTTCAATAGTTCCTTAGAGGTATGGAAGC
>NC_010424_2_repeats_1
CTTTCAGTCCCCTTTTCGTCGGGTCGGTCGCTGAAAC
>NC_010424_2_repeats_2
CTTTCAGTCCCCTTTTCGTTGGGTCGGTCGCTGAAAC
>NC_017934_7_repeats_1
GTTTCCATACCGCTATGGTTCTTACGCAAC
>NC_017934_7_repeats_2
GTTTCCATACCACTATGGTTCTCACGCAAC
>NC_017934_7_repeats_3
GTTTCCATACCACTATGGTTCTTACGCAAC
>NC_017934_7_repeats_4
CAATTCATACCACTATGGTTCTCACGCAAC
>NC_002754_10_repeats_1
CTTTCAATTCTATAGTAGATTAGC
>NC_017186_21_repeats_1
GTCGTCCCCACGCACGCGGAGCTGGTCCT
>NC_017186_21_repeats_2
GTTGTCCCCGCACGCGCGGGGCTGGTCCC
>NC_017186_21_repeats_3
GTTGTCCCCGCACGCGCAGGGCTGGTCCC
>NC_017186_21_repeats_4
GTTGTCCCCGCACACGCGGGGCTGGTCCC
>NC_017186_21_repeats_5
GTCGTCCCCGCGCACGCGGGGCCGGTCCG
>NC_014210_7_repeats_1
GTGCTCCCCGCGCACGCGGGGATGGTCCC
>NC_014210_7_repeats_2
GTGCTCCCCGCGCACGCGGGGATGGCCCC
>NC_014210_7_repeats_3
GTGCTCCCCGCGCACGCGGGGATGGTCCG
>NC_000917_3_repeats_1
GTAAGAAAGGGAGGCTCCTGAAAATGGAGATTGAAAG
>NC_000917_3_repeats_2
ATTAAGCTGCCGTATTCCTGAAAATGGAGATTGAAAG
>NC_000917_3_repeats_3
ATAAGAAAGGGAGGCTCCTGAAAATGGAGATTGAAAG
>NC_000917_3_repeats_4
CTAAGAAAGGGAGGCTCCTGAAAATGGAGATTGAAAG
>NC_000917_3_repeats_5
GTAAGAATGGAAGTCTCCTGAAAATGGAGATCGTGAG
>NC_017045_3_repeats_1
GTTGTGAATACCCTTCAAAGTGAGAGCAGTCCCAAC
>NC_017045_3_repeats_2
GTTGTGAATACCCTTCAAATGCTGTGCATTATTGTT
>NC_017045_3_repeats_3
GTTGTGAGTACCCTTCAAATGTTACGCATTCACGAA
>NC_017045_3_repeats_4
GTTGTTAATACCCTTCAAATGCTACGCATTCACGAA
>NC_017045_3_repeats_5
GTTGTGAATACCCTTCAAATGTTATGCATTCACGAA
>NC_017045_3_repeats_6
GTTGTGAATACCCTTCAAACTGAGAGCAATCCCAAC
>NC_017045_3_repeats_7
GTTGTGAATACCCTTCAAAATGAGAGCAGTCCCAAC
>NC_017045_3_repeats_8
GTTGTGAATACCCTTCAAATGCTATGCATTCACGAA
>NC_017045_3_repeats_9
GTTGTGAATACCCTTCAAACTGAGAGCAGTCCCAAC
>NC_007333_7_repeats_1
AGGTCCATCCCCACGTGCGTGGGGCTCAC
>NC_007333_7_repeats_2
CGGTCCATCCCCACGTGCGTGGGGCTCAC
>NC_015707_5_repeats_1
GTTTGAACCCTACCTATGAGGAATGGAAAC
>NC_015707_5_repeats_2
GTTTGGACACTACCTATGAGGAATGGAAAC
>NC_015707_5_repeats_3
GTTTGAACCCTACCTATAAGGAATGGAAAC
>NC_015707_5_repeats_4
GTTTGAACCCTACCCATGAGGAGTGGAAAC
>NC_014831_3_repeats_1
GCTGCAACCTAGCCACGGTATTAACCGTGGATGCGAC
>NC_014831_3_repeats_2
GCTGCAACGTAGCCACGGTATTAACCGTGGATGCGAC
>NC_017664_4_repeats_1
TGGTTTATCCCCGCTGGCGCGGGGAACTC
>NC_017664_4_repeats_2
CGGTTTATCCCCGCTGGCGCGGGGAACTC
>NC_010525_3_repeats_1
CCAGAAATCAAAAGATAGTAGAAAC
>NC_010525_3_repeats_2
CCAGAAATCAAAAGATAGTGAAGAC
>NC_023037_3_repeats_1
GTCGCACTCTATATGAGTGCGTGGATTGAAAT
>NC_023037_3_repeats_2
GTCGCACTCTATATGAGTGTGTGGATTGAAAT
>NC_023037_3_repeats_3
GTCGCACTCTATATGAGTGCGTGGATCATGAC
>NC_017529_2_repeats_1
GTTTTAACTACTTATTATGAAATCATAAA
>NC_017529_2_repeats_2
GTTTTAACTACTTATTATGAAATGTAAAT
>NC_013890_1_repeats_1
AGGTTCACCCCCACATGCGTGGGGAATAC
>NC_013890_1_repeats_2
CGGTTCACCCCCACATGCGTGGGGAATAC
>NC_017766_8_repeats_1
GTGTTCCCAGTGCCCGCGGGGGCCGGCGC
>NC_017766_8_repeats_2
GTGCTCCCCGCGCCCGCGGGGATGGTCCC
>NC_017766_8_repeats_3
GTGCTCCCCGCGCCCACGGGGATGGTCCC
>NC_017766_8_repeats_4
GTGCTCCTCGCGCCTGCGGGGATGGTGCC
>NC_018524_27_repeats_1
CTGCTCCCCGCGCACGTGGGGATGGCTCG
>NC_018524_27_repeats_2
CTGCTCCCCGCGCACGCGGGGATGGACCC
>NC_011274_1_repeats_1
GTTTATCCCCGCTGGCGCGGGGAACAC
>NC_013316_13_repeats_1
GTTTTAGATTAACTATATGGAATGTAAAT
>NC_013316_13_repeats_2
GTTTTATATTAACTATGTGGATTCAAAAT
>NC_016831_1_repeats_1
GTTTATCCCCGCTGGCGCGGGGAACAC
>NC_007181_1_repeats_1
GTTTTAGTTTCTTGTCGTTATTAC
>NC_007181_1_repeats_2
GTTTTAGTTTCTTGTCGTTATTGC
>NC_010321_8_repeats_1
GTTTTTAGCCTACCTATAAGGAATTGAAAC
>NC_010321_8_repeats_2
GTTTTTAGCCTACCTATCCTGAAAATAGTG
>NC_004557_4_repeats_1
ATTTAAATACATCCTATGTTAAGGTTCAAC
>NC_022364_2_repeats_1
CGGTTTATCCCCGCTGGCGCGGGGAACAC
>NC_013421_4_repeats_1
GTTCACTGCCGTATAGGCAGCTTAGAAA
>NC_013421_4_repeats_2
ATTCGCTGCCGTGCAGGCAGCTTAAAGA
>NC_015160_2_repeats_1
GTTTCAATTCTACCCTAGTTCAATTAAAAG
>NC_015160_2_repeats_2
GTTTCAATTCTACCTTAGTTCAATTAAAAG
>NC_019676_27_repeats_1
GTTGCAATTTCTATTAATCCCTATCAGGGATTGAAAC
>NC_010628_16_repeats_1
TATTTCAACCCTAATAGGGATTTTGATGAATTGCAAT
>NC_010628_16_repeats_2
GTTTCAATCCCTGATAGGGATTTTGATGAATTGCAAT
>NC_021355_2_repeats_1
ATTTCAATCCCATAATGGTATTATTTTAAT
>NC_021355_2_repeats_2
ATTTTAATCCCATAATGGTCTTATTTTAAT
>NC_021355_2_repeats_3
ATTTCAATTCCATAATGGTCTTATTTTAAT
>NC_021355_2_repeats_4
ATTTCAATCCCATAATAGTCTTATTTTAAT
>NC_021355_2_repeats_5
ATTTCAATCCCATAATGGTCTTATTTTAAT
>NC_021355_2_repeats_6
TCTTCAATTTCAGAAGGTTCTAATTTAATT
>NC_021355_2_repeats_7
ATTTCAATCCTATAATGGTCTTATTTTAAT
>NC_023037_2_repeats_1
GTCGCACTCTGTATGGAGTGCGTGGATTGAAAT
>NC_016586_2_repeats_1
TCCGCGTTTGGGAGCGGATTGAAAC
>NC_016586_2_repeats_2
TCCGCGTTTGGGAGCGGATAGCATG
>NC_015437_2_repeats_1
ACCGCAAGCGGTATGAGGTCACATG
>NC_017177_12_repeats_1
ATTAAACCTTAACACTATGTGTATTTAAATT
>NC_017177_12_repeats_2
ATTAAACCTTAACACTTTGTGTATTTAAACA
>NC_017297_13_repeats_1
TTAAATACATCCTATGTTAATGTTCAA
>NC_017297_13_repeats_2
TTAAATACATCTTATGTTAATGTTCAA
>NC_017505_8_repeats_1
CCGTCATTCCCACGAAAGTGGGAATC
>NC_017505_8_repeats_2
CCGTCATTCCTACGAAAGTGGGAATC
>NC_011745_3_repeats_1
GTTCACTGCCGTACAGGCAGCTTAGAAA
>NC_011745_3_repeats_2
GGTCACTGCCGTACAGGCAGCTTAGAAA
>NC_011745_3_repeats_3
GTTCACTGCCGTACAGGCAGTCTTCAAA
>NC_017178_3_repeats_1
TTGAATGGCAAAAAATATTATTTT
>NC_017178_3_repeats_2
ATTAACAATGAGAAATATTACTTT
>NC_017381_2_repeats_1
TTCAATCAAGGCACTTATAATTTTAAT
>NC_017381_2_repeats_2
TTCAATCAAGGGACTTATAATTTTAGC
>NC_017381_2_repeats_3
TTCAATCAAGGGACTTATCACTTTAAC
>NC_010483_6_repeats_1
GTTTCAATACTTCCTTAGAGGTATGGAAAC
>NC_010483_6_repeats_2
GTTTCAATGCGTCTTCAGAGGTACAAGAAC
>NC_010483_6_repeats_3
GTTTCAATAATTCCTTAGAGGTATGGAAAC
>NC_007796_3_repeats_1
GTTGCCATACCCTTCTATTTTCGGGTCACTTGCAAC
>NC_007796_3_repeats_2
GTTGCCATACCCTTCTATTTTAGGGTCACTTGCAAC
>NC_007796_3_repeats_3
GGTGGAATATACTTCTAATTTCGGGTCTCTTGCAAC
>NC_007796_3_repeats_4
GTTGCCATACCCTTCTATTTTCGGGACACTTGCAAC
>NC_009437_1_repeats_1
GTTTCAATCCCCAAAGGGCAGGCTACAAAC
>NC_009437_1_repeats_2
GTTTCAATCCCCAAAGGGGAGGCTACAAAC
>NC_017548_4_repeats_1
TTTCACTGCCACATAGGTCGTCAAGAAA
>NC_017548_4_repeats_2
GTTCACTGCCGTATAGGCAGCTAAGAAA
>NC_017548_4_repeats_3
GTTCACTGCCGTATAGGCAGCAAAAAAT
>NC_014210_8_repeats_1
GTGCTCCCCGCGCACGCGAGGATGGTCCC
>NC_014210_8_repeats_2
GTGCTCCCCGCGCACGCGGGGATGGTCCG
>NC_014210_8_repeats_3
GTGCTCCCCGCGCACGCGGGGATGGTCCT
>NC_014210_8_repeats_4
GTGCTCCCCGCGCACGCGGGGATGGTCCC
>NC_017524_8_repeats_1
CCGGGGCGGTTCACTCGGGGTTTTGGGTCTGACGAC
>NC_017524_8_repeats_2
GTTTCCGTCCCCTCTCGGGGTTTTGGGTCTGACGAC
>NC_020833_2_repeats_1
GTTTCAATACACAGCCACGCGAAGGTGGCTGC
>NC_020833_2_repeats_2
GTTTCAATTCACAGCCACGCGTAGGTGGCTGG
>NC_020833_2_repeats_3
GTTTCAATTCGCAGCCACGCGTAGGTGGCTGG
>NC_020833_2_repeats_4
GTTTCAATTCACAGCCACGCGTAGGTGGCTGC
>NC_000917_2_repeats_1
CTTTTAATCCCATTTTGGTCTGATTTCAAC
>NC_000917_2_repeats_2
CTTTCAATCCCATTTTGGTCTGATTTCAAC
>NC_020245_3_repeats_1
GTTTACGTCCCCTCTCGGGGTTTTGGGTCTGACGAC
>NC_020245_3_repeats_2
GTTTCCGTCCCCTCTCGGGGTTTTGGGTCTGACGAC
>NC_013385_6_repeats_1
GTTTGTAGCCTACCTATGAGGGATTGAAAC
>NC_013315_6_repeats_1
TTGAATGGTAAAAAATATTACTTT
>NC_013315_6_repeats_2
ATAAATAACGACAAGTATTACTTT
>NC_013315_6_repeats_3
ATTGATGGTAAAAAATATTACTTT
>NC_018525_1_repeats_1
GTGTTCCTCGTGCGAGCGGGGATGAACCG
>NC_018525_1_repeats_2
GTGTTCCCCGCGTCAGCGGGGATAAACCG
>NC_018525_1_repeats_3
TGTTCCCCCGCGCCAGCGGGGATAAACCG
>NC_018525_1_repeats_4
GTGTACCCCGCGCCAGCGGGGATAAACCG
>NC_018525_1_repeats_5
TGTTCCCCCGCGCTAGCGGGGATAAACCG
>NC_018525_1_repeats_6
GTGTTCCCCGCGCCAGCGGGGATAAACCG
>NC_011978_1_repeats_1
AGGGTTATACCTCTAAGGAAGTATTGAAAC
>NC_011978_1_repeats_2
GTTTCCATACCTCTAAGGAAGGATTGAAAC
>NC_011978_1_repeats_3
GTTTCCATACCTCAAAGGAAGTATTGAAAC
>NC_017179_9_repeats_1
ATTGATGGTAATAGATATTACTTC
>NC_017179_9_repeats_2
ATTGATAATAAAAATTTTTACTTT
>NC_017179_9_repeats_3
TTACATGACAATATATATTACTTT
>NC_017933_15_repeats_1
CGGTTTATCCCCGCTCGCGCGGGGAACAC
>NC_017933_15_repeats_2
CGGTTTATCCCCGCTCACGCGGGGAACAC
>NC_009674_3_repeats_1
ATTTATATCCCACTACGTTCAGATAAAAC
>NC_009674_3_repeats_2
TTATCTTATCCACTACGTTCAGATAAAAC
>NC_009674_3_repeats_3
CTTTATATCCCACTACGTTCAGATAAAAC
>NC_012588_1_repeats_1
GATCAATCCCAAAACGAATTGAAAG
>NC_012588_1_repeats_2
GATTAATCCTAAAAGGAATTGAAAG
>NC_018870_8_repeats_1
GCTAATTTTCAGGGCAGGTACGCTGAAAAC
>NC_018870_8_repeats_2
GTTTCAATTCCTCATAGGTACGCTGAAAAC
>NC_022600_2_repeats_1
ATCGAAACGACCACCATCCCTGCAAAGGGATTGAAAC
>NC_022600_2_repeats_2
ATCGAAACGACCACCATCCCTGCAAAGGGATTGGCTA
>NC_013235_9_repeats_1
GGGCTCATCCCCGCGGGCGCGGGGAGCAC
>NC_013235_9_repeats_2
GGGCTCATCCCCGCGGGCGCGGGGAGCTC
>NC_013235_9_repeats_3
AGGCTCATCCCCGCGGGCGCGGGGAGCAC
>NC_013235_9_repeats_4
GGGCATATCCCCGCGGGCGCGGGGAGCAC
>NC_019701_7_repeats_1
GTTTCAGTCCCCTTGCGGGGTAATGGGTTTGAAAG
>NC_019701_7_repeats_2
TGTGTAGTCCCCTTGCGGGGTAATGGGTTTGAAAG
>NC_007406_3_repeats_1
GTTTCGACCCACGCCCCCGCGAAGGGGGCGAC
>NC_022737_4_repeats_1
GTTTCACTCATACCTAAAATTACAGAGTACTAAAAC
>NC_022737_4_repeats_2
TACACTTTCAATATTCAAATTACAGAGTACTAAAAC
>NC_016768_3_repeats_1
GTCGTCGGACCCAAAACCCCGAGAGGGGACGGAAAC
>NC_016768_3_repeats_2
GTCCTCAGACCCAAAACCCCGAGAGGGGACGGAAAC
>NC_016768_3_repeats_3
GTCGTCAGACCCAAAACCCCGAGAGGGGACGGAAAC
>NC_016768_3_repeats_4
GTCGTCAGACCCAAAACCACGAGAGGGGACGGAAAC
>NC_000961_4_repeats_1
GTTTCCACACTCCTAAGTTCTACGGAAAC
>NC_000961_4_repeats_2
CTTTCCACACTATTTAGTTCTACGGAAAC
>NC_000961_4_repeats_3
GTTTCCACACTATTTAGTTCTACGGAAAC
>NC_000961_4_repeats_4
GTTTCCACACTACTAAGTTCTACGGAAAC
>NC_000961_4_repeats_5
CTTTTCATACTATTTAGTCCTACGGAAAC
>NC_006155_6_repeats_1
GTTCACTGCCGCACAGGCAGCCCAATAA
>NC_006155_6_repeats_2
GTTCACTGCCGCACAGGCAGCTTAGAAA
>NC_018642_1_repeats_1
GATTTGAGTGGTCTTGATACTAG
>NC_018642_1_repeats_2
GATGTAAGTAATTTCGATACCAG
>NC_018642_1_repeats_3
GATGTAAGTAATTTTGATACGAG
>NC_018642_1_repeats_4
GATGTAAGTAATTTTAATACGAG
>NC_018642_1_repeats_5
GATTTAAGTACCTTTGATACCAG
>NC_018642_1_repeats_6
GATGTAAGTCATTTTGATACGAG
>NC_007333_5_repeats_1
GGTCCATCCCCACGTGCGTGGGGAGCAT
>NC_019771_20_repeats_1
GTTTTAGTCCCCTTGCGGGGATTAGTTATGTGGAAAC
>NC_019771_20_repeats_2
GTTTCAATCCCCTTGCGGGGATTATTTATTTGGAAAC
>NC_019771_20_repeats_3
GTTTCAGTCCCCTTGCGGGGATTATTTATTTGGAAAC
>NC_017304_3_repeats_1
ATTTCAATTCCTCATAGGTACGATACAAAC
>NC_017304_3_repeats_2
TTTTCAATTCCTCATAGGTACGATACAAAC
>NC_017304_3_repeats_3
ATTTCAATTTCTCATAGGTACGATACAAAC
>NC_017304_3_repeats_4
ATTCTAATTCTTCATAGGTACGATACACAC
>NC_017304_3_repeats_5
GTTTCAATTCCTCATAGGTACGATACAAAC
>NC_006510_1_repeats_1
GTTTTTATCGTACCTACGAGGGATTGAAAC
>NC_006510_1_repeats_2
GTTTTTGTCGCGCCTATAAGAGGCGAAACC
>NC_006510_1_repeats_3
GTTTTTATCGTACCTATGAGGGATTGAAAC
>NC_006510_1_repeats_4
GTTTTTATCGTACCTATGAGGGATTGAAAT
>NC_002946_3_repeats_1
GATTCCCACTTTCGCGGGAATGACG
>NC_002946_3_repeats_2
GATTCCCGCTTTCGCGGGAATGACG
>NC_010080_2_repeats_1
TAGGATCACCTCCACATACGTGGAGAATAC
>NC_014624_2_repeats_1
ATTTAAATACATCTCATGTTAAACTTCAAC
>NC_014624_2_repeats_2
TAAAGAAGACATCTCATGTTAAACTTCAAC
>NC_021058_9_repeats_1
TCTAGTCTTTCAATATCTTGCTTAGTAGCCA
>NC_021058_9_repeats_2
TCTAATCTCTTCAAGTCTTCTTTTGTGGCCA
>NC_021058_9_repeats_3
TTAATTTCCTCTAACTCTTGCTTAGTAGCCA
>NC_017365_2_repeats_1
TGTTTTCTGTCTTTCTTGTTCTAGTTC
>NC_017365_2_repeats_2
TGTCTTTTGTTTTTCTTGTTCTGCTTT
>NC_017365_2_repeats_3
AGCTTCCTTTTTTTCTTGTTCTAGTTC
>NC_017365_2_repeats_4
TGTCTTTTGCCTTTCTTGTTCTGTCTT
>NC_008639_4_repeats_1
TATATCACCCTCTATGAGTGCAATAAGATATAAAG
>NC_008639_4_repeats_2
GTTTCAATCCTCTATGAGTGCAATAAGATATAAAG
>NC_010424_6_repeats_1
TTTTCAGCAGAATCTAGGTAGGCTGGAAAC
>NC_010424_6_repeats_2
GTTTCAATCCCTCGTAGGTAGGCTGGAAAC
>NC_017040_1_repeats_1
GTTTTAGAGCTATGCTGTTTTGAATGGTC
>NC_009778_9_repeats_1
CGGTTTATCCCCGCTCGCGCGGGGAACAC
>NC_009778_9_repeats_2
CGGTTTATCCCCGCTCTCGCGGGGAACAC
>NC_009778_9_repeats_3
CGGTTTATCCCCGCTCGTACGGGGAACAC
>NC_009778_9_repeats_4
CGGTTTATCCCCGCTCGCGCGGGAAACAC
>NC_009778_9_repeats_5
CGGTTTATCTCCGCTCGCGCGGGGAACAC
>NC_009778_9_repeats_6
CGGTTTATCCCCGCTCGCGCGGGGAACTC
>NC_009778_9_repeats_7
CGGTTTATCCCCGCTCGCGCCGGGAACAC
>NC_009778_9_repeats_8
CGGTTTATCCCCGCTCGCGCGGGGAACAG
>NC_009778_9_repeats_9
CGGTTTATCCCCGCTCACGCGGGGAACAC
>NC_009778_9_repeats_10
CGGTTTATCCCCGCTCGCGCGGGGAATAC
>NC_000918_8_repeats_1
GTTCCTAATGTACCGTGTGGATGTATATT
>NC_000918_8_repeats_2
GTTTCTAATGTACCGTGTGGAGTTGAAAG
>NC_007643_15_repeats_1
CTCGCAGCCCTTGCCCCGCTATCGAGGGGACTGAAAC
>NC_007643_15_repeats_2
CTCGCAGCCCATGCCCCGCCACCGAGGGGACTGAAAC
>NC_007643_15_repeats_3
CTCGCAGCCCATGCCCCGCCATCAAGGGGACTGAAAC
>NC_010498_3_repeats_1
CGGTTTATCCCCGCTGGCGCGGGGAACAC
>NC_010498_3_repeats_2
CGGTTTATCCCCGCTGGCGCAGGGAACAC
>NC_010498_3_repeats_3
GGGTTTATCCCCGCTGGCGCAGGGAACAC
>NC_015737_5_repeats_1
GTAATTCCCGCGCGAGCGGGGGTGATCC
>NC_011420_8_repeats_1
CCGCAGCCCTCTCCCCGCTATCGAGGGGGGAGAGGC
>NC_011420_8_repeats_2
CCGCAGCCCTCTCCCCGCTACCGAGGGGACTGAAAC
>NC_017590_1_repeats_1
CCTGCAACGTAGCCAAGCTGTGAAGCTTGGATGCAAC
>NC_017590_1_repeats_2
CCTGCAACGTATCCAAGCTGTGAAGCTTGGATGCAAC
>NC_023011_1_repeats_1
GTTTCCGTCGACCCCCCGGGGGGAAGCACC
>NC_023011_1_repeats_2
GTTTCAGACGAACCCTCGTGGGGTTGAAGC
>NC_023011_1_repeats_3
GTTTCAGCCGAACTTTTGAAAGGCTGAAAC
>NC_008385_1_repeats_1
AGCATCGCCACTTCCGGCGAGGC
>NC_008385_1_repeats_2
AGCATCGTCACTTCCGGCGAGGC
>NC_008385_1_repeats_3
ACCATCGCCACATCCAACGATGC
>NC_014410_1_repeats_1
GTTTTTAGCCTACCTATAAGGGATTGAAAC
>NC_014410_1_repeats_2
GTTTTTAGCCTACCTATGAGGGATTGAAAC
>NC_014410_1_repeats_3
GTTTTTAGCCTACCTATAAGGGATTGAATT
>NC_009776_9_repeats_1
GATTAAACGATAGAAAAGCGTAAG
>NC_009776_9_repeats_2
GATTAAACGAAAGAGAACTGCAGG
>NC_009776_9_repeats_3
GATTAAACGAAAGAGAACTGCAAG
>NC_009776_9_repeats_4
GATTAAACGAAAAAGAACTGCAAG
>NC_009776_9_repeats_5
GATTAAACAAAAGAGAACTGCAAG
>NC_019757_44_repeats_1
CTTTCCGCTAACTAATTCCCCGCAAGGGGACTGAAAC
>NC_019757_44_repeats_2
CTTTCCGCTAACTACTTCCCCGCAAGGGGACTGAAAC
>NC_014537_6_repeats_1
GATATTTTCTAAAGAGAATAGAAGG
>NC_014537_6_repeats_2
GATATTCTCTAAAGAGAATAGAAGG
>NC_014206_3_repeats_1
GTTTTTATCGTACCTATGAGGGATTGAAA
>NC_003272_20_repeats_1
GTTAAAACCCTCTAAAATCCCTATCAGGGATTGAAAC
>NC_003272_20_repeats_2
GTTAAAACCCTCTAAAATCCCTATCAGGGATTAAAAC
>NC_000853_3_repeats_1
GTTTCAATAGTTCCTTAGAGGTATGGAAAC
>NC_000853_3_repeats_2
GTTTCAACACTTCCTTATAGGTACAGAAAC
>NC_000853_3_repeats_3
GTTTCAATAATTCCTTAGAGGTATGGAAAC
>NC_011837_2_repeats_1
ATTTAAATACAATCCTTGTTAAGGTTCAAC
>NC_011837_2_repeats_2
TTTTTTTGTCAAATCTTGTTAAGGTTCAAC
>NC_011837_2_repeats_3
ATTTAAATACAATCCTTGTTAAGATTCAAC
>NC_016818_1_repeats_1
GTTCACTGCCGTACAGGCAGCTTAGAAA
>NC_016818_1_repeats_2
GTTCACTGCCGTACAGGCAGTTTAGAAA
>NC_014366_3_repeats_1
GCGTTCCCCGCATCTGCGGGGATGAACCC
>NC_014366_3_repeats_2
GCGTTCCCCGCATCTGCGGGGATGAACCG
>NC_011660_2_repeats_1
ATTTACATTTCACATTAAGTAACTAAAAC
>NC_011729_32_repeats_1
GTTTCCAACTATTCCTATTCAACCCAATAGGTAGGG
>NC_011729_32_repeats_2
GTTTCCAACAAGTCCTATTCAACCCAATAGGTAGGG
>NC_017566_2_repeats_1
GTTCACCGCCGAATACACGGCTTAGAAA
>NC_017566_2_repeats_2
GTTCACCGCCGAATACGCGGCAAGTAAG
>NC_017566_2_repeats_3
GTTCACCGCCGAATACGCGGCTTAGAAA
>NC_017300_1_repeats_1
CTTTTCTCCGCGCACGCGGAGGTAGTTC
>NC_017846_3_repeats_1
GCAGCCACCTTCGGGTGGCTGTGTGTTGAAAC
>NC_017846_3_repeats_2
GCAGCCATCTTCGCATGGCTCTGTTTTGAAAT
>NC_009033_5_repeats_1
GTAACAACATAGAAAGAATTGAAAG
>NC_009033_5_repeats_2
GTAACAACATTAAAAGAATTGAAAG
>NC_009033_5_repeats_3
GTAACAACACAGAAAGAATTGAAAG
>NC_022093_14_repeats_1
CACCCAATTCATTCGTTTCTGATAC
>NC_022093_14_repeats_2
CTTTCAATTCATTCGTTTCTGATAC
>NC_011770_1_repeats_1
GTTCACTGCCGTACAGGCAGCTAAGAAA
>NC_011770_1_repeats_2
GTTCACTGCCGTATAGGCAGCTAAGAAA
>NC_011898_2_repeats_1
GTCGCTCCTCACGTAGGAGCGACATGTTTATG
>NC_011898_2_repeats_2
GTCGCTCCTCTCGTAGGAGCGTGGATTGAAAT
>NC_017474_1_repeats_1
GCTCTTGAACTGATTGATTCGACATCTACCTGAGAC
>NC_021184_3_repeats_1
GTGGAACCAACACATTTGATGTATTGAAAT
>NC_016111_1_repeats_1
GTCGTCCCCGCGAGCGCGGGGTTAGGTC
>NC_016111_1_repeats_2
GTCGTCCCCGCCAGCGCGGGGGTAGCCC
>NC_013887_18_repeats_1
ATTAAAATCAGACCGATTCGGTATGGAAAC
>NC_013887_18_repeats_2
GTTAAAATCAGACCGATTCGGTATGGAAAC
>NC_013887_18_repeats_3
GTTAAAATAAGACCGATTCGGTATGGAAAC
>NC_013407_13_repeats_1
AATTAAAATCAGCACGGATCGTGATGGAAAA
>NC_013407_13_repeats_2
AATTAAAATCAGCACGTCTTGTAATAAAAAA
>NC_013407_13_repeats_3
AATTAAAATCAGCACGGATCGTGATGGAAAT
>NC_013407_13_repeats_4
AATTAAAATCAGCACGGATCGTGATGGAAAC
>NC_014374_3_repeats_1
GTTTCAACACAATCTTATGGTTTC
>NC_014374_3_repeats_2
GTTACAACACCATCTCGTGGTTTC
>NC_014152_1_repeats_1
GTTTCAATCCACGCACCCGCATGGGGTGCGAC
>NC_014152_1_repeats_2
GTTTCAATCCACGCACCCGCATGGGGTGCGTG
>NC_017766_6_repeats_1
GTGCTCCCCGCAGACGCGGGGATGGTCCC
>NC_017766_6_repeats_2
GTGTTCCCAGTGCCCGCGGGGGCCGGCGC
>NC_017766_6_repeats_3
GTGCTCCCCGCGCCCGCGGGGATGGTGCC
>NC_017766_6_repeats_4
GTGCTCCCCGTAGGCGCGGGGATGGTCCC
>NC_017766_6_repeats_5
GTGTTCCCCGCAGGCGCGGGGATGGTCCC
>NC_012622_2_repeats_1
GCTAATCTACTATAGAATTGAAAG
>NC_012622_2_repeats_2
GCTAATCTAATATAGAATTGAAAG
>NC_018524_23_repeats_1
CTGCTCCCCGCGCACGCGGGGATGACCCC
>NC_012691_2_repeats_1
GTTCACTGCCGCACAGGCAGCTTAGAAA
>NC_012691_2_repeats_2
GTTCACTGCCGCACAGGTAAATTTAAAA
>NC_012691_2_repeats_3
CTTCACTGCCGCACAGGCAGCTTAGAAA
>NC_011740_1_repeats_1
GAGTTCCCAGCTCCAACACGAATAATCCG
>NC_011740_1_repeats_2
GAGTTCCCCGCGCCAGCGGGGATAAACCG
>NC_011740_1_repeats_3
GAGTTCCCCGCGCCAGTGAGGATAAACCG
>NC_011740_1_repeats_4
GAGTTCCCCACGCCAGCGGGGATAAACCG
>NC_005810_3_repeats_1
TTTCTAAGCTGCCTGTGCGGCAGTGAAC
>NC_005810_3_repeats_2
TTTGATTATTGCCTGTGCGGCAGTGAAC
>NC_014533_1_repeats_1
CCCTACCTATTGGGTTAAATAGGAATAGTTGGAAAC
>NC_014533_1_repeats_2
GCCTACCTATTGGGTTAAATAGGAATAGTTGGAAAC
>NC_014533_1_repeats_3
CCCTACCTATTGGGTTAAATAGAAATAGTTGGAAAC
>NC_007775_5_repeats_1
AGTTCCCCCTTCGTGGGGATCCCTAGAAATTGGAAAC
>NC_017623_2_repeats_1
CGGTTTATCCCCGCTGGCGCGGGGAACAC
>NC_017623_2_repeats_2
CGGTTTATCCCCGCTGGCGCGGGAAACAC
>NC_017623_2_repeats_3
GTGTTTATCCCCGCTGGCGCGGGGAACAT
>NC_020055_6_repeats_1
GTTCACTGCCGGATAGGCAGCCTAGAAA
>NC_020055_6_repeats_2
GTTCACAGCCGGATAGGGGGAATCCCCA
>NC_020055_6_repeats_3
GTTCACTGCCGGATAGGCAGCTTAGAAA
>NC_013008_2_repeats_1
CGGTTTATCCCCGCTGATGCGGGGAACAC
>NC_013008_2_repeats_2
CGGTTTATCCCCGCTGGCGCGGGGAACAC
>NC_014471_8_repeats_1
GAATCCAATAAATGGAATTGAAAG
>NC_014471_8_repeats_2
GAATTCGATGAGTGTATTTGGATG
>NC_014471_8_repeats_3
GAATCCAATAAATGGAATTGAAGG
>NC_012440_5_repeats_1
TTTCTTTTGAACTAAGCGGGATAGAAAA
>NC_012440_5_repeats_2
TTTACTTTGAACTAAGCGGGATAGAAAG
>NC_015170_5_repeats_1
GTTTTCCCCGTGTGTGCGGGGATGTTCC
>NC_007484_1_repeats_1
GTTCACCGCCGCACAGGCGGTTTAGAAA
>NC_005140_2_repeats_1
GTTTCAGACATGCCCGGTTTAGACGGGATTAAGAC
>NC_016627_5_repeats_1
GTTTCAATCCTTATTTTACTGGAAGTTCTACTTCAAC
>NC_016627_5_repeats_2
GTTTCAATCCTTATTTTGCTGGAAGTTCTACTTCAAC
>NC_016627_5_repeats_3
ATTAAGTCCCTGTTTTTACTGGATATACTACTTCAAC
>NC_016627_5_repeats_4
GTTTCAATCCTTATTTTACTGGATGTTCTACTTCAAC
>NC_016627_5_repeats_5
GTTTCAATCCTTATTTTATTGGAAGTTCTACTTCAAC
>NC_017946_8_repeats_1
GTTCCAATAAGACTAAAAAAGAATTGAAAG
>NC_017946_8_repeats_2
GTTCCAATAAGACTAAAAAAAGAATTGAAA
>NC_017946_8_repeats_3
GGTCCAATAAGACTAAAAAAGAATTGAAAG
>NC_017946_8_repeats_4
GTTCTGATAAGACTAAACATTGAGAGATAA
>NC_013510_7_repeats_1
GTCGCTCATCACCCCTGGAGGGATCGCAAC
>NC_013510_7_repeats_2
GCTACTCATCCTCCCTGGAGAAGCCGCGAC
>NC_013510_7_repeats_3
GTCGCTCATCATCCCCGGAAGGATCGGAGC
>NC_013510_7_repeats_4
GTCGCTCATCACCCCTGGAGGGATCGCAAT
>NC_013510_7_repeats_5
GTCGCTCATCGCCCCTGGAGGGATCGCAAC
>NC_013766_2_repeats_1
TTTTAGTTACTTATTGTGAAATGTAAAT
>NC_020229_1_repeats_1
GTCTTGAATAGTAGTCATATCAAACAGGTTTAGAAC
>NC_020229_1_repeats_2
GTCTTGAATAGCGGCCACATCAAAAACAGTTTCACG
>NC_022080_1_repeats_1
GTCATAGTTCCCCTGAGATTATCGCTGTGGTATAAT
>NC_007775_10_repeats_1
GTTTCCAATTTCTAGGGATCCCCCCGAAGGGGGAAC
>NC_006834_1_repeats_1
GTTTCAATCCACGCGCCCGTGAGGACGCGAC
>NC_017299_7_repeats_1
ATTTAAATACATCTTATGTTAATGTTCAAC
>NC_017299_7_repeats_2
TTTTTAATATATTATGTTATTGTGTTCAAC
>NC_017299_7_repeats_3
ATTTAAATACATCTTACGTTAATGTTCAAT
>NC_017299_7_repeats_4
ATTTAAATACATCTCATGTTAATGTTCAAC
>NC_010120_5_repeats_1
GTTGTAGCTCCCATTCTCATTTCGCAGTGCTACAAT
>NC_010120_5_repeats_2
GTTGTAGCTCCCTTTCTCATTTCGCAGTGCTACAAT
>NC_010120_5_repeats_3
GTTGTAGCGCCCATTCTCATTTCGCAGTGCTACAAT
>NC_010120_5_repeats_4
GTTGTAGCTCCCTTTCTCCTTTCGCAGTGCTACAAT
>NC_022785_18_repeats_1
TGTGGTCCCCGCGCCCGCGGGGGTGGTCCG
>NC_022785_18_repeats_2
TGTGGTCCCCGCGCCCGCGGGGGTGGTCCC
>NC_022785_18_repeats_3
CGTGGTCCCCACGCCCGCGGGGGTGGTCCC
>NC_022785_18_repeats_4
GCTGGTCTCCACACCCGCAGCGATGGGACA
>NC_022785_18_repeats_5
CGTGGTCCCCGCGCCCGCGGGGGTGGTCCC
>NC_022785_18_repeats_6
GGTGGTCCCCGCGCTAGCGGGGGTAGTCCC
>NC_022785_18_repeats_7
GGTGGTCCCCGCGCCCGCAGGGGTGGTCCC
>NC_022785_18_repeats_8
AGTGGTCCCCGCGCCCGCGGGGGTGGTCCC
>NC_014729_3_repeats_1
GCTTCAACCCCACAAGGGTTCGTCTGTAAC
>NC_014729_3_repeats_2
TTTTACCCTCCACAAGGGTTCGTCTGTAAC
>NC_013946_3_repeats_1
GTTTCAATCCTCACTCGAGCTATCGCCCGAGTGCAAC
>NC_017311_1_repeats_1
GTCGCCCCCCGCGCGGGGGCGTGGATTGAAAC
>NC_017311_1_repeats_2
GTCGCCCCCCACGCGGGGGCGTGGATTGAAAC
>NC_017311_1_repeats_3
GTCGCCCCTCGCGCGGGGGCGTGGATTGAAAC
>NC_022997_4_repeats_1
GTTTCTATCCACGCCTCCGCGCGGAAGGCGAC
>NC_022997_4_repeats_2
GTTTCTATCCACGCCTCCGCGTGGGAGGCGAC
>NC_022997_4_repeats_3
TTTTCTATCCACGCCTCCGCGCGGGAGGCGAC
>NC_022997_4_repeats_4
GTTTCTATCCACGCCTCCGCGCGGGAGGCGAC
>NC_022997_4_repeats_5
GTTTCTATCCACGCCTCCGCGGAGGCGACCTT
>NC_022997_4_repeats_6
GTTTCTATCCACGCCTCCGTGCGGGAGGTGAC
>NC_022997_4_repeats_7
GTTTCTATCCACGCCTCCGCGCGGAGGCGACC
>NC_022997_4_repeats_8
GTTTCTATCCACGCCTCTGCGCGGGAGGCGAC
>NC_022997_4_repeats_9
GTTTCTATCCACGCCTCCGGGAAACGGAACAA
>NC_022997_4_repeats_10
GTTTCTATCCACGCCTCCGCGCAGGAGGCGAC
>NC_013974_13_repeats_1
ATTTACATTCCATATAGTTAATCTAAAAT
>NC_013974_13_repeats_2
TTTTACATTCCATATAGTTAATCTAAAAC
>NC_013974_13_repeats_3
ATTTTGAATCCACATAGTTAATCTAAAAC
>NC_013974_13_repeats_4
ATTTACATTCCATATAGTTAATCTAAAAC
>NC_013501_5_repeats_1
CTTTCAATACCAAAAAGGTGCGATTAAAAC
>NC_013501_5_repeats_2
CTTTCAATACCAAAAAGGTGCGATTAAAAT
>NC_013501_5_repeats_3
ATTTCAATACCAAAAAGGTGCGATTAAAAC
>NC_013501_5_repeats_4
GTTTCAATACCAAAAAGGTGCGATTAAAAC
>NC_013501_5_repeats_5
GGAATATCCCCAAAAAGGTGTGATTAAAAC
>NC_013501_5_repeats_6
ATTTCAATACCAAAAAGGTGCGATTAAAAT
>NC_020819_1_repeats_1
GTATTCCCCACACATGTGGGGGTGATCC
>NC_020819_1_repeats_2
GTATTCCCCACATATGTAGGGGTGGTCT
>NC_020819_1_repeats_3
GTATTCCCCACACGTGTGGGGGTGATCC
>NC_001880_1_repeats_1
CTTTCTATCCCATATATGGGAACTAAAAC
>NC_017584_6_repeats_1
ACTCTACCATGGCGGTGTGGGACGGGGCCATGGAAC
>NC_017584_6_repeats_2
ACTCTACCATGGCGGTGTGGGACGGGACCATGGTCA
>NC_021041_6_repeats_1
ATTCAAATACAACACTTGTTAAAGTTAAAT
>NC_010995_4_repeats_1
ACCACTACTCACGCGCTCGCGAAGAGCGCGAC
>NC_010995_4_repeats_2
GTTTCAATCCACGCGCTCGCGAAGAGCGCGAC
>NC_011837_6_repeats_1
ATTTAAATACAAATCTTGTTAAGGTTCAAC
>NC_011837_6_repeats_2
ATTTAAATACAAATCTTATTAAGGTTCAAC
>NC_011837_6_repeats_3
ATTTAAATACAAATCTTGTTAAGTTTCAAC
>NC_011837_6_repeats_4
ATTTTAATACAGCCCTTATTAAGGTTCAAC
>NC_006391_2_repeats_1
GCTTCAACCCCACGAGGGCCCGTCTGTAAC
>NC_006391_2_repeats_2
GCTTCAACCCCACAAGGGTCCGTCTGAAAC
>NC_006391_2_repeats_3
GCTTCAACCCCACGAGGGTCCGTCTGTAAC
>NC_006391_2_repeats_4
GCTTCAACCCCACAAGGGTCCGTCTGTAAC
>NC_017178_8_repeats_1
TTGAATGGTAAAAAATATTACTTT
>NC_017178_8_repeats_2
ATTAGTGGTAAACATTTTTATTTT
>NC_017178_8_repeats_3
ATTGATGGTAAAAAATATTACTTT
>NC_017178_8_repeats_4
ATTAATGGTAAAAAATACTACTTT
>NC_012658_2_repeats_1
ATTTAAATACATCTCATGTTAAGCTTCAA
>NC_012658_2_repeats_2
ATTTAAATACATCTCATGTTAATGTTCAA
>NC_012658_2_repeats_3
ATTTAAATACATCTCATGTTATTGTTCAA
>NC_012658_2_repeats_4
GCTTAAATACATCCTATGTTAATATTCAA
>NC_012658_2_repeats_5
ATTTAAATACATCCTATGTTATTGTTCAA
>NC_012658_2_repeats_6
ATTTAAATACATCTTATGTTAATGTTCAA
>NC_017340_10_repeats_1
TCTATGTTGGGGCCCCGCCAACTTG
>NC_017340_10_repeats_2
TCTGTGTTGGGGCCCCGCCAACTTG
>NC_009767_24_repeats_1
GTCGCCTTCCCCCCGGAAGGCGTGGA
>NC_018525_2_repeats_1
GTGTTCCCCGCGCCAGCGGGGATAAGCCG
>NC_018525_2_repeats_2
GAGTTCCCCGCACCAGCGGGGATAAACCG
>NC_018525_2_repeats_3
TGAGTTCCCGCGCCAGCGGGGATAAACCG
>NC_018525_2_repeats_4
GTGTTCCCCGCGCCAGCGGGGATAAACCG
>NC_018525_2_repeats_5
GTGTTCCCTGCGCAAGTGGGGATAAGCCG
>NC_018525_2_repeats_6
GTGTTCCCTGCGCCAGCGGGGATAAACCG
>NC_018525_2_repeats_7
GTGTTCCCCGCGCCAGCGGGGATAAACCA
>NC_018525_2_repeats_8
GTGTTCCCTGCGCCAGCGGGGATAAATTG
>NC_018525_2_repeats_9
TGGTTCCCCGCGTCAGTGGGGATAAACCG
>NC_018525_2_repeats_10
GTGTTCCCCGCGTCAGCGGGGATAAACCG
>NC_010120_6_repeats_1
CCGTTATTCCCTCGAAAACAGAAAAC
>NC_010120_6_repeats_2
CCGTCATTCCCACGAAAGTGGGAATC
>NC_010120_6_repeats_3
CCGTCATTCCCGCGCAGGCGGGAATC
>NC_007333_6_repeats_1
GTGCTTCCCGCGCATGCGGGGGTGTGAT
>NC_007333_6_repeats_2
GTGCTCCCCGCGCAGGCGGGAGTGTGAT
>NC_007333_6_repeats_3
GTGCTTCCCGCGTATGCGGGGATGGTCC
>NC_007333_6_repeats_4
GTGCTCCCCGCGCATGCGGGGATGGTCC
>NC_015680_4_repeats_1
GTTCCAATAAGACTCTAAGAGAATTGAAAG
>NC_015680_4_repeats_2
GTTCCAATAAGACTCAAAGAGAATTGAAAG
>NC_002755_6_repeats_1
CATGCCGGGGCGGTTCAGGGTTTTGGGTCTGACGAC
>NC_002755_6_repeats_2
GTTTCCGTCCCCTCTCGGGGTTTTGGGTCTGATCCG
>NC_002755_6_repeats_3
GTTTCCGTCCTCTCTCGGGGTTTTGGGTCTGACGAC
>NC_002755_6_repeats_4
GTTTCCGTCCCCTCTCGGGGTTTTGGGTCTGACGAC
>NC_011726_4_repeats_1
GTTTCTTATTAATGAATCCTAGTAATGGGATTGGAAT
>NC_011726_4_repeats_2
GTTTCTTATTAATGAATCCTAGTAATGGGATTGAAAC
>NC_016043_2_repeats_1
GTTAACTACCGCATAGGTAGTTTAGAAA
>NC_015499_3_repeats_1
GTTTTTCTACCTTATTCTTCAAAGAATTCTTCTAAT
>NC_015499_3_repeats_2
GTCGCAATCCTTTATTCTTCAGGGAATTTTTCTAAC
>NC_015499_3_repeats_3
GTCGCAATCCCTTATTCTTCAGGGAATTTTTCTAAC
>NC_018664_4_repeats_1
ATTAAATTTCTAATATAGTTCTATTAATAC
>NC_018664_4_repeats_2
ATTTACATTCTACTCTAGTTCTATTAATAC
>NC_011059_5_repeats_1
TTCCCCATCCCCCTTACTCAATCGGGTCTACCTACAC
>NC_011059_5_repeats_2
GTCTCAATCCCCCTTACTCAATCGGGTCTGCCTACAC
>NC_014964_6_repeats_1
GTTTTTAGCCTACCTATAAGGAATTGAAAC
>NC_014964_6_repeats_2
GTTTTTAGCCTACCTATCCTGAAAATAGTG
>NC_013930_1_repeats_1
GTGGAAAGCACGCCCCTGTGGGGGACGTGGTTGGAA
>NC_013930_1_repeats_2
GTGGAAAGCACGTCCCTGTGGGGGCGTGGTTGGAAC
>NC_013930_1_repeats_3
GTGGAAAGCACGCCCCAGAGGGGGGTGTGGTTGCAA
>NC_013930_1_repeats_4
GTGGGAAGCACGTCCCTGTGGGGGCGTGGTTGGAAC
>NC_013407_14_repeats_1
ATTTCCATCACGATCCGTGCTGATTTTAAT
>NC_017030_8_repeats_1
AACCTGTCGGACAGTCGAACAGGTTT
>NC_017030_8_repeats_2
AACCTGTCCGACAGCCGGGCAGGTTC
>NC_017030_8_repeats_3
AACCTGTCGGACCGTCGGACGGATTG
>NC_017030_8_repeats_4
AACCGGTCGGACAGTCGGACAGGTTC
>NC_017030_8_repeats_5
AACCTGTCGGACAGTCGGACAGGTTC
>NC_017030_8_repeats_6
AACTTGTCGGACCGTCGGACGGATTT
>NC_017030_8_repeats_7
ACCCTGTCGGACCGTCGGACAGGTTT
>NC_014410_4_repeats_1
GTTTCAATTCCTGATAGGTAGGCTAAAAAC
>NC_016070_4_repeats_1
CTTTCAATCCTCTTTTTGAGATTC
>NC_016070_4_repeats_2
CTTTCAATCCTCTCTTTGAGATTC
>NC_017588_4_repeats_1
GTTGCAAACCTCGTTAGCCTCGTAGAGGATTGAAAC
>NC_015660_5_repeats_1
GTTTTATCTGAACGTAGTGGGATATCAAG
>NC_015660_5_repeats_2
GTTTTATCTGAACGTAGTGGGATATAAAG
>NC_017768_1_repeats_1
GTCGCCCCCTTCACGGGTGCGTGGATTGAAAT
>NC_017768_1_repeats_2
GTCGCACCCTTCACGGGTGCGTGGATTGAAAT
>NC_009943_9_repeats_1
ATGTTCCCCACACGCGTGGGGATGAACCG
>NC_009943_9_repeats_2
ATGTTCCCCACACGCGTGAGGACGTGGAT
>NC_009943_9_repeats_3
ATGTTCCCCACACGTGTGGGGATGAACCG
>NC_014974_2_repeats_1
CGGGCCATCCCCACGCGTGTGGGGACTAC
>NC_014974_2_repeats_2
CGGGCCATCGCCGCCCGTATCGGGACTAC
>NC_014974_2_repeats_3
TGGGCCATCCCCACGCGTGTGGGGACTAC
>NC_014974_2_repeats_4
AGGGCCATCCCCACGCGTGTGGGGACTAC
>NC_019966_5_repeats_1
TGAGCAATCCCGCGCTGACGAACCCGGC
>NC_019966_5_repeats_2
TGACCACACCTGGCCTCACCACCCCGGG
>NC_019966_5_repeats_3
TGACCACGCCGGGCCTGACGACGCCCAG
>NC_019966_5_repeats_4
TGACGACTCCGGGCTTGACCACGCCGGG
>NC_019966_5_repeats_5
TGACCTCGCCGGCCCTGACGACTCCGGG
>NC_019966_5_repeats_6
TGGCGACGCCGGGTCTTACCACTCCGGC
>NC_005085_2_repeats_1
GTGTTCCCCACGTACGTGGGGATGAACCG
>NC_005085_2_repeats_2
TGCTCCCCCACGCACGTGGGGATGAACCG
>NC_005085_2_repeats_3
GTGTTCCCCACGCACGTGGGGATGAGCCA
>NC_005085_2_repeats_4
GTGTTCCCCACGCACGTGGGGATGAACCG
>NC_005085_2_repeats_5
GTGCTCCCCACGCACGTGGGGATGAACCG
>NC_005085_2_repeats_6
TGCTCCCCCACGCACGTGGGGATGAACCA
>NC_005085_2_repeats_7
ATATTCCCCACGGTTGTGGGGATGAGTGA
>NC_012034_7_repeats_1
GTTTGTAGCCTCCCCTTTGGGGATTGAAAC
>NC_012034_7_repeats_2
GTTTGTAGCCTCCCCTTTGGGGATTGAAAT
>NC_016640_19_repeats_1
GTTTCCGTCCCCTTGTGCTTAATTGGTAGGGTTGGAC
>NC_016640_19_repeats_2
CTTTCCCTCCCCTTTTGGGGAATTGGTAGGGTATGAC
>NC_016640_19_repeats_3
GTTTCCGTCCCCTTGCGGGGAATTGGTAGGGTTGGAC
>NC_013525_1_repeats_1
ATTGTCCCCACACGCGTGGGGGTGAACCG
>NC_017276_2_repeats_1
CTTTCAATTCTATAGTAGATTAGC
>NC_009782_4_repeats_1
CAGCTTCTGTGTTGGGGCCCCGC
>NC_017390_6_repeats_1
TTCACTGCCGTACAGGCAGCTTAGAAAT
>NC_017390_6_repeats_2
TTCACTGCCGTACAGGCAGCTTAGAAAA
>NC_017390_6_repeats_3
TTCACTGCCGCACAGGCAGCTTATTAAG
>NC_015931_3_repeats_1
GAAACAACCAAGAATGAATTGAAGA
>NC_015931_3_repeats_2
GAAACAACCAAGAATGAATTGAAAG
>NC_015873_9_repeats_1
GTCGCACCCTTCATGGGTCCGTGGATTGAAAT
>NC_015873_9_repeats_2
GTCGCACCTTTCATGGGTGCGTGGATTGAAAT
>NC_015873_9_repeats_3
GTCGCACCCTTCATGGGTGCGTGGATTGAAAT
>NC_008262_1_repeats_1
GTTTTATATTAACTATGGAAAATGCAATA
>NC_008262_1_repeats_2
GTTTTATATTAACTATGAGGAATGTAAAT
>NC_008278_6_repeats_1
GTCGCTGATCATCCCTGGAGGGATCGCAAC
>NC_008278_6_repeats_2
GTCGCTGATCATTCCAGGAGGGATCGCAAT
>NC_008278_6_repeats_3
GTCGCTGATCATCCCTGGAGGGACCGCAAC
>NC_008278_6_repeats_4
GTCGCTGATCATCCCTGGAGCGATCGCAAC
>NC_004547_6_repeats_1
GTTCACTGCCGTGTAGGTAGCTTAGAAA
>NC_004547_6_repeats_2
GTTCACTGCCGTATAGGCAGCTTAGAAA
>NC_004547_6_repeats_3
ATTCACTGCCGCACAGGCAGTTTAACAA
>NC_022912_23_repeats_1
TGGTGATGCCTCTAATTAGTTGTTT
>NC_022912_23_repeats_2
GGGTGATGCCTCTAATTAGTTGAAT
>NC_009437_12_repeats_1
GTTTACATCCTTCATAGTTCAGATAAGAC
>NC_009437_12_repeats_2
GTTTACATCCCTCATAGTTCAGATAAGAC
>NC_009437_12_repeats_3
TACAGGAATGCTCATAGTTCAGATAAGAC
>NC_006905_1_repeats_1
CGGTTTATCCCCGCTGGCGCGGGGAACAC
>NC_006905_1_repeats_2
CGGTTTATCCCCGCTAGCGCGGGGAACAC
>NC_006905_1_repeats_3
CAGTTTATCCCCGCTAGCGCGGGGAACAC
>NC_006905_1_repeats_4
GTGTTTATCCCCGCTGACGCGGGGAACAT
>NC_019753_11_repeats_1
GTTTCAACTACCATCCCAACTAGGGGTGGGTTGAAAG
>NC_014500_1_repeats_1
GTTTCAATCCACGCGCCTGCGTGAGGCGCGAC
>NC_014500_1_repeats_2
GTTTCAATCCAGGCACCTGCGTGAGGCGCGAC
>NC_014500_1_repeats_3
GTTTCAATCCACGCGCCTGCGTGAGGCGCGCG
>NC_014500_1_repeats_4
GTTTCAATCCACGCGCCTGTGTGAGGCGCGAC
>NC_014655_4_repeats_1
AAAAGGGGAGGGTTACAATTTTTAGTAACTTTATGATTACTGTCGCAAC
>NC_014655_4_repeats_2
GTTGTGAATTCCTTTCAATTTTTAGTAACTTTATGATTACTGTCGCAAC
>NC_015571_4_repeats_1
GTCTTAATAGCCTTACGGACTGTGTATGTATAGTGAG
>NC_013016_3_repeats_1
CCGTTATTCCCTCGAAAACAGAAAAC
>NC_013016_3_repeats_2
CCGTCATTCCCACGAAAGTGGGAATC
>NC_013016_3_repeats_3
CCGTCATTCCCGCGCAGGCGGGAATC
>NC_019676_4_repeats_1
GTTTCAATCCCTAATAGGGATTAGGTGAAGTTTAAAC
>NC_009921_5_repeats_1
GTTGCGATCCCTCCAGGGATGATCAGCGAC
>NC_006448_1_repeats_1
GTTTTTGTACTCTCAAGATTTAAGTAACTGTACAAC
>NC_006448_1_repeats_2
GTTTTTGTACTCTCAAGATTTAAGTAACTGTACAGT
>NC_017186_19_repeats_1
GTTGTCCCCGCACGCGCGGGGCTGGTCCA
>NC_017186_19_repeats_2
GTTGTCCCTGCACGCGCGGGGCTGGTCCG
>NC_017186_19_repeats_3
GTTGTCCCCGCACGCGCGGGGCTGGTCCC
>NC_017186_19_repeats_4
GTCGTCCCCGCACGCGCGGGGGCTAGTAC
>NC_000962_6_repeats_1
CATGCCGGGGCGGTTCAGGGTTTTGGGTCTGACGAC
>NC_000962_6_repeats_2
GTTTCCGTCCCCTCTCGGGGTTTTGGGTCTGATCCG
>NC_000962_6_repeats_3
GTTTCCGTCCCCTCTCGGGGTTTTGGGTCTGACGAC
>NC_017177_11_repeats_1
ATTAAACCTTAACACTATGTGTA
>NC_019968_1_repeats_1
GTCGTGTCTCACGTAGGCGCGTGGATTGAAAC
>NC_019968_1_repeats_2
GTCGCGTCTCACGTAGGCGCGTGGATTGAAAC
>NC_014212_4_repeats_1
GTCGCAAACCAAAAGCCCCGTAAGGGGATTGCAAC
>NC_015964_1_repeats_1
ATTATAGCACTGCGAAATGAAAAAGGGAGCTACAAC
>NC_015964_1_repeats_2
ATTATAGCACTGCGAAATGAAAAAGGGAGCTATCCC
>NC_016641_4_repeats_1
ATTTCAATCCACGCACTCATATAGAGTGCGAC
>NC_016641_4_repeats_2
ATTTCAATCCACGCACTCACATGGAGTGCGAC
>NC_010424_4_repeats_1
GTTTCAATCCCTCGTAGGTAGGCTGGAAAC
>NC_010424_4_repeats_2
GTTTCAATCCCTCGTAGGTAGATTCTGCTG
>NC_013887_11_repeats_1
GTTAAAATCAGATCGATTCGGTATGGAAAC
>NC_013887_11_repeats_2
GTTAAAATCAGACCGATTCGGTATGGAAAC
>NC_013887_11_repeats_3
GTTAAAATAAGATAGTTGCGGTATAGAAAC
>NC_017167_5_repeats_1
GTTGATCCGCCAAGACAGTCGCCGCCCGGGCTAGACG
>NC_017167_5_repeats_2
GTTGATCCGCCGAGATCGTCGGCGGCCCCATTGAAGG
>NC_017167_5_repeats_3
GTTGATCCGCCGAGATCGTCGGCGGCCCCATTGAAGC
>NC_017167_5_repeats_4
GTTGATCCGCCGACATCGTCGGCGGCCCCATTGAAGC
>NC_017167_5_repeats_5
GTTGATCCGCCGAGATCGTCGTTGGCCTCATTGAAGC
>NC_013410_14_repeats_1
CCCTGAAAAGCATTACTCTCGCAAGAGAGATGACAAT
>NC_013410_14_repeats_2
CCCTGAAAGGCATTACTCTCGCAAGAGAGATTAAGAC
>NC_013410_14_repeats_3
CCCTGAAAAGCATTACTCTCGCAAGAGAGATTAAGAC
>NC_017501_2_repeats_1
GATTCCCACTTTCGTGGGAATGACG
>NC_017501_2_repeats_2
GTTTTCTGTTTTTGTAGGAATGATG
>NC_009635_4_repeats_1
GTCTAAAAAACACATCCATTAAAACAAGGATGGAAAC
>NC_009635_4_repeats_2
GTCTAAAAGACACATCCATTAAAACAAGGATGGAAAC
>NC_017390_5_repeats_1
TTTTACTGCTGAACAAGCAGCTTAGAAA
>NC_017390_5_repeats_2
TTTCACTGCCGTGCAGGCAGTTATAAAT
>NC_011365_1_repeats_1
AGCCTACCATCGGCAAATCGGTAGGGAAACCACGGC
>NC_015681_5_repeats_1
GTGAGAAAACCTTGCCTGATTAAGAAGGCAAAGGGAC
>NC_015681_5_repeats_2
GTGAGAAAACCTTGCCTGATTAAGAAGGCATTACGAC
>NC_013510_16_repeats_1
CTGCTCCCCGCGCACGCGGAGATGGTCCC
>NC_013510_16_repeats_2
CTGCTCCCCGCGCACGCGGGGATGGTCTC
>NC_013510_16_repeats_3
CTGCTCCCCGCGCACGCGGGGATGGTCCC
>NC_013510_16_repeats_4
CTGCTCCCCGCGCACGCGGGGACGGTTAC
>NC_013510_16_repeats_5
CTGCTCCCCGCGCACGCGGGGATGGTCCT
>NC_013510_16_repeats_6
CTGCTCCCCGCGCACGCGGGGATGGTCCA
>NC_011748_4_repeats_1
TGGTTTATCCCCGCTGGCACGGGGAACTC
>NC_011748_4_repeats_2
TGGTTTATCCCCGCTGGCGCGGGGAACTC
>NC_011748_4_repeats_3
CGGTTTATCCCCGCTGGCGCGGGGAACTC
>NC_005085_4_repeats_1
TTTCTAAGCTGCCTATCCGGCAGTGAAC
>NC_018012_2_repeats_1
GTGTTCCCCGCGCTCGCGGGGATGAACCA
>NC_018012_2_repeats_2
GTGTTCCCCGCGCTCGCGGGGATGAGCCG
>NC_018012_2_repeats_3
GTGTTCCCCGCGCTCGCGGGGATGAACCG
>NC_018012_2_repeats_4
GTGTTCCCCGCGCTCGCGGGATGAGCGTT
>NC_018012_2_repeats_5
GTGTTCCCCGCGCTCGCGGGATGAACCCT
>NC_014210_9_repeats_1
GTGCTCCCCGCGCACGCGGGGATGGTCTC
>NC_014210_9_repeats_2
GTGCTCCCCGCGCACGCGGGGATGGTCCC
>NC_014210_9_repeats_3
GTGCTCCCCGCGCATGCGGGGATGGTCCC
>NC_018661_2_repeats_1
GTGTTCCCCGCGCCAGCGGGGATAAACCG
>NC_009782_10_repeats_1
TCTGTGTTGGGGCCCCGCCAACTTG
>NC_009782_10_repeats_2
TCTATGTTGGGGCCCCGCCAACTTG
>NC_019693_74_repeats_1
TGACTTGGATGATGATGCCGATGACTTAGACGG
>NC_019693_74_repeats_2
TGACTTGGATATGGATGACATGGATGACGATGC
>NC_019693_74_repeats_3
TGACTTAGATGCCGATTCCGGTGACTTGGATGA
>NC_019693_74_repeats_4
GACTATTGATGTCGATTCCGGTGACTTGGATGA
>NC_019693_74_repeats_5
TGTAACAGACGTCGAATCTGATGACTTAGATGC
>NC_019693_74_repeats_6
TGACTTAGAGATGGATTCCGGTGACTTGGATGA
>NC_012880_1_repeats_1
GTTCTGAATTGCTTATGCGGCAGTGAAC
>NC_012880_1_repeats_2
TTTCTAAGCTGCCTACGCGGCAGTGAAC
>NC_008463_2_repeats_1
TTTCACTGCCACATAGGTCGTCAAGAAA
>NC_008463_2_repeats_2
GTTCACTGCCGTATAGGCAGCTAAGAAA
>NC_008463_2_repeats_3
GTTCACTGCCGTATAGGCATAGGCAGCT
>NC_017621_6_repeats_1
AACATGTCGCATATAATTGACATC
>NC_017621_6_repeats_2
AGAATGTCGCATATATTTTACACG
>NC_017621_6_repeats_3
CAACTGTCGCATATAATTGACATC
>NC_017621_6_repeats_4
AAACTGTCAAATATAGTTGACAAC
>NC_017517_9_repeats_1
ATTGTAGTACTGCGAAATGAGAAAGGGAGCTACAAC
>NC_017517_9_repeats_2
ATTGTAGCACTGCAAAATGAGAAAGGGAGCTACAAC
>NC_017517_9_repeats_3
ATTGTAGCACTGCGAAATGAGAATGGGCGCTACAAC
>NC_017517_9_repeats_4
ATTGTAGCACTGCGAAATGAGAAAGGGAGCTACAAC
>NC_006510_2_repeats_1
GTTTCAATCCCTCATAGGTACGATAAAAAC
>NC_006510_2_repeats_2
AGTGAGATCCCTCGTAGGTACGATAAAAAC
>NC_012943_3_repeats_1
GTCGTCGGACCCAAAACCCCGAGAGGGGACGGAAAC
>NC_012943_3_repeats_2
GTCCTCAGACCCAAAACCCCGAGAGGGGACGGAAAC
>NC_012943_3_repeats_3
GTCGTCAGACCCAAAACCACGAGAGGGGACGGAAAC
>NC_012943_3_repeats_4
GTCGTCAGACCCAAAACCCCGAGAGGGGACGGAAAC
>NC_009012_5_repeats_1
GTTGAAGAGGTATTTCCAGTAAAACAAGGATTGAAAC
>NC_009012_5_repeats_2
GTTGAAGAGGTACTTCCAGTAAAACAAGGATAAAAAC
>NC_009012_5_repeats_3
GTTGAAGAGGTACTTCCAGTAAAACAAGGATTGAAAC
>NC_011365_4_repeats_1
GTCGCTCCCTGTGCGGGAGCGTGGATTGAAAC
>NC_011365_4_repeats_2
GTCGCTCCCCGTGCGGGAGCGTGGATTGAAAC
>NC_009801_2_repeats_1
CGGTTTATCCCCGCTGGCGCGGGGAACAC
>NC_010478_1_repeats_1
TTTCAGTCCCGTAAATCGGGATTTAGTGGTTGGAAAG
>NC_010478_1_repeats_2
GTTTCAGTCCCGTAGTCGGGATTTAGTGGTTGGAAAG
>NC_010478_1_repeats_3
GTTTCAGTCCCGTAGTTGGGATTTAGTGGTTGGAAAG
>NC_010478_1_repeats_4
GTTTCAGTCCCGTAATCGGGATTTAGTGGTTGGAAAG
>NC_010478_1_repeats_5
GGTTTCAGTCCCGAGTCGGGATTTAGTGGTTGGAAAG
>NC_017031_1_repeats_1
CTTTTCTCCGCGCACGCGGAGGTAGTTC
>NC_020449_5_repeats_1
AACGAGTTCCGTAGGAACGATAGATAATAACAACGGGTTTTTAACC
>NC_020449_5_repeats_2
AAAAAGTTCCGTAGGAACGACAGATACTAACAACGGGTTTTAACCC
>NC_020449_5_repeats_3
AAAAAGTTTTGTAGGAATGATAGATAAAGTTGAAGGATCTGAACCC
>NC_020449_5_repeats_4
AAAAAGTTCCGTAGGAACGACAGATATTAACAACGGGTTTTAACCC
>NC_018221_2_repeats_1
GTGATAGTTTGTTTTTTAACAACATGGCTCTAAAAC
>NC_018221_2_repeats_2
GTTTTGGTAACATTCTAAACAACATGACTCTAAAAC
>NC_018221_2_repeats_3
GTTTTGGTACCATTCTGAACAACATGACTCTAAAAC
>NC_018221_2_repeats_4
GTTTTGGTACCATTCTAAACAACATGACTCTAAAAC
>NC_017992_1_repeats_1
GTTTCAATTCCTTATAGGTAGGCTAAAAAC
>NC_021902_2_repeats_1
GGGTTTATCCCCGCTGGCGCAGGGAACAC
>NC_021902_2_repeats_2
CCGGTTTATCCCCGCTGCGCGGGGAACAC
>NC_021902_2_repeats_3
CGGTTTATCCCCGCTGGCGCTGGGAACAC
>NC_021902_2_repeats_4
CGGTTTATCCCCGCTGGCGCGGGGAACAC
>NC_021902_2_repeats_5
ACGGCTATCCTTGTTGGCGCGGGGAACAC
>NC_002952_6_repeats_1
TCTATGTTGGGGCCCCGCCAATTTG
>NC_002952_6_repeats_2
TCTATGTTGGGGCCCCGCCAACTTG
>NC_020126_12_repeats_1
GTTTCAACCCACGCTCCTCGCGGTCACGAGGAGCGAC
>NC_015681_4_repeats_1
GTGAGAAAACCTTGCCTGATTAAGAAGGCATTACGAC
>NC_015681_4_repeats_2
GTGAGAAAACCTTGCCTGATTAAGAAGGCAAAGGGAC
>NC_016645_3_repeats_1
GCAGAAATCAAAAGATAGTTGAAAC
>NC_016645_3_repeats_2
CCAGAAATCAAAAGGATAGTTGAAA
>NC_016645_3_repeats_3
ACAGAAATCAAAAGATAGTTGAAAC
>NC_016645_3_repeats_4
CCAGAAATCAAAAGATAGTTGAAAC
>NC_017594_1_repeats_1
GGATCACCCCCGCGTGTGCGGGAAAAAC
>NC_017594_1_repeats_2
GGATCACCCCTGCATGTGCAGGAAAAAC
>NC_017594_1_repeats_3
GGATAACCTCCGCGTGTGCGGGAAAAGC
>NC_017594_1_repeats_4
GAATCATACTCACATGTACAGGAAAAAC
>NC_017594_1_repeats_5
GGATCACTCCCGCGTGTGCAGGAAAAAC
>NC_017594_1_repeats_6
GGATCACTCCCGCGTGTGCGGGAAAAAA
>NC_017594_1_repeats_7
GGATCACCCCCGCGTGTGCGGGAAAAGT
>NC_017594_1_repeats_8
GGATCACCCCCGCGTGTTTCGGGAAAAC
>NC_017594_1_repeats_9
GCATCACCCCCGCGTGTGCGGGAAAAAA
>NC_021984_2_repeats_1
GTTTATCCCCGCTGGCGCGGGGAACAC
>NC_021984_2_repeats_2
GGCTATCCTTGTTGGCGCGGGGAACAC
>NC_015636_2_repeats_1
GTTAAAATCAGACCATTGATGGATGGAAAT
>NC_015636_2_repeats_2
GTTAAAATCAGACCATTGATGGATGGAAAA
>NC_019757_5_repeats_1
GTTACAATTCACCCAAATCCCTCTCAGGGATTGAAAC
>NC_019757_5_repeats_2
GTTACAATTCACCCAAATCCCTATCAGGGATTGAAAC
>NC_013520_5_repeats_1
CTGCGCATACCGTAAACGGTAAGTGCTGTTGCAAC
>NC_013520_5_repeats_2
GTTTCAATACCGTAAACGGTAAGAGCGGTTGCAAC
>NC_014246_1_repeats_1
GGCTCATCCCCGCGAGTGCGGGGACCAC
>NC_014246_1_repeats_2
GGATTATCCCCGCGAGTGCGGAGACCAC
>NC_014246_1_repeats_3
GTCTCATCCCCGCGAGTGCGGGGACCAC
>NC_015519_3_repeats_1
GTTTATAGCCTACCTATAAGGGATTGAACT
>NC_015519_3_repeats_2
GTTTATAGCCTACCTATAAGGGATTGAAAC
>NC_019748_5_repeats_1
GTGATCAACGCCTAACGGCATCTAAGGTTAGTACAC
>NC_022350_5_repeats_1
GTTTCCGTCCCCTCTCGGGGTTTTGGGTCTGACGAC
>NC_007796_7_repeats_1
GTTTCAATCCCTATCGGGTTTTCTTTTCCATTGTGAC
>NC_018101_3_repeats_1
CTTTTCTCCGCGTATGCGGAGGTAGTTCC
>NC_018101_3_repeats_2
CTTTTCTCCGCGTATGCGGAGGTAGTTCA
>NC_018101_3_repeats_3
CTTTTCTCCGCGTATGCGGAAAGTAAGCC
>NC_018101_3_repeats_4
CTTTTCTCCGCGTATGCGGAGGTAGTTCT
>NC_015760_1_repeats_1
AGGATAACCTCCGCGTGTGCGGGAAAAGC
>NC_015760_1_repeats_2
GGGATCACCCCCGCGTGTGCGGGAAAAAC
>NC_015760_1_repeats_3
AGGATCACCCCCGCGTGTGCGGGAAAAAC
>NC_015760_1_repeats_4
AGGATCACCCCTGCATGTGCAGGAAAAAC
>NC_015760_1_repeats_5
AGGATCACTCCCGCGTGTGCGGGAAAAAA
>NC_015760_1_repeats_6
AGAATCATACTCACATGTACGGGAAAAAC
>NC_015760_1_repeats_7
AGGATCACTCCCGCGTGTGCGGGAAAAAC
>NC_009073_6_repeats_1
GAATCTCAAGAAGAGGATTGAAAG
>NC_009073_6_repeats_2
GAATCTCAAGAAGATGATTGAAAG
>NC_022777_5_repeats_1
ATTTAAATACAACTCTTGTTATTGTTCAAC
>NC_022777_5_repeats_2
TTTTAAATACAACTCTTGTTATTGTTCAAC
>NC_013510_10_repeats_1
CTCTTTCCCACGCGAGTGGGGGTGATCCG
>NC_013510_10_repeats_2
CTCTTCCCCACGCGAGTGGGGGTGATCCT
>NC_013510_10_repeats_3
CTCTTCCCCACGCGAGTGGGGGTGATCCG
>NC_013510_10_repeats_4
CTCTTCCCCACGCGAGTGGGGGTGATCCC
>NC_013510_10_repeats_5
CTCTTCCCCACGCGAGTGGGGGTGATCCA
>NC_003272_19_repeats_1
GTTTCCATCCCCTTTCGGGGTGATGTGATCGGAAAG
>NC_003272_19_repeats_2
GTTTATATCCCCTTTCGGGGTGAGGCGATCAAAAAG
>NC_007776_5_repeats_1
AGTTTCCAATTCTATAGATCCCCCCGAAGGAAAAAC
>NC_007776_5_repeats_2
GTTTCCAATTTCTAGGGATCCCCCCAAAGGGGGAAC
>NC_007776_5_repeats_3
GTTTCCAATTTCTAGGGATCCCCCCGAAGGGGGAAC
>NC_012731_4_repeats_1
GAAACACCCCCACGTGCGTGGGGAAGAC
>NC_013849_7_repeats_1
CTTTCAATCCTCTTTTCATCGAG
>NC_013849_7_repeats_2
CTTTCAATCCTCTTTTCATCAAG
>NC_003112_2_repeats_1
GATTCCCACTTTCGCGGGAATGACG
>NC_003112_2_repeats_2
GATTCCCACTTTTGCGGGAATGACG
>NC_017522_4_repeats_1
GTTTCCGTCCCCTCTCGTGGTTTTGGGTCTGACGAC
>NC_017522_4_repeats_2
GTTTCCGTCCCCTCTCGGGGTTTTGGGTCCGACGAC
>NC_017522_4_repeats_3
GTTTCCGTCCCCTCTCGGGGTTTTGGGTCTGACGAC
>NC_017522_4_repeats_4
GTTTCCGTCCCCTCTCGGGGTTTTGGGTCTGAGGAC
>NC_017299_8_repeats_1
TTAAATACATCTTATGTTGATGTTCAAC
>NC_017299_8_repeats_2
TTAAATACATCCTATGTTAATGTTCAAC
>NC_017299_8_repeats_3
TTAAATACATCTTATGTTAATGTTCAAC
>NC_009486_9_repeats_1
GTTTCAATACATCCTTAGAAGCACAAAAAA
>NC_009486_9_repeats_2
GTTTCAATAATTCCTTAGAGGTATGGAAAC
>NC_017175_4_repeats_1
TTACATGACAATATATATTACTTTGGT
>NC_017175_4_repeats_2
ATTAATGGTAATGTATATTACTTTATG
>NC_017175_4_repeats_3
ATTGATGGTGTTATATATTTCTTTGGT
>NC_013891_5_repeats_1
GTAAGAGACTACCTCTATATGAAAGAGGACTAAAAC
>NC_013891_5_repeats_2
AATACGATATACCTCTAAATGAAAGAGGACTAAAAC
>NC_011740_3_repeats_1
GAGTTCACTGCCGTACAGGCAGCTTAGAAA
>NC_011740_3_repeats_2
ATGTTCACTGCCGTACAGGCAGATAAAATG
>NC_021041_4_repeats_1
CTGTTACTGTTAATCAGTAACAGTTAATC
>NC_021041_4_repeats_2
TTGTTACTGTTAATCAGTAACAGTTAATC
>NC_015520_2_repeats_1
GTTTCAATTCCTCATAGGTAGGCTAAAAAC
>NC_019977_2_repeats_1
ATTCGAGAGCAAGATCCACTATAACAAGGATTGAAAC
>NC_021814_3_repeats_1
GTGTTCCCCGCGCCAGCGGGGATAAACCT
>NC_021814_3_repeats_2
GTGTTCCCCGCGCCAGCGGGGATAAACCG
>NC_015636_3_repeats_1
GTTAAAATCAGACCATTGATGGATGGAAAT
>NC_018524_22_repeats_1
CTGAGCTTCGCGTACGTGGGGCTGACCCC
>NC_018524_22_repeats_2
CTGCTTCCTGCGTGCGCGAGGGCGATCCC
>NC_013316_20_repeats_1
ATTTATAACTAACTTAGTGTAATTTAAAC
>NC_013316_20_repeats_2
ATTTACAACTAATTTAGTGTAATCTAAAC
>NC_013316_20_repeats_3
ATTTATAACTAATTTAGTGTAATTTAAAC
>NC_003552_15_repeats_1
GTTTCAATCCCTCAAAGGTCTGATTTTAAC
>NC_003552_15_repeats_2
GTTTCAATCCCTCTAAGGTCTGATTTTAAC
>NC_013407_12_repeats_1
GTTTCCATCACGATCCGTGCTGATTTTAAT
>NC_013407_12_repeats_2
TTTTTTATCACGACTCGTGCTGATTTTAAT
>NC_017501_7_repeats_1
GATTCCCACTTTCGTGGGAATGACGCG
>NC_017501_7_repeats_2
GATTCCCACTTTCGTGGGAATGACGGA
>NC_017501_7_repeats_3
GATTCCCGCCTGCGCGGGAATGACGAA
>NC_017501_7_repeats_4
CATTCCCGCGCAGGCGGGAATCTAGAC
>NC_019740_4_repeats_1
GTTTACGCAAGCACTTCCCCGCAAGGGGATGGAAACT
>NC_019740_4_repeats_2
GTTTACGCAAGCACTTCCCCGCAAGGGGATGGAAACG
>NC_017577_1_repeats_1
TTTTTAAGTGTAAATACACGACAGTTTTTAAG
>NC_017577_1_repeats_2
TTTTTAAGTGCCAATACACTACAGTTTTTAAG
>NC_000909_11_repeats_1
ATTAAAATCAGACTGATTCGGAATGGAAAC
>NC_000909_11_repeats_2
GTTAAAATCAGACCGTTTCGGAATGGAAAT
>NC_000909_11_repeats_3
GTTAAAATCAGACCGTTTCGGAATGGAAAC
>NC_015738_5_repeats_1
GTTTCAACCCGCGCGTCCACGAGAGACGCGAC
>NC_015738_5_repeats_2
GTTTTAACCCGCGCGTCCGCGAGGGACGCGAC
>NC_015738_5_repeats_3
GTTTCAACCCGCGCGTCCACGAGGGACGCGAC
>NC_015738_5_repeats_4
GTTTCAACCCGCGCGTCTGCGAGGGACGCGAC
>NC_015738_5_repeats_5
GTTTCAACCCGCACGTCCGTAAGGGATGCGAC
>NC_015738_5_repeats_6
GTTTCAACCCGCGCGTCCGCGAGGGACGTGAC
>NC_015738_5_repeats_7
GTTTCAGCCCGCGCGTCCGCGAGGGACGCGAC
>NC_015738_5_repeats_8
GTTTCAACCCGCGCGTCCGCGAGGAACGCGAC
>NC_015738_5_repeats_9
GTTTCAACCCGCACGTCCGCAAGGAACGCGAC
>NC_015738_5_repeats_10
GTTTCAACCCGCGCGTCCGCGAGGGACGCGAC
>NC_015738_5_repeats_11
GTTTCAACCCGCGTGTCCGCGAGGGACGCGAC
>NC_021818_3_repeats_1
ACGGCTATCCTTGTTGGCGCGGGGAACAC
>NC_021818_3_repeats_2
CGGTTTATCCCCGCTGGCGCGGGGAACAC
>NC_021818_3_repeats_3
CGGTTTATCCCCGCTGACGCGGGGAACAC
>NC_019677_1_repeats_1
CGCGATCGCTCTAATAGGGATTAAGGTTAATTGCAAT
>NC_019677_1_repeats_2
GTTTCAATCCCTAATAGGGATTAAGGTTAATTGCAAT
>NC_007775_3_repeats_1
GTTTCCGTCCCCTTGCGGGGAAAAGGTAGGGATCAAC
>NC_007775_3_repeats_2
GTTTCGGTCCCCTTGCGGGGAAAAGGTAGGGATCAAC
>NC_019738_18_repeats_1
GTTTCCATTCAATTAGTTTTCCCAGCGAGTGGGAAG
>NC_019738_18_repeats_2
ATTTCTATTCAATTAGGTTTCCCAGCGAGTGGGAAG
>NC_019738_18_repeats_3
GTTTCCATTCAACTTGTTTTCCCAGCGAGTGGGAAG
>NC_020555_2_repeats_1
CGTTTTAGTGGGACCCGATTTGTGAGGGGATTGCAAC
>NC_020555_2_repeats_2
GGTTTTAGTGGGACCCGATTTGTGAGGGGATTGCAAC
>NC_022579_1_repeats_1
GTCAAAACCCATACCGATATGGATACCTCTTTTGAG
>NC_016641_2_repeats_1
ATTTCAATCCACGCACTCATATAGAGTGCGTG
>NC_016641_2_repeats_2
GGCAGGTTCTACGCACTCATATAGAGTGCGAC
>NC_016641_2_repeats_3
ATTTCAATCCACGCACTCATATAGAGTGCGAC
>NC_009718_2_repeats_1
GTTTTAGAAGTGACTATGAGGGATGGAAAC
>NC_014961_2_repeats_1
ACCTCAATGTAAAGAGGATTGAAAG
>NC_009142_10_repeats_1
CTGTCACCGGCGCCCAGCGTCGGCCCTCATTGCGGC
>NC_009142_10_repeats_2
CTGTCACAGGCGCCAAGCGCCGGTCCTCATTGCGGC
>NC_009142_10_repeats_3
CCCGTCCGCGACACAAGCGTCGGTCCTCATTGCGGC
>NC_009142_10_repeats_4
CTGTCACCGGCGCCAAGCGTCGGTCCTCATTGCGGC
>NC_008344_2_repeats_1
GTCTCAATCCCTTTGAAATCAGGGCATGGGTGTTTC
>NC_008344_2_repeats_2
GACTCAATCCCTTTGAAATCAGGGCATGGGTGTTTC
>NC_022084_1_repeats_1
CTTTCAATTCTTCTAAAGTCTTATTGGAAT
>NC_022084_1_repeats_2
GCTTCAATTCTTCTAAAGTCTTATTGGAAC
>NC_022084_1_repeats_3
CTTTCAATTCTTCTAAAGTCTTATTGGAAC
>NC_012804_3_repeats_1
CTTTCAATTCTCCTAGAGTCTTATTGCAAC
>NC_002570_5_repeats_1
GTCGCACTCTATATGGGTGCGTGGATTGAAAT
>NC_002570_5_repeats_2
GTCGCACTCTATGTGGGTGCGTGGATTGAAAT
>NC_015519_6_repeats_1
GTTTATAGCCTACCTATAAGGGATTGAAAC
>NC_015519_6_repeats_2
GTTTATAGCCTACCTATAAGGAATTGAAAC
>NC_015519_6_repeats_3
GCTTATAACCTACCTATAAGGGACTTGAAA
>NC_016790_1_repeats_1
GAAGTCTATCAGGGTTTTTGAGAACTGAACCCCAGC
>NC_016790_1_repeats_2
GAAGTCTATCAGGGTTTTTGAGAACTGAACCCCTAG
>NC_009776_4_repeats_1
CTTTCCGCCCTCTCCTGAGACTCCAC
>NC_009776_4_repeats_2
CTTTCTATCCTCTTTTGAGACTCCAC
>NC_019729_51_repeats_1
GTTTCAATCCCTGATAGGGTTTTAGGTTTTTTCCGGC
>NC_019729_51_repeats_2
TTTCAAGCCCTAGATGGGGAAATAGGTTTTTTCCGGC
>NC_013891_4_repeats_1
GTTTTAATTACTTATTGTGAAATGTAAAT
>NC_013891_4_repeats_2
GTTTTAATTACTCATTGTGAAATATAAAT
>NC_013891_4_repeats_3
GTTTTAATTACTTATTGTGAAATATAAAT
>NC_013891_4_repeats_4
GTTTTAAACACTTATCATGAAATATAACC
>NC_015510_2_repeats_1
GTCGCAGTCCCCATCAATTTTGGAATGGTGGAAGCG
>NC_015510_2_repeats_2
TTAAAAAGGCACATCAATTTTGGAATGCTCTCCTAC
>NC_015172_4_repeats_1
CTTGTAATTTAGCCAGAGTTGGATGTAAAG
>NC_015172_4_repeats_2
AAGGTCATTTAGCCATAGTGGAATGTAAAC
>NC_015172_4_repeats_3
CTTGTAATTTAACCAGAATGGAATGTAAAC
>NC_015172_4_repeats_4
CTTGTAATTTAGCCATAGTGGAATGTAAAC
>NC_019693_65_repeats_1
CTTTCATTACAATGAATCCCGTTGCCGGGATTGAAAC
>NC_019693_65_repeats_2
CTTTTATTACAATGAATCCCGGCAACGGGATTGAAAC
>NC_019693_65_repeats_3
CTTTCATTACAATGAATCCCGGCAACGGGATTGAAAC
>NC_009616_5_repeats_1
GTTTCCATCTCTCATTAGCATATTCAAAAC
>NC_009616_5_repeats_2
GTTTCCATTCCTCATAGGTAGATTCTAAAC
>NC_009616_5_repeats_3
AATTCCATTTCTTATGGGGAGATACTAAAC
>NC_019676_7_repeats_1
GTTTCCATCCCCGTGAGGGGTAATTAATTGAAAAC
>NC_019676_7_repeats_2
ATTTCCATCCCCGTGAGGGGTAATTAATTGAAAAC
>NC_022785_28_repeats_1
GGCTGTGGCTGCGCGGGCTGTGGCTG
>NC_022785_28_repeats_2
GGCGCGGGCGGACCTGGCTGGGGCTG
>NC_022785_28_repeats_3
TGCGCGGGCTGGTCCGCCGGGGGCGG
>NC_013921_2_repeats_1
GACTATTTTCAGGATAGGTAGGCTAAAAAC
>NC_013921_2_repeats_2
CACTATTTTCAGGATAGGTAGGCTAAAAAC
>NC_013921_2_repeats_3
AACTATTTTCAGGATAGGTAGGCTAAAAAC
>NC_013921_2_repeats_4
TACTATTTTCAGGATAGGTAGGCTAAAAAC
>NC_012814_4_repeats_1
CCCTCAATGAAGCTCCGAAGCCGAGACTTCGGAGAT
>NC_012814_4_repeats_2
TCCTCAATGAAGCTCCGAAGCCAAAACTTCGGAGAT
>NC_012814_4_repeats_3
TCCTCAATGAAGCTCCGAAGCCGAGACTTCGGAGAT
>NC_017178_10_repeats_1
GTTTTATATTAACTAAGTGGTATGTAAAG
>NC_004741_2_repeats_1
GTTCACTGCCGTACAGGCAGCTTAGAAA
>NC_004741_2_repeats_2
GTTCACTGCCGTACAGACAGATAAAATG
>NC_007413_4_repeats_1
GTTTCAACACCCCTCCCGAAGTGGGGCGGGTTGAAAG
>NC_007413_4_repeats_2
GTTTCAACACCCCTTCCGAAGTGGGGCGGGTTGAAAG
>NC_015172_3_repeats_1
CTTGTAATTTAACCAGAATGGAATGTAAAC
>NC_015172_3_repeats_2
CTTGTAATTTAGCCAGAATGGAATGTAAAC
>NC_015172_3_repeats_3
CTTGTAATTTAACCAGAATGGAATGTAAAT
>NC_015172_3_repeats_4
CTTGTAATTTAACCAGAATGGAATGTAAAG
>NC_006513_3_repeats_1
GTTTCAATCCACGCCCCCCGTCACCGAGGGGCGATGC
>NC_009943_1_repeats_1
GTCGCAATCCCCTCTAACAGCGGGTCTCTTCCTTC
>NC_009943_1_repeats_2
GCCGCAATCCATTCTAAAAATGGGTCTTTTCTTTC
>NC_009943_1_repeats_3
GTCCCAATCCCCTCTAACAGCGGGTCTCTTCCTTC
>NC_013016_2_repeats_1
CGTTGTAGCTCCCTTTCTCATTTCGCAGTGCTACAAT
>NC_014166_1_repeats_1
CTTGAACCAAAACATATGATGTATTGAAAT
>NC_014166_1_repeats_2
CTTGAACCAAGACATATGATATATTGAAAT
>NC_014166_1_repeats_3
CTTGAACCAAGACATATGATGTATTGAAAT
>NC_008529_2_repeats_1
GTATTCCCCACGCAAGTGGGGGTGATCC
>NC_008529_2_repeats_2
GTATTCCCCACGCAAGTGGGGGTGATTC
>NC_008529_2_repeats_3
GTATTCCCCACGCAAGTGGGGGTGGATC
>NC_019395_13_repeats_1
GTCGTCCCCGCGCAGGCGGGGGTAATCCC
>NC_019395_13_repeats_2
GTCGTCCCCGCGCAGGCGGGGGTAATCCA
>NC_019395_13_repeats_3
GTCGTCCCCGCGCAGGCGGGGGTAATCCG
>NC_019395_13_repeats_4
GTCGTCCCCGCGCAGACGGGGGTAATCCG
>NC_019395_13_repeats_5
GTCGTCCCCGCGCAGGCGGGGGTAATCCT
>NC_014228_5_repeats_1
GAGGTCTCCGTAGGTACGGAGATAAACC
>NC_014228_5_repeats_2
GAGGTCTCCGTGGATACGGAGATAAACC
>NC_014228_5_repeats_3
GAGGTCTCCGTACCTACGGAGATAAACC
>NC_020559_4_repeats_1
GTTTCCGTCCCCTCTCGGGGTTTTGGGTCTGACGAC
>NC_020559_4_repeats_2
GTTTCCGTCCCCTCTCGGGGTTTTGGGTCTGACTGA
>NC_020559_4_repeats_3
GTTTCCGTCCCCTCTCGGGGTTTTGGGTCTGAGGAC
>NC_020559_4_repeats_4
GTTTCCGTCCCCTCTCGGGGTTTTGGGTCCGACGAC
>NC_020559_4_repeats_5
GTTTCCGTCCCCTCTCGTGGTTTTGGGTCTGACGAC
>NC_009437_2_repeats_1
GTTTCAGTCCCCAAAGGGGAGGCTACAAACA
>NC_009437_2_repeats_2
GTTTCAGTCCCCAAAGGGGAGGCTACAAACT
>NC_013889_2_repeats_1
GTTAGCTGCCGCCCAGGCAGCTCAGAAA
>NC_013889_2_repeats_2
GTTAGCTGCCTGTGCGGCAGCTAACTGA
>NC_013889_2_repeats_3
GTTAGCTGCCGCACAGGCAGCTCAGAAA
>NC_017537_2_repeats_1
GTTTTAACTACTTATTATGAAATCATAAA
>NC_017537_2_repeats_2
GTTTTAACTACTTATTATGAAATGTAAAT
>NC_011083_4_repeats_1
ACGGCTATCCTTGTTGGCGCGGGGAACAC
>NC_011083_4_repeats_2
CGGTTTATCCCTGCTGGCGCGGGGAACAC
>NC_011083_4_repeats_3
CGGTTTATCCCCGCTGGCGCGGGGAACAC
>NC_011083_4_repeats_4
CGGTTTATCCCCGCTAGCGCGGGGAACAC
>NC_015389_2_repeats_1
GTGCTCCCCGCATGTGCGGGGATGATCC
>NC_015389_2_repeats_2
GTGCTTCCCGCGCATGCGGGGATGATCC
>NC_015389_2_repeats_3
GTGCTCCCCGCGCATGCGGGGATGATCC
>NC_015389_2_repeats_4
GTGCTCCCCGCACATGCGGGGATGATCC
>NC_015389_2_repeats_5
GTGCTCTCCGCGCATGCGGGGATGATCC
>NC_015389_2_repeats_6
GTGCTCCCCACGCATGCGGGGATGATCC
>NC_015715_1_repeats_1
GTTTCAATCCACGCCTCCGCGAAGGAGGCGAC
>NC_012912_1_repeats_1
GTCAACCGCTGCCTGTGCGGCAGTGAAC
>NC_012912_1_repeats_2
TTTCTAAGCTGCCTATCCGGCAGTGAAC
>NC_021870_3_repeats_1
CGGTTTATCCCCGCTGGCGCGGGGAACAC
>NC_021870_3_repeats_2
CGGTTTATCCCTGCTGGCGCGGGGAACAC
>NC_021870_3_repeats_3
AGGTTTATCCCCGCTGGCGCGGGGAACAC
>NC_021870_3_repeats_4
TGGTTTATCCCCGCTGGCGCGGGGAACAC
>NC_021870_3_repeats_5
CGATTTATCCCCGCTGGCGCGGGGAACAC
>NC_016885_2_repeats_1
CCAAAAATCAAAAGATAGTTGAAAC
>NC_016885_2_repeats_2
CCAGAAATCAAAAGATAGTTGAAAC
>NC_016885_2_repeats_3
GCCGAAATCAAAAGATAGTTGAAAC
>NC_017174_5_repeats_1
GTTTTATATTAACTATGTGGTATGTAAAT
>NC_013216_1_repeats_1
GATCTAATTTAGCCATAGTGGAATGTAAAT
>NC_008782_2_repeats_1
TTTCTGAGCTGCCTATGCGGCAGTGAAC
>NC_011147_2_repeats_1
GTGTTTATCCCCGCTGGCGCGGGGAACAC
>NC_011147_2_repeats_2
CGGTTTATCCCCGCTGGCGCGGGGAACAC
>NC_020546_8_repeats_1
GGTTGTGTATGGCTGGGTATGCGTA
>NC_020546_8_repeats_2
GGTTGCGTATGCCCGGGCATGCGTG
>NC_020546_8_repeats_3
GGTTGCATATGTCGGGGCATGCGTG
>NC_013887_13_repeats_1
GTTTCCATCCTCCAAGAGGTCTTATTTTAAC
>NC_013887_13_repeats_2
GTTTCCATCCTCCAAGAGGTCTGATTTTAAC
>NC_013887_13_repeats_3
TCCATCCTCCTCCAAGAGGTCTGATTTTAAC
>NC_013887_13_repeats_4
GAGAATATCCTCCAAGAGGTCTGATTTTAAC
>NC_016803_4_repeats_1
GTCGCCCCCCACGCGGGGGCGTGGTTTGAAAC
>NC_016803_4_repeats_2
GTCGCCCCCCACGCGGGGGCGTGGATTGAAAC
>NC_016803_4_repeats_3
CGCCCCCCCACGCGGGGGGCGTGGATTGAAAC
>NC_018108_1_repeats_1
GTTTAAACACACAGCCACGCGTACGTGGCTGA
>NC_018108_1_repeats_2
GTTTAAACACACAGTCAAGCGAACGTGACTGA
>NC_014926_4_repeats_1
GCTTTATCTGAACAAGTGGGCTCTAATC
>NC_014926_4_repeats_2
GTTTTATCTGAACAAGTGGGATTTAAAC
>NC_017501_3_repeats_1
GATTCCCGCTTTTGCGGGAATGACG
>NC_017501_3_repeats_2
GATCCCCACTTTCGTGGGAATGACG
>NC_017501_3_repeats_3
GTTTTCTGTTTTTGTAGGAATGATG
>NC_010525_9_repeats_1
CTTTCAATCCTCTCTTTGAGATTC
>NC_019684_2_repeats_1
GTTTCAATCCCTAATAGGGATTAGTTGAAATTGCAAT
>NC_019684_2_repeats_2
GTTTCAATACCTAATAGAGATTAGTTGAAATTGCAAT
>NC_011094_2_repeats_1
CGGTTTATCCCCGCTAGCGCGGGGAACAC
>NC_011094_2_repeats_2
CGGTTTATCCCCGCTGGCGCGGGGAACAC
>NC_011094_2_repeats_3
ACGGCTATCCCCGCTGACGCGGGGAACAC
>NC_011094_2_repeats_4
CGGTTTATCCCCGCTGGCGCGGGGAATAC
>NC_011094_2_repeats_5
CGGTTTATCCCCGCTGACGCGGGGAACAC
>NC_015172_2_repeats_1
GTCGCACCCCGCAAGGGTGCGTGGATTGAAAC
>NC_015172_2_repeats_2
GTCGCACCCTTCATGGGTGTGTGGATTGAAAC
>NC_015172_2_repeats_3
GTCGCACCCCGCAGGGGTGCGTGGATTGAAAC
>NC_017906_3_repeats_1
GGTTTATCCCCACTGGCGCGGGGAACTC
>NC_017906_3_repeats_2
GGTTTATCCCCGCTGGCGCGGGGAACTC
>NC_003912_2_repeats_1
GTTTTAGTCCCTTTTTAAATTTCTTTATGGTAAAAT
>NC_003912_2_repeats_2
ATTTTAGTCCCTTTTTAAATTTCTTTATGGTAAAAT
>NC_011894_1_repeats_1
CTGCCAGCGAGATCAGGATCTGGGATCCGTTGCGAC
>NC_011894_1_repeats_2
GTGCCAACGCGCTCAGGATCTGGCGCCCACTGCGAC
>NC_011894_1_repeats_3
GTGCCAACGAGCTCAGGAACTGGCGCCCGTTGAGAC
>NC_011894_1_repeats_4
GTGCCAACGCGATCAGGATCTGGCGCCCACTGCGAC
>NC_018143_5_repeats_1
GTTTCCGTCCCCTCTCGGGGTTTTGGGTCTGAGGAC
>NC_018143_5_repeats_2
GTTTCCGTCCCCTCTCGGGGTTTTGGGTCTGACGAC
>NC_018143_5_repeats_3
GTTTCCGTCCCCTCTCGTGGTTTTGGGTCTGACGAC
>NC_018143_5_repeats_4
GTTTCCGTCCCCTCTCGGGGTTTTGGGTCCGACGAC
>NC_009565_6_repeats_1
GTTTCCGTCCCCTCTCGGGGTTTTGGGTCTGATCCG
>NC_009565_6_repeats_2
GTTTCCGTCCTCTCTCGGGGTTTTGGGTCTGACGAC
>NC_009565_6_repeats_3
GTTTCCGTCCCCTCTCGGGGTTTTGGGTCTGACGAC
>NC_013410_1_repeats_1
GTTGTTATTGCACTAGTAAAACTAGAAAATCTGAAAGCAATTCACAAC
>NC_013410_1_repeats_2
GTTGTTATTGCACTAGTAAAACTAGAAAATCTAAAAGAAGTTGCGCCC
>NC_021353_3_repeats_1
GATATACATTCTAGTTTAGATGGATTTCTAAC
>NC_021353_3_repeats_2
CATTTACATTCTAGTTTAGATGGATTTCTAAC
>NC_013124_2_repeats_1
TACACACCCCCGCCTGCGCGGGGAGCAC
>NC_013124_2_repeats_2
GGATCACCCCCGCCTGCGCGGGGAGCAC
>NC_015169_1_repeats_1
GTTTCAATCCTCACCCAGCCCGAAGGCCGGGTGCAAC
>NC_015169_1_repeats_2
CTATGGCGTTGTATCCAGCCCGAAGGCCGGGTGCAAC
>NC_021217_1_repeats_1
TAAAGTTATAAGTGCCTTGATTGAA
>NC_021217_1_repeats_2
TAAAATTATAAGTGCCTTGATTGAA
>NC_021217_1_repeats_3
TAAAGTTATAAGTCCCTTGATTGAA
>NC_017464_6_repeats_1
GTTGGTTTAATATCCTCAAAGAACAAGTTGAAAGCAAATCACAAC
>NC_007777_6_repeats_1
GCAGCGCCGGGCGTCCGCGCCCGGCGAGGTTCCCAAC
>NC_007777_6_repeats_2
GCAGCGCCGGGCGTCCGCGCCCGGTGAGGTTCCCAAC
>NC_015676_3_repeats_1
GGTTCATCCCCACGTGTGTGGGGAACTC
>NC_015676_3_repeats_2
GATTCATCCCCACGTGTGTGGGGAACTC
>NC_013947_7_repeats_1
GTTGCGATCCTCGCTGGAGCTGGTGCTCCACCGCCAC
>NC_013947_7_repeats_2
GTTGCGATCCTCGCTGAAGCTGGTGCTCCAGCGCCAC
>NC_013947_7_repeats_3
GTTGCGATCCTCGCTGGAACTGGTGCTCCAGCGCCAC
>NC_013947_7_repeats_4
GTTGCGATCCTCGCTGGAGCTGGTGCTCCAGCGCCAC
>NC_017274_8_repeats_1
CTTTCAATTCCTTTTGGGATTAATC
>NC_017274_8_repeats_2
CTTTCAATTCCTTTTAGGATTAATC
>NC_017274_8_repeats_3
ATTTCAATTCCTTTTAGGATTAATC
>NC_006392_3_repeats_1
GTTACAGACGGACCCTCGTGGGGTTGAAGC
>NC_017906_2_repeats_1
CGGTTTATCCCCGCTGGCGCGGGGAACAC
>NC_017906_2_repeats_2
CGGTTTATCCCCGCTGATGCGGGGAACAC
>NC_013159_6_repeats_1
GGACCATCCCCGCGTGCGCGAGGCCGAC
>NC_013159_6_repeats_2
GGACCATCCCCGCGTGCGCGGGGCCGAC
>NC_011094_1_repeats_1
CGGTTTATCCCCGCTGGCGCGGGGAACAC
>NC_011094_1_repeats_2
GTGTTTATCCCCGCTGACGCGGGGAACAC
>NC_011094_1_repeats_3
AGGTTTATCCCCGCTGGCGCGGGGAACAC
>NC_003413_5_repeats_1
CTTTCAATTCTATTTTGGTCTTATTGTAAC
>NC_018524_4_repeats_1
GGGACCATCCCCGCGTGCGCGGGGAGCAG
>NC_018524_4_repeats_2
CGGTCCATCCCCGCGTGCACGGGGAGCAG
>NC_018524_4_repeats_3
AGGTCCATCCCCGCGTGCACGGGGAGCAG
>NC_018524_4_repeats_4
GGGTCCATCCCCGCGTGCGCGGGGAGCAG
>NC_018524_4_repeats_5
GGGTCCATCCCCGCGTGCACGGGGAGCAG
>NC_015573_11_repeats_1
CTTTCAGTCCCCTTTTCGTCGGGTCAACGGGTGTAAC
>NC_015573_11_repeats_2
CTTTCAGTCCCCTTTTCGTCGGGTCAGTGGGTGCAAC
>NC_015573_11_repeats_3
CTTTCAGTCCCCTTTTCGTCGGGTCAACGGGTGCAAC
>NC_009376_5_repeats_1
CGAAATCAAAAGATAGTTGAAAC
>NC_009376_5_repeats_2
CAAAATCAAAAGATAGTTGAAAC
>NC_002570_2_repeats_1
GTCGCACTCTACACGAGTGCGTGAATTGAATA
>NC_002570_2_repeats_2
GTCGCACTCTATATGGGTACGTGGATTGAAAT
>NC_002570_2_repeats_3
GTCGCACTCTACATGAGTGCGTGGATTGAAAT
>NC_002570_2_repeats_4
GTCGCACTCTACACGAGTGCGTGGATTGAAAT
>NC_002570_2_repeats_5
GTCGCACTCTATATGAGTGCGTGGATTGAAAT
>NC_009972_10_repeats_1
GTTTTAATCCCCCAGAGAGGAGGGCTGGGCTTAACATA
>NC_009972_10_repeats_2
GTTTTAATCCCCCAGAGAGGATTCAGGTCTTTCGAATA
>NC_009972_10_repeats_3
GCTTTTATCCCCCAAAGAGGATTCAGGTCTTTCGAATC
>NC_009972_10_repeats_4
GATCGTAATCCCTGCTGAGGATTCAGGTCTTTCGAATC
>NC_010162_32_repeats_1
GCGATCCCCGCCGTGATGCCGGAAAGCGTTGAGCAC
>NC_010162_32_repeats_2
GCGAGCCCCGCCGTGATGCCGGAAGGCGTTGAGCAC
>NC_010162_32_repeats_3
GCGCTCCCCGCCGTGATGCCGGAAGGCGTTGAGTAC
>NC_010162_32_repeats_4
GCGATCCCCGCCGTGATGCCGGAAGGTGTTGAGCAC
>NC_010162_32_repeats_5
GCGATCCCCGCCGTGATGCCGGAAGGCGTTGAGCAC
>NC_015500_15_repeats_1
GTCGCTCCCTTCACGGGAGCGTGGATTGAAAC
>NC_022084_3_repeats_1
GTTCCAATAAAACTTCAAAAAGCTCTTTTG
>NC_022084_3_repeats_2
GTTCCAATAAGACTTTAAAAGAATTGAAAT
>NC_022084_3_repeats_3
GTTCCAATAAGACTTTAAAAGAATTGAAAG
>NC_022592_4_repeats_1
AATTAGATACATCTCATGTTAAGGTTCAAC
>NC_022592_4_repeats_2
ATTTAAATACATCTTATGTTGAGGTTCAAC
>NC_022592_4_repeats_3
ATTTAAATACATCCTATGTTAAGGTTCAAC
>NC_005838_4_repeats_1
GTTTCAATCCTCACCGGCCCTTTCGGGCCGGTGCAAC
>NC_005838_4_repeats_2
GTTTCAATCCTCACCGGCCCTTTCGGGCCGGTGTAAC
>NC_011296_2_repeats_1
GTAGGAAACAAGACCTCATTTAAAAGGGATTGCGAC
>NC_011296_2_repeats_2
GTAGGAAACAAGACCTCATTTAAAAGGGATTGCGAG
>NC_017294_1_repeats_1
GTCGCACCTCACGTAGGTGCGTGGATTGAAGG
>NC_017294_1_repeats_2
GTCGCACCTCACGCAGGTGCGTGGATTGAAAT
>NC_017516_4_repeats_1
CAGCAAAACAACAGGCGGCAGCACCAGCAAAACAA
>NC_017516_4_repeats_2
CGGCAAAACAACAGGCTGCCGCACCGTTTACCGAG
>NC_017516_4_repeats_3
CCGTAAAAGCCGCGCCTGCCGCACCGGCAAAACAA
>NC_017516_4_repeats_4
CGGCAAAACAACAGGCGGCGGCATCAGCAAAACAA
>NC_021288_1_repeats_1
GCACTCGGCGGCGTGGCCGGAGCGGCA
>NC_021288_1_repeats_2
GCGGTGGGCGGCGGCGCAGGCGGCGCG
>NC_021288_1_repeats_3
GCGCTGGGCGGCGGCGCGGGCGCGGCG
>NC_021288_1_repeats_4
GCGCTGGGCGGCGGCGCGGGCACGGCG
>NC_022093_5_repeats_1
CTATCAATTCATTCTTTTCTGATAC
>NC_022093_5_repeats_2
CTTTCAATTCATTCTTTTCTGATAC
>NC_022093_5_repeats_3
CTTTCAATTCATTCGTTTCTGATAC
>NC_015138_6_repeats_1
GTTTCAACCCACGCGCCCGCACAGGGCGCGAC
>NC_015138_6_repeats_2
GTTTCTATCCACGCGCCCGCATGGGGCGCGAC
>NC_015138_6_repeats_3
GTTTCAACCCAGGCGCCCGCACGGGGCGCGAC
>NC_015138_6_repeats_4
GTTTCAACCCACGCGCCCGCACAAGCCGCGAC
>NC_011742_2_repeats_1
GTTCACTGCCGTACAGGCAGCTTAGAAA
>NC_011742_2_repeats_2
GTTCACTGCCGTACAGGCAGTATTCACA
>NC_013854_9_repeats_1
CCCTTCCTGGGCGGAAACGCCCAGGCCTCATTGAAGC
>NC_013854_9_repeats_2
CTCTTCCTGGGCGGAAACGCCCAGGCCTCATTGAAGC
>NC_010424_5_repeats_1
TTTTCAGCAGAATCTAGGTAGGCTGGAAAC
>NC_010424_5_repeats_2
GTTTCAATCCCTCGTAGGTAGGCTGGAAAC
>NC_010424_5_repeats_3
GTTTCAATCCCTCGTAGGTAGATTCTGCTG
>NC_014616_1_repeats_1
TTGGTCAAAGTCATTGATCTGACAGGCATCTGAAAC
>NC_014616_1_repeats_2
GTGGTCAAAGTCATTGATCTGACAGGCATCTGAAAC
>NC_008021_2_repeats_1
ATTTCAATCCACTCACCCATGAAGGGTGAGAC
>NC_008021_2_repeats_2
CTTTCAATCCACTCACCCATGAAGGGTGAGAC
>NC_007901_1_repeats_1
CCTTCAATCCCCGCGGAACGCGGGGCGCAC
>NC_007901_1_repeats_2
ACTTCAATCCCCGCGCAACGCGGGGCGCAC
>NC_007901_1_repeats_3
CCTTCAATCCCCGCGCAACGCGGGGCGCAC
>NC_007901_1_repeats_4
CTTTCAATCCCCGCGCAACGCGGGGCGCAC
>NC_007901_1_repeats_5
CCTTCAAACCCCGCGCAACGCGGGGCGCAC
>NC_007901_1_repeats_6
CCTTCAATCCCCGCGCAACGCGGAGCGAAC
>NC_007901_1_repeats_7
CCTTCAATCCCCGCGCAACGCGGGGCACAC
>NC_017547_1_repeats_1
TTTTAGTTACTTATTGTGAAATGTAAAT
>NC_017512_15_repeats_1
GGATTCCCGCCTGCGCGGGAATGACG
>NC_017512_15_repeats_2
GGATTCCCGCCTGCGCGGAAATGACG
>NC_014721_9_repeats_1
GTTTACATCCCTCATAGTTCAGATAAGAC
>NC_014721_9_repeats_2
GCATACATCCCTCATAGTTCAGATAAGAC
>NC_014721_9_repeats_3
GTTTACATCCCTCATAGTTCAGATATGAC
>NC_009784_1_repeats_1
GTAAACTGCCGAGTAGGTAGCTGATAAT
>NC_009784_1_repeats_2
TTGAACTGCCGAGTAGTTAGAGTACATT
>NC_014122_4_repeats_1
GTTTCCATCCTTGTTTTAATGGACTGGCGATTCAAAC
>NC_019676_12_repeats_1
AATTGCAATTCAAACTAATCCCTATTAGGGATTGAAAC
>NC_008601_4_repeats_1
ATCTACAACAGTAGAAATTATTTAAAGTTCTTAGAC
>NC_008601_4_repeats_2
AATAATATACAGACAAATTATTTAAAGTTCTTAGAC
>NC_013192_2_repeats_1
GTTTTAATAGCACAAATTGTATTGTAAAT
>NC_009921_6_repeats_1
GTTGCGATCCCTCCAGGGATGATCACCGAC
>NC_009921_6_repeats_2
GTTGCGATCCCTCCAGGGATGATCAGCAAC
>NC_009921_6_repeats_3
GTTGCGATCCCTCCAGGGATGATCAGCGAC
>NC_009921_6_repeats_4
GTTGCGATCCCTCCAGGGATGATCAGCGGC
>NC_009921_6_repeats_5
TCCCTTGGCCCTCCATGGATGATCAGCGAC
>NC_005877_1_repeats_1
CTTTCAATCCTATTTAGGTTATTATTTAAC
>NC_016625_1_repeats_1
AGCTATCTCCGTGCAAGCGGAGGAACC
>NC_016625_1_repeats_2
GCCTATCTCCGCACACACGGAGGAACC
>NC_016625_1_repeats_3
GTCTATCTCCGCGCAGGCGGAGGAACC
>NC_016625_1_repeats_4
GCCTAACTCCGCCCACGCGGAGGAACC
>NC_016625_1_repeats_5
GTCTATCTCCGCGCGCGCGGAGGAACC
>NC_016625_1_repeats_6
GTCTATCTCCGCACACACGGAGGAACC
>NC_013411_5_repeats_1
GTTTTTATCGTACCTATGAGGGATTGAAAC
>NC_020546_6_repeats_1
GTTGTGTGAGGATTCGCTCACAATCCGGGTGGTT
>NC_020546_6_repeats_2
GTTGTGTGAGGTTTGGCTCACAATCCGGGTGGTT
>NC_020546_6_repeats_3
GTTGTGTGATGTTTGGCTCACAAACTGGGTGGTT
>NC_020546_6_repeats_4
GTTGTGTGAGGATTCGCTCGCACAACGGGTTTTG
>NC_008278_3_repeats_1
GTCGTCCCCGCCCGCGCGGGGATCGTCC
>NC_014471_4_repeats_1
ATATGAATCCTATATATGGAATTG
>NC_014471_4_repeats_2
TTATGAATCCTATATATGGAATTG
>NC_017308_2_repeats_1
CCTTTTCTCCGCGCACGCGGAGGTAGTTC
>NC_009698_8_repeats_1
ATTTAAATACATCCTATGTTATTGTTCAAT
>NC_009698_8_repeats_2
GCTTAAATACATCTCATGTTAATGTTCAAC
>NC_019689_10_repeats_1
TTTGAAAATCAACTAAATCCCTATCAGGGATTCGATT
>NC_019689_10_repeats_2
TTTGAAAATCAACTAAATCCCTATCAGGGATTCCAGC
>NC_011283_3_repeats_1
GGTCTTCCCCACACGTGTGGGGCCTGTTTTC
>NC_011283_3_repeats_2
TGTCTTCCCCACATGCGTGGGGGTGTTTCTA
>NC_011283_3_repeats_3
TGTCTTCCCCACATGCGTGGGGGTGTGTCTA
>NC_022991_2_repeats_1
CGGTTTATCCCCGCTGACGCGGGGAACAC
>NC_022991_2_repeats_2
CGGTTTATCCCCGCTGGCGCGGGGAACAC
>NC_022991_2_repeats_3
ACGGCTATCCTTGTTGGCGCGGGGAACAC
>NC_009468_1_repeats_1
GTGGTCCCCGCAGGCGCGGGGATGAACCG
>NC_009468_1_repeats_2
GTGTTCCCCGCAGGCGCGGGGATGAACCG
>NC_009468_1_repeats_3
GCGTTCCCCGCAGGCGCGGGGATGAACCG
>NC_009468_1_repeats_4
GTGTTCCCCGCAGGCGCGGGGATGAACCA
>NC_009468_1_repeats_5
GTGTTCTCCGCAGGCGCGGGGATGAACCG
>NC_012438_13_repeats_1
GTTTTTCTCCCGACTATGAGGGAATTGAAAC
>NC_017216_4_repeats_1
CCCTCAATGAAGCTCCGAAGCCGAGACTTCGGAGAT
>NC_017216_4_repeats_2
TCCTCAATGAAGCTCCGAAGCCAAAACTTCGGAGAT
>NC_017216_4_repeats_3
TCCTCAATGAAGCTCCGAAGCCGAGACTTCGGAGAT
>NC_017177_6_repeats_1
ATTTAACCTTAACACTATGTGTATTTAAA
>NC_017177_6_repeats_2
ATTAAACCTTAACACTTTGTGTATTTAAA
>NC_017177_6_repeats_3
ATTAAACCTTAACACTACGTGTATTTAAA
>NC_017177_6_repeats_4
ATCAAACCTTAACACTATGTGTAATAAAA
>NC_002655_2_repeats_1
CGGTTTATCCCCGCTGGCGCGGGGAACAC
>NC_002655_2_repeats_2
CGGTTTATCCCCGCTGATGCGGGGAACAC
>NC_011420_3_repeats_1
ACTTCAATGAGGCCCCGGCATTTCTGCCGGGGAAAG
>NC_011420_3_repeats_2
GCTTCAATGAGGCCCCGGCATTTCTGCCGGGGAAAG
>NC_011420_3_repeats_3
GCTTCAATGAGGCCCCGACATTTCTGCCGGGGAAAG
>NC_019897_13_repeats_1
GTCGCCCGCTGTGCGCGGGCGTGGGTTGAAAT
>NC_019897_13_repeats_2
GTCGCCCGCTGTGCGCGGGCGTGGGTTGAAAC
>NC_019897_13_repeats_3
TTTGCCCGCCACATGCGGGTGTGGGGTGAAAC
>NC_006461_2_repeats_1
GTTGCAAGGGATTGAGCCCCGTAAGGGGATTACTGT
>NC_006461_2_repeats_2
GTTGCAAGGGATTGAGCCCCGTAAGGGGATTGCGAC
>NC_012207_3_repeats_1
GTTTACGTCCCCTCTCGGGGTTTTGGGTCTGACGAC
>NC_012207_3_repeats_2
GTTTCCGTCCCCTCTCGGGGTTTTGGGTCTGACGAC
>NC_011420_7_repeats_1
GGGTGCATCCCTGCGGGGGCAGGGGCGAC
>NC_011420_7_repeats_2
CGGTTCATCCCTGCGGGGGCAGGGGCGAC
>NC_011420_7_repeats_3
GGGTTCATCCCTGCGGGGGCAGGGGCGAC
>NC_014212_3_repeats_1
GTCGCAAACCAAAAGCCCCGTAAGGGGATTGCAAC
>NC_013355_2_repeats_1
GTTCACTGCCGCACAGGCGGCTTAGAAA
>NC_013355_2_repeats_2
GTTCACTGCCGCACAGGCAGCTTAGAAA
>NC_013355_2_repeats_3
GTTCACTGCCGCACAGGCAGCATCAAAT
>NC_007613_3_repeats_1
TGGTTTATCCCCGCTGGCGCGGGAAACTC
>NC_007613_3_repeats_2
CGGTTTATCCCCGCTGGCGCGGGGAACTC
>NC_012108_1_repeats_1
CCTGGAATGCCTGATCCACGACAACAAGGATTGAAAC
>NC_012108_1_repeats_2
CCTGGAATGCCTGATCCACGACAACAAGGATTGAAAA
>NC_013887_4_repeats_1
GTTAAAATAAGACCGATTCGGTATGGAAAC
>NC_013887_4_repeats_2
GTTAAAATCAGACCGAATCGGTATGGAAAC
>NC_022097_1_repeats_1
GTTGTGATTTGATTTCTTTTTAAAAAATGATATAAT
>NC_022097_1_repeats_2
ATTGTGATTTGATTTCTTTTTAAAAAGTAATATAAT
>NC_022097_1_repeats_3
GTTGTGATTTGATTTCTTTTTAAAAAGTGATATAAT
>NC_009656_3_repeats_1
GTTCACTGCCGTATAGGCAGCTAAGAAA
>NC_009253_5_repeats_1
GTCAAAACACAAAATAATTCCCTTTGGGAATTGAAAC
>NC_000868_2_repeats_1
CTTTCCACACTACTAGGTTCTACGGAAAC
>NC_000868_2_repeats_2
CTTTCCACACTACTAAGTTCTACGGAAAC
>NC_000868_2_repeats_3
CTTTCCACACTATTTAGTTCTACGGAAAC
>NC_000868_2_repeats_4
CAATCTATACTATTTAGTTCTACGGAAAC
>NC_013720_2_repeats_1
GTGTGAGAATGAGGCCCTTCGGGGCCGATTGAGAC
>NC_013720_2_repeats_2
GGGTGAGAAAGAGGCCCTTCGGGGCCGATCTTTAA
>NC_013720_2_repeats_3
GTGTGAGAAAGAGGCCCTTCGGGGCCGATTGAGAC
>NC_019729_35_repeats_1
ATATCAATCCCCTCTCGGGGAAGTGGTAAAGGAGAC
>NC_019729_35_repeats_2
GTTTCAATTCCCTCTCGGGGAAGTGGTAAAGGAGAC
>NC_019729_35_repeats_3
GTTTCAATCCCCTCTCGGGGAAGTGGTAAAGGAGAC
>NC_013364_2_repeats_1
CGGTTTATCCCCGCTGGCGCGGGGAGCTC
>NC_013364_2_repeats_2
CGGTTTATCCCCGCTGGCGCGGGGAACAC
>NC_013364_2_repeats_3
TGGTTTATCCCCGCTGGCGCGGGGAACTC
>NC_013156_4_repeats_1
AATTTCCATTCCGAAACGGTCTGATTTTAAC
>NC_013156_4_repeats_2
CATTTCCATTCCGAAACGGTCTGATTTTAAC
>NC_013156_4_repeats_3
TGTTTCCATTCCGAAACGGTCTGATTTTAAC
>NC_013156_4_repeats_4
TATTTCCATTCCGAAACGGTCTGATTTTAAC
>NC_013722_5_repeats_1
TTTCTGAGCTGCCTATACGGCAGTGAAC
>NC_013722_5_repeats_2
CCCGCAGGCTGCCTATACGGCAGTTAAC
>NC_013722_5_repeats_3
TTTCTGAGCTGCCTATACGGCAGCTCAG
>NC_011978_8_repeats_1
GTTTCAATACTTCCTTAGAGGTATGGAAAC
>NC_011978_8_repeats_2
GTTTCAATACTTCCTTTGAGGTATGGAAAC
>NC_015683_4_repeats_1
CTTTTCTCCGCGTATGCGGAGGTAGTTCC
>NC_015683_4_repeats_2
CTTTTCTCCGCGTATGCGGAAAGTAAGCC
>NC_015683_4_repeats_3
CTTTTCTCCGCGTATGCGGAGGTAGTTCG
>NC_022777_6_repeats_1
ATTTAAATACATCCTATGTTAAGGTTCAAC
>NC_022777_6_repeats_2
TTTTAAATACACATAATGTTAAGGTTTAAC
>NC_019048_1_repeats_1
GTTTTAGAGCTGTGCTGTTTCGAATGGTT
>NC_019048_1_repeats_2
GTTTTAGAGCTGTGCTGTTTCAAATGGTT
>NC_016510_2_repeats_1
GTTGGGAAAGCCCTTATTTTGAAGGGTATCTACAAC
>NC_016510_2_repeats_2
GTTGGGAAAGCCCTTATTTTGAAGGAGGGACGAGCG
>NC_016510_2_repeats_3
GTTGGGAAAGCCCTTATTTTGAAGAGTATCTACAAC
>NC_014752_10_repeats_1
GTTTCAACACACAGCCGCCTAGAGGCGGCTGA
>NC_014752_10_repeats_2
GTTTCAACACATAGCCGCCCAAAGGCGGCTGA
>NC_005838_3_repeats_1
GTTGCAAGGGATTGAGCCCCGTAAGGGGATTGCGAC
>NC_005838_3_repeats_2
GTTGCAAGAGATTGAGCCCCGTAAGGGGATTGCGAC
>NC_005838_3_repeats_3
GTTGCAAGGGATTGAGCCCCGTAAGGGGATGGCCTC
>NC_010516_2_repeats_1
GCTGAACATTAACATGAGATGTATTTAAAT
>NC_010516_2_repeats_2
GTTGAACATTAACATAAGATGTATTTAAAT
>NC_010516_2_repeats_3
ACTGAATATTAATATAATATGTATTTAAAT
>NC_010516_2_repeats_4
ATTGAACATTAACATAAGATGTATTTAAAT
>NC_017515_4_repeats_1
TCATTCCCGCGAAAGCGGGAGTCCGGA
>NC_017515_4_repeats_2
GTATTCCCGCCTGCGCGGGAATGACGA
>NC_009328_1_repeats_1
GTTTTTATCGTACCTATGAGGGATCGAAAC
>NC_009328_1_repeats_2
GTTTGTATCGTACCTATGAGGGATTGAAAC
>NC_002663_1_repeats_1
GTTCACCATCGTGTAGATGGCTTAAAAA
>NC_002663_1_repeats_2
GTTCACCATCGTGTAGATGGCTTAGAAA
>NC_020887_10_repeats_1
GTTTCAATTCCTTATAGGTAAACTTCAAAC
>NC_019954_5_repeats_1
GTTTATAGCCTACCTATAAGGAATTGAAAC
>NC_018089_2_repeats_1
GGATCACCCCCGCTCGTGCGGGTAAAAT
>NC_018089_2_repeats_2
AGATCACCCCCGCTCGTGCGGGTAAAAT
>NC_018089_2_repeats_3
GAATCACCCCCGCTCGTGCGGGTAAAAT
>NC_007503_3_repeats_1
GTTTCAATCCCAAATTGGTTCCATTAAAAC
>NC_007503_3_repeats_2
TCAGCAATCCCAGAATGGTTCGATTAAAAC
>NC_007503_3_repeats_3
GTTTCAATTCCAGAATGGTTCGATTAAAAC
>NC_007503_3_repeats_4
CTTGCAATCCCAGAATGGTTCGATTAAAAC
>NC_007503_3_repeats_5
GTTTCAATCCCAGAATGGTTCGATTAAAAC
>NC_007503_3_repeats_6
ATTGCAATCCCAGAATGGTTCGATTAAAAC
>NC_007503_3_repeats_7
CTGGCAATCCCAGAATGGTTCGATTAAAAC
>NC_007503_3_repeats_8
AAGGCAATCCCAGAATGGTTCGATTAAAAC
>NC_007503_3_repeats_9
CATGCAATCCCAGAATGGTTCGATTAAAAC
>NC_007503_3_repeats_10
GTTTCAATCCCAAAATGGTTCGATTAAAAC
>NC_007503_3_repeats_11
AGCGCAATCCCAGAATGGTTCGATTAAAAC
>NC_007503_3_repeats_12
GTTTCAATCCCAAATTGGTTCGATTAAAAC
>NC_007503_3_repeats_13
GAAGCAATCCCAGAATGGTTCGATTAAAAC
>NC_007503_3_repeats_14
GGCGCAATCCCAGAATGGTTCGATTAAAAC
>NC_007503_3_repeats_15
ACCGCAATCCCAGAATGGTTCGATTAAAAC
>NC_007503_3_repeats_16
AATGCAATCCCAGAATGGTTCGATTAAAAC
>NC_009921_7_repeats_1
GTCGCTGATTACCCCTGAAGGGATCGCACG
>NC_009921_7_repeats_2
GTCGCTGATCATCCCTGGAGGGATCACAAC
>NC_009921_7_repeats_3
ATCGCTGATTATCCCCGGCGGGTCAGTATA
>NC_009921_7_repeats_4
GTCACTGATCATCCCTGGAGGGATCGCAAC
>NC_009921_7_repeats_5
GTCGCTGATCATCCCTGGAGGGATCGCAAC
>NC_021826_3_repeats_1
GTTTTAACTACTTATTATGAAATGTAAAT
>NC_021826_3_repeats_2
TTAACTACTACTTATTATGAAATGTAAAT
>NC_021826_3_repeats_3
GTTTTAACTACTTATTATGAAATCATAAA
>NC_014106_1_repeats_1
TTTCAGCCTCCACACACGTGGAGAATAC
>NC_014106_1_repeats_2
GGATCACCTCCACACACGTGGAGAATAC
>NC_013961_2_repeats_1
TCTAAGATGCCTGTACGGCAGTGAAC
>NC_013961_2_repeats_2
TCTAAACTGCCTGTACAGCGGTGAAC
>NC_013961_2_repeats_3
TCTAAGCTGCCTGTACGGCAGTGAAC
>NC_013961_2_repeats_4
AATAAACTGCCCGTACGGCATTGAAC
>NC_014106_2_repeats_1
AGGATCACCTCCACATACGTGGAGAATAC
>NC_014106_2_repeats_2
GGGATCACCTCCACATACGTGGAGAATAC
>NC_013316_3_repeats_1
TTGAATGGCAAAAAATATTATTTT
>NC_013316_3_repeats_2
ATTAACAATGAGAAATATTACTTT
>NC_009089_17_repeats_1
ATTTACATACCACTTAGTTAATATAAAAC
>NC_009089_17_repeats_2
ACTTATCTACCACTTAGTTGATATAAAAC
>NC_009089_17_repeats_3
ATTTAGATATGATTTAGTTAATATAAGGT
>NC_009089_17_repeats_4
TTTTATATACTGCTTTATTAATATAAAAT
>NC_011026_7_repeats_1
GTTTTAATTCCACATTGGTGCAATTAGATG
>NC_011026_7_repeats_2
TTTTCAATTCCACATTGGTGCAATTAGATG
>NC_011026_7_repeats_3
GTTTCAATTCCACATTGGTGCAATTAGATG
>NC_011026_7_repeats_4
GTTTCAATTCCACATTGATGCAATTAGATG
>NC_014221_2_repeats_1
GTTGCAGCCGCCCTTCGGGGCGGCTGAGGATTGAAAT
>NC_014221_2_repeats_2
GTTGCAGCCGCCCTTCGGGGCGGCTGAGGATTGAAAC
>NC_021193_7_repeats_1
GTTTCCGTCCCCTCTCGGGGTTTTGGGTCTGATCCG
>NC_021193_7_repeats_2
CATGCCGGGGCGGTTCAGGGTTTTGGGTCTGACGAC
>NC_021193_7_repeats_3
GTTTCCGTCCTCTCTCGGGGTTTTGGGTCTGACGAC
>NC_021193_7_repeats_4
GTTTCCGTCCCCTCTCGGGGTTTTGGGTCTGACGAC
>NC_004547_7_repeats_1
GTTCACTGCCGTGCAGGCAGTTCAGTGT
>NC_004547_7_repeats_2
GTTCACTGCCGTACAGGCAGCTTAGAAA
>NC_004547_7_repeats_3
GTTCACTGCCGTATAGGCAGCTTAGAAA
>NC_004547_7_repeats_4
GTTCACTGCCGTATAGGCAGTTTAGAAA
>NC_004547_7_repeats_5
ATTCACTGCCGTATAGGCAGCTTAGAAA
>NC_017527_4_repeats_1
CTATCCATGGCTGAAAAGTGCGTGGCCCCATTGAAA
>NC_017527_4_repeats_2
GTATCCATGGCTGAAAAGTCGTGGCCCCATTGAAAC
>NC_017527_4_repeats_3
CTATCCATGGCTGAAAAGTCGTGGCCCCATTGAAAC
>NC_017527_4_repeats_4
GTATCCATGGCTGAAAAGTCGTGGCCCCATCGAGAC
>NC_009697_10_repeats_1
ATTTAAATACATCTCATGTTAATGTTCAAT
>NC_009697_10_repeats_2
TTTTCAATACATTTAATGTTAATGTTCAAT
>NC_009697_10_repeats_3
GTTTAAATACATCTCATGTTAATGTTCAAT
>NC_012440_1_repeats_1
GTTGAAGTTTTCCCGAGGAATAAGGGAATTGCGAC
>NC_012440_1_repeats_2
GTTGAAGTTTTCCCGAGATATAAGGGAATTGCGAC
>NC_012440_1_repeats_3
GTTGAAACTTTCCCGAGAAGTAAGGGAATTGCGAC
>NC_012440_1_repeats_4
GTTGAAACTTTCCCGAGAAATAAGGGAGTTGTTTT
>NC_012440_1_repeats_5
GTTGAAATTTTCCCGAGATATAAGGGAATTGCGAC
>NC_018016_4_repeats_1
GTTGTAATTAGGTCTCAAATTATTATTTTTGTGTGAGTAATCACAAG
>NC_018016_4_repeats_2
GTTGTGATTTGCTTTCAAGTTCTTATTTTTGTGTGAGTAATCACAAG
>NC_017737_3_repeats_1
GTTTAAATCCCCTTGAACGGGTCAATCTGTAATAAAT
>NC_017737_3_repeats_2
ATTTCAATCCCCTTGAACGGGTCAATCTGTAATAAAT
>NC_017737_3_repeats_3
GTTTCAATCCCCTTGAACGGGTCAATCTGTAATAAAT
>NC_009033_1_repeats_1
CTTTCAATTCTTTCTATGTTGTTAC
>NC_009033_1_repeats_2
CTTTCAATTCTTTCTGTGTTGTTAC
>NC_009033_1_repeats_3
CTTTCAATTCTTTTAATGGTGTTAC
>NC_019678_14_repeats_1
ATTGTTATCCCCTCACGGGGTTAAAGATTAAAAAC
>NC_019678_14_repeats_2
GTTTCCATCCCCTGACGGGGTTAAAGATTAAAAAC
>NC_020546_22_repeats_1
GTGCGAGCCGATCCTCACACAACG
>NC_020546_22_repeats_2
GTGCGAGCCCATCCTCACACAACG
>NC_020546_22_repeats_3
GTGCGAGCCAATCCTCACACAACG
>NC_017764_3_repeats_1
AATTGAAACTGCCTATACGGCAGTTAAC
>NC_017764_3_repeats_2
TTTCTAAGCTGCCTATACGGCAGTTAAC
>NC_007643_1_repeats_1
CCGGTTCATCCCCGCGTATGCGGGGAACAG
>NC_007643_1_repeats_2
GGCGGGCATCCCCGCGTATGCGGGGAACAG
>NC_013502_7_repeats_1
CCTTCAATGCTGCCGTAGCTATTTAGCTACGGAAAT
>NC_013887_1_repeats_1
GAATAAAACCTCTAAGAGGTCTGATTTTAACG
>NC_013887_1_repeats_2
GTTTCCATACTCCAAGAGGTCTGATTTTAACG
>NC_013887_1_repeats_3
GGTTTCCATCCCCAAGAGGTCTGATTTTAACT
>NC_013887_1_repeats_4
GTTTCCATCCTCCAAGAGGTCTGATTTTAACA
>NC_022241_1_repeats_1
GTGTTTATCCCCGCTGGCGCGGGGAACAC
>NC_022241_1_repeats_2
CGGTTTATCCCCGCTGGCGCGGGGAACAC
>NC_022241_1_repeats_3
CGGTTTATCCCTGCTGGCGCGGGGAACAC
>NC_022241_1_repeats_4
CGGTTTATCCCCGCTGACGCGGGGAACAC
>NC_022241_1_repeats_5
CGGTTTATCCCCGCTGGCGCGGGGAACAT
>NC_006582_7_repeats_1
CTGTTTTTCCACGAAGTCATAAAGAGTGCGAC
>NC_006582_7_repeats_2
ATTTCAATCCACGCACTCACGAAGAGTGCGAC
>NC_006582_7_repeats_3
ATTTCAACCCACGCACTCACGAAGAGTGCGAC
>NC_014374_5_repeats_1
GAAACCAAGGAATGGTGTTGAAAC
>NC_014374_5_repeats_2
GAAACTAAGGAATGGTGTTGAAAC
>NC_014374_5_repeats_3
GAAACCAAGGAATGATGTTGAAAC
>NC_014374_5_repeats_4
GAAGCCATAGAATGATGTTGAAGT
>NC_011529_2_repeats_1
GTTTCAATAAGACTCTAAGAGAATTGAAAT
>NC_011529_2_repeats_2
GTTTCAATAAGACTCTAAGAGAATTGAAAG
>NC_011296_3_repeats_1
GTTTTGAGCCTACCTATGAGGAATTGAAAC
>NC_013947_9_repeats_1
GTGGCGCTGGAGCATCTGCTCCAGCGAGGATCGCAAC
>NC_013947_9_repeats_2
GTGGCGCTGGAGCATCCGCTCCAGCGAGAATCGCAAC
>NC_013947_9_repeats_3
CCGCGCGTGGAGCTCCAGTTCCAGCGAGGATCGCAGC
>NC_013947_9_repeats_4
GTGGCGCTGGAGCACTAGCTCCAACCAGGATCGCAAC
>NC_013947_9_repeats_5
GTGGCGCTGGAGCATCCGCTCCAGCGAGGATCGCAAC
>NC_012125_1_repeats_1
GTGTTTATCCCCGCTGACGCGGGGAACAT
>NC_012125_1_repeats_2
CGGTTTATCCCCGCTGGCGCGGGGAGCAC
>NC_012125_1_repeats_3
CAGTTTATCCCCGCTAGCGCGGGGAACAC
>NC_012125_1_repeats_4
CGGTTTATCCCCGCTAGCGCGGGGAACAC
>NC_012125_1_repeats_5
CGGTTTATCCCCGCTGGCGCGGGGAACAC
>NC_015518_1_repeats_1
GTTGCATCCCAAAAGGGATTGAAAG
>NC_015518_1_repeats_2
GTTGCATCCCAAAAGGGATTGAAAT
>NC_015518_1_repeats_3
GTTGCATCCCAAAAAGGGATTGAAG
>NC_017358_2_repeats_1
TTCAATCAAGGGACTTACAACTTTA
>NC_017358_2_repeats_2
TTCAATCAAGGCGCTTATAGCTTTA
>NC_017358_2_repeats_3
TTCAACCAAGGGACTTATCATTTTA
>NC_017358_2_repeats_4
TTCAATCAAGGGACTTATAACTTTA
>NC_019892_1_repeats_1
GTGCTCAACGCCTTGCGGCATCACAGAGGTCAGCAC
>NC_013642_7_repeats_1
GTTCTTGTACCTCTGAAGACGCATTGAAAC
>NC_013642_7_repeats_2
GTTTCCATACCTCTAAGGAAGTATTGAAAC
>NC_013642_7_repeats_3
GTTTCCATACCTCTAAGGAATTATTGAAAC
>NC_018092_8_repeats_1
TTTCAATTTTATTTTTGGTCTTATTGGAAC
>NC_018092_8_repeats_2
CTTTCAATTCTATTTTAGTCTTATTGGAAC
>NC_018092_8_repeats_3
CTTTCAATTCTATTTTAGTTCTTATTGGAA
>NC_019897_10_repeats_1
GTTTCAATTCCTCATAGGTACGATCAAAAC
>NC_019897_10_repeats_2
TATTATTTTCGGGATAGGTACGATCAAAAC
>NC_008497_1_repeats_1
GGGATCACCCCCACACGTGTGGGGAATAC
>NC_008497_1_repeats_2
GAGACCACCCCTACATATGTGGGGAATAC
>NC_008497_1_repeats_3
AGGATCACCCCCACATGTGTGGGGAATAC
>NC_008497_1_repeats_4
AGGATCACCCCCACACGTGTGGGGAATAC
>NC_023069_3_repeats_1
CTTCCAATCCCTTTTAAGATACTTC
>NC_023069_3_repeats_2
CTTTCAATCCCTTTTGGGATGCATC
>NC_023069_3_repeats_3
CTTTCAATCCCTTTTGGGACGCATC
>NC_016906_3_repeats_1
GCCTCAATGGAACCCGGCCGTGAAGACCGGGAGCAC
>NC_016906_3_repeats_2
GCTGCAATGGAACCCGGCCATGAAGACCGGGAGCAA
>NC_016906_3_repeats_3
GCTGCAATGGAACCCGGCCGTGAAGACCGGGAGCAC
>NC_016906_3_repeats_4
CCTGCAATGGAACCCGGCCGTGAAGACCGGGAGCAC
>NC_017766_5_repeats_1
GTGCTCCTCGCGCCCGCGGGGGCCGGCGC
>NC_017766_5_repeats_2
TTGCTCCCCGCGCCCACGGGGATGGTCCC
>NC_017766_5_repeats_3
CTGCTCCCGGCATGTGCGGGGATGGTCCC
>NC_017766_5_repeats_4
GTGCTCCCCGCGCACGCGGGGATGGTCCC
>NC_021031_1_repeats_1
TTTTTCTAATCACTTAATTTTCCCGGGTACTAAAAC
>NC_021031_1_repeats_2
GTTTTCCAATCACTTAATTTTCCCGGGTACTAAAAC
>NC_015589_2_repeats_1
GTTCTTACTCCTTATAGGTAGGCTAGAAAC
>NC_015589_2_repeats_2
GTTTCAAATCCTTATAGGTAGGCTAGAAAC
>NC_013852_2_repeats_1
GTCCGCATTGAGACCCGCTTTCGAGGGGATTAAGAC
>NC_013852_2_repeats_2
GTCCGCATTGAGACCCGCTTTCGAGGGGATTAAGAG
>NC_014209_1_repeats_1
ATTTACATCCCTCATAGTTCAGATAAAAC
>NC_014209_1_repeats_2
ATTTATATCCCTCATAGTTCAGATAAAAC
>NC_014209_1_repeats_3
ATTTACATCCCTCATAGTTCAGGTAAAAC
>NC_011726_8_repeats_1
AGTTTCATCAACCCTCCTGACTTGGGATGGGTTGGATT
>NC_011726_8_repeats_2
AGTTTCATCAACCCTCCTGATGTGGGATGGGTTGAAAG
>NC_011726_8_repeats_3
CGTTTCATCAACCCTCCTGATGTGGGATGGGTTGAAAG
>NC_009381_4_repeats_1
TTTCTAAGCTGCCTGTGCGGCAGTGAAC
>NC_009381_4_repeats_2
TCTATAAGCTGCCTGTGCGGCAGTGAAC
>NC_012032_26_repeats_1
CACCAGCGCATTGCCCCGCAATGAAGGGGTTTGAAAC
>NC_012032_26_repeats_2
CAGCAGAGCATTGCCCCGTAATGAAGGGGTTTGAAAC
>NC_012032_26_repeats_3
CAGTAGCGCAGTACCTCGTAATAAAGGGGTTTGAAAC
>NC_012032_26_repeats_4
CAGCAGAGCATTGCCCCGCAATGAAGGGGTTTGAAAC
>NC_012032_26_repeats_5
AGCAGCACGAGTGCCCCGCCATGAAGGGGTTTAAAAC
>NC_012032_26_repeats_6
GGCCGCAGCAGTGCCCCGCCAAGAAGGGGTTTGAAAC
>NC_012032_26_repeats_7
CAGCAGAGCATTGCCCCCGCAATGAAGGGGTTTGAAA
>NC_012032_26_repeats_8
CGGCAGCGCAGTGCCCCGCCACGAAGGGGTTTGAAAC
>NC_022792_3_repeats_1
GTTTCAATCGAACCTTAGAGGGATGGAAAC
>NC_022792_3_repeats_2
GTTTCAATCGAACCTTAGAATATCAGAACT
>NC_017215_4_repeats_1
CCCTCAATGAAGCTCCGAAGCCGAGACTTCGGAGAT
>NC_017215_4_repeats_2
TCCTCAATGAAGCTCCGAAGCCAAAACTTCGGAGAT
>NC_017215_4_repeats_3
TCCTCAATGAAGCTCCGAAGCCGAGACTTCGGAGAT
>NC_011963_3_repeats_1
GTCGCCCCTCACGCGGGGCGTGGATCGAAACC
>NC_011963_3_repeats_2
GTCGCCCCTCACGCGGGGGCGTGGATCGAAAC
>NC_011963_3_repeats_3
GTCGCCCCTCATGCGGGGGCGTGGATCGAAAC
>NC_020134_6_repeats_1
ATTTACATTCCAATATGGTTAGATTCAAAG
>NC_020134_6_repeats_2
TTTTACTACCACTCATGGGAAGATTCAAAG
>NC_020134_6_repeats_3
ATTTACACTCCAATATGGTTAGATTCAAAG
>NC_013960_4_repeats_1
GTTTGAAACGTAGACCTGATAAAGAAGGGATTAAGAC
>NC_019771_21_repeats_1
GTTTCAATCCCTAATAGGGATTATTTGAAATTTCAAC
>NC_019771_21_repeats_2
GTTTCAATTCCTATTAGGGATTATTTGAAATTTCAAC
>NC_019701_6_repeats_1
GTTTCAGTCCCCTTGCGGGGTAAAGGAGCGTTGCAAT
>NC_015589_8_repeats_1
GTTTTTAGCTTACCTATAAGGATTTGAAAC
>NC_015589_8_repeats_2
GTTTTTAGCTTACCTATAAGGATTTATCAA
>NC_013520_2_repeats_1
GTTTCAATACCGTAAACGGTAAGTGCTGTTGCAAC
>NC_013520_2_repeats_2
ATTAATATACTATAAACGTTAATTGTTGTTGCAAC
>NC_017626_3_repeats_1
GTTCACTGTCGTACAGGCAGATAAAATG
>NC_017626_3_repeats_2
GTTCACTGCCGTACAGGCAGCTTAGAAA
>NC_009707_3_repeats_1
GTTTTAGTCCCTTTTTAAATTTCTTTATGGTAAAAT
>NC_009707_3_repeats_2
ATTTTAGTCCCTTTTTAAATTTCTTTATGGTAAAAT
>NC_017551_10_repeats_1
CTGAATATAACTTTGATGCCGTTAGGCG
>NC_017551_10_repeats_2
CTTACAAAAATCGGGATGCCGGTAGGCG
>NC_020546_20_repeats_1
TGGTTGTGAGCCACCACTCACAA
>NC_020546_20_repeats_2
ACGTTGTGAGCCACCACTCACAA
>NC_020546_20_repeats_3
TGGTTGTGAGTCGTCGCTCACAA
>NC_020546_20_repeats_4
TGGTTGTGAGTCGTCACTCACAA
>NC_020546_20_repeats_5
TGGTTGTGAGCCGCCACTCACAA
>NC_020546_20_repeats_6
TGATTGTGAGCCGCCACTCACAA
>NC_020546_20_repeats_7
TGGTTGTGAGCTGTCACTCACAA
>NC_020546_20_repeats_8
CGATTGTGAGCCACGACTCACAA
>NC_012207_4_repeats_1
CATGCCGGGGCGGTTCAGGGTTTTGGGTCTGACGAC
>NC_012207_4_repeats_2
GTTTCCGTCCCCTCTCGGGGTTTTGGGTCTGATCCG
>NC_012207_4_repeats_3
GTTTCCGTCCTCTCTCGGGGTTTTGGGTCTGACGAC
>NC_012207_4_repeats_4
GTTTCCGTCCCCTCTCGGGGTTTTGGGTCTGACGAC
>NC_000918_6_repeats_1
GTTCCTAATGTACCGTGTGGAGTTGAAAC
>NC_013194_1_repeats_1
CTGGCAATCCTCGTGATTCCAGGGCGGCTTGGTGAC
>NC_013194_1_repeats_2
GTCTCAATCCCTTTGATTTCAGGGCTGGTTACTGGC
>NC_013194_1_repeats_3
GTCTCAATCCCTTTGATTTCAGGGCTGGTTACTGAC
>NC_011901_10_repeats_1
CGTAGGTCCGCCTTCAGGCCGACA
>NC_011901_10_repeats_2
CCGCAGTCGGCCTGAAGGCCGACC
>NC_011901_10_repeats_3
CGTAGGTCGGCCTTCAGGCCGACA
>NC_020055_3_repeats_1
GTCAAAACCCATACCGATATGGATACCTCTTTTGAG
>NC_015138_2_repeats_1
GCTCTAGATCACTGGGATATGCGCACTGGCCGGAAC
>NC_015138_2_repeats_2
AGTCTAGATCACTGGGATATGCGCACTGGCCGGAAC
>NC_017299_4_repeats_1
ATTTAAATACATCTCATGTTAATGTTCAAT
>NC_017299_4_repeats_2
AATTAAATGCATCCTATGTTAATGTTCAAC
>NC_017299_4_repeats_3
ATTTAAATACATCTTATGTTACTGTTCAAC
>NC_014960_3_repeats_1
GTTTCAGTATCCACGAACGGATCGAGGGGGATGCAAC
>NC_014960_3_repeats_2
GTTTCAGTATCCACTAACGGATCGAGGGGGATGCAAC
>NC_014960_3_repeats_3
AATGGGGGCTCCACGAACGGCTTGAGGGGGGTGCAAC
>NC_017445_5_repeats_1
CCACTACACCCCGCATACGCGGGGAACAC
>NC_017445_5_repeats_2
CGGTTTATCCCCGCATACGCGGGGAACAC
>NC_017445_5_repeats_3
AGGTTTATCCCCGCATACGCGGGGAACAC
>NC_017445_5_repeats_4
CGGTTTATCCCCGCATACGCGGGGATAAA
>NC_019757_19_repeats_1
GTTTCAATCCCCTTGCGGGGAGTTGGTTAGCGGAAAG
>NC_019757_19_repeats_2
GTTTCAGTCCCCTTGCGGGGAGTTGGTTAGCGGAAAG
>NC_017173_2_repeats_1
ATTAATGGTAAACACTTTTATTTTAAT
>NC_017173_2_repeats_2
ATCAATGGTAAAAAATATTATTTTGAT
>NC_014125_1_repeats_1
GTTAACTGCCGCACAGGCAGCTTAGAAG
>NC_014657_1_repeats_1
GTTTTATCTGAACTATGAGGGATGTAAAC
>NC_014657_1_repeats_2
GTTTTATCTGAACTATGAGCATTCCTGTA
>NC_020411_4_repeats_1
GAGTTTCATCTGAACCGTGTGGGTTAAGAA
>NC_020411_4_repeats_2
GGGTTTCATCTGAACCGTGTGGGTTAAGAA
>NC_022246_1_repeats_1
GTTTTTGTACTCTCGAGATTTAAGTAACGTCAAACG
>NC_022246_1_repeats_2
GTTTTTGTACTCTCAAGATTTAAGTAACTGTCTAAC
>NC_022246_1_repeats_3
GTTTTTGTACTCTCGAGATTTAAGTAACTGTCTAAC
>NC_022246_1_repeats_4
GTTTTTGTACTCTCAAGATTTAAGTAACTGCAAAAC
>NC_017030_3_repeats_1
AGAAACCTGTCCGACAGTCGGACCGCGA
>NC_017030_3_repeats_2
GGAAACCTGTCGGACAGTCGGACAGCTT
>NC_017030_3_repeats_3
GAAAACCTGTCGGACAGTCGGACCGACA
>NC_017030_3_repeats_4
ACGAACCTGTCCGACAGTCGGACAGGTT
>NC_017030_3_repeats_5
GGAAACCTGTCGGACAGTCGGACAGGTT
>NC_017030_3_repeats_6
GGAAACCTGTCGGACAGGCTTGGGCGGC
>NC_017030_3_repeats_7
GGAAACCTGTCCGACAGTCGGACAGGTT
>NC_017030_3_repeats_8
GGAAACCTGTCGGACAGTCGGACATGTT
>NC_017030_3_repeats_9
GGGAACTTGTCCGACAGTCGGACAGGTT
>NC_016640_23_repeats_1
GTCAGACCCTACCAATTCCCCGCAAGGGGACGGAAAC
>NC_012658_1_repeats_1
GTTTAAATACATCTCATGTTAATGTTCAA
>NC_012658_1_repeats_2
GCTTAAGTACATCTCATGTTAATGTTCAA
>NC_015951_4_repeats_1
GTCCTCTCCGCGCGAGCGGAGGTGAA
>NC_015951_4_repeats_2
GTGCTCTCCGCGCGAGCGGAGGTGAG
>NC_009699_7_repeats_1
GCTTAAATACATCTTATGTTAATGTTCAAC
>NC_009699_7_repeats_2
ATTTAAATACATCTTATGTTACTGTTCAAC
>NC_013894_3_repeats_1
ATTTCTAATGTACCGTGTGGAGTTGAAAG
>NC_013894_3_repeats_2
GTTTCTAATGTACCGTGTGAAGTTGAAAG
>NC_013894_3_repeats_3
GTTTCTAATGTACCGTGTGGAGTTGAAAG
>NC_013894_3_repeats_4
GTTTCTAATGTACCGTGTGGAGTTGAAAA
>NC_000909_12_repeats_1
TTTCCATCCTCCAAGAGGTCTGATTTTAAC
>NC_000909_12_repeats_2
TTTCCATCCTCCAAGAGGTCTTATTTTAAT
>NC_000909_12_repeats_3
TTTAAAACCTCTTAGAGGTCTGATTTTAAT
>NC_011653_5_repeats_1
GTTTTCATTCCTCATAAGTAGATTCTAAAC
>NC_011653_5_repeats_2
GAACACATTGCTAATAGGTAAATTCTAAAC
>NC_011653_5_repeats_3
GTTTTCATTCCTCATAGGTAGATTCTAAAC
>NC_011653_5_repeats_4
GTTTTCATTCATCATAGGTAGATTCTAAAC
>NC_021721_7_repeats_1
GCTCTTGAACTGATTGATTCGACATCTACCTGAGAC
>NC_021721_7_repeats_2
GTCATTTAAATGATTGATTCGACATCTACCTGAGAC
>NC_021721_7_repeats_3
GCTCTTGAACTGATTGATTCGGCATCTACCTGAGAC
>NC_015660_8_repeats_1
GTTTCAATTCCTTATAGGTAAGATAAAAC
>NC_015660_8_repeats_2
ACTTTAATTTCTTATAGGTAAGATAAAAA
>NC_015660_8_repeats_3
GCTTTAATTTCTTATAGGTTAAGATAAAA
>NC_010999_1_repeats_1
GCTCTTGAACTGATTGATTCGACATCTACCTGAGAC
>NC_017584_13_repeats_1
GTCTCCCGAGGCAGTAATGCCTCGGCCTCATTGAAAC
>NC_017584_13_repeats_2
GTCTCCCTAGGCAGTAATGCCTCAGCCTCATTGAAAC
>NC_010321_5_repeats_1
GTTTTTAGCCTACCTATCCTGAAAATAGTG
>NC_010321_5_repeats_2
GTTTTTAGCCTACCTATAAGGAATTGAAAC
>NC_003197_3_repeats_1
CGGTTTATCCCCGCTGGCGCGGGGAACAC
>NC_003197_3_repeats_2
AGGTTTATCCCCGCTGGCGCGGGGAACAC
>NC_014228_4_repeats_1
AGGTTTATCCCCGTACTTACGGGGAACAC
>NC_014228_4_repeats_2
CGGTTTATCCCCGTACTTACGGGGAACAC
>NC_020210_5_repeats_1
GTTTCAATCCCTCATAGATACGATAAAAAC
>NC_020210_5_repeats_2
GTTTCAATCCCTCATAGGTACGATAAAAAC
>NC_020210_5_repeats_3
GTTTCAATCACTGATGGGGACGATAAAAGC
>NC_012438_7_repeats_1
GTTTTTTCCCGACTATGAGGGAATTGAAG
>NC_014222_3_repeats_1
CGTTTCAATCTACTATAGTCTTATTTCTAGC
>NC_014222_3_repeats_2
GTTTCAAATCTACTATAGTCTTATTTCTAGC
>NC_014222_3_repeats_3
ATTTCAAATCTACTATAGTCTTATTTCTAGC
>NC_017516_8_repeats_1
CCGTCATTCCCACGAAAGTGGGAATC
>NC_017516_8_repeats_2
CCGTCATTCCTACGAAAGTGGGAATC
>NC_021081_5_repeats_1
GTTTCAATCCTCACTCGAGCTTTTGCCCGAGTGCAAC
>NC_021081_5_repeats_2
GTTTCAATCCTCACTCGAGCTATTGCCGAGTGCAACC
>NC_021081_5_repeats_3
GTTTCAGTCCTCACTCGAGCTTTTGCCCGAGTGCAAC
>NC_014392_4_repeats_1
GTTTGTAGCCTTCCATTTGGGGATTGAAAC
>NC_014392_4_repeats_2
GTTTGTAGCCTCCCCTTTGGGGATTGAAAC
>NC_014392_4_repeats_3
GTTTGTAGCCTTCCCTTTGGGGATTGAGGA
>NC_014392_4_repeats_4
GTTTGTAGCCTTCCCTTTGGGGATTGAAAC
>NC_017518_9_repeats_1
GGATTCCCGCTTTTGCGGGAATGACG
>NC_017518_9_repeats_2
GGATTCCCGCTTTCGCGGGAATGACG
>NC_019678_36_repeats_1
GTTGAAATAGCCTCTAATCCCTATTAGGGATTGAAAC
>NC_019678_36_repeats_2
GTTGAAATAACCTCTAATCCCTATTAGGGATTGAAAC
>NC_017297_14_repeats_1
CAAATTTAAATACATCTTATGTTAATGTTCAAC
>NC_013893_1_repeats_1
AATCAGAGAATACCCCGTATAAAAGGGGACGAGAAC
>NC_013893_1_repeats_2
AATCAGAGAATACCCCGTATAAAAGGGGACAAAAAG
>NC_019729_5_repeats_1
GTTTCAATCCCCTTGCGGGGAAAAGTGAATTGCGAC
>NC_019729_5_repeats_2
GTTTCAATCCCCTTGCGGGGAAAAGTTAATTGCGAC
>NC_019729_5_repeats_3
GTTTTAATCCCCTTGCGGGGAAAAGTGAATTGCGAC
>NC_018870_4_repeats_1
GTTTCAATTCCTCATAGGTAGGCTGGAAAC
>NC_009495_5_repeats_1
ATTTAAATACATCTCATGTTAATGTTCAAC
>NC_009495_5_repeats_2
ATTTAAATACATTTCATGTTAATGTTCAAC
>NC_009495_5_repeats_3
GCTTAAGTACATCTCATGTTAATGTTCAAC
>NC_018936_4_repeats_1
ATTTCGATCCACTCACCCATGAAGGGTGAGAC
>NC_018936_4_repeats_2
CTTTCAATCCACTCACCCATGAAGGGTGAGAC
>NC_018936_4_repeats_3
ATTTCAATCCACTCACCCATGAAGGGTGAGAC
>NC_016001_9_repeats_1
GTTGTAACTGCCCTTATTTTGAAGGGTAAACACAAC
>NC_016001_9_repeats_2
GTTGTAACTGCCCTTATTTTGAAGGGTAAAAACAAC
>NC_016001_9_repeats_3
GGGGCTAATGCCCTTATTTTGAAGGGTAAAAACAAC
>NC_004557_7_repeats_1
TTTTAAATACAACTCTTGTTATTGTTCAAC
>NC_004557_7_repeats_2
ATTTAAATACAACTCTTGTTATTGTTCAAC
>NC_011883_1_repeats_1
TGGAGCGGGAGACGGGATTTGAACCCGC
>NC_011883_1_repeats_2
TGGAGGCGGCATCCAGATTTGAACTGGA
>NC_011883_1_repeats_3
TGGAGCGGGAAACGGGATTTGAACCCGC
>NC_013216_5_repeats_1
GTTTTTAGCCTACCTATAAGGGATTGGTGT
>NC_013216_5_repeats_2
GTTTTTAGCCTACCTATGAGGGATTGAAAT
>NC_011126_4_repeats_1
GTTTTGTTTGTACCTATAGGGGATTGAAAC
>NC_011126_4_repeats_2
CTTTTGTTTGTACCTATAGGGGATTTACTT
>NC_017638_5_repeats_1
GGTTTATCCCCGCTGGCGCGGGGAACTC
>NC_017638_5_repeats_2
GGTTTATCCCCGCTGGCGCGGGGAACAC
>NC_008532_4_repeats_1
GATATAAACCTAATTACCTCGAGAAGGGACGGAAAC
>NC_008532_4_repeats_2
GATATAAACCTAATTACCTCGAGAGGGGACTTTTTT
>NC_008532_4_repeats_3
GATATAAACCTAATTACCTCGAGAGGGGACGGAAAC
>NC_006361_12_repeats_1
GGGCTCATCCCCGCGTGCGCGGGGAGCAC
>NC_006361_12_repeats_2
GGACTCATCCCCGCATGCGCGGGGAGCAC
>NC_006361_12_repeats_3
GGGCTCATCCCCGCATGCGCGGGGAGCAC
>NC_006361_12_repeats_4
GGGCTCATCCCCGCATGCGCGGGAGCACC
>NC_006361_12_repeats_5
GGGATTATCCCCGCGCGCGGGGAGCACCT
>NC_006361_12_repeats_6
CGGCTCATCCCCGCATGCGCGGGGAGCAC
>NC_006361_12_repeats_7
TGGCTCATCCCCGCGTGCGCGGGGAGCAC
>NC_006361_12_repeats_8
GGCCTCATCCCCGCGTGCGCGGGGAGCAC
>NC_006361_12_repeats_9
CGGCTCATCCCCGCGTGCGCGGGGAGCAC
>NC_006361_12_repeats_10
GGGCTCATCCCCGCGTGCGTGGAGAGCAC
>NC_006361_12_repeats_11
CGACTCATCCCCGCGTGCGCGGGGAGCAC
>NC_017934_2_repeats_1
GTTTCCATACCACTATGGTTCTTACGCAAC
>NC_017934_2_repeats_2
GTTTCCATACCACTATGGTTCATACAAGAG
>NC_017934_2_repeats_3
CAATTCATACCACTATGGTTATTACGCAAC
>NC_007955_2_repeats_1
GAGTTCCCCATGCATGTGGGGATAAACCG
>NC_017934_3_repeats_1
GTTTCCATACCACTATGGTTCTCACGCAAC
>NC_017934_3_repeats_2
CAATTCATACCACTATGGTTCTCACGCAAC
>NC_017934_3_repeats_3
GTTTCCATACCACTATGGTTCTTACGCAAC
>NC_014831_5_repeats_1
GTTTGTAGAGTGCTTATGAGGAATCGAAAC
>NC_014831_5_repeats_2
GTTTGTAGAGTGCCTATGAGGAATTGAAAC
>NC_014831_5_repeats_3
GTTTGTAGAGTGCCTATGAGGAATCCAAAC
>NC_014831_5_repeats_4
GTTTGTAGAGTGCCTATGAGGTATCGAAAC
>NC_014831_5_repeats_5
GTTTGTAGAGTGCCTATGAGGAATCGAAAC
>NC_006462_10_repeats_1
GTTGCAAACCTCGTTAGCCTCGTAGAGGATTGA
>NC_015656_11_repeats_1
GGCAGTCCCCGCGCGCATGCGTGGCATGC
>NC_015656_11_repeats_2
CGGCAGTCCCGCGCGCACGCGCGGCATGC
>NC_015656_11_repeats_3
TGGCAATCCCGCGCGCACGCGCGGCATGC
>NC_015656_11_repeats_4
CGGCAGTCCCGCGCGCACGCGCAGCATGC
>NC_011832_5_repeats_1
TAGTTCATCCTCACGCTTGTGGGGAACTC
>NC_011832_5_repeats_2
AGGTTCATCCCCACGCTTGTGGGGAACTC
>NC_011832_5_repeats_3
TGGTTCATCCCCACGCTTGTGGGGAACTC
>NC_011832_5_repeats_4
CGGTTCATCCCCACGCTTGTGGGGAACTC
>NC_020134_9_repeats_1
GTTTCAACTCCTTATAGGTAAACTTTAAAC
>NC_020134_9_repeats_2
GTTTCAATTCCTTATAGGTAAACTTCAAAC
>NC_020134_9_repeats_3
GTTTCAATTCCTTATAGGTAAACTTTAAAC
>NC_013854_2_repeats_1
CGTGGGGGTGGACTCCCGACCCCCATCGGCTACACT
>NC_013854_2_repeats_2
GTTGCGGCTGGACCCCCGATCCCCATCGGCTACACT
>NC_015416_4_repeats_1
GTTTCAATCCTTGTTTTCGTGGAACTTGCTCTTGATG
>NC_010831_13_repeats_1
GTTTCAATTCTCCATGAGTGCGATTAGAT
>NC_010831_13_repeats_2
TCCCACACACTCCATGAGTGCGATTAGAT
>NC_007776_9_repeats_1
GTTCCCCCTTCGGGGGGATCCCTAGAAATTGGAAAC
>NC_007776_9_repeats_2
GTTCCCCCTTCGGGGGGATCCTTAGAAATTGGAAAA
>NC_017179_4_repeats_1
ATTGATGGTAAACACTTTTATTTT
>NC_017179_4_repeats_2
GTTAATGGTAGTAGATACTACTTT
>NC_017178_19_repeats_1
ATTTACATACCACTTAGTTAATATAAAAC
>NC_017178_19_repeats_2
ACTTATCTACCACTTAGTTGATATAAAAC
>NC_017178_19_repeats_3
ATTTAGATATGATTTAGTTAATATAAGGT
>NC_017178_19_repeats_4
TTTTATATACTGCTTTATTAATATAAAAT
>NC_013316_10_repeats_1
GTTTTATATTAACTAAGTGGTATGTAAAG
>NC_019693_70_repeats_1
TATGCAATACGCCCCTACAAGAAA
>NC_022523_4_repeats_1
GGGATCATCCCCACGCTCGCGGGGAACAC
>NC_022523_4_repeats_2
GGGATCATCCCCGCACTTGCGCTGGAACA
>NC_022523_4_repeats_3
GGGATCATCCCCGCGCTTGCGGGGAACAC
>NC_022523_4_repeats_4
GGGATCATCCCCGCGCTTGCGGGGAACGA
>NC_022523_4_repeats_5
GGAATCATCCCCGCGCTTGCAGGGAACAC
>NC_022523_4_repeats_6
GGGATCATCCCCACGCTTGCGGGGAACAC
>NC_022523_4_repeats_7
GGGATCATCCCCGTACTTGCGGGGAACAC
>NC_022523_4_repeats_8
GGAATCATCCCCGCGCTTACGAGGAACAC
>NC_022523_4_repeats_9
GGGATCATCCCCACGCTTGCGGAGAACAC
>NC_022523_4_repeats_10
GGAATCATCCCCGCGCCTGCAGGGAACAC
>NC_019776_4_repeats_1
GTTTCCGTCCCCTTACGGGGTAAATGTGGAAATCAAC
>NC_019776_4_repeats_2
GTCTTTATCCCCCTACTGAGTCAATGAGGAAATTAAC
>NC_019776_4_repeats_3
GTTTCCGTCCCTTTACGGGGTAAATGTGGAAATCAAC
>NC_014029_2_repeats_1
GTTCACTGCCGCACAGGCAGCTTAGAAA
>NC_014029_2_repeats_2
GTTCACTGCCGCACAGGCAGCCCAATAA
>NC_017761_2_repeats_1
GTTTTAGTGGGACCCGATTTGTGAGGGGATTGCAAC
>NC_017761_2_repeats_2
GTTTTAGTGGGACCCGATTTAAGGGGATTTGTATCA
>NC_013642_6_repeats_1
GTTTCAATAATTCCTTAGAGGTATGGAAAC
>NC_008278_10_repeats_1
CGTGCGATCTCTCCAGGGATGATCAGCGACG
>NC_008278_10_repeats_2
GTTGCGATCCCTCCAGGGATGATCAGCGACC
>NC_016816_1_repeats_1
GTCTGCGTGCTGCCATAGCCTGC
>NC_016816_1_repeats_2
GTCTGCGTGCTGCCGTAACCGGC
>NC_016816_1_repeats_3
GTCTGGGTGCTGCCATAACCGGC
>NC_016816_1_repeats_4
GTGCCGGTGCTGCCGTACCCGGC
>NC_016816_1_repeats_5
GTCTGGGTACTGCCGTAACCGGC
>NC_016816_1_repeats_6
GTCTGCGTACTGCCGTAGCCCGC
>NC_016816_1_repeats_7
GTCTGGGTACTGCCATAGCCCGC
>NC_016816_1_repeats_8
GTGCCGGTACTGCCATAACCCGC
>NC_016816_1_repeats_9
GTACCGGTACTGCCGTAACCGGC
>NC_016816_1_repeats_10
GTAGACGTACTGCCATAGCCGGT
>NC_016816_1_repeats_11
GTCTGGGTACTGCCGTAGCCCGC
>NC_016816_1_repeats_12
GTCTGCGTACTGCCGTAACCCGC
>NC_016816_1_repeats_13
GTTGAGGTGCTGCCGTAACCGGT
>NC_016816_1_repeats_14
GTCTGGGTGCTGCCGTAACCTGC
>NC_016816_1_repeats_15
GTGCCGGTACTGCCGTAACCGGC
>NC_016816_1_repeats_16
GTCTGCGTGCTGCCGTAACCCGC
>NC_016816_1_repeats_17
GTAGAGGTACTACCATACCCGGC
>NC_016816_1_repeats_18
GTCTGGGTGCTCCCGTAGCCCGC
>NC_016816_1_repeats_19
GTCTGGGTGCTACCGTAGCCCGC
>NC_016816_1_repeats_20
GTGCCGGTACTGCCATAACCTGC
>NC_018089_3_repeats_1
ATTTCAATCCACGCACCCGTGAAGGGTGCGAC
>NC_016625_2_repeats_1
GTCTATCTCCGCGCACGCGGAGGAACC
>NC_016625_2_repeats_2
GTCTATCTCCGCACACACGGAGGAACC
>NC_016625_2_repeats_3
GTCTATCTCCACACACGCGGAGGAACC
>NC_016625_2_repeats_4
GTCTATCTCCGCACACGCAGAGGAACC
>NC_016625_2_repeats_5
GTCTATCTCTGCACACGCGGAGGAACC
>NC_016625_2_repeats_6
GTCTATCTCCGCACACGCGGAGGAACC
>NC_013850_3_repeats_1
GTCTTCCCCACGTGTGTGGGGGTGTGTC
>NC_013850_3_repeats_2
GTCTTCCCCACATGCGTGGGGGTGTTTC
>NC_013850_3_repeats_3
GTCTTCACCACACGTGTGGGGCCTGTTT
>NC_018721_2_repeats_1
CCTGTGAATTATCACTAAAAATACAATTTTGAAAGCAATTCACAAC
>NC_017304_4_repeats_1
GTTTCAATTCCTCATAGGTACGATACAAAC
>NC_017304_4_repeats_2
ATTTCAATTCCTCATAGGTACGATACAAAC
>NC_010831_1_repeats_1
GTAGGAAGACCCGATTAGCTACAGGGGATTGAGAC
>NC_010831_1_repeats_2
GTAGGACGACCCGATTAGCTACAGGGGACAGGGGG
>NC_018645_4_repeats_1
GTCTGAACGGCATATCCAGAAGAACAAGGATTGAAAC
>NC_009706_4_repeats_1
ATTTAAATACAATCCTTGTTAAAGTTCAAC
>NC_023032_12_repeats_1
CGGTTTATCCCCGCTCGCGCGGGGAACAG
>NC_023032_12_repeats_2
CGGTTTATCCCCGCTCTCGCGGGGAACAG
>NC_023032_12_repeats_3
CGGTTTATCCCCGCTCGCGCAGGGAACAG
>NC_023032_12_repeats_4
CGGCTTATCCCCGCTCGCCCGGGGAACAG
>NC_003869_4_repeats_1
GTTGCAATCCCTCTTAGGTAGGCTAAAAAC
>NC_003869_4_repeats_2
GTTTCAATCCCTCTTAGGTAGGCTAAAAAC
>NC_014152_4_repeats_1
GTTTCAATCCCTTATAGGTGGCTAAAAACA
>NC_014152_4_repeats_2
GTTTCAATCCCTTATAAGTAGGCTAAAAAC
>NC_014152_4_repeats_3
GTTTCAATCCCTTATAGGTAGGCCAAAAAC
>NC_014152_4_repeats_4
GTTTCAATCCCTTATAGGTAGGCTAAAAAC
>NC_014152_4_repeats_5
GTTTCAATCCCTCATAGGTAGGCTAAAAAC
>NC_008253_3_repeats_1
GTTCACTGCCGTACAGGCAGATAAAATG
>NC_008253_3_repeats_2
GTTCACTGCCGTACAGGCAGCTTAGAAA
>NC_007643_7_repeats_1
GTCGCCCCCTTCACGGGGGCGTGGATCGAAAC
>NC_021191_5_repeats_1
CACCGCGCCCGGAACGATGGCCGGGCCG
>NC_021191_5_repeats_2
CGCAGTGCCGGGATCGACCGCCTCGCCG
>NC_021191_5_repeats_3
GACCGTGCCCGGACCGACGGTCGCGCCG
>NC_021191_5_repeats_4
GACCGAGCCCGGACCGACGGTCGCGCCG
>NC_023033_1_repeats_1
GTGCTCAACGCCTTACGGCATCAGAGGTAGAGGCAC
>NC_015732_3_repeats_1
GTTTCAATCCACGCCCCCCGAGCGGGGAGCGAC
>NC_015732_3_repeats_2
GTTTCAATCCACGCCCCCCCGAGCGGGGAGCGA
>NC_013520_4_repeats_1
CTGCACATACCGCAAACGGTAAGTGCTGTTGCAAC
>NC_013520_4_repeats_2
GTTTCAATACCGTAAACGGTAAGTGCTGTTGCAAC
>NC_013520_4_repeats_3
GTTTCAATACCGTAAACGGTAAGATGAATCCCTTA
>NC_013530_6_repeats_1
CCGATGGTTGAGCTTGTCGAAACCACC
>NC_013530_6_repeats_2
TCGGTGGTTGAGCCTGTCGAAACCACC
>NC_016077_1_repeats_1
GTTTGAGAGATATGTAAATTCAAAGGATAATCAAAC
>NC_016077_1_repeats_2
GTTTGAGAGATATGTAAATTCAAAGGATAACTAAGC
>NC_017633_6_repeats_1
ACGGTTTATCCCCGCTGGCGCGGGGAACTC
>NC_017633_6_repeats_2
TGGGAGTTCTACCGCAGGGGCGGGGAACTC
>NC_017633_6_repeats_3
CCGGTTTATCCTCGCTGACGCGGGGAACTC
>NC_019693_36_repeats_1
GTATGCAATACGCCCCTACAAGAAAC
>NC_019942_4_repeats_1
CTTTCAATCCCAACATGGTCTGATTCTAAC
>NC_008344_3_repeats_1
GAAACACCCATGCCCTGATTTCAAAGGGATTGAGAT
>NC_008344_3_repeats_2
GAAACACCCATGCCCTGATTTCAAAGGGATTGAGAC
>NC_022912_22_repeats_1
CGGTGATGCCTCTAATTAGTTGAAT
>NC_022912_22_repeats_2
CGGTGATGCCTCCAATTAGTTGAAT
>NC_007779_5_repeats_1
GGTTTATCCCCGCTGGCGCGGGGAACAC
>NC_017174_6_repeats_1
TTAAATTCACCACTTAGTTAATATAAAGC
>NC_017174_6_repeats_2
CTTTACATACCACATAGTTAATATAAAAC
>NC_017174_6_repeats_3
CTTTACATACCACATAGTTAATATAAAAT
>NC_017957_3_repeats_1
GTTTCAATCCACGCACCCGCAAGGGTGCGAC
>NC_017957_3_repeats_2
GCTTCAATCCACGCACCCGCAAGGGTGCGAC
>NC_017957_3_repeats_3
GTTTCAATCCACGCCCCCGCAAGGGTGCGAC
>NC_021044_1_repeats_1
ATTTCAGTCCACGCTCCCACGAGAGGAGCGAC
>NC_021044_1_repeats_2
ATTTCAATCCACGCTCCCACGAGAGGAGCGAC
>NC_021044_1_repeats_3
ATTTCAATCCACGCTCCCGCGAGAGGAGCGAC
>NC_021044_1_repeats_4
ATTTCAATCCACGCTCCCACGAGAGAAGCGAC
>NC_013159_4_repeats_1
GGAATCACCTCCACGTGCGTGGAGAGCAC
>NC_013159_4_repeats_2
CGGACCACCTCCACGTGCGTGGAGAGCAC
>NC_012658_3_repeats_1
ATTTAAATACATCTCATGTTAATGTTCAAC
>NC_012658_3_repeats_2
ATTTAAATACATCTTATGTTAATGTTCAAC
>NC_019897_8_repeats_1
GTTTCAATTCCTCATAGGTACGATCAAAAC
>NC_019897_8_repeats_2
TATTATTTTCGGGATAGGTACGATCAAAAC
>NC_017349_3_repeats_1
TTCTCTATGTTGGGGCCCCGCCAA
>NC_017349_3_repeats_2
TTCTCTATGTTGGGCCCCATCCCC
>NC_017349_3_repeats_3
TTCTCTATGTTGGGGCCCTGCCAA
>NC_017349_3_repeats_4
GCTTCTATGTTGGGGCCCCGTCCC
>NC_014656_1_repeats_1
GTTTGCCCCGCACGCGCGGGGATGATCCG
>NC_014656_1_repeats_2
GTTTGCCCCGCATGCGCGGGGATGATCCG
>NC_014656_1_repeats_3
GTTTGCCCCGCACGCGCGGTGAACTGCGC
>NC_017278_8_repeats_1
CGTAGTCCCCACACGCGTGGGGATGGACC
>NC_017278_8_repeats_2
TGTAGTCCCCACACGCGTGGGGATGGAGG
>NC_009699_8_repeats_1
ATTTAAATACATCTTATGTTATTGTTCAAC
>NC_009699_8_repeats_2
GCTCAAATACATCTTATGTTATTGTTCAAC
>NC_009699_8_repeats_3
ATTTAAATACATCTCATGTTATTGTTCAAC
>NC_000918_4_repeats_1
GTTTTAACTCCACACGGTACATTAGAAAC
>NC_014960_1_repeats_1
GTCTTAATCCCCTTCCGGGGCTTCTTAGATTCTGAC
>NC_014960_1_repeats_2
GGAGCAATCCCCTTCCGGGGCTTCTTAGATTCTGAC
>NC_009952_3_repeats_1
GTCTCCCCCGCCCCCGCGGGGATAGACCG
>NC_009952_3_repeats_2
GGCTCCCCCGCCCCCGCGGGGATAGACCC
>NC_009952_3_repeats_3
GGCTCCCCCGCCCCTGTGGGGATAGACCC
>NC_016800_1_repeats_1
GTGAAGTCTATCAGGGTTTTGAGAACTGAACCCCAGC
>NC_016800_1_repeats_2
GTGAAGTCTATCAGGGTTTTTGAGAACTGAACCCCAG
>NC_005863_3_repeats_1
GTCGCCCCTCGCGCGGGGGCGTGGATTGAAAC
>NC_005863_3_repeats_2
GTCGCCCCCCACGCGGGGGCGTGGATTGAAAC
>NC_005863_3_repeats_3
GTCGCCCCCCGCGCGGGGGCGTGGATTGAAAC
>NC_017273_2_repeats_1
GTTGCATCCAAGCTTCACAGCTTGGTTACGTTGCAGG
>NC_017273_2_repeats_2
GTTACATCCAAGCTTCACAGCTTGGCTACGTTGCAGG
>NC_017273_2_repeats_3
GTTGCATCCAAGCTTCACAGCTTGGCTACGTTGCAGG
>NC_013960_3_repeats_1
GCATCACCCGTCCTTCGGGGCGGGTGTGGATTGAAAC
>NC_013960_3_repeats_2
GCATCACCCGTCCTTCGGGGCGGGTGTGGATTGAAAT
>NC_003919_5_repeats_1
GTCGCGCCCTCACGGGCGCGTGGATTGAAAC
>NC_003919_5_repeats_2
GGCGCGCCCTCACGGGCGCGTGGATTGAAAC
>NC_003919_5_repeats_3
TTCGCGCCCTCATGGGCGCGTGGATTGAAAC
>NC_007681_1_repeats_1
GTTTAAAATAGACTTAATAATATGAAAAC
>NC_007681_1_repeats_2
GTTTAAAATAGACTTAATTGTAAAACCAA
>NC_007681_1_repeats_3
GTTTAAAATAGACTTAATAGTATGAAAAC
>NC_022759_4_repeats_1
GTTTGCTAATGACAATATTTGTGTTGAAAC
>NC_022759_4_repeats_2
GTTTACTAATGACAATATTTGTGTTGAAAC
>NC_022759_4_repeats_3
GTTTACTAATCACAAAGTTTATATTAAAAT
>NC_022759_4_repeats_4
GTTTGCTAATGACAATATTTGTGTTAAATC
>NC_022759_4_repeats_5
GTTTGCTAATGACAAGATTTGTGTTGAAAC
>NC_022759_4_repeats_6
AGTTTGTAATGACAATATTTGTGTTGAAAC
>NC_015660_2_repeats_1
GTTTGTATCTTACCTATGAGGAATTGAAAT
>NC_015660_2_repeats_2
GTTTGTATCTTACCTATGAGGAATTGAAAC
>NC_015660_2_repeats_3
GTTTGTATCTTACCTATGAAGAATTGAAAC
>NC_015660_2_repeats_4
GTTTGTATCCTACCTATGAGAAGTTGAAAC
>NC_007796_6_repeats_1
GTTTCAATCCCTATCGGGTTTTCTTTTAGGAGTTACG
>NC_007796_6_repeats_2
GTTTCAATCCCTATCGGGTTTTCTTTTCCATTGTGAC
>NC_013526_1_repeats_1
ATCGTCCCCACACGCGTGGGGGTGAACCG
>NC_013526_1_repeats_2
ATTGTCCCCACACGCGTGGGGGTGAACCG
>NC_013526_1_repeats_3
ATTGTCCCCACACGTGTGGGGGTGAACCG
>NC_013526_1_repeats_4
ATCGTCCCCACACGCGTGGGGGTGAACCC
>NC_015949_5_repeats_1
GTTTGTAGCCTCCCCGTTGGGGATTGAGGT
>NC_015949_5_repeats_2
GTTTGTAGCCTCCCCGTTGGGGATTGAAAC
>NC_015949_5_repeats_3
GTTTGTAGCCTTCCCGTTGGGGATTGAAAC
>NC_017954_1_repeats_1
CTTTCAATTCTTCTTGATTGCTTC
>NC_017954_1_repeats_2
CTTTCAATTCTTCTCCATTGCTTC
>NC_017954_1_repeats_3
CTTTCAATTCTTCCTGATTGCTTC
>NC_017954_1_repeats_4
CTTTCAATTCTTCTCGATTGCTTC
>NC_017045_4_repeats_1
GGTTCTAGACCAAGTCCACTAGGTTAAAT
>NC_017045_4_repeats_2
GGTTCTAGGCTAAGTCGCCTAGGTTCGTT
>NC_017045_4_repeats_3
GGTTCTAGGCTAAGTCGTCTAGGTTCGTT
>NC_017045_4_repeats_4
TATTCTAAACCAAGTTGTCTAGGTTCGTT
>NC_010511_12_repeats_1
TTGCCCCCCTGGCGGGGGCGCCAATGGACAC
>NC_010511_12_repeats_2
ATCGCCCCCTCGCGGGGGCGTGGATTGAAAC
>NC_010511_12_repeats_3
ATCGCCCCCTCGCGGGGGCGCGGATTGAAAC
>NC_010511_12_repeats_4
ATCGCCCCCTCGCGGGGGCGCGGATTGAATC
>NC_018266_20_repeats_1
GTTGTCCCCGCACGCGCGGGGCTGGTCCC
>NC_018266_20_repeats_2
GTTGTCCCCGCACGCGCAGGGCTGGTCCC
>NC_018266_20_repeats_3
GTCGTCCCCACGCACGCGGAGCTGGTCCT
>NC_018266_20_repeats_4
GTCGTCCCCGCGCACGCGGGGCCGGTCCG
>NC_018266_20_repeats_5
GTTGTCCCCGCACACGCGGGGCTGGTCCC
>NC_020307_2_repeats_1
GTGTTCCCCGCGCCAGCGGGGATAAACCG
>NC_020307_2_repeats_2
ATGTTCCCCGCGTCAGCGGGGATAAACAC
>NC_015387_9_repeats_1
GTTTTCACCGTTCCTTCTGGGATTTGAAAC
>NC_014471_5_repeats_1
CTTTCTACTCCCTTTTGAGAGTTTC
>NC_014471_5_repeats_2
ATCTTTCTACCTCTTTGGGAGTTTC
>NC_014471_5_repeats_3
CTTTCTACTCCCTTTTTGGAGTTTC
>NC_014471_5_repeats_4
CTTTCTACTCCCTTTTGGGAGTTTC
>NC_010480_1_repeats_1
GTTTCCAATCTATTTGCTTCTCAGGTGAAGAGAAAC
>NC_010480_1_repeats_2
TTTTCCAATCTATTTGCTTCTCAGGTGAAGAGAAAC
>NC_022093_3_repeats_1
CTTTCAATTCATTCTTTTCTGATAC
>NC_022093_3_repeats_2
GCCCAGATCCATTCGTTTCTGATAC
>NC_022093_3_repeats_3
CTTTCAATTCATTCGTTCCTGATAT
>NC_015320_1_repeats_1
GTTGAAATCAGACTAATGTAGGATTGAAAT
>NC_015320_1_repeats_2
GTTGAAATCAGACTATTGTAGGATTGAAAG
>NC_015320_1_repeats_3
GTTGAAATCAGACTAATGTAGGATTGAAAG
>NC_009033_6_repeats_1
CTCTCAATTCTTTCTATGTTGTTAC
>NC_009033_6_repeats_2
CTTTCAATTCTTTCTATGTTGTTAC
>NC_017944_1_repeats_1
GCTTCAACCCAACTAGGGTTCGTCTGTAAC
>NC_017944_1_repeats_2
GCTTCAACCCAATTAGGGTTCGTCTGTAAC
>NC_015434_3_repeats_1
GGATCACCCCCTCGTGCGCGGGGAGCAG
>NC_015434_3_repeats_2
GGATCACCCCCGCGTGCGCGGGGAGCAG
>NC_009776_1_repeats_1
CTTTTCATCCTCTTTTGAGACTCCAC
>NC_009776_1_repeats_2
CTTTCTATCCTCTCTTGAGACTCCAC
>NC_012759_4_repeats_1
CGGTTTATCCCCGCTGATGCGGGGAACAC
>NC_012759_4_repeats_2
CGGTTTATCCCTGCTGGCGCGGGGAACTC
>NC_012759_4_repeats_3
CGGTTTATCCCCGCTGGCGCGGGGAACTC
>NC_012759_4_repeats_4
CGGTTTATCCCCGCTAACGCGGGGAACTC
>NC_009089_6_repeats_1
GTTTTATATTAACTAAGTGGTATGTAAAG
>NC_009089_6_repeats_2
GTTTTATATTAATTAAGTGGTATGTAAAG
>NC_010483_3_repeats_1
GTTTCCATACCTCTAAGGAATTATTGAAAC
>NC_010483_3_repeats_2
GTTTCCATACCTCTAAGGAACTATTGAAAC
>NC_010483_3_repeats_3
ATTTCCATGCCTCTAAGGAAGTATTGAAAC
>NC_019676_17_repeats_1
GTGCGATCGCGCTTATGGGATTAG
>NC_019676_17_repeats_2
AAGCGATCGCGGTAATGGGGTAAT
>NC_019676_17_repeats_3
GTGCGATCGCGCTTGTGGGATTAG
>NC_019676_17_repeats_4
GTCAGTTCGCATTTGTGGGGTTAG
>NC_017663_9_repeats_1
CGGTTTATCCCCGCTGGCGCGGGGAACAC
>NC_017663_9_repeats_2
AGGTTTATCCCCGCTGGCGCGGGGAACAC
>NC_017663_9_repeats_3
TGGTTTATCCCCGCTGGCGCGGGGAACTC
>NC_021577_3_repeats_1
GTGTTCCCCACATGCGTGGGGATGAACCC
>NC_021577_3_repeats_2
GTGTTCCCTACATGCGTGGGGATGAACCG
>NC_021577_3_repeats_3
GTGTTCCCCACATGCGTGGGGATGAACCA
>NC_021577_3_repeats_4
GTGTTCCCCACATGCGTGGGGATGAACCG
>NC_013205_4_repeats_1
GTTGATCCGCCGAGATCGTCGGCGGCCCCATTGAAGA
>NC_013205_4_repeats_2
GTTGATCCGCCGAGATCGTCGGCGGCCCTATTGAGAC
>NC_013205_4_repeats_3
GTTGATCCGCCGAGATCGTCGGCGGCCCCATTGAAGC
>NC_013205_4_repeats_4
GTTGATCCGCCGAGATCGTCGGCGGCCCCATTGAAGG
>NC_010379_2_repeats_1
AAAAAGTGTTTCACTTTTGTCGTGCACTTTT
>NC_010379_2_repeats_2
AAAAAGTGTTTCATTTCTATCGTTCACTTTT
>NC_009718_1_repeats_1
GCTTTTAGCATACCTATTAGGGGTTGAAAC
>NC_009718_1_repeats_2
GTTTTTATTCTCCCCATAACGGATTAAAAC
>NC_009718_1_repeats_3
GCTTTTAGCATACCTATTAGGGATTGAAAC
>NC_020411_6_repeats_1
TTTCTTAACCCACACGGTTCAGATGAAAC
>NC_020411_6_repeats_2
CTTCTTAACCCACACGGTTCAGATGAAAC
>NC_022084_5_repeats_1
CTTTCAATTCTTTTAAAGTCTTATTGGAAC
>NC_014644_1_repeats_1
GTATTTCCCGCATACGCGGGGGGTGATC
>NC_014644_1_repeats_2
GTATTTCCCGCATACGCGGGGGTGATCC
>NC_014644_1_repeats_3
GTATTTCCCGCATACGCGGGGGTGATTC
>NC_014644_1_repeats_4
GTCTTTTCCGCATACGCTGGATAAAACC
>NC_019682_7_repeats_1
GTTTTAATTCCTTTACCCCTCACGGGGATGGAAAC
>NC_013716_10_repeats_1
GTGTTCCCCGCGCTAGCGGGGATAAACCG
>NC_013716_10_repeats_2
GTGTTCCCCGCGTCAGCGGGGATAAACCG
>NC_013716_10_repeats_3
GTGTTCCCCGCGCCAGCGGGGATAAACGG
>NC_013716_10_repeats_4
GTGTTCCTCGCGAGAGCGGGAAACACCGT
>NC_013716_10_repeats_5
GTGTTCCCCGCGCCAGCGGGGATAAACCG
>NC_013716_10_repeats_6
GTGTTCCCCGCGGCAGCGGGGATAAACCG
>NC_023149_4_repeats_1
GTTCACTGCCGTATAGGCAGCTAAGAAA
>NC_017079_4_repeats_1
GTCTTAATCCCCTGGCGAGGATTCGCTGTCTTCTGAC
>NC_015572_5_repeats_1
GTGACGCAGGGGGCGGGCGCGTGGATTGAAAC
>NC_015572_5_repeats_2
GTCGCGCCCCACGCGGGCGCGTGGATTGAAAC
>NC_019387_1_repeats_1
GTGTCCACCGTACCTTTAAGGGTTTGAAAC
>NC_019387_1_repeats_2
GTGTCCACCGTACCTTTAAGGGTTTGAAAT
>NC_017513_5_repeats_1
AGATTCCCGCCTGCGCGGGAATGACGA
>NC_017513_5_repeats_2
TCATTCCCGCGCACGCGGGAATCCAGT
>NC_017513_5_repeats_3
AGATTCCCGCCTACGCGGGAATGACGG
>NC_021814_2_repeats_1
GTGTTCCCCGCGCTAGCGGGGATAAACCG
>NC_021814_2_repeats_2
GTGTTCCCCGTGCCAGCGGGGATAAACCG
>NC_021814_2_repeats_3
GTGTTCCCCGCGCCAGCGGGGATAAGCCG
>NC_021814_2_repeats_4
GTGTTCCCCGCGCCAGCAGGGATAAACCG
>NC_021814_2_repeats_5
ATGTTCCCCGCGCTAGCGGGGATAAACCG
>NC_021814_2_repeats_6
GTGTTCCCCGCGCCAGCAGGGATAAATCG
>NC_021814_2_repeats_7
GTGTTCCCCGCGCCAGCGGGGATAAACCG
>NC_021814_2_repeats_8
GTGTTCCCCGCGCCAACAAGGATAGCCGT
>NC_014122_1_repeats_1
GTAAAATAACGCCCCTAAGGGGATGGAAAC
>NC_014122_1_repeats_2
GTAAAATAACGCTCCTAAGGAGAAAATTTT
>NC_015501_5_repeats_1
GTCGCACCCCGCACGGGGTGCGTGAATTGACGA
>NC_015501_5_repeats_2
GTCGCACCCCGCACGGGGTGCGTGAATTGAAAC
>NC_015677_2_repeats_1
GTCGCTCCCCACACGGGCGCGTGGGTTGAAAC
>NC_015677_2_repeats_2
GGCACCGGCCACGCGGGCGCGTGGGTTGAAAC
>NC_015677_2_repeats_3
GTCGCGCCCCACGCGGGCGCGTGGGTTGAAAC
>NC_019738_15_repeats_1
GTTTCAATCCCTGATAGGGATTAAGTGGAATTTAAAC
>NC_019738_15_repeats_2
GTTTCAATCCCTGATAGGGATTAAGTCGAATTTAAAC
>NC_018524_33_repeats_1
GGTCCATCCCCGCGTGCGCGGGGCTC
>NC_018524_33_repeats_2
GGTCCATCCCCGCGTGTGCGGGGCTC
>NC_013385_2_repeats_1
GTTTGTGGCCTACCTAGGATGGATCCTACC
>NC_013385_2_repeats_2
GTTTGTAGCCTACCTATGAGGGATTGAAAC
>NC_008701_3_repeats_1
CCAGAAATCAAAAGATAGTAGAAAC
>NC_015562_15_repeats_1
GTTTGAATTACTCATCCATTAAAACAAGGATGGAAAC
>NC_015562_15_repeats_2
GTTTGAATTACTTATCCATTAAAACAAGGATGGAAAC
>NC_015562_15_repeats_3
GTTTGAATTCCCTGTCCATTAAAACAAGGATGATAAA
>NC_019779_1_repeats_1
GTTTCAATCCCTAGGAAGGGATTAGGTTTATTGAAAC
>NC_010545_5_repeats_1
GGCTCATCCCCGCTGGCGCGGGGA
>NC_010545_5_repeats_2
AGGTTGTCCCCGCTAGCGCGGGGA
>NC_010545_5_repeats_3
GGCTCATCCCCGCTAGCGCGGGGA
>NC_018266_17_repeats_1
GCGGTTCCCGCGCACGCGGGGCTGGTCCC
>NC_018266_17_repeats_2
GTTTTCCCCGCACGCACGGGGCTGGTCCG
>NC_018266_17_repeats_3
GTTGTCCCCGCGCACGCTGGGCTGATCCC
>NC_018266_17_repeats_4
GTCGTCCCCGCGCACACGAGGCTGGTCCG
>NC_018266_17_repeats_5
GTCGTCCCCGCGCACGCGGGGCTGATCCC
>NC_018266_17_repeats_6
GTCGTCCCCGCGCACGCGGGGCTGGTCCC
>NC_018266_17_repeats_7
GTCGTCCCCGCGAACGCGGGGCTGGTCCG
>NC_018266_17_repeats_8
GTCGTCCCTGCACACGCGGGGCTGGTCCC
>NC_018266_17_repeats_9
GTTGTCCCCGCGCACGCGGGGTTGGTCCC
>NC_018266_17_repeats_10
ACGTTTTCCCCGCACGCGGGGCTGGTCCC
>NC_018266_17_repeats_11
CGCTTCCCATCGCACGCGGGGCTGGTGCC
>NC_018266_17_repeats_12
GTCGTCCCCGCGCACGCGGGGCTTGGGTC
>NC_018266_17_repeats_13
GAGCTCCCCGTGCACGCGGGGTTGGTCCG
>NC_018266_17_repeats_14
CTTGTTCCCACGCACGCGGGGCTGGTCCC
>NC_018266_17_repeats_15
CGTTTGCCCGCGCACGCGGGGCCGGTCCG
>NC_018266_17_repeats_16
ATTTTCCCCGCGCACGCGGGGCGGGTCCC
>NC_018266_17_repeats_17
GGTTTCCCCGCGAACCCGGGGCTGGTCCT
>NC_017568_1_repeats_1
GTTTTAGCACTATGTTTATTTAGAAAGAAGTAAAAC
>NC_017568_1_repeats_2
GTTTTAGCACTATGTTTATTTAGAAAGAGGTAAAAC
>NC_017568_1_repeats_3
TTTTTAGCATTATGTTTATTTAGAAAACATCATCAA
>NC_000961_1_repeats_1
ACTTCACACTATTTTAGTTCTACGGAAAC
>NC_000961_1_repeats_2
CTTTCCACACTATTTAGTTCTACGGAAAC
>NC_000961_1_repeats_3
GTTTCCACACTACTAAGTTCTACGGAAAC
>NC_020260_12_repeats_1
CGGTTTATCCCCGCTCGCGCGGGGAACGG
>NC_020260_12_repeats_2
CGGTTTATCCCCGCTCGCGCGGGGAACAG
>NC_015512_2_repeats_1
GTCGCGATTCGATAAGGAAACAGGCTCTCGGTGCACT
>NC_015512_2_repeats_2
GTCGCGATTCGATAAGGAAACAGGCTCTTGGTGCACC
>NC_015512_2_repeats_3
GTCGCGATTCGATAAGGAAACAGGCTCTCGGTGCACC
>NC_015512_2_repeats_4
GTTGCGATTCGATAAGGAAACAGGCTCTTGGTGCACT
>NC_021838_1_repeats_1
GTTTTGGTAGCATTCAAAATAACATAGCTCTAAAAC
>NC_021838_1_repeats_2
TGTGTGTTGATATTCAGAATAATATAGCTCTAAAAC
>NC_022525_2_repeats_1
CGGTTTATCCCCGCTGGCGCGGGAAACAC
>NC_022525_2_repeats_2
CGGTTTATCCCCGCTGGCGCGGGGAACAC
>NC_022525_2_repeats_3
ACGGCTATCCTTGTTGGCGCGGGGAACAC
>NC_022268_2_repeats_1
GTCTTAATCCCTTCAGTCAGAGAACGTCCTTACGGAC
>NC_022268_2_repeats_2
GTCTTAATCCCTTCAGTCAGGGAACGTCCTTACGGAC
>NC_022268_2_repeats_3
TTTTTTATCCCTTCAGTCAGGGAACGTCCTTACGGAC
>NC_021592_1_repeats_1
ATTTCAATTCCTATATGGAATTATTTTAAC
>NC_002946_2_repeats_1
GATTCCCGCCTGAGCGGGAATGACGG
>NC_002946_2_repeats_2
GATTCCCGCCTGTGCGGGAATGACGG
>NC_012658_6_repeats_1
TTAATGATACATCCTATGTTATTGTTAAATAT
>NC_012658_6_repeats_2
ATTTAAATACATCTTATGTTATTGTTCAACAA
>NC_012658_6_repeats_3
TTTTAAATACATCTCATGCCATTGTTCAACTA
>NC_012658_6_repeats_4
ATTTAAATACATCTCATGTTATTGTTCAACAA
>NC_013407_10_repeats_1
ATTAAAATCAGCACGGATCGTGATGGAAAC
>NC_013407_10_repeats_2
ATTAAAATCAGCACAGGTTGTGATGGAAAG
>NC_010729_12_repeats_1
GTTTTAATTTCTGTATGGTGCAATTGAAAT
>NC_010729_12_repeats_2
GTTTTAATTCCTGTATGGTGCAATTGAAAT
>NC_017946_4_repeats_1
CTTTCAATTCTTTTTTAGTCTTATTGGAAC
>NC_017946_4_repeats_2
ATTTCAATTCTCTTATAGTCTTATTGGAAC
>NC_017946_4_repeats_3
CTTTCAATTCTCCTATAGTCTTATTTGGAA
>NC_017946_4_repeats_4
CCTTTCAATTCTTTTTAGTCTTATTGGAAC
>NC_017946_4_repeats_5
CTTTCAATTCTCTTATAGTCTTATTGGAAC
>NC_017946_4_repeats_6
CTTTCAATTCTTTTTTTAGTCTTATTGGAA
>NC_017567_3_repeats_1
GATGCAATCCACTCACCCGCGAAGGGTGAGAC
>NC_017567_3_repeats_2
ATTTCAATCCACTCACCCGCGAAGGGTGAGAC
>NC_017768_2_repeats_1
GTTTTAGAGCTGTGTTGTTTCGAATGGTTCCAAAAC
>NC_017673_1_repeats_1
GCAAGTTGGCGGGGGCCCCAACACAGAAGCT
>NC_017673_1_repeats_2
TGCAAGTTGGCGGGGCCCCAACACAGAAGCT
>NC_017673_1_repeats_3
TGCGAGTTGGCAGGCCTCCAACACAGAGAAA
>NC_017673_1_repeats_4
GTTATATTGGCGGATCCCCAACACAGAAGCT
>NC_018092_7_repeats_1
TCCTCAATTCTTTTTTAGTCTTGTTGGAAC
>NC_018092_7_repeats_2
CCTTCAATTCTTTTGTAGTCTTATTGTAAC
>NC_018092_7_repeats_3
ACTTCAATTCTTTTGTAGTCTTATTGTAAC
>NC_018092_7_repeats_4
GCTTCAATTCTTTTGTAGTCTTATTGTAAC
>NC_018092_7_repeats_5
GCTTCAATTCTTTTGTAGTCTTATTGGAAC
>NC_018092_7_repeats_6
CTTTCAATTCTTTTGTAGTCTTATTGAAAC
>NC_018092_7_repeats_7
TCTTCAATTCTTTTGTAGTCTTATTGGAAC
>NC_016863_2_repeats_1
CGGTTTATCCCCGCTGGCGCGGGGAACAC
>NC_016863_2_repeats_2
GTGTTTATCCCCGCTGGCGCGGGGAACAC
>NC_015574_5_repeats_1
ATTTCAATCCTAAAATAGTCTGATTCTAAC
>NC_013161_4_repeats_1
GTTTCTTATTAATGAATCCTAGTAATGGGATTGAAAC
>NC_013161_4_repeats_2
GTTTCTTATTAATGAATCCTAGTAATGGGATTGGAAT
>NC_013502_1_repeats_1
GTCGTAATCCCCTTTTCATCGGGTCAAGTCTTCGGAC
>NC_013502_1_repeats_2
GTCTTAATCCCCTTTTCATCGGGTCAAGTCTTCGGAC
>NC_018524_15_repeats_1
CTGCTCCCCGCGCACGCGGGGAGGGACCC
>NC_018524_15_repeats_2
CTGAGCCCCACGCACGTGGGGATGGACCC
>NC_018524_15_repeats_3
CTGCTCCCCGCGCACGCGGGGATGGCCCC
>NC_018524_15_repeats_4
CTGCTCCCCGCGCACGCGGGGATGGACCC
>NC_018524_15_repeats_5
CTGAGCCCCACGTACGTGGGGATGGGCCG
>NC_018524_15_repeats_6
GTGAGCCCCACGCATGTGGGGATGGACCC
>NC_018524_15_repeats_7
CTGAGCCCCACGCATGTGGGGATGGACCC
>NC_018524_15_repeats_8
CTGTTCCCCGCGCACGCGGGGATGGACCG
>NC_018524_15_repeats_9
CTGCTCCCCGCGCACGTGGGGATGGACCG
>NC_013851_3_repeats_1
CGGTTCATCCCCGCGAGCGCGGGGAACGG
>NC_013851_3_repeats_2
AGGTTCATCCCCGCGAGCGCGGGGAACGG
>NC_013851_3_repeats_3
CGGCTCGTCCCCGCGAGCGCGGGGAACGG
>NC_009446_1_repeats_1
GTTCACCGCCGCACAGGCGGCTTAGAAA
>NC_017531_1_repeats_1
GCCGGTTATGGTAGCACCGGTAC
>NC_017531_1_repeats_2
GCGGGTTATGGCAGTACCGGCAC
>NC_017531_1_repeats_3
GCCGGTTACGGCAGCACCGGCAC
>NC_017531_1_repeats_4
ACCGGTTACGGCAGCACCTCAAC
>NC_017531_1_repeats_5
GCCGGTTACGGCAGTACCCAGAC
>NC_017531_1_repeats_6
GCCGGTTATGGCAGCACCCAGAC
>NC_017531_1_repeats_7
GCGGGCTACGGCAGTACCCAAAC
>NC_017531_1_repeats_8
GCAGGTTACGGCAGCACCCAGAC
>NC_017531_1_repeats_9
GCCGGTTACGGCAGTACCGGCAC
>NC_017531_1_repeats_10
GCCGGTTACGGCAGCACGCAGAC
>NC_017531_1_repeats_11
GCAGGTTATGGCAGTACCTCAAC
>NC_017531_1_repeats_12
GCGGGCTACGGCAGCACCCAGAC
>NC_017531_1_repeats_13
GCGGGTTACGGCAGCACGCAGAC
>NC_017531_1_repeats_14
GCCGGTTACGGCAGCACCCAGAC
>NC_017531_1_repeats_15
GCAGGCTATGGCAGCACGCAGAC
>NC_017531_1_repeats_16
GCGGGCTACGGCAGTACGCAGAC
>NC_017531_1_repeats_17
GCAGGTTATGGCAGTACCGGCAC
>NC_017531_1_repeats_18
GCCGGTTACGGCAGTACCGGTAC
>NC_013016_1_repeats_1
GGTTGTAGCGCCCATTCTCATTTCGCAGTGCTACAAT
>NC_013016_1_repeats_2
GGTTGTAGCTCCCTTTCTCATTTCGCAGTGCTACAAT
>NC_023151_6_repeats_1
GTTTCAATACTTCCTTAGAGGTATGGAAAC
>NC_005966_2_repeats_1
CCTCACTATCGCACAGGTAGCTTGATCA
>NC_005966_2_repeats_2
CTTCACTACCGCACAGGTAGCTTAGAAA
>NC_005966_2_repeats_3
TACCACTACCGCACAGGTAGCTTAGAAA
>NC_006392_2_repeats_1
GTTTCAGACGGACCCTTGGGCGGTTGAAGT
>NC_006392_2_repeats_2
GTTACAGACGGACCCTCGGGTCGTTGAAGC
>NC_006392_2_repeats_3
GTTACAGACGGTCCTTTGAGTGGTTTATCG
>NC_006392_2_repeats_4
GTTTCAGACGGACCCTTGGGCGGTTGAAGC
>NC_013316_11_repeats_1
ATTTTACATTAACTAAAATGTATAGAATA
>NC_013316_11_repeats_2
GTTTTATATTAACTAAGTGGTATGGAAAG
>NC_013316_11_repeats_3
GTTTTATATTAACTAAGTGGTATGTAAAT
>NC_014392_9_repeats_1
GTTTGTAGCCTCCCCTTTGGGGATTGAAAC
>NC_014392_9_repeats_2
GTTTTTAACCTTTCTTTTGGGGAATTTTAT
>NC_004557_3_repeats_1
ATTTAAATACAACTCTTGTTATTGTTCAAC
>NC_004557_3_repeats_2
ATTTAAAAACATCCTATGTTATTGTTCAAC
>NC_016884_2_repeats_1
GTTTCAATTCCTCATAGGTAGGCTATAAAC
>NC_016884_2_repeats_2
GGATTAAGCCGGAATACGCAGGCTATAAAC
>NC_014533_4_repeats_1
GTTTCCATTCTATTAGCTTCCTCCTAAGAGGAAAAG
>NC_013407_17_repeats_1
ATTAAAATCAGCACGGATCGTGATGGAAAC
>NC_013407_17_repeats_2
ATTAAAATCAGCACGATTCGTGATGGAAAT
>NC_013407_17_repeats_3
ATTAAAATCAGCACGAGTCGTGATGGAAAC
>NC_014150_2_repeats_1
ATTTCTAATCTAACCATACTGGAATATAATT
>NC_014150_2_repeats_2
ATTTCTAATCTAACCATACTGGAATGTAAAA
>NC_014150_2_repeats_3
ATTTCTAATCTAACCATACTGGAATGTAAAT
>NC_021009_3_repeats_1
GTTGGACCGTACCTATGAGGGATTGAAAC
>NC_021009_3_repeats_2
GTTGGACCGTACCTATGAGAGATTGAAAC
>NC_021009_3_repeats_3
GTTGAACCGTACCTATGAGAGATTGAAAC
>NC_021009_3_repeats_4
GTTGAACCGTACCTATGAGTGATATTTTG
>NC_021009_3_repeats_5
GTTGAATCGTACCTATGAGGGATTGAAAC
>NC_017117_1_repeats_1
GTGTTCCCCGCACACGCGGGGATGAACCG
>NC_017117_1_repeats_2
GTGTTCCCCGCACACGCGGGGATGAACCA
>NC_008698_9_repeats_1
GAAGCAACTGTGAAAGCATTGAAAA
>NC_008698_9_repeats_2
GAAGCAACTGTGAAAGCATTGAAAG
>NC_003272_6_repeats_1
GTTTCCATCCCCGTGAGGGGTAAAGGAATTAAAAC
>NC_003272_6_repeats_2
GTTTTCATCCCCGTGAGGGGTAAAGGAATTAAAAC
>NC_011529_4_repeats_1
GTTTCCGTAGGACAGAGTTGTGTGGAAA
>NC_011529_4_repeats_2
TTTCAGTGGGGACAGAATTGTGTGGAAA
>NC_011529_4_repeats_3
ATTTCCGTAGAACATAATTGTATGGAAA
>NC_011529_4_repeats_4
GTTTCAGTAGGACAGAATTGTGTGGAAA
>NC_011529_4_repeats_5
TTTTAGTGGGGACAGAATTGTGTGGGAA
>NC_011529_4_repeats_6
GTTTCCGTAGAACAGAGTTGTGTGAAAA
>NC_011529_4_repeats_7
TTTCAGTGGGGACAAAATTGTGTGGAAA
>NC_011529_4_repeats_8
GTTTCTGTAGAACGTAATCGTGTGGAAA
>NC_011529_4_repeats_9
GTTTCAGTGGGACAGAATTGTGTGGAAG
>NC_017512_13_repeats_1
GGATTCCCGCTTTCGCGGGAATGACG
>NC_017512_13_repeats_2
TCATTCCCGCGTAGGCGGGAATCCGG
>NC_020246_3_repeats_1
CTTTCAATCCCTTATGGGATTCTTC
>NC_020246_3_repeats_2
CCTTCAATTTCTTATGGGACTTTTA
>NC_008577_2_repeats_1
ATTTTCAGCTGCCTATTCGGCAGGTCAC
>NC_008639_2_repeats_1
GTTTCAATCCACGCGCCCGCAGGGGGCGCGAC
>NC_017340_5_repeats_1
CAGCTTCTGTGTTGGGGCCCCGC
>NC_015437_7_repeats_1
GTTTCAATACCGCAAGCGGTATGAGGTCACATGCGACT
>NC_015437_7_repeats_2
GTTTCAATACCGCAAGCGGTATGAGGTCACATGCGACG
>NC_015437_7_repeats_3
GTTTCCATACCGCAAGCAGTATGAGGTCACATGTGACT
>NC_021723_3_repeats_1
TCACTGAAGGTTTTTGATCTGACATCTACCTGAGAC
>NC_021723_3_repeats_2
GTTCTTGAACTGATTGATCTGACATCTACCTGAGAC
>NC_005810_1_repeats_1
TCTATAAGCTGCCTGTGCGGCAGTGAAC
>NC_005810_1_repeats_2
TTTCTAAGCTGCCTGTGCGGCAGTGAAC
>NC_015873_10_repeats_1
TTTCTAAACTGCCTGTGCGGCAGATAAC
>NC_015873_10_repeats_2
ATTTTCAACTGCCTGTGCGGCAGATAAC
>NC_015970_3_repeats_1
GTCGTAATCCCCTTTTCATCGGGTCAAGTCTTCGGAC
>NC_017501_8_repeats_1
GATTCCCGCCTGCGCGGGAATGACGAA
>NC_017501_8_repeats_2
CATTCCCGCGCAGGCGGGAATCTAGAC
>NC_017501_8_repeats_3
TATTCCCACTTTCGTGGGAATGACGGG
>NC_017501_8_repeats_4
GATTCCCACTTTCGTGGGAATGACGCG
>NC_014721_11_repeats_1
GTTTGTAGCCTGCCCTTTGGGGATTGAAAT
>NC_014721_11_repeats_2
GTTTGTAGCCTCCCCTTTGGGGATTGAAAC
>NC_014721_11_repeats_3
GTTTGTAGCCTTCCCTTTGGGGATTGAAAC
>NC_014721_11_repeats_4
GTTTGTAGCCTCCCCTTTGGGGATTGAAAT
>NC_009073_3_repeats_1
TTTCTACCCCCTTTGGGGATTCTC
>NC_009073_3_repeats_2
CTTCTACCCCCCTTGTGTATTCTC
>NC_013316_19_repeats_1
ATTTACATACCACTTAGTTAATATAAAAC
>NC_013316_19_repeats_2
ACTTATCTACCACTTAGTTGATATAAAAC
>NC_013316_19_repeats_3
ATTTAGATATGATTTAGTTAATATAAGGT
>NC_013316_19_repeats_4
TTTTATATACTGCTTTATTAATATAAAAT
>NC_010545_6_repeats_1
GGCTCATTCCCGCTGGCGCGGGGAGCAC
>NC_010545_6_repeats_2
GGCTCATCCCCGCTGGCGCGGGGAGCAC
>NC_010545_6_repeats_3
GGCTCATCCCCGCTGACGCGGGGAGCAC
>NC_019951_9_repeats_1
CCCTCAATGGTGTCCGGCCAAAATGACCGGATTGAT
>NC_019951_9_repeats_2
CCCTCAATGGTGTCCGGCCAAAATGACCGGATTAAT
>NC_016027_3_repeats_1
CGGTTCATCCCCGCGCGTGCGGGGAACAC
>NC_016027_3_repeats_2
CCGTTTAGCCCTGCGGGTGCGGGGAACAC
>NC_009665_2_repeats_1
TTTCTAAGCCGCCTGCGCGGCGGTGAAC
>NC_009665_2_repeats_2
TTTCTAAGCCGCCTGTGCGGCGGTGAAC
>NC_009665_2_repeats_3
TTTCTAAGCCGCCTGTGCAGCGGTGAAC
>NC_009665_2_repeats_4
TTTATGAACAGCCTGTATGGCATTGAAC
>NC_009665_2_repeats_5
TCTCTGAGCTGCCTGTGCGGCGGTGAAC
>NC_009801_1_repeats_1
GTTCACTGCCGTACAGGCAGCTTAGAAAT
>NC_009801_1_repeats_2
GTTCACTGCCGTACAGACAGATAAAATGC
>NC_014392_10_repeats_1
GTTTGTAGCCTCCCCTTTGGGGATTGAGGA
>NC_014392_10_repeats_2
GTTTGTAGCCTCCCCTTTGGGGATTGAAAC
>NC_014392_10_repeats_3
GTCTGTAGCCTCCCCTTTGGGGATTGAAAC
>NC_005126_6_repeats_1
GTGCACTGCCGTACAGGCAGCTTAGAAA
>NC_005126_6_repeats_2
GCGCACTGCCGTACAGGCAGCTTAGAAA
>NC_005126_6_repeats_3
GTGCACTGCCGTACAGGCAGATTAGAAA
>NC_014804_3_repeats_1
GTTCCAATAAGACTCCAAGAGAATTGAAAG
>NC_014804_3_repeats_2
GTTCCAATAAGACTCTAAGAGAATTGAAAG
>NC_014555_4_repeats_1
TTCAATCAAGGGACTTATCACTTTAAT
>NC_014555_4_repeats_2
TTCAATCAAGGGACTTACAACTTTAAT
>NC_014555_4_repeats_3
TTCAATCAAGGGACTTATAACTTTAAT
>NC_013974_18_repeats_1
ATTTACATACCACTTAGTTAATATAAAAC
>NC_013854_4_repeats_1
GTTCACAGGCATTCCGCTATCGAAAGCGGTTCGATCC
>NC_013854_4_repeats_2
GTTCGGAGGCGTTCCGCTATGGGAAGCGGATTGGAAC
>NC_013854_4_repeats_3
GTTCGGAGGCGTTCCGCTATGGGAAGCGGATTGAAAC
>NC_013921_4_repeats_1
GTTTCAATTCCTCATAGGTAGGCTAAAAAC
>NC_013921_4_repeats_2
CACTATTTTCAGGATAGGTAGGCTAAAAAC
>NC_017173_6_repeats_1
GTTTTATACTAACTATACAGAATATAATT
>NC_017173_6_repeats_2
GTTTTATATTAACTATATGGAATTTAAAT
>NC_017173_6_repeats_3
GTTTTATATTAACTATATGGAATGTAAAT
>NC_019776_5_repeats_1
GTTTCCGTCCCCTTACGGGGTAAATGAGGAAATTAAC
>NC_013960_6_repeats_1
GTTACGAATCCCTATAAGGGGTTATGAG
>NC_008578_17_repeats_1
GCTGGGGAGCCTGTCTCAATCCCCCGGCTAAAATGG
>NC_008578_17_repeats_2
TGTTTAAAGCCTGTCTCAATCCCCCGGCTAAAATGG
>NC_015436_1_repeats_1
GTATTCCCCGCAAGTGCGGGGGTGTTTC
>NC_015436_1_repeats_2
CTATTCCCCGCAAGTGCGGGGGTGTTTC
>NC_015436_1_repeats_3
CTATTCCCCGCAAGTGCGTGGGTGTTTC
>NC_013502_5_repeats_1
GTCGTAATCCCCTTTTCATCGGGTCAAGTCTTCGGAC
>NC_022521_3_repeats_1
GAATCTTCGAGATAGAATTGCAAG
>NC_013722_4_repeats_1
GTCGCGCCCTCAAGGGCGCCTGTATTGAAAC
>NC_013722_4_repeats_2
GTCGCGCCTTCACGGGCGCGTGGATTGAAAC
>NC_013722_4_repeats_3
GTCGCGCCCTCACGGGCGCGTGGATTGAAAC
>NC_011661_1_repeats_1
GTTTCAATCCCTTATAGGTACGCTACAAAC
>NC_011661_1_repeats_2
ATTAACTACCCTTATAGGTACGCTACAATT
>NC_009776_2_repeats_1
CTTTCTATCCTCTCTTGAGACTCCAC
>NC_009776_2_repeats_2
CTTTCTATCCTCTTTTGAGACTCTAC
>NC_009776_2_repeats_3
CTTTCTATCCTCTTTTGAGACTCCAC
>NC_009776_2_repeats_4
CTTTCTATCCTCTCTTGAGACTCCGC
>NC_009776_2_repeats_5
CTTTCCATCCTCTCTTGAGACTCTAC
>NC_013891_2_repeats_1
GTTTTAATTACTCATTGTGAAATGTAAAT
>NC_013891_2_repeats_2
GTTTTAATTACTTATTGTGAAATGTAAAT
>NC_002754_5_repeats_1
CTTTCAATTCTATAAGAGATTATC
>NC_020064_1_repeats_1
GTGTTCCCCGCGCGAGCGGGGATAAACCG
>NC_010371_2_repeats_1
AGAAACACCCCTGCACTTGCGGGTAAAA
>NC_010371_2_repeats_2
AGGAACACCCCCGCTATTGCTGGGAAAA
>NC_010371_2_repeats_3
AGAAACACCCCCGCATGTGCGGGTAAAA
>NC_010371_2_repeats_4
AGGAACACCCCCGCATGTGCGGGTAAAA
>NC_017992_4_repeats_1
GTTTTTAGCCTACCTATAAGGAATTGAAAC
>NC_017992_4_repeats_2
GTTTTTAGCCTACCTATGAGGGATTGAAAC
>NC_017992_4_repeats_3
GTTTTTAGCCTACCTATGAGGAATTGAAAC
>NC_017992_4_repeats_4
ATTTTTAGCCTACCTATAAGGAATTGAAAC
>NC_007963_1_repeats_1
CCGTTCCCCGCACACGCGGGGATGAACCG
>NC_007963_1_repeats_2
CCATTCCCCGCAGGCGCGGGGATCAACCG
>NC_007963_1_repeats_3
CCGTTCCCCGCAGACGCGGGGATCAACCG
>NC_007963_1_repeats_4
CTGTTCCCCGCAAGCGCGGGGATCAACCG
>NC_007963_1_repeats_5
CCGTTCCCCGCAGGCGCGGGGATGAACCG
>NC_007963_1_repeats_6
CCGTTCCCCGCAGGCGCGGGGATCAACCG
>NC_007963_1_repeats_7
CCGTTCCCCGCAGATGCGGGGATCAACCG
>NC_007963_1_repeats_8
CCGTTCCCCGCACATGCGGGGATGAACCG
>NC_007963_1_repeats_9
CCGTTCCCTGCAGGCGCGGGGATCAACCG
>NC_007963_1_repeats_10
CCGTTCCCCACAAGCGCGGGGATCAACCG
>NC_007963_1_repeats_11
CCGTTCCCCGCAGGCGCGGGGATCAACCA
>NC_007963_1_repeats_12
CCGTTCCCCGCAGACGCGGGGATTCATCT
>NC_016025_2_repeats_1
GTGCAAAAATCTTTGATGCCGAAAGGCATTGATCAC
>NC_016025_2_repeats_2
GTATGAAACTCTCTGATGCTGAGAAATGTTGATCAC
>NC_016025_2_repeats_3
GTGCAAAAATCTTTGATGCCGAAAGGCGTTGATCAC
>NC_003413_1_repeats_1
TTCCAATAAGAACTAAAATAGAATTGAAAG
>NC_003413_1_repeats_2
GTTCCAATAAGACTAAAATCGAATTGAAAG
>NC_003413_1_repeats_3
GTTCCAATAAGACTAAAATAGAATTGAAAG
>NC_003413_1_repeats_4
GTTCCAATAAGACCAAAAATAAAATTGAAA
>NC_009655_2_repeats_1
GCAGCCGCCTTCGGGCGGCTGTGTTGCTTACT
>NC_009655_2_repeats_2
GCAGCCGCCTTCGGGCGGCTGTGTGTTGAAAC
>NC_009655_2_repeats_3
GCAGCCGCCTTCAGGCGGCTGTGTGTTGAAAC
>NC_008595_1_repeats_1
TGCTCCCCGCGCAAGCGGGGATGAACC
>NC_008595_1_repeats_2
TGCTCCCCGCGTAAGCGGGGATGACCC
>NC_008595_1_repeats_3
TGCTCCCCGCGTAAGCGGGGATGAACC
>NC_000909_7_repeats_1
TAAAATTATGGTGGGCTCGGGGAGAT
>NC_011294_2_repeats_1
GGGTTTATCCCCGCTGGCGCGGGGAACAC
>NC_011294_2_repeats_2
CGGTTTATCCCCGCTGGCGCGGGGAACAC
>NC_011294_2_repeats_3
ACGGCTATCCTTGTTGGCGCGGGGAACAC
>NC_011294_2_repeats_4
CAGTTTATCCCCGCTGGCGCGGGGAACAC
>NC_011294_2_repeats_5
CGGTTTATCCCCGCTGGCGAGGGGAACAC
>NC_019943_4_repeats_1
GTTTCAATCCTTGTTCTCGTGGATGTTTCGCTCGAAG
>NC_019943_4_repeats_2
ATTTCAATCCTTGTTCTCGTGGATGTTTCGCTCGAAG
>NC_015758_4_repeats_1
GTTTCCGTCCCCTCTCGGGGTTTTGGGTCTGACGAC
>NC_015758_4_repeats_2
GTTTCCGTCCCCTCTCGGGGTTTTGGGTCTGAGGAC
>NC_015758_4_repeats_3
GTTTCCGTCCCCTCTCGTCGTTTTGGGTCTGACGAC
>NC_020887_7_repeats_1
GTTAATAATTAACCATTATGGAATGTAAAT
>NC_020887_7_repeats_2
GTCAATAATCAACCATTATGGAATATAAAT
>NC_020887_7_repeats_3
GTTAATAATTTACCATTACGAATGAAAACA
>NC_009328_2_repeats_1
GTTTGTATCGTACCTATGAGGAATGGAAAC
>NC_009328_2_repeats_2
GTTTGTATCGTACCTATGAGAGATTGAAAC
>NC_009328_2_repeats_3
GTTTGTATCGTACCTATGAGGGATTGAAAC
>NC_022525_1_repeats_1
CGGTTTATCCCCGCTGGCGCGGGGAACAC
>NC_022525_1_repeats_2
GTGTTTATCCCCGTTGGCGCGGGGAACAT
>NC_022525_1_repeats_3
CGGTTTATCCCCGCTGACGCGGGGAACAC
>NC_017626_6_repeats_1
CGGTTTATCCCCGCTGACGCGGGGAACAC
>NC_017626_6_repeats_2
CGGTTTATCCCCGCTGGCGCGGGGAACAC
>NC_013159_10_repeats_1
GTCGGCCCCGCGCACGCGGGGATGGTTT
>NC_013159_10_repeats_2
GTCGGCCCCGCGCACGCGGGGATAGTCC
>NC_013159_10_repeats_3
GTCGGCCCCGCGCACGCGGGGATGGACC
>NC_013159_10_repeats_4
GCCGGCCCCGCGCACGCGGGGATAGTCC
>NC_000961_5_repeats_1
GTTCCAATAAGACTAAAATAGAATTGAAAC
>NC_000961_5_repeats_2
GTTCCAATAAGACTAAAATAGGATTGAAAC
>NC_000961_5_repeats_3
GTTCCAATAAGACTAAAAAAGAATTGAATT
>NC_021353_2_repeats_1
GTTAGAAATCCATCTAAACTAGAATGTAAAT
>NC_022538_1_repeats_1
GTTGTGTTACCCTTGTAATTTTTGCTATCTAACAAC
>NC_022538_1_repeats_2
GTTGTGTTACCCTCGTAATTTTTGCTATCTAACAAC
>NC_000854_2_repeats_1
GAATCTCCGAGATAGAATTGCAAG
>NC_000854_2_repeats_2
GAATCTTCGAGATAGAATTGCAAG
>NC_017175_5_repeats_1
GTTTTACATTAACTAAAATGTATAGAATAA
>NC_017175_5_repeats_2
GTTTTATATTAACTAAGTGGTATGTAAATA
>NC_013510_8_repeats_1
CAGACCACCCCCGCCTGTGCAGGGAGAAC
>NC_013510_8_repeats_2
CGGACCACCCCCGCCTGCGCGGGGAGCAC
>NC_013510_8_repeats_3
CGCACTGTCCCCGCTTACCTGGGAAGCAC
>NC_013510_8_repeats_4
CGGACCACCCCCGCCTGCGCGGGGAGAAC
>NC_013510_8_repeats_5
GGGACCACCCCCGCCTGCGCGGGGAGCAC
>NC_013510_8_repeats_6
CGGACCACTCCCGCCTGCGCGGGGAGCAC
>NC_013510_8_repeats_7
AGGACCACCCCCGCCTGCGCGGGGAGCAC
>NC_013510_8_repeats_8
TGGACCACCCCCGCCTGCGCGGGGAGCAC
>NC_003228_3_repeats_1
GTCCTAATTCCATAAGGTACAATTAATAC
>NC_003228_3_repeats_2
ATTTCAATTCCATAAGGTACAATTAATAC
>NC_021917_2_repeats_1
CGGTTCATCCCCACGCTTGTGGGGAACAC
>NC_021917_2_repeats_2
TGGTTCATCCCCACGCTTGTGGGGAACAC
>NC_020411_9_repeats_1
GTTTCTAATTAACCGTGTGGAGTTGAAAG
>NC_011080_2_repeats_1
GGGTTTATCCCCGCTGGCGCAGGGAACAC
>NC_011080_2_repeats_2
CCGGTTTATCCCCGCTGCGCGGGGAACAC
>NC_011080_2_repeats_3
CGGTTTATCCCCGCTGGCGCTGGGAACAC
>NC_011080_2_repeats_4
CGGTTTATCCCCGCTGGCGCGGGGAACAC
>NC_011080_2_repeats_5
ACGGCTATCCTTGTTGGCGCGGGGAACAC
>NC_020304_1_repeats_1
GTTTCAATCCACGCCCCCGCATGGAGGGCGAC
>NC_007413_3_repeats_1
GTTTTAATTAACAAAAATCCCTATCAGGGATTGAAAC
>NC_007413_3_repeats_2
GTTTTAATTAACAAAAATCCCTATCAGGGATTGAAAT
>NC_017297_10_repeats_1
TTAAATACATCTTATGTTAATGTTCAAC
>NC_017297_10_repeats_2
TTAAATACATCTTATGTTAATATTCAAC
>NC_017297_10_repeats_3
TTAAATACATCTTATGTTAAGGTTCAAC
>NC_015966_6_repeats_1
CTCTCAATACCAAAAAGGTGCGATTAAAAC
>NC_015966_6_repeats_2
GTTTCAATACCAAAAAGGTGCGATTAAAAC
>NC_015966_6_repeats_3
ATTTCAATACCAAAAAGGTGCGATTAAAAC
>NC_008698_10_repeats_1
CTCTCAATGCTTTCCCACAGCCGCC
>NC_008698_10_repeats_2
CTTTCAATGCTTTCACAGTTGCTTC
>NC_008698_10_repeats_3
CTTTTAATGCTTTCACAGTTGCTTC
>NC_000853_6_repeats_1
GTTTCAATGCGTCTTCAGAGGTACAAGAAC
>NC_000853_6_repeats_2
GTTTCAATAATTCCTTAGAGGTATGGAAAC
>NC_000853_6_repeats_3
GTTTCAATACTTCCTTAGAGGTATGGAAAC
>NC_011035_7_repeats_1
TCTGGATTCCCGCTTTCGCGGGAATG
>NC_011035_7_repeats_2
CCGTCATTCCCGCTCAGGCGGGAATC
>NC_020559_5_repeats_1
GTTTCCGTCCCCTCTCGGGGTTTTGGGTCTGATCCG
>NC_020559_5_repeats_2
CATGCCGGGGCGGTTCAGGGTTTTGGGTCTGACGAC
>NC_020559_5_repeats_3
GTTTCCGTCCTCTCTCGGGGTTTTGGGTCTGACGAC
>NC_020559_5_repeats_4
GTTTCCGTCCCCTCTCGGGGTTTTGGGTCTGACGAC
>NC_022777_8_repeats_1
ATTTAAATACAACTCTTGTTATTGTTCAAC
>NC_011993_3_repeats_1
GTTCACTGCCGTACAGGCAGCTTAGAAA
>NC_011993_3_repeats_2
GTTCACTGCCGTACAGGCAGTCTTCAAA
>NC_011205_1_repeats_1
CCGGTTTATCCCCGCTGGCGCGGGGAACAC
>NC_011205_1_repeats_2
CGTGTTTATCCCCGCTGACGCGGGGAACAC
>NC_012883_1_repeats_1
GTTCCAATAAGACTTTAAAAGAATTGAAAG
>NC_012883_1_repeats_2
GTTCCAATAAGACTTTAAAAGTATACTTTT
>NC_007503_4_repeats_1
TTCAATCCCACAGATTGGTTCGATTAAAAC
>NC_007503_4_repeats_2
GTTTCAATCCCAGATTGGTTCGATTAAAAC
>NC_017177_8_repeats_1
AACCTTAACACTATGCGTATTTA
>NC_017177_8_repeats_2
AACCTTAACACTATGTGTATTTA
>NC_018870_9_repeats_1
GTTTCAATTCCTCATAGGTACGCTGAAAAC
>NC_013407_11_repeats_1
ATCACGATCCGTGCTGATTTTAAT
>NC_013407_11_repeats_2
ATCACGACCCGTGCTGATTTTAAT
>NC_017179_13_repeats_1
GTTTTAGATTAACTATATGGAATGTAAAT
>NC_017179_13_repeats_2
GTTTTATATTAACTATGTGGATTCAAAAT
>NC_009972_23_repeats_1
TTTATACGATACCCTTCCTCGGGGCGTTGATTGAAAT
>NC_009972_23_repeats_2
GTTTTAATCCCCGCTTCTTCGGGGCGTTGATTGAAAT
>NC_009972_23_repeats_3
GTTTTAATCCCCGCTTCCTCGGGGCGTTGATTGAAAT
>NC_009972_23_repeats_4
GTTTTAATCCCCTCTTCCTCGGGGCGTTGATTGAAAT
>NC_011978_7_repeats_1
GTTTCCATACCTCAAAGGAAGTATTGAAAC
>NC_011978_7_repeats_2
GTTTCCATACCTCTAAGGAAGTATTGAAAC
>NC_014926_7_repeats_1
GCTGCAATCCCGTCTACTTTTTCGGGCATTTCAAC
>NC_014926_7_repeats_2
GTCGCAATCCCGTCTACTTTTTCGGGCATTTCAAC
>NC_022112_4_repeats_1
GCTCTTGAACTGATTGATTCGACATTTACCTGAGAC
>NC_022112_4_repeats_2
GCTCTTGAACTGATTGATTCGGCATCTACCTGAGAC
>NC_022112_4_repeats_3
GTCATTTAAATGATTGATTCGACATCTACCTGAGAC
>NC_022112_4_repeats_4
GCTCTTGAACTGATTGATTCGACATCTACCTGAGAC
>NC_010162_24_repeats_1
GTTTCAATGCCCTTTGAGCAGGCATGTCCCGTTCGGG
>NC_010162_24_repeats_2
GTTTCAATGCCCTTTGAGCAGGCATGTCCCGCTCGGG
>NC_010162_24_repeats_3
GTTTCAATGCCCTTTGAGCAGGCATGCCCCGTTCGGG
>NC_010162_24_repeats_4
GTTTCAATGCCCTCTGAGCAGGCATGTCCCGTTCGGG
>NC_013960_7_repeats_1
GTTACGAATCCCTATAAGGGGTTATGAG
>NC_013960_7_repeats_2
GTTACGAATTCCTATAAGGGGTTATGAG
>NC_012030_3_repeats_1
CCCACCCCACCAGTTCCGCTGTTAG
>NC_012030_3_repeats_2
CCCACCCCACTAGTTCCGCTGTTAG
>NC_013722_1_repeats_1
TTTTTGAGCTGCCTACACGGCAGTGAAC
>NC_013722_1_repeats_2
TTTCTGAGCTGCCTACACGGCCGCTAGG
>NC_013722_1_repeats_3
TTTCTGAGCTGCCTACACGGCAGTGAAC
>NC_012214_2_repeats_1
GTGTTCCCCGCGTGAGCGGGGAATAAACC
>NC_012214_2_repeats_2
GTGTTCCCCGCGTAAGCGGGTATAAACCG
>NC_012214_2_repeats_3
GTGTTCCCCGCGCCAGCGGGGATAAACCG
>NC_012214_2_repeats_4
GTGTTCCCCGCGTAAGCGGGGATAAACCG
>NC_012214_2_repeats_5
GTGTTCCCCGCGTGAGCGGGGATAAACCG
>NC_002950_6_repeats_1
ATTTTAATTCCTGTATGGTGCAATTGAAAT
>NC_002950_6_repeats_2
GTTTTAATTCCTGTATGGTGCAATTGAAAT
>NC_014010_1_repeats_1
AGTATAGCACTCTGGTGATTGAGAGCCTAGAGCAAC
>NC_014010_1_repeats_2
AGTATAGCACTCTGGTGATTGAGAGCCTACCCCCCA
>NC_007333_10_repeats_1
TATATATTCCCGCATGCGCGGGGAGCAC
>NC_007333_10_repeats_2
GGACCATCCCCGCATGCGCGGGGAGCAC
>NC_007333_10_repeats_3
GGACCATCCCCGCATGCGCGGGAAGCAC
>NC_017079_3_repeats_1
GTCTTAATCCCCTGGCGAGGATTCGCTGTCTTCTGAC
>NC_017079_3_repeats_2
GTCTTAATCCCCTGGTGAGGATTCGCTGTCTTCTGAC
>NC_003106_8_repeats_1
TTTCTAATTCCTTCAGGTATTATA
>NC_003106_8_repeats_2
CTTTCAATTCCATTAAGGATTATC
>NC_003106_8_repeats_3
CTTTCAATTCCATTGAGGATTATC
>NC_003106_8_repeats_4
CTTCCAATTTCATCGAGGAATATC
>NC_003106_8_repeats_5
CTTTCAATTCCATTAAGGATTTCA
>NC_015311_8_repeats_1
CTCAATGAGTATCTTCCATTAAAACAAGGATTAAGAC
>NC_008148_5_repeats_1
GTTTCAATCCCTTATAGGTAGGCTCAAAAC
>NC_020246_4_repeats_1
CTTTCAATCCCTTTTGGGATTCATC
>NC_020246_4_repeats_2
CTTTCAATCCTTTTTGGGATTCATC
>NC_008095_13_repeats_1
ATGCTCAACGCCTTCCGGCATCACGGCGAGCGGCAC
>NC_008095_13_repeats_2
GTGAGCAACGCCTTCCGGCATCACGGCGAGCGGGCC
>NC_008095_13_repeats_3
GTGCTCAACGCCTTCCGGCATCACGGTGAGCGGCAC
>NC_008095_13_repeats_4
GTGCTCAACGCCTTCCGGCATCACGGCGACCGGCAC
>NC_008095_13_repeats_5
GTGCTCAACGCCTTCCGGCATCACGGCGAGCGGCAC
>NC_008095_13_repeats_6
GTGCGCAACGCCTTCCGGCATCACGGCGAGCGGGAC
>NC_008095_13_repeats_7
GTGCTCAACGCCTTGCGGCATCACGGCGAGCGGCAC
>NC_013642_5_repeats_1
GTTTTTATCTTCCTAAGAGGAATATGAAC
>NC_013642_5_repeats_2
GTTTTTATCTTCCTAAGAGGAATATGAAT
>NC_022268_8_repeats_1
TGTGTTCCCCGCACCCGCGGGGATAAACCG
>NC_019897_9_repeats_1
TATTATTTTCGGGATAGGTACGATCAAAAC
>NC_019897_9_repeats_2
GTTTCAATTCCTCATAGGTACGATCAAAAC
>NC_013353_2_repeats_1
CGGTTTATCCCCGCTGGCGCGGGGAACAC
>NC_013353_2_repeats_2
CGGTTTATCCCCGCTGACGCGGGGAACAC
>NC_017179_11_repeats_1
ATTTTACATTAACTAAAATGTATAGAATA
>NC_017179_11_repeats_2
GTTTTATATTAACTAAGTGGTATGGAAAG
>NC_017179_11_repeats_3
GTTTTATATTAACTAAGTGGTATGTAAAT
>NC_018525_6_repeats_1
TTTCTAAGCTGCCTATACGGCAGTGAAC
>NC_018525_6_repeats_2
TTTCTAAGCTGCCTATGCGGCAGTGAAC
>NC_018525_6_repeats_3
TGGATAAACTGCCTGTACGGCAGTGAAC
>NC_021902_1_repeats_1
CGGTTTATCCCCGCTGGCGCGGGGAACAC
>NC_021902_1_repeats_2
GTGTTTATCCCCGCTGGCGCGGGGAACAC
>NC_021902_1_repeats_3
CGATTTATCCCCGCTGGCGCGGGGAACAC
>NC_004088_2_repeats_1
GTTCACTGCCGCACAGGCAGCTTAGAAA
>NC_004088_2_repeats_2
GTTCACTGCCGCACAGGCAGCTTATAGA
>NC_008346_2_repeats_1
GTCGCACCCCATGCGGGTGCGTGGATTGAAAC
>NC_008346_2_repeats_2
GTCGCACCCCATGAGGGTGCGTGGATTGAAAC
>NC_008346_2_repeats_3
GTCGCACCCCATACGGGTGCGTGGATTGAAAC
>NC_015949_1_repeats_1
GTTTTAACCCCTCTTAAGTGGAGAATCTTTTCAAC
>NC_015949_1_repeats_2
CGTTTTAATCCCTTTAAGGGAAGAATCTTCCCAAC
>NC_015949_1_repeats_3
GTTTTAATCCCTCTTTAGGGAAGAATCTTCCCAAC
>NC_015949_1_repeats_4
GTTTTAATCCCTCTTAAGGGAAGAATCTTCCCAAC
>NC_012623_1_repeats_1
TGGCTACTAAGCAAGAGTTGGAGGAAATTAA
>NC_012623_1_repeats_2
TGGCTACTAAGCAAGATATTGAAAGACTAGA
>NC_018870_10_repeats_1
ATCTATTTTCAGGGCAGGTACGCTGAAAAC
>NC_018870_10_repeats_2
GTTTCAATTCCTCATACCGGAGTTCGACAC
>NC_018870_10_repeats_3
GTTTCAATTCCTCATAGGTACGCTGAAAAC
>NC_015562_5_repeats_1
GTTTCAATTAGAGCCTTAGGGGAGTAAAAAT
>NC_015562_5_repeats_2
GTTAAAATCAGACCCTTAGGGGGATGGAAAT
>NC_013235_3_repeats_1
GTCAGAAACCACGTCACGCCGTCAGGCGTATAGAAAC
>NC_013235_3_repeats_2
GTCAGAAACCACGTAACGCCGTCAGGCGTATAGAAAC
>NC_013316_6_repeats_1
TTGAATGGTAAAAAATATTACTTT
>NC_013316_6_repeats_2
ATTGATGGTAAAAAATATTACTTT
>NC_013316_6_repeats_3
ATAAATAACGACAAGTATTACTTT
>NC_008686_4_repeats_1
GTTTCGATCCACGCCCCCGCGAAGGGGGCGAG
>NC_008686_4_repeats_2
GTTTCGATCCACGCCCCCGCGAAGGGGGCGAC
>NC_011529_1_repeats_1
TCTAGAATTCTCCTAGAGTCTTATTGCAAC
>NC_011529_1_repeats_2
GTTTCAATTCTCCTAGAGTCTTATTGCAAC
>NC_017588_5_repeats_1
GTTGCAAACCTCGTTAGCCTCGTAGAGGATTGAAAC
>NC_017588_5_repeats_2
GTTGCAAACCTCGTTAGCCTCGTAGAGGATTGATAC
>NC_015680_5_repeats_1
GTTCCAATAAGACTCAAAGAGAATTGAAAG
>NC_013159_5_repeats_1
GTGCTCTCCACGCACGTGGAGGTGGTCCA
>NC_013159_5_repeats_2
GTGCTCTCCACGCACGTGGAGGTGGTCCT
>NC_013159_5_repeats_3
GTGCTCTCCACGCACGTGGAGGTGGTCTG
>NC_013159_5_repeats_4
GTGCTCTCCACGCACGTGGAGGTGGTCCG
>NC_017281_2_repeats_1
TGTTTTAGTCCCTTTTTAAATTTCTTTATGGTAAAAT
>NC_017281_2_repeats_2
TATTTTAGTCCCTTTTTAAATTTCTTTATGGTAAAAT
>NC_017178_4_repeats_1
GTTAATGGTAGTAGATACTACTTT
>NC_017178_4_repeats_2
ATTGATGGTAAACACTTTTATTTT
>NC_011059_3_repeats_1
TTCCCCATCCCCCTTACTCAATCGGGTCTTCCTACAC
>NC_011059_3_repeats_2
GTCTCAATCCCCCTTACTCAATCGGGTCTTCCTACAC
>NC_019740_2_repeats_1
GTTTCAAATCTCTTCCCCTTTACGGGGACGGAAAC
>NC_017179_10_repeats_1
GTTTTATATTAACTAAGTGGTATGTAAAG
>NC_016887_2_repeats_1
GGGCTCATCCCCGCACCTGCGGGGAGCGCG
>NC_016887_2_repeats_2
[truncated: 225,916 more chars]
