# Supplementary material for: CRF: detection of CRISPR arrays using random forest
Source: PeerJ. 2017 Apr 25;5:e3219. doi: 10.7717/peerj.3219 (PMC5407274; doi:10.7717/peerj.3219)
Supplement: Supplemental Information 1 [file peerj-05-3219-s002.zip]

Archive with 21 entries (21 files):
- supplemental_data/NC_002745.fna
- supplemental_data/NC_002952.fna
- supplemental_data/NC_003112.fna
- supplemental_data/NC_009487.fna
- supplemental_data/NC_009632.fna
- supplemental_data/NC_010085.fna
- supplemental_data/NC_016582.fna
- supplemental_data/NC_016779.fna
- supplemental_data/NC_016800.fna
- supplemental_data/NC_017337.fna
- supplemental_data/NC_017340.fna
- supplemental_data/NC_017343.fna
- supplemental_data/NC_017381.fna
- supplemental_data/NC_017531.fna
- supplemental_data/NC_017621.fna
- supplemental_data/NC_020276.fna
- supplemental_data/NC_021191.fna
- supplemental_data/NC_022604.fna
- supplemental_data/NC_022912.fna
- supplemental_data/README.txt
- supplemental_data/Supplementary_Data.xlsx
