# Supplementary material for: CRF: detection of CRISPR arrays using random forest
Source: PeerJ. 2017 Apr 25;5:e3219. doi: 10.7717/peerj.3219 (PMC5407274; doi:10.7717/peerj.3219)
Supplement: Supplemental Information 1 [file peerj-05-3219-s002.zip › supplemental_data/NC_002745.fna]

ORGANISM:  gi|29165615|ref|NC_002745.2| Staphylococcus aureus subsp. aureus N315 chromosome, complete genome
Bases: 2814816


CRISPR 1   Range: 823560 - 823890
POSITION	REPEAT				SPACER
--------	--------------------------------------	--------------------
823560		AAGCTTCTGTGTTGGGGCCCACACCCCAACTCGCATTG	CCTGTAGAATTTCTTTTCGA	[ 38, 20 ]
823618		AATTCTCTTTGTTGGGGCCCACACCCCAACTTGCATTG	TCTGTAGAAATTGGAAATCCA	[ 38, 21 ]
823677		ATTTCTCTGTGTTGGGGCCCACACCCCAACTTGCATTG	TCTGTAGAAATTGGAAATCCA	[ 38, 21 ]
823736		ATTTCTCTGTGTTGGGGCCCACACCCCAACTCGCATTG	CCTGTAGAATTTCTTTTCGA	[ 38, 20 ]
823794		AATTCTCTGTGTTGGGGCCCACACCCCAACTTGCATTG	TCTGTAGAAATTGGAAATCCA	[ 38, 21 ]
823853		ATTTCTCTGTGTTGGGGCCCCTGACTAGAGTTGAAAAA	
--------	--------------------------------------	--------------------
Repeats: 6	Average Length: 38		Average Length: 20


Time to find repeats: 372 ms
