# Supplementary material for: CRF: detection of CRISPR arrays using random forest
Source: PeerJ. 2017 Apr 25;5:e3219. doi: 10.7717/peerj.3219 (PMC5407274; doi:10.7717/peerj.3219)
Supplement: Supplemental Information 1 [file peerj-05-3219-s002.zip › supplemental_data/NC_002952.fna]

ORGANISM:  gi|49482253|ref|NC_002952.2| Staphylococcus aureus subsp. aureus MRSA252 chromosome, complete genome
Bases: 2902619


CRISPR 1   Range: 2078901 - 2079092
POSITION	REPEAT				SPACER
--------	---------------------	------------------------------------
2078901		CTCTATGTTTGGGGCCCCACC	CCAACTTGCACATTATTGTAAGCTGACAGAAAGTCAG	[ 21, 37 ]
2078959		CTTCTATGTTGGGGCCCCGCC	AACTTGCATTGTCTGTAGAATTTCCTTTCGAAAT	[ 21, 34 ]
2079014		TCTCTTTGTTGGGGCCCCACC	CTAACTTGCACATTATTGTAAGCTGACAGAAAGTCAG	[ 21, 37 ]
2079072		CTTCTTTGTTGGGGCCCCACT	
--------	---------------------	------------------------------------
Repeats: 4	Average Length: 21		Average Length: 36


Time to find repeats: 423 ms
