# Supplementary material for: CRF: detection of CRISPR arrays using random forest
Source: PeerJ. 2017 Apr 25;5:e3219. doi: 10.7717/peerj.3219 (PMC5407274; doi:10.7717/peerj.3219)
Supplement: Supplemental Information 1 [file peerj-05-3219-s002.zip › supplemental_data/NC_003112.fna]

ORGANISM:  gi|77358697|ref|NC_003112.2| Neisseria meningitidis MC58 chromosome, complete genome
Bases: 2272360


CRISPR 1   Range: 46816 - 46985
POSITION	REPEAT				SPACER
--------	------------------------	-------------------------------------------------
46816		GTCATTCCCGCGCAGGCGGGAATC	CGGCTTGTTCGGTTTCGGTTTTTTTTTTTTGAGGTTTCGGGCAACTTCTAAACC	[ 24, 54 ]
46894		GTCATTCCCGCGCAGGCGGGAATC	TAGACCTTAGAACAACAGCAATATTCAAAGATTATAAAAGACCT	[ 24, 44 ]
46962		GTCATTCCCGCGCAGGCGGGAATC	
--------	------------------------	-------------------------------------------------
Repeats: 3	Average Length: 24		Average Length: 49


Time to find repeats: 340 ms
