# Supplementary material for: CRF: detection of CRISPR arrays using random forest
Source: PeerJ. 2017 Apr 25;5:e3219. doi: 10.7717/peerj.3219 (PMC5407274; doi:10.7717/peerj.3219)
Supplement: Supplemental Information 1 [file peerj-05-3219-s002.zip › supplemental_data/NC_009487.fna]

ORGANISM:  gi|148266447|ref|NC_009487.1| Staphylococcus aureus subsp. aureus JH9 chromosome, complete genome
Bases: 2906700


CRISPR 1   Range: 865613 - 865882
POSITION	REPEAT				SPACER
--------	------------------------------------	----------------------
865613		GCTTCTGTGTTGGGGCCCACACCCCAACTCGCATTG	CCTGTAGAATTTCTTTTCGAAA	[ 36, 22 ]
865671		TTCTCTTTGTTGGGGCCCACACCCCAACTTGCATTG	TCTGTAGAAATTGGAAATCCAAT	[ 36, 23 ]
865730		TTCTCTGTGTTGGGGCCCACACCCCAACTCGCATTG	CCTGTAGAATTTCTTTTCGAAA	[ 36, 22 ]
865788		TTCTCTGTGTTGGGGCCCACACCCCAACTTGCATTG	TCTGTAGAAATTGGAAATCCAAT	[ 36, 23 ]
865847		TTCTCTGTGTTGGGGCCCCTGACTAGAGTTGAAAAA	
--------	------------------------------------	----------------------
Repeats: 5	Average Length: 36		Average Length: 22


Time to find repeats: 379 ms
