# Supplementary material for: CRF: detection of CRISPR arrays using random forest
Source: PeerJ. 2017 Apr 25;5:e3219. doi: 10.7717/peerj.3219 (PMC5407274; doi:10.7717/peerj.3219)
Supplement: Supplemental Information 1 [file peerj-05-3219-s002.zip › supplemental_data/NC_010085.fna]

ORGANISM:  gi|161527512|ref|NC_010085.1| Nitrosopumilus maritimus SCM1 chromosome, complete genome
Bases: 1645259


CRISPR 1   Range: 405796 - 407058
POSITION	REPEAT				SPACER
--------	---------------------------	-----------------------------
405796		ACTCCACTTCTAACAAGTAACGCAACA	TCATCAGCTGACATCTCATCCAACTCT	[ 27, 27 ]
405850		ACTCCTGTACTATCCAGCAACGCAACA	TCAACTGTCATGAGAATACTCAACGCAACATCC	[ 27, 33 ]
405910		ATCCCATCACTATTCAGTAACGCAACA	TCATCAGCTGACATCTCATCCAACTCT	[ 27, 27 ]
405964		ACTCCTGTACTATCCAGCAACGCAACA	TCAACTGTCATGAGAATACTCAACGCAACATCC	[ 27, 33 ]
406024		ATCCCATCACTATTCAGTAACGCAACA	TCATCAGCTGACATCTCATCCAACTCT	[ 27, 27 ]
406078		ACTCCTGTACTATCCAGCAACGCAACA	TCAACTGTCATGAGAATACTCAACGCAACATCC	[ 27, 33 ]
406138		ATCCCATCACTATTCAGTAACGCAACA	TCATCAGCTGACATCTCATCCAACTCT	[ 27, 27 ]
406192		ACTCCTGTACTATCCAGCAACGCAACA	TCAACTGTCATGAGAATACTCAACGCAACATCC	[ 27, 33 ]
406252		ATCCCATCACTATTCAGTAACGCAACA	TCATCAGCTGACATCTCATCCAACTCT	[ 27, 27 ]
406306		ACTCCTGTACTATCCAGCAACGCAACA	TCAACTGTCATGAGAATACTCAACGCAACATCC	[ 27, 33 ]
406366		ATCCCATCACTATTCAGTAACGCAACA	TCATCAGCTGACATCTCATCCAACTCT	[ 27, 27 ]
406420		ACTCCTGTACTATCCAGCAACGCAACA	TCAACTGTCATGAGAATACTCAACGCAACATCC	[ 27, 33 ]
406480		ATCCCATCACTATTCAGTAACGCAACA	TCATCAGCTGACATCTCATCCAACTCT	[ 27, 27 ]
406534		ACTCCTGTACTATCCAGCAACGCAACA	TCAACTGTCATGAGAATACTCAACGCAACATCC	[ 27, 33 ]
406594		ATCCCATCACTATTCAGTAACGCAACA	TCATCAGCTGACATCTCTGGTTCATCA	[ 27, 27 ]
406648		ACACCATTCCTCTCAAGTAACGCAACA	TCAACTGTCATGAGAATACTCAACGCAACATCC	[ 27, 33 ]
406708		ATCCCATCACTATTCAGTAACGCAACA	TCATCAGCTGACATCTCATCCAACTCT	[ 27, 27 ]
406762		ACTCCTGTACTATCCAGCAACGCAACA	TCAACTGTCATGAGAATACTCAACGCAACATCC	[ 27, 33 ]
406822		ATCCCATCACTATTCAGTAACGCAACA	TCATCAGCTGACATCTCTGGTTCATCA	[ 27, 27 ]
406876		ACACCATTCCTCTCAAGTAACGCAACA	GTATCACTATCTGGTTCATCA	[ 27, 21 ]
406924		ACACCATTCCTCTCAAGTAACGCAACA	TCAACTGGAATGTTTGACATCTCATCCAACTCT	[ 27, 33 ]
406984		ACTCCATTCCTCTCAAGTAACGCAACA	GTATCACTATCTGGTTCATCA	[ 27, 21 ]
407032		ACACCATTCCTCTCAAGTAACGCAACA	
--------	---------------------------	-----------------------------
Repeats: 23	Average Length: 27		Average Length: 29


Time to find repeats: 276 ms
