# Supplementary material for: CRF: detection of CRISPR arrays using random forest
Source: PeerJ. 2017 Apr 25;5:e3219. doi: 10.7717/peerj.3219 (PMC5407274; doi:10.7717/peerj.3219)
Supplement: Supplemental Information 1 [file peerj-05-3219-s002.zip › supplemental_data/NC_016582.fna]

ORGANISM:  gi|374982757|ref|NC_016582.1| Streptomyces bingchenggensis BCW-1 chromosome, complete genome
Bases: 11936683


CRISPR 1   Range: 725598 - 726299
POSITION	REPEAT				SPACER
--------	---------------------------------	---------------------------
725598		TTCTTCTGCTGCTCCTCCTGCTTGGCCTCGGCC	TCTTTCTCCTTCTGTTCCTGCTTGGCCTCCTGCTCCGCC	[ 33, 39 ]
725670		TGCTTCTGCTCAGCCTCCTTCTCCGCCTCCGCC	TGCTTCTGCTCCTGCTCCTGCTGCTGC	[ 33, 27 ]
725730		TGTTCCTGCTTGGCCTCCTGCTCCGCCTGCTTC	TGCTCAGCCTCCTTCTCCGCC	[ 33, 21 ]
725784		TCGGCCTGCTTCTGCTCCTGCTCCTTCTCCTTC	TGCTCCTGCTCGGCCTCAGCC	[ 33, 21 ]
725838		TCGGCCTGCTTCTGTTCCTGCTCCTTCTCCTTC	GCCGCAGCCTTGGCTTCGGCT	[ 33, 21 ]
725892		TCCTTCTCCTTCTGTTCCTGCTCCTTCTCCTTC	GCCGCAGCCTTGGCTTCGGCT	[ 33, 21 ]
725946		TCCTTCTCCTTCTGTTCCTGCTCCTTCTCCTTC	TGCTCCTGCTCGGCCTCAGCC	[ 33, 21 ]
726000		TCGGCCTGCTTCTGTTCCTGCTCCTTCTCCTTC	GCCGCAGCCTTGGCTTCGGCT	[ 33, 21 ]
726054		TCCTTCTCCTTCTGTTCCTGCTCCTTCTCCTTC	TGCTCCTGCTTGGCCTCCTGCTCCTGCATGTACTTCTCT	[ 33, 39 ]
726126		TGCTTGGCCTCGGCTTCCTTCTCCTTCCGCTCC	TGCTCAGCCTCGGCCTCGGCC	[ 33, 21 ]
726180		TGCTTCTCCTCCCACTCCTTCTCCTTCTCCTCC	TGCTCCTTCCGGTACTTCTCCTCTTTCTCCTCCTGCTCCTGCCGGTACTTCTCC	[ 33, 54 ]
726267		TGCTTCTCCTCCCACTCCTTCTCCTTCTTCTCC	
--------	---------------------------------	---------------------------
Repeats: 12	Average Length: 33		Average Length: 27


CRISPR 2   Range: 6571151 - 6571287
POSITION	REPEAT				SPACER
--------	-----------------------	----------------------------------
6571151		CGCCGCCGCCCTGCTGGCCGCCG	GCCGGGGCGCTGGTCGCCCAGGGGTCGTCGGCCGGAG	[ 23, 37 ]
6571211		CGCCGCCGCCCTGCTGGCCGCCG	CCGGGGCCGCCGCCCCAGCCACCGCCGCCAC	[ 23, 31 ]
6571265		CGCCGCCGCCCTGCTGGCCGCCG	
--------	-----------------------	----------------------------------
Repeats: 3	Average Length: 23		Average Length: 34


Time to find repeats: 1492 ms
