# Supplementary material for: CRF: detection of CRISPR arrays using random forest
Source: PeerJ. 2017 Apr 25;5:e3219. doi: 10.7717/peerj.3219 (PMC5407274; doi:10.7717/peerj.3219)
Supplement: Supplemental Information 1 [file peerj-05-3219-s002.zip › supplemental_data/NC_016779.fna]

ORGANISM:  gi|376264031|ref|NC_016779.1| Bacillus cereus F837/76 chromosome, complete genome
Bases: 5222906


CRISPR 1   Range: 1382727 - 1383961
POSITION	REPEAT				SPACER
--------	--------------------	-----------------------------------
1382727		CCTGTAGCCCCCGTAGCGCC	AGTAGCACCAGCAGGTCCTTGAACACCTTGAGGT	[ 20, 34 ]
1382781		CCTTGAGCCCCCGTAGCGCC	AGTAGCACCAGCAGGTCCTTGAACACCTTGAGGT	[ 20, 34 ]
1382835		CCTTGAGCCCCCGTAGCGCC	AGTAGCACCAGCAGGTCCTTGAACACCTTGAGGT	[ 20, 34 ]
1382889		CCTTGAGCCCCCGTAGCGCC	AGTAGCACCAGCAGGTCCTTGAACACCTTGAGGT	[ 20, 34 ]
1382943		CCTTGAGCCCCCGTAGCACC	AGTAGCACCAGCAGGTCCTTGAACGCCTTGAGGT	[ 20, 34 ]
1382997		CCTTGAGCACCTGTAGCGCC	AGTAGCACCCGCCGGTCCTTGAACGCCTTGAGCC	[ 20, 34 ]
1383051		CCTTGAGCCCCCGTAGCACC	AGCAGGTCCTTGAACGCCTTGAGGTCCTTGAGCCCCCGTAGCA	[ 20, 43 ]
1383114		CCAGTAGCGCCAGTAGCACC	AGCAGGTCCTTGAGCACCTTGAGCA	[ 20, 25 ]
1383159		CCAGTAGCGCCAGTAGCACC	CGCTGGCCCTTGAGCACCTTGCGCA	[ 20, 25 ]
1383204		CCAGTAGCGCCAGTAGCACC	TGCCGGTCCTTGAATACCCTGAGGCCCTTGAGGT	[ 20, 34 ]
1383258		CCAGTAGCGCCAGTAGCACC	CGCCGGTCCTTGAATACCTTGAGGTCCTTGAGCA	[ 20, 34 ]
1383312		CCTGTAGCGCCAGTAGCACC	CGCCGGTCCTTGAACGCCTTGAGGTCCTTGAGCC	[ 20, 34 ]
1383366		CCCGTAGCACCAGTAGCACC	CGCCGGTCCTTGAACGCCTTGAGGTCCTTGAGCC	[ 20, 34 ]
1383420		CCCGTAGCACCTGTAGCGCC	AGTAGCACCCGCCGGTCCTTGAGCACCCGTAGCA	[ 20, 34 ]
1383474		CCTGTAGCACCCGCCGGTCC	TTGAACGCCTTGAGGTCCTTGAGCCCCCGTAGCACCTGTAGCG	[ 20, 43 ]
1383537		CCAGTAGCACCAGCAGGTCC	TTGAGCACCTTGAGCCCCCGTAGCG	[ 20, 25 ]
1383582		CCAGTAGCACCTGCAGGTCC	TTGAATACCTTGAGGTCCTTGAGGTCCAGTAGCACCCGCTGGCCCTTGAGCACCTTGCGCA	[ 20, 61 ]
1383663		CCAGTAGCGCCAGTAGCACC	TGCCGGTCCTTGAATACCCTGAGGCCCTTGAGGT	[ 20, 34 ]
1383717		CCAGTAGCGCCAGTAGCACC	AGTAGCACCCGCTGGTCCTTGAATACCCTGAGGC	[ 20, 34 ]
1383771		CCAGTAGCGCCAGTAGCACC	CGCTGGTCCTTGAATACCTTGAGGT	[ 20, 25 ]
1383816		CCTTGAGGTCCAGTAGCACC	TTGAACACCTGCTGGTCCTTGAGCACCTTGAGGT	[ 20, 34 ]
1383870		CCTTGAGGTCCAGTAGCACC	TTGCGCACCCGCTGGTCCTTGAGGCCCAGTAGCACCAGTAGCACCCGCCGGC	[ 20, 52 ]
1383942		CCTTGAGGCCCAGTAGCGCC	
--------	--------------------	-----------------------------------
Repeats: 23	Average Length: 20		Average Length: 35


Time to find repeats: 695 ms
