# Supplementary material for: CRF: detection of CRISPR arrays using random forest
Source: PeerJ. 2017 Apr 25;5:e3219. doi: 10.7717/peerj.3219 (PMC5407274; doi:10.7717/peerj.3219)
Supplement: Supplemental Information 1 [file peerj-05-3219-s002.zip › supplemental_data/NC_016800.fna]

ORGANISM:  gi|376286528|ref|NC_016800.1| Corynebacterium diphtheriae BH8 chromosome, complete genome
Bases: 2485519


CRISPR 1   Range: 41803 - 42021
POSITION	REPEAT				SPACER
--------	------------------------------	---------------------------------
41803		TATCAGGGTTTTTGAGAACTGAACCCCAGC	GCAGGGTGGGACTTGGTCGCGTGTGGTGAAGT	[ 30, 32 ]
41865		CTATCAGGGTTTTGAGAACTGAACCCCAGC	TCATGGACTGGCTAGTGCGTCAGGGTGTGAAGTC	[ 30, 34 ]
41929		TATCAGGGTTTTTGAGAACTGAACCCCAGC	CCGCACCAGCGGGGATGAACCGTAGGAGAAGTT	[ 30, 33 ]
41992		TATCAGGGTTTTTGGGAATGAGGGTGCCTG	
--------	------------------------------	---------------------------------
Repeats: 4	Average Length: 30		Average Length: 33


Time to find repeats: 325 ms
