# Supplementary material for: CRF: detection of CRISPR arrays using random forest
Source: PeerJ. 2017 Apr 25;5:e3219. doi: 10.7717/peerj.3219 (PMC5407274; doi:10.7717/peerj.3219)
Supplement: Supplemental Information 1 [file peerj-05-3219-s002.zip › supplemental_data/NC_017337.fna]

ORGANISM:  gi|384546269|ref|NC_017337.1| Staphylococcus aureus subsp. aureus ED133 chromosome, complete genome
Bases: 2832478


CRISPR 1   Range: 2355804 - 2356020
POSITION	REPEAT				SPACER
--------	---------------------------------------	--------------------
2355804		TGGGGCCCCGTTCCCCAACTTGCACATTATTGTAAGCTG	ACTTTTGTCAGCTTCTGTGT	[ 39, 20 ]
2355863		TGGGGCCCCGTTCCCCAACTTGCATTGTCTGTAGAATTT	CTTTTTGAAATTCTCTATGT	[ 39, 20 ]
2355922		TGGGGCCCCGTCCCCCAACTTGCACATTATTGTATGCTG	ACTTGCTGTCAGCTTCTGTGT	[ 39, 21 ]
2355982		TGGGGCCCCGTTCCCCAACTTGCACATTATTGTAAGCTG	
--------	---------------------------------------	--------------------
Repeats: 4	Average Length: 39		Average Length: 20


Time to find repeats: 427 ms
