# Supplementary material for: CRF: detection of CRISPR arrays using random forest
Source: PeerJ. 2017 Apr 25;5:e3219. doi: 10.7717/peerj.3219 (PMC5407274; doi:10.7717/peerj.3219)
Supplement: Supplemental Information 1 [file peerj-05-3219-s002.zip › supplemental_data/NC_017340.fna]

ORGANISM:  gi|387149188|ref|NC_017340.1| Staphylococcus aureus 04-02981 chromosome, complete genome
Bases: 2821452


CRISPR 1   Range: 821203 - 821472
POSITION	REPEAT				SPACER
--------	------------------------------------	----------------------
821203		GCTTCTGTGTTGGGGCCCACACCCCAACTCGCATTG	CCTGTAGAATTTCTTTTCGAAA	[ 36, 22 ]
821261		TTCTCTTTGTTGGGGCCCACACCCCAACTTGCATTG	TCTGTAGAAATTGGAAATCCAAT	[ 36, 23 ]
821320		TTCTCTGTGTTGGGGCCCACACCCCAACTCGCATTG	CCTGTAGAATTTCTTTTCGAAA	[ 36, 22 ]
821378		TTCTCTGTGTTGGGGCCCACACCCCAACTTGCATTG	TCTGTAGAAATTGGAAATCCAAT	[ 36, 23 ]
821437		TTCTCTGTGTTGGGGCCCCTGACTAGAGTTGAAAAA	
--------	------------------------------------	----------------------
Repeats: 5	Average Length: 36		Average Length: 22


Time to find repeats: 412 ms
