# Supplementary material for: CRF: detection of CRISPR arrays using random forest
Source: PeerJ. 2017 Apr 25;5:e3219. doi: 10.7717/peerj.3219 (PMC5407274; doi:10.7717/peerj.3219)
Supplement: Supplemental Information 1 [file peerj-05-3219-s002.zip › supplemental_data/NC_017381.fna]

ORGANISM:  gi|385230889|ref|NC_017381.1| Helicobacter pylori 2018 chromosome, complete genome
Bases: 1562832


CRISPR 1   Range: 5206 - 5435
POSITION	REPEAT				SPACER
--------	------------------------	--------------------------------------------
5206		AAAAAAGAAACCCCCAAAAAAAGG	CTTCAAAACAAAACCCCCCAAAAAAAAGGAGTTCAAAAAATCAA	[ 24, 44 ]
5274		AAAAAAGAAACCCCCAAAAAAAAA	GAGAGTTTAAAAGAGAGTTCAAAAAAGAGAGTTTAAGACAAAGGCTTCA	[ 24, 49 ]
5347		AAAACAAAAACCCCCCCAAAAAAG	AAAGAGTTCAAAAAAGAAAGACTTTAAAAAAGAAAGACCTT	[ 24, 41 ]
5412		AAAAAAGAAACCCCCAAAAAAGAG	
--------	------------------------	--------------------------------------------
Repeats: 4	Average Length: 24		Average Length: 44


Time to find repeats: 346 ms
