# Supplementary material for: CRF: detection of CRISPR arrays using random forest
Source: PeerJ. 2017 Apr 25;5:e3219. doi: 10.7717/peerj.3219 (PMC5407274; doi:10.7717/peerj.3219)
Supplement: Supplemental Information 1 [file peerj-05-3219-s002.zip › supplemental_data/NC_017531.fna]

ORGANISM:  gi|386014600|ref|NC_017531.1| Pantoea ananatis AJ13355, complete genome
Bases: 4555536


CRISPR 1   Range: 4475372 - 4477887
POSITION	REPEAT				SPACER
--------	--------------------	----------------------------
4475372		GGCTACGGCAGTACCCAAAC	CGCAGGTGAAGAGAGCAGCCAGATGGCG	[ 20, 28 ]
4475420		GGTTACGGCAGCACGCAGAC	CGGCATGAAAGGCAGCGATCTCACCGCC	[ 20, 28 ]
4475468		GGTTACGGCAGTACCGGCAC	GGCGGGCGCTGACAGCTCTCTGATCGCC	[ 20, 28 ]
4475516		GGTTACGGCAGTACCCAGAC	GGCAGGCGAAGACAGCTCGCTGACAGCC	[ 20, 28 ]
4475564		GGTTACGGCAGCACGCAGAC	CGCGCAGAAGGGCAGCGATCTTACCGCG	[ 20, 28 ]
4475612		GGTTATGGCAGTACCGGCAC	GGCGGGTGCCGACAGTTCATTAATCGCG	[ 20, 28 ]
4475660		GGCTACGGCAGCACCCAGAC	GGCCGGGGAAGAAAGCACCCAGACAGCC	[ 20, 28 ]
4475708		GGTTATGGCAGCACCCAGAC	CGCGCAGAAGGGCAGCGACCTTACGGCC	[ 20, 28 ]
4475756		GGTTACGGCAGTACCGGTAC	GGCGGGTGACGACAGCTCCCTGATCGCC	[ 20, 28 ]
4475804		GGTTACGGCAGTACCCAGAC	GGCGGGCGAAGACAGCTCGCTGACAGCC	[ 20, 28 ]
4475852		GGTTACGGCAGTACCCAGAC	CGCGCAGAAGGGCAGCGATCTTACTGCA	[ 20, 28 ]
4475900		GGTTATGGCAGTACCGGCAC	GGCGGGTGCCGACAGTTCATTAATTGCG	[ 20, 28 ]
4475948		GGCTACGGCAGCACCCAGAC	GGCCGGGGAAGAGAGCACCCAGACAGCC	[ 20, 28 ]
4475996		GGTTATGGCAGCACCCAGAC	CGCGCAGAAGGGCAGCGACCTTACGGCC	[ 20, 28 ]
4476044		GGTTACGGCAGCACCGGCAC	GGCAGGCTCGGACAGCTCAATCATTGCA	[ 20, 28 ]
4476092		GGTTACGGCAGCACCCAGAC	CGCCAGTTATCACAGTAGCCTGACGGCG	[ 20, 28 ]
4476140		GGCTACGGCAGTACGCAGAC	GGCGCGCGAACAGAGTGTGCTGACGACC	[ 20, 28 ]
4476188		GGTTACGGCAGCACCTCAAC	CGCCGGCGCCGACAGTTCCCTGATTGCA	[ 20, 28 ]
4476236		GGCTATGGCAGCACGCAGAC	CGCCGGTTACAACAGTATTCTGACGGCC	[ 20, 28 ]
4476284		GGTTACGGCAGCACCCAGAC	GGCGCAGGAGGGCAGCGATCTCACCGCA	[ 20, 28 ]
4476332		GGTTATGGCAGTACCTCAAC	CGCCGGTGCCGACAGCTCCCTGATTGCG	[ 20, 28 ]
4476380		GGCTATGGCAGCACGCAGAC	CGCCGGTTACAACAGTATTCTGACGGCC	[ 20, 28 ]
4476428		GGTTATGGCAGCACCCAGAC	GGCGCAGGAGGGCAGCGATCTCACCGCA	[ 20, 28 ]
4476476		GGTTATGGCAGTACCTCAAC	CGCCGGTGCCGACAGCTCCCTGATTGCG	[ 20, 28 ]
4476524		GGCTACGGCAGCACCCAGAC	CGCCAGTTATCACAGTAGCCTGACGGCG	[ 20, 28 ]
4476572		GGCTACGGCAGTACGCAGAC	GGCGCGCGAACAGAGTGTGCTGACGACC	[ 20, 28 ]
4476620		GGCTACGGCAGCACCTCAAC	CGCCGGCGCCGACAGTTCCCTGATTGCA	[ 20, 28 ]
4476668		GGCTATGGCAGCACGCAGAC	CGCCGGTTACAACAGTATTCTGACGGCC	[ 20, 28 ]
4476716		GGTTACGGCAGCACCCAGAC	GGCGCAGGAGGGCAGCGATCTCACCGCA	[ 20, 28 ]
4476764		GGTTATGGCAGTACCTCAAC	CGCCGGTGCCGACAGCTCCCTGATTGCA	[ 20, 28 ]
4476812		GGCTACGGCAGCACGCAGAC	AGCGGGTTACAACAGTATTCTGACGGCC	[ 20, 28 ]
4476860		GGTTACGGCAGCACCCAGAC	GGCGCAGGAGCGCAGCGATCTGACCACG	[ 20, 28 ]
4476908		GGATACGGCAGCACCTCAAC	CGCCGGTGCCGACAGCTCCCTGATTGCG	[ 20, 28 ]
4476956		GGCTACGGCAGCACCCAGAC	CGCCAGCTATCACAGTAGCCTGACGGCG	[ 20, 28 ]
4477004		GGTTACGGCAGTACGCAGAC	GGCGCGCGAACAGAGTGTGCTGACGACC	[ 20, 28 ]
4477052		GGCTACGGCAGCACCTCAAC	CGCCGGTGCCGACAGCTCCCTGATTGCA	[ 20, 28 ]
4477100		GGCTACGGCAGCACGCAGAC	AGCGGGTTACAACAGCATCCTGACGGCC	[ 20, 28 ]
4477148		GGTTACGGCAGCACCCAGAC	GGCGCAGGAGCGCAGCGATCTGACCACG	[ 20, 28 ]
4477196		GGCTACGGCAGCACCTCAAC	CGCCGGCGCCGACAGTTCTCTGATCGCG	[ 20, 28 ]
4477244		GGCTATGGCAGCACGCAGAC	AGCGGGTTACAACAGCATCCTGACGGCC	[ 20, 28 ]
4477292		GGTTACGGCAGCACCCAGAC	GGCGCAGGAGAATAGCGATCTGACCACG	[ 20, 28 ]
4477340		GGCTACGGCAGTACCTCGAC	GGCGGGTTACGACAGCTCGTTAATCGCG	[ 20, 28 ]
4477388		GGCTACGGCAGCACGCAGAC	AGCGGGTTACAACAGCATCCTGACGGCC	[ 20, 28 ]
4477436		GGTTACGGCAGCACCCAGAC	GGCGCAGGAGAATAGCGATCTGACCACG	[ 20, 28 ]
4477484		GGCTACGGCAGTACCTCGAC	GGCGGGTTACGACAGTTCGTTGATTGCA	[ 20, 28 ]
4477532		GGCTACGGCAGCACGCAGAC	CGCCGGTTATCACAGTATTCTGACGGCC	[ 20, 28 ]
4477580		GGTTACGGCAGCACCCAGAC	GGCGCAGGAGCGCAGCGATCTGACCACG	[ 20, 28 ]
4477628		GGCTACGGCAGTACCTCGAC	GGCAGGCCCCGACAGTTCCCTGATCGCG	[ 20, 28 ]
4477676		GGCTACGGCAGCACGCAGAC	CGCCGGTTACAACAGTATTCTGACGGCC	[ 20, 28 ]
4477724		GGTTACGGCAGCACCCAGAC	GGCGCAGGAGAATAGCGATCTGACGACC	[ 20, 28 ]
4477772		GGCTACGGCAGTACTTCTAC	GGCAGGTTATGAGAGTTCACTGATCGCA	[ 20, 28 ]
4477820		GGCTACGGCAGCACCCAGAC	CGCCAGTTTTAAAAGTACGTTGATGGCT	[ 20, 28 ]
4477868		GGTTACGGGAGTTCGCAGAC	
--------	--------------------	----------------------------
Repeats: 53	Average Length: 20		Average Length: 28


Time to find repeats: 630 ms
