# Supplementary material for: CRF: detection of CRISPR arrays using random forest
Source: PeerJ. 2017 Apr 25;5:e3219. doi: 10.7717/peerj.3219 (PMC5407274; doi:10.7717/peerj.3219)
Supplement: Supplemental Information 1 [file peerj-05-3219-s002.zip › supplemental_data/NC_017621.fna]

ORGANISM:  gi|386585202|ref|NC_017621.1| Streptococcus suis D12 chromosome, complete genome
Bases: 2183059


CRISPR 1   Range: 1606547 - 1606756
POSITION	REPEAT				SPACER
--------	-----------------------	---------------------------------------
1606547		CTCTTTGACGCAAAATGCTTTTG	CTTCATTTCTAACCTCCCAGAGTCACTCCACTGA	[ 23, 34 ]
1606604		CTCTTTGGCGCAAAATGCTTTTG	AATCAAATGTGGCAGATATCATGGAAAAATACTAAAGCTTCTCC	[ 23, 44 ]
1606671		CTCTTTGACGCAAAATGCTTTTG	CTTCATTTCTAACCTCCCAGAGTCACTCCACTGACTCTTT	[ 23, 40 ]
1606734		GACGCAAAATACTTTTGCTTCAT	
--------	-----------------------	---------------------------------------
Repeats: 4	Average Length: 23		Average Length: 39


Time to find repeats: 415 ms
