# Supplementary material for: CRF: detection of CRISPR arrays using random forest
Source: PeerJ. 2017 Apr 25;5:e3219. doi: 10.7717/peerj.3219 (PMC5407274; doi:10.7717/peerj.3219)
Supplement: Supplemental Information 1 [file peerj-05-3219-s002.zip › supplemental_data/NC_020276.fna]

ORGANISM:  gi|451770595|ref|NC_020276.1| Mycobacterium yongonense 05-1390 plasmid pMyong2, complete sequence
Bases: 18089


CRISPR 1   Range: 3151 - 3416
POSITION	REPEAT				SPACER
--------	-------------------------	-----------------------------------
3151		CCCCACGCGCGCACAGGTGAGTCCG	TTGTCATTGCTGCTCATCGGCCAATTCCTCCGCGCA	[ 25, 36 ]
3212		CCCCACGCGCGCACAGGTGAGTCCG	ACCACAAACCGCTGGACGCCTTCGGTACGTCGCGCA	[ 25, 36 ]
3273		CCCCACGCGCGCACAGGTGAGTCCG	AGGCCCGTGAAGCCGCGTGGAAACCGAATGCG	[ 25, 32 ]
3330		CGCACCCCGCGCACAGGTGAGTCCG	GAGCTGCCCCCGACGCGCGGCACCGCTGCCAGGGCGC	[ 25, 37 ]
3392		ACCCACGCGCGCACAGGTGAGTCCA	
--------	-------------------------	-----------------------------------
Repeats: 5	Average Length: 25		Average Length: 35


Time to find repeats: 31 ms
