# Supplementary material for: CRF: detection of CRISPR arrays using random forest
Source: PeerJ. 2017 Apr 25;5:e3219. doi: 10.7717/peerj.3219 (PMC5407274; doi:10.7717/peerj.3219)
Supplement: Supplemental Information 1 [file peerj-05-3219-s002.zip › supplemental_data/NC_021191.fna]

ORGANISM:  gi|494682416|ref|NC_021191.1| Actinoplanes sp. N902-109, complete genome
Bases: 9228054


CRISPR 1   Range: 7268013 - 7268414
POSITION	REPEAT				SPACER
--------	---------------------------------------	---------------------
7268013		GCTCTCCCTAACCGCGCCCGTCCAAAACCGCGCTCTCCC	CCACCGCCGCCGCCCGAGGCAGC	[ 39, 23 ]
7268075		GCTCTCCCGCACCGCCGCCGCCCGAGGCAGCGCTCTCCC	GCAACGCGGCCAGCCAACGCTG	[ 39, 22 ]
7268136		GCTCTCGCACACCGCAGCCGCCCGAGGCAGCGCTCTCCC	GCAACGCGGCCAGCCAACGCTG	[ 39, 22 ]
7268197		GCTCTCGCACACCGCAGCCGCCCGAGGCAGCGCTCTCCC	ACACCGTCCCCTAAAGCAGC	[ 39, 20 ]
7268256		GCTCTCCCGCACCGCAGCCGCCCGAGGCAGCACTCTCCC	GCAACGCGGCCAGCCCAGGCAC	[ 39, 22 ]
7268317		GCTCTCGCACACCGCGGCCGCCCGAGGCAGGGCTCTCCC	ACACCGTCCCCAGAAGCAGC	[ 39, 20 ]
7268376		GCTCTCCCGCACCGCCGTCGCCCGAGGCATGCTTTCCCC	
--------	---------------------------------------	---------------------
Repeats: 7	Average Length: 39		Average Length: 21


Time to find repeats: 1405 ms
