# Supplementary material for: CRF: detection of CRISPR arrays using random forest
Source: PeerJ. 2017 Apr 25;5:e3219. doi: 10.7717/peerj.3219 (PMC5407274; doi:10.7717/peerj.3219)
Supplement: Supplemental Information 1 [file peerj-05-3219-s002.zip › supplemental_data/NC_022604.fna]

ORGANISM:  gi|554642795|ref|NC_022604.1| Staphylococcus aureus subsp. aureus Z172, complete genome
Bases: 2987966


CRISPR 1   Range: 1225391 - 1225636
POSITION	REPEAT				SPACER
--------	---------------------	-----------------------------------
1225391		TGCAAGTTGGCGGGGCCCCAA	CAGAGAGAAATAGGATCACCAATTTCAACAGACAA	[ 21, 35 ]
1225447		TGCAAGTTGGGGTGGGGCCCA	ACACAGAAGCTGGCGAAAAGTCAGCATACAAAAATG	[ 21, 36 ]
1225504		TGCAAGTTGGCGGGGCCCCAA	CAGAGAGAAATAGGATCACCAATTCCAACAAACAA	[ 21, 35 ]
1225560		TGCAAGTTGGCGGGGCCCCAA	TATAGAAGCTGGCGAAAAGTCAGCATACAAAAATG	[ 21, 35 ]
1225616		TGCAAGTTGGCGGGGCCCCAA	
--------	---------------------	-----------------------------------
Repeats: 5	Average Length: 21		Average Length: 35


Time to find repeats: 644 ms
