# Supplementary material for: CRF: detection of CRISPR arrays using random forest
Source: PeerJ. 2017 Apr 25;5:e3219. doi: 10.7717/peerj.3219 (PMC5407274; doi:10.7717/peerj.3219)
Supplement: Supplemental Information 1 [file peerj-05-3219-s002.zip › supplemental_data/NC_022912.fna]

ORGANISM:  gi|560154719|ref|NC_022912.1| Shigella dysenteriae 1617, complete genome
Bases: 4302517


CRISPR 1   Range: 1563442 - 1563686
POSITION	REPEAT				SPACER
--------	-----------------------------------------------------	-------------------------------------------
1563442		GGTGATGCCTCTAATTAGTTGAATCTGATGTATAATGCGGGCTTTTGAGGTTC	TTTCATGGCCAGCGTTAACATTCATTGTCCTCCGAAAATC	[ 53, 40 ]
1563535		GGTGATGCCTCTAATTAGTTGAATCTGATGTATAATGCGGGCTTTTGAGGTTC	AAATCGGAATCGGTGATGCCTCTAATTAGTTGAATCTGATGTAATC	[ 53, 46 ]
1563634		GGTGATGCCTCTAATTAGTTGAATCTGATGTATAATGCGGGCTTTTGAGGTTC	
--------	-----------------------------------------------------	-------------------------------------------
Repeats: 3	Average Length: 53		Average Length: 43


CRISPR 2   Range: 1893688 - 1893915
POSITION	REPEAT				SPACER
--------	----------------------------------------	----------------------
1893688		ATGAGGCCCGTAAGCCGGGCATTAAAGAGCTGATCACTGA	AATGGCCTTCACTTACACTT	[ 40, 20 ]
1893748		ATGAGGCCCGTAAGCCGGGCATTAAAGAGCTGATCACTGA	AATGGCCTTCAATGGCGCCGGGG	[ 40, 23 ]
1893811		TTCGCGATACCGCCAGGACACTGAAAATTGGCATCACTTA	CACTTATGAGACCCCACTTACACTT	[ 40, 25 ]
1893876		ATGAGGCCCGTAAGCCGGGCATTAAAGAGCTGATCACTGA	
--------	----------------------------------------	----------------------
Repeats: 4	Average Length: 40		Average Length: 22


CRISPR 3   Range: 2113091 - 2113261
POSITION	REPEAT				SPACER
--------	----------------------------------------	-------------------------
2113091		TGATGCCTCTAATTAGTTGAATCTGATGTATAATGCGGGC	TTTTGAGGTTCTTTCATGGCCAGCGTAAGGG	[ 40, 31 ]
2113162		TGATGCCTCTAATTAGTTGAATCTGATGTATAATGCGGGC	TAGCAATGGAGTTTCGTGGG	[ 40, 20 ]
2113222		TGATGCCTCTAATTAGTTGAATCTGATGTATAATGCGGGC	
--------	----------------------------------------	-------------------------
Repeats: 3	Average Length: 40		Average Length: 25


Time to find repeats: 785 ms
