# Supplementary material for: CRF: detection of CRISPR arrays using random forest
Source: PeerJ. 2017 Apr 25;5:e3219. doi: 10.7717/peerj.3219 (PMC5407274; doi:10.7717/peerj.3219)
Supplement: Supplemental Information 1 [file peerj-05-3219-s002.zip › supplemental_data/Supplementary_Data.xlsx]

## Sheet: Sheet1
This table contains these Accession numbers that CRISPRDetect found more CRISPR arrays than other three programs. Those are the potential larger integral CRISPR arrays were split into and reported as smaller CRISPR arrays by CRISPRDetect.
Accession_Number	PILER-CR	CRT	CRF	Detect
NZ_CP009505.1	12	13	9	23
NC_019970.fna	4	4	3	21
NC_009012.fna	5	6	5	21
NC_009454.fna	5	5	5	20
NC_016940.fna	4	8	4	19
NC_014365.fna	3	4	3	17
NC_002754.1	7	8	6	20
NC_002754.fna	7	8	6	20
NC_003869.fna	3	3	3	15
NZ_CP009511.1	3	2	1	14
NC_017274.1	4	5	5	16
NC_017274.fna	4	5	5	16
NC_015949.fna	11	11	8	21
NZ_CP011056.1	5	5	5	16
NZ_CP011057.1	5	5	5	16
NC_010320.fna	4	4	4	15
NC_014538.fna	4	4	4	15
NC_003106.2	10	11	11	21
NC_003106.fna	10	11	11	21
NC_014220.fna	2	2	1	12
NC_021355.1	1	2	2	12
NC_021355.fna	1	2	2	12
NZ_CP011055.1	4	5	5	15
NC_014152.fna	7	8	7	17
NZ_CP006933.1	3	2	2	12
NC_008786.fna	4	3	3	12
NZ_CP009514.1	2	5	3	12
NC_012589.1	3	3	3	11
NZ_CP009513.1	6	5	5	13
NC_012032.fna	5	5	3	12
NC_023069.1	7	2	2	11
NC_023069.fna	7	2	2	11
NC_011831.fna	6	8	6	14
NC_008346.fna	8	5	5	13
NZ_CP009528.1	8	7	3	13
NC_010175.fna	7	4	4	12
NZ_CP009506.1	5	4	3	11
NC_015555.fna	4	4	4	11
NC_022792.fna	4	4	4	11
CP011449.1	3	3	3	10
NC_017304.fna	6	5	5	12
NC_013769.1	5	4	4	11
NC_013769.fna	5	4	4	11
NZ_CP009515.1	9	9	7	15
NZ_CP009517.1	3	2	2	9
NZ_CP009961.1	3	2	2	9
NC_015703.fna	2	3	2	9
NC_012632.1	5	3	3	10
NC_012632.fna	5	3	3	10
NC_017275.1	3	4	4	10
NC_017275.fna	3	4	4	10
NC_017276.1	2	3	3	9
NC_017276.fna	2	3	3	9
NC_003413.1	9	7	7	14
NZ_AHJT01000001.1	6	4	4	11
NC_013216.fna	13	10	10	17
NC_018870.fna	12	11	10	17
NC_022084.1	9	9	9	15
NC_022084.fna	9	9	9	15
NC_019684.fna	7	4	4	11
NZ_CP009524.1	7	4	4	11
NC_005230.fna	4	3	2	9
NC_000917.1	3	3	3	9
NC_012588.1	3	3	3	9
NC_012588.fna	3	3	3	9
NC_012726.1	2	2	2	8
NC_012726.fna	2	2	2	8
NC_015474.1	2	2	2	8
NC_015474.fna	2	2	2	8
NZ_AHJK01000001.1	2	2	2	8
NZ_AHJQ01000001.1	2	2	2	8
NC_016803.fna	1	1	1	7
NC_021058.1	5	6	5	11
NC_021058.fna	5	6	5	11
NZ_LN515531.1	2	1	1	7
NC_015931.1	9	8	8	14
NC_015931.fna	9	8	8	14
NC_010803.fna	4	3	3	9
NZ_AHJO01000001.1	4	3	3	9
NC_009718.fna	3	2	2	8
NC_015500.fna	3	2	2	8
NZ_CM001555.1	3	2	2	8
NZ_AHJR01000001.1	2	3	3	8
NC_016645.fna	8	8	7	13
NZ_CP006577.1	8	6	6	12
NC_019729.fna	12	14	10	17
NC_013411.fna	6	6	6	11
NZ_CP008887.1	4	4	4	9
NZ_CP009501.1	4	4	4	9
NC_011060.fna	3	3	3	8
NC_010296.fna	4	5	4	9
NC_008576.fna	2	1	1	6
NC_000916.1	4	3	3	8
NC_000916.fna	4	3	3	8
NC_007503.fna	3	2	2	7
NC_013526.fna	3	2	2	7
NZ_CP009509.1	3	2	2	7
NC_015565.fna	4	4	3	8
NZ_CP009530.1	4	5	2	8
NZ_CP009512.1	2	3	3	7
NC_018092.1	9	7	7	12
NC_018092.fna	9	7	7	12
NZ_CP008822.1	5	5	4	9
NZ_CP012172.1	5	5	4	9
NZ_CP012174.1	5	5	4	9
NZ_CP012175.1	5	5	4	9
NZ_CP012176.1	5	5	4	9
NC_015958.fna	2	2	1	6
NC_019792.1	2	2	1	6
NC_019792.fna	2	2	1	6
NC_010525.fna	10	10	10	14
NC_012034.fna	7	8	6	11
NC_019779.fna	9	5	4	10
NC_014960.fna	8	5	5	10
NC_014915.fna	6	6	6	10
NC_009440.1	6	5	4	9
NC_009440.fna	6	5	4	9
NZ_CP012173.1	6	5	4	9
NC_014410.fna	5	5	5	9
NZ_CP007264.1	5	5	5	9
NZ_CP008746.1	5	4	3	8
NZ_CP009508.1	4	3	2	7
NC_006513.fna	3	3	3	7
NC_008553.fna	3	4	2	7
NC_014961.1	3	3	3	7
NC_014961.fna	3	3	3	7
NC_015966.fna	3	3	3	7
NC_023044.1	2	2	2	6
NC_023044.fna	2	2	2	6
NC_012108.fna	1	1	1	5
NC_014964.fna	6	5	5	9
NC_016023.fna	5	4	4	8
NC_008618.fna	1	2	1	5
NC_020449.fna	4	2	1	6
NS_000195.fna	4	2	1	6
NC_003901.1	3	2	2	6
NC_019693.fna	9	12	7	13
NC_014041.fna	7	2	2	7
NC_020419.fna	4	2	2	6
NS_000191.fna	4	2	2	6
NC_011297.fna	3	3	2	6
NC_007907.fna	5	5	4	8
NC_016808.fna	3	1	1	5
NC_011661.fna	2	2	1	5
NC_018025.fna	2	2	1	5
NC_007645.fna	1	2	2	5
NC_002570.fna	5	5	5	8
NC_003364.fna	5	5	5	8
NC_015510.fna	5	6	4	8
NC_003552.1	4	4	4	7
NC_003552.fna	4	4	4	7
NC_010424.fna	4	4	4	7
NC_017566.fna	5	3	1	6
NC_017846.fna	4	3	2	6
NZ_CP009503.1	4	3	2	6
NC_008818.1	3	3	3	6
NC_008818.fna	3	3	3	6
NC_010729.fna	3	3	3	6
NZ_CP009516.1	3	3	3	6
NC_015437.fna	3	2	1	5
NC_009634.1	2	2	2	5
NC_009634.fna	2	2	2	5
NC_013740.fna	2	2	2	5
NC_014216.fna	2	2	2	5
NC_006391.1	1	1	1	4
NC_006391.fna	1	1	1	4
NC_007908.fna	1	1	1	4
NC_010717.fna	1	1	1	4
NC_010995.fna	1	1	1	4
NC_014364.fna	1	1	1	4
NC_017034.1	1	1	1	4
NC_017034.fna	1	1	1	4
NC_021921.1	1	1	1	4
NC_021921.fna	1	1	1	4
NZ_CP011564.1	1	1	1	4
NC_010321.fna	8	7	7	10
NC_008639.fna	6	5	5	8
NC_022786.fna	6	5	5	8
NZ_CP009520.1	6	6	4	8
NC_009665.fna	2	1	1	4
NC_010524.fna	2	1	1	4
NC_012691.fna	2	1	1	4
NC_013851.fna	2	1	1	4
NC_015977.fna	2	1	1	4
NC_016610.fna	2	1	1	4
NC_021169.1	2	1	1	4
NC_021169.fna	2	1	1	4
NC_010482.1	4	3	3	6
NC_010482.fna	4	3	3	6
NC_016627.fna	4	3	3	6
NC_003901.fna	3	2	2	5
NC_009828.fna	3	2	2	5
NC_014833.fna	3	2	2	5
NC_013714.fna	2	3	2	5
NC_015573.fna	12	10	10	13
NC_009253.fna	3	4	4	6
NC_009973.fna	3	3	2	5
NC_012623.1	2	3	3	5
NC_013971.fna	2	3	3	5
NC_012880.fna	7	4	3	7
NC_009376.fna	6	4	4	7
NC_010003.fna	2	2	1	4
NC_015499.fna	2	2	1	4
NC_017271.fna	2	2	1	4
NC_014160.1	1	2	2	4
NC_014160.fna	1	2	2	4
NC_000853.fna	7	7	7	9
NC_010483.fna	7	7	7	9
NC_021214.fna	7	7	7	9
NC_011830.fna	5	5	5	7
NC_020287.fna	7	3	2	6
NC_006392.1	3	3	3	5
NC_006392.fna	3	3	3	5
NC_010511.fna	3	3	3	5
NC_016051.1	3	3	3	5
NC_016051.fna	3	3	3	5
NC_017459.1	3	3	3	5
NC_017459.fna	3	3	3	5
NC_018645.fna	3	3	3	5
NZ_CP006019.1	3	3	3	5
CP007536.1	2	2	2	4
NC_007514.fna	2	2	2	4
NC_007759.fna	2	2	2	4
NC_007947.fna	2	2	2	4
NC_012622.1	2	2	2	4
NC_012622.fna	2	2	2	4
NC_013939.fna	2	2	2	4
NC_015320.1	2	2	2	4
NC_015320.fna	2	2	2	4
NC_015954.1	2	2	2	4
NC_015954.fna	2	2	2	4
NC_016612.fna	2	2	2	4
NC_017567.fna	2	2	2	4
NC_019943.1	2	2	2	4
NC_019943.fna	2	2	2	4
NT_187115.fna	2	2	2	4
NC_006834.fna	1	1	1	3
NC_007705.fna	1	1	1	3
NC_008262.fna	1	1	1	3
NC_013202.1	1	1	1	3
NC_013202.fna	1	1	1	3
NC_013357.fna	1	1	1	3
NC_014654.fna	1	1	1	3
NC_015160.fna	1	1	1	3
NC_015847.1	1	1	1	3
NC_015847.fna	1	1	1	3
NC_016609.fna	1	1	1	3
NC_016633.fna	1	1	1	3
NC_018691.fna	1	1	1	3
NZ_CP007061.1	1	1	1	3
NZ_CP008874.1	1	1	1	3
NC_015416.1	6	5	5	7
NC_015416.fna	6	5	5	7
NC_017845.fna	5	4	4	6
NC_016002.fna	2	1	1	3
NC_016147.fna	1	2	1	3
NC_018525.fna	5	3	2	5
NC_017218.fna	4	3	3	5
NC_011766.1	2	4	4	5
NC_011766.fna	2	4	4	5
NC_010465.fna	3	2	2	4
NC_015520.fna	3	2	2	4
NC_015732.fna	3	2	2	4
NC_016593.fna	3	2	2	4
NC_013961.fna	2	3	2	4
NC_014721.fna	14	13	13	15
NC_009073.fna	5	3	3	5
NC_013966.1	4	2	2	4
NC_013966.fna	4	2	2	4
NC_015574.1	2	4	2	4
NC_015574.fna	2	4	2	4
NC_020291.fna	2	3	3	4
NC_018017.fna	0	1	1	2
NC_013158.1	3	1	1	3
NC_013158.fna	3	1	1	3
NC_009483.fna	2	2	1	3
NC_011134.fna	2	2	1	3
NC_012997.fna	2	2	1	3
NC_022525.fna	2	2	1	3
NC_013716.fna	1	2	2	3
NC_017934.fna	7	8	8	9
NC_014377.fna	5	5	4	6
NC_007413.fna	7	10	7	9
NC_016070.1	7	7	7	8
NC_016070.fna	7	7	7	8
NC_023151.fna	7	7	7	8
NZ_CP009504.1	6	6	6	7
NC_005126.fna	5	6	4	6
NC_014650.fna	5	5	5	6
NC_019954.fna	5	5	5	6
NC_012214.fna	4	4	4	5
NC_014804.1	4	4	4	5
NC_014804.fna	4	4	4	5
NC_015388.fna	4	4	4	5
NC_017390.fna	4	4	4	5
NC_007681.1	4	3	2	4
NC_007681.fna	4	3	2	4
NC_006300.fna	3	3	3	4
NC_006624.1	3	3	3	4
NC_006624.fna	3	3	3	4
NC_013355.fna	3	3	3	4
NC_013501.fna	3	3	3	4
NC_017548.fna	3	3	3	4
NC_017941.2	3	3	3	4
NC_017941.fna	3	3	3	4
NC_018224.1	3	3	3	4
NC_018224.fna	3	3	3	4
NC_012030.1	2	4	3	4
NC_012030.fna	2	4	3	4
NC_009438.fna	4	1	1	3
NC_019695.fna	3	2	1	3
NC_002977.fna	2	2	2	3
NC_004547.fna	2	2	2	3
NC_006155.fna	2	2	2	3
NC_006369.fna	2	2	2	3
NC_009328.fna	2	2	2	3
NC_009439.fna	2	2	2	3
NC_009801.fna	2	2	2	3
NC_011094.fna	2	2	2	3
NC_014307.fna	2	2	2	3
NC_015172.fna	2	2	2	3
NC_016584.fna	2	2	2	3
NC_016586.fna	2	2	2	3
NC_016818.fna	2	2	2	3
NC_016884.fna	2	2	2	3
NC_017954.1	2	2	2	3
NC_017954.fna	2	2	2	3
NC_020386.fna	2	2	2	3
NC_021818.fna	2	2	2	3
NC_021844.fna	2	2	2	3
NC_002578.1	1	1	1	2
NC_002578.fna	1	1	1	2
NC_004116.fna	1	1	1	2
NC_005863.fna	1	1	1	2
NC_008741.fna	1	1	1	2
NC_009434.fna	1	1	1	2
NC_010002.fna	1	1	1	2
NC_010814.fna	1	1	1	2
NC_011126.fna	1	1	1	2
NC_011770.fna	1	1	1	2
NC_011979.fna	1	1	1	2
NC_013201.1	1	1	1	2
NC_013201.fna	1	1	1	2
NC_013422.fna	1	1	1	2
NC_014957.fna	1	1	1	2
NC_015501.fna	1	1	1	2
NC_015678.fna	1	1	1	2
NC_016791.fna	1	1	1	2
NC_017192.fna	1	1	1	2
NC_017311.fna	1	1	1	2
NC_017626.fna	1	1	1	2
NC_017737.fna	1	1	1	2
NC_017910.fna	1	1	1	2
NC_019968.fna	1	1	1	2
NC_020833.fna	1	1	1	2
NC_020834.fna	1	1	1	2
NC_021739.fna	1	1	1	2
NC_021743.fna	1	1	1	2
NC_023066.fna	1	1	1	2
